# Supplementary material for: High-dimensional single-cell phenotyping reveals extensive haploinsufficiency
Source: PLoS Biol. 2018 May 16;16(5):e2005130. doi: 10.1371/journal.pbio.2005130 (PMC5955526; doi:10.1371/journal.pbio.2005130)
Supplement: S1 Table — (A) 440 morphological traits of a continuous value. (B) Sixty-one morphological traits of a discrete value. (XLSX) [file pbio.2005130.s002.xlsx]

## Sheet: A
IDa	NLMb	CFMc	PDFd	LMe	Descriptionf
C11-1_A	1302.28	1291.92	GA	CFM	Whole_cell_size
C12-1_A	622.068	609.869	GA	CFM	Whole_cell_outline_length
C13_A	-2401.32	-2405.74	GA	CFM	Whole_cell_fitness_for_ellipse
C103_A	370.389	349.183	GA	CFM	Long_axis_length_in_whole_cell
C104_A	341.253	340.102	GA	CFM	Short_axis_length_in_whole_cell
C115_A	-689.233	-699.531	BE	CFM	Whole_cell_axis_ratio
C126_A	833.677	818.462	GA	CFM	Brightness_difference_of_cell_wall
C127_A	-288.244	-298.366	GA	CFM	Thickness_difference_of_cell_wall
A7-1_A	1046.44	998.86	GA	CFM	Size_of_actin_region
A8-1_A	1896.38	1869.12	GA	CFM	Actin_region_brightness
A101_A	-576.674	-610.301	BE	CFM	Actin_region_ratio_in_whole_cell
A120_A	782.162	742.87	GA	CFM	Total_length_of_actin_patch_link
A121_A	579.947	539.167	GA	CFM	Maximal_distance_between_patches
A122_A	-83.2898	-108.354	GA	CFM	Number_of_bright_actin_patches
A123_A	-476.229	-483.937	GA	CFM	Ratio_of_actin_patches_to_actin_region
D14-1_A	875.962	810.26	GA	CFM	Nuclear_size
D15-1_A	2084.12	1985.96	GA	CFM	Nuclear_brightness
D16-1_A	1019.08	929.015	GA	CFM	Maximal_intensity_of_nuclear_brightness
D17-1_A	-1883.97	-1904.94	GA	CFM	Nuclear_fitness_for_ellipse
D102_A	291.303	269.973	GA	CFM	Distance_between_nuclear_gravity_center_and_mother_tip
D105_A	-845.43	-852.342	BE	CFM	Ratio_of_D102_to_C103
D117_A	119.34	119.448	GA	NLM	Distance_between_nuclear_gravity_center_and_cell_center
D127_A	296.92	275.128	GA	CFM	Distance_between_nuclear_brightest_point_and_cell_tip
D135_A	155.82	150.199	GA	CFM	Distance_between_nuclear_brightest_point_and_cell_center
D147_A	-637.958	-632.407	BE	NLM	Relative_distance_of_nuclear_gravity_center_to_cell_center
D148_A	-602.173	-602.155	BE	NLM	Relative_distance_of_nuclear_brightest_point_to_cell_center
D154_A	554.646	547.108	GA	CFM	Angle_between_C1D1-1_and_C1C1-2
D155_A	530.375	533.355	GA	NLM	Angle_between_C1D2-1_and_C1C1-2
D173_A	99.7285	43.1606	GA	CFM	Maximal_distance_between_nuclear_gravity_center_and_nuclear_outline
D176_A	243.54	188.731	GA	CFM	Nuclear_long_axis_length
D179_A	7.72955	-53.0448	GA	CFM	Nuclear_minimum_radius
D182_A	-648.256	-650.814	BE	CFM	Nuclear_axis_ratio
D188_A	-54.1578	-72.0845	GA	CFM	Distance_between_nuclear_gravity_center_and_brightest_point
D191_A	923.34	860.882	GA	CFM	Average_of_nuclear_brightness
D194_A	-337.361	-512.658	GA	CFM	Maximal_intensity_of_nuclear_brightness_divided_by_average
CCV11-1_A	-547.462	-607.922	NO	CFM	Noise_of_whole_cell_size
CCV12-1_A	-707.9	-771.902	NO	CFM	Noise_of_whole_cell_outline_length
CCV13_A	-308.706	-304.441	NO	NLM	Noise_of_whole_cell_fitness_for_ellipse
CCV103_A	-730.446	-785.028	NO	CFM	Noise_of_long_axis_length_in_whole_cell
CCV104_A	-660.904	-714.386	NO	CFM	Noise_of_short_axis_length_in_whole_cell
CCV115_A	-877.169	-893.241	NO	CFM	Noise_of_whole_cell_axis_ratio
CCV126_A	-521.914	-550.007	NO	CFM	Noise_of_brightness_difference_of_cell_wall
CCV127_A	-401.627	-396.392	NO	NLM	Noise_of_thickness_difference_of_cell_wall
ACV7-1_A	-124.417	-160.769	NO	CFM	Noise_of_size_of_actin_region
ACV8-1_A	-328.883	-342.714	NO	CFM	Noise_of_actin_region_brightness
ACV101_A	-86.7793	-121.436	NO	CFM	Noise_of_actin_region_ratio_in_whole_cell
ACV120_A	-196.2	-235.334	NO	CFM	Noise_of_total_length_of_actin_patch_link
ACV121_A	-204.811	-239.447	NO	CFM	Noise_of_maximal_distance_between_patches
ACV122_A	-274.788	-296.872	NO	CFM	Noise_of_number_of_bright_actin_patches
ACV123_A	-282.747	-300.055	NO	CFM	Noise_of_ratio_of_actin_patches_to_actin_region
DCV14-1_A	-389.902	-395.25	NO	CFM	Noise_of_nuclear_size
DCV15-1_A	-277.436	-321.336	NO	CFM	Noise_of_nuclear_brightness
DCV16-1_A	-247.497	-293.238	NO	CFM	Noise_of_maximal_intensity_of_nuclear_brightness
DCV17-1_A	-246.876	-243.122	NO	NLM	Noise_of_nuclear_fitness_for_ellipse
DCV102_A	-713.969	-732.074	NO	CFM	Noise_of_distance_between_nuclear_gravity_center_and_mother_tip
DCV105_A	-856.525	-856.594	NO	CFM	Noise_of_ratio_of_D102_to_C103
DCV117_A	-465.634	-461.834	NO	NLM	Noise_of_distance_between_nuclear_gravity_center_and_cell_center
DCV127_A	-706.595	-721.067	NO	CFM	Noise_of_distance_between_nuclear_brightest_point_and_cell_tip
DCV135_A	-481.067	-480.723	NO	NLM	Noise_of_distance_between_nuclear_brightest_point_and_cell_center
DCV147_A	-468.787	-465.858	NO	NLM	Noise_of_relative_distance_of_nuclear_gravity_center_to_cell_center
DCV148_A	-471.612	-472.657	NO	CFM	Noise_of_relative_distance_of_nuclear_brightest_point_to_cell_center
DCV154_A	-385.998	-381.917	NO	NLM	Noise_of_angle_between_C1D1-1_and_C1C1-2
DCV155_A	-405.978	-401.252	NO	NLM	Noise_of_angle_between_C1D2-1_and_C1C1-2
DCV173_A	-472.958	-471.937	NO	NLM	Noise_of_maximal_distance_between_nuclear_gravity_center_and_nuclear_outline
DCV176_A	-477.87	-477.574	NO	NLM	Noise_of_nuclear_long_axis_length
DCV179_A	-617.043	-617.542	NO	CFM	Noise_of_nuclear_minimum_radius
DCV182_A	-705.657	-706.447	NO	CFM	Noise_of_nuclear_axis_ratio
DCV188_A	-374.523	-373.172	NO	NLM	Noise_of_distance_between_nuclear_gravity_center_and_brightest_point
DCV191_A	-247.143	-289.869	NO	CFM	Noise_of_average_of_nuclear_brightness
DCV194_A	-612.47	-711.582	NO	CFM	Noise_of_maximal_intensity_of_nuclear_brightness_divided_by_average
C11-1_A1B	1313.88	1289.26	GA	CFM	Mother_cell_size
C11-2_A1B	1167.28	1157.01	GA	CFM	Bud_cell_size
C12-1_A1B	594.828	567.62	GA	CFM	Mother_cell_outline_length
C12-2_A1B	617.512	607.635	GA	CFM	Bud_cell_outline_length
C13_A1B	-2458.64	-2483.5	GA	CFM	Mother_cell_fitness_for_ellipse
C101_A1B	1375.51	1354.1	GA	CFM	Whole_cell_size
C102_A1B	717.54	698.138	GA	CFM	Whole_cell_outline_length
C103_A1B	349.548	309.089	GA	CFM	Long_axis_length_in_mother
C104_A1B	351.164	336.687	GA	CFM	Short_axis_length_in_mother
C105_A1B	453.581	431.282	GA	CFM	Neck_position
C106_A1B	548.968	524.971	GA	CFM	Bud_direction
C107_A1B	401.076	393.141	GA	CFM	Long_axis_length_in_bud
C108_A1B	309.76	296.587	GA	CFM	Short_axis_length_in_bud
C109_A1B	90.2729	69.3515	GA	CFM	Neck_width
C110_A1B	448.265	420.545	GA	CFM	Distance_between_bud_tip_and_mother_long_axis_extension
C111_A1B	401.579	399.828	GA	CFM	Distance_between_bud_tip_and_mother_short_axis_extension
C112_A1B	189.019	162.131	GA	CFM	Distance_between_middle_point_of_neck_and_mother_center
C113_A1B	572.918	573.816	GA	NLM	Distance_between_bud_tip_and_mother_long_axis_through_middle_point_of_neck
C114_A1B	-515.16	-510.485	GA	NLM	Bud_axis_ratio
C115_A1B	-719.323	-723.739	BE	CFM	Mother_axis_ratio
C116_A1B	-554.776	-548.311	GA	NLM	Axis_ratio_ratio
C117_A1B	-502.464	-510.677	BE	CFM	Cell_outline_ratio
C118_A1B	-524.877	-533.626	BE	CFM	Cell_size_ratio
C126_A1B	824.056	806.126	GA	CFM	Brightness_difference_of_cell_wall
C127_A1B	-134.335	-138.245	GA	CFM	Thickness_difference_of_cell_wall
C128_A1B	339.364	301.859	GA	CFM	Distance_between_middle_point_of_neck_and_mother_hip
A7-1_A1B	854.936	841.806	GA	CFM	Size_of_actin_region_in_mother
A7-2_A1B	1104.51	1097.28	GA	CFM	Size_of_actin_region_in_bud
A8-1_A1B	1823.16	1804.29	GA	CFM	Total_brightness_of_actin_region_in_mother
A8-2_A1B	2071.08	2052.99	GA	CFM	Total_brightness_of_actin_region_in_bud
A9_A1B	-343.583	-357.91	BE	CFM	Proportion_of_actin_region_at_neck
A101_A1B	-673.439	-683.844	BE	CFM	Actin_region_ratio_in_whole_cell
A102_A1B	-402.318	-395.102	BE	NLM	Bud_actin_region_ratio_to_total_region
A103_A1B	-765.845	-766.561	BE	CFM	Relative_distance_of_actin_patch_center_from_neck_in_mother
A104_A1B	-643.072	-639.84	BE	NLM	Relative_distance_of_actin_patch_center_from_neck_in_bud
A120_A1B	820.193	772.439	GA	CFM	Total_length_of_actin_patch_link
A121_A1B	599.566	551.532	GA	CFM	Maximal_distance_between_patches
A122_A1B	58.4672	29.5293	GA	CFM	Number_of_bright_actin_patches
A123_A1B	-491.547	-498.946	GA	CFM	Ratio_of_actin_patches_to_actin_region
D14-3_A1B	994.39	915.821	GA	CFM	Nuclear_size
D15-3_A1B	2142.39	2053.42	GA	CFM	Nuclear_brightness
D16-3_A1B	1014.33	956.4	GA	CFM	Maximal_intensity_of_nuclear_brightness
D17-3_A1B	-1737.9	-1733.11	GA	NLM	Nuclear_fitness_for_ellipse
D104_A1B	350.023	321.662	GA	CFM	Distance_between_nuclear_gravity_center_and_mother_tip
D107_A1B	-694.21	-698.784	BE	CFM	Ratio_of_D104_to_C103
D110_A1B	167.821	166.551	GA	CFM	Distance_between_nuclear_gravity_center_and_middle_point_of_neck
D114_A1B	-697.881	-712.252	BE	CFM	Ratio_of_D110_to_C128
D118_A1B	225.12	212.599	GA	CFM	Distance_between_nuclear_gravity_center_and_mother_center
D126_A1B	348.751	315.811	GA	CFM	Distance_between_nuclear_gravity_center_and_mother_hip
D129_A1B	395.858	362.703	GA	CFM	Distance_between_nuclear_brightest_point_and_mother_tip
D132_A1B	198.113	196.135	GA	CFM	Distance_between_nuclear_brightest_point_and_middle_point_of_neck
D136_A1B	303.261	283.817	GA	CFM	Distance_between_nuclear_brightest_point_and_mother_center
D142_A1B	389.808	349.678	GA	CFM	Distance_between_nuclear_brightest_point_and_mother_hip
D143_A1B	253.939	239.26	GA	CFM	Distance_between_nuclear_outline_point_D6-1_and_middle_point_of_neck
D145_A1B	322.292	319.554	GA	CFM	Distance_between_nuclear_outline_point_D7_and_mother_hip
D147_A1B	-566.019	-564.651	BE	NLM	Relative_distance_of_nuclear_gravity_center_to_mother_center
D148_A1B	-486.305	-492.538	BE	CFM	Relative_distance_of_nuclear_brightest_point_to_mother_center
D152_A1B	-424.542	-439.85	GA	CFM	Mobility_of_nucleus_in_mother
D154_A1B	500.477	504.75	GA	NLM	Angle_between_C1D1-1_and_C1C1-2
D155_A1B	520.135	523.357	GA	NLM	Angle_between_C1D2-1_and_C1C1-2
D161_A1B	617.069	619.827	GA	NLM	Angle_between_D3-1D4-1_and_C1-1C1-2_or_between_D3-3D4-3_and_C1-1C1-2
D165_A1B	627.307	626.171	GA	CFM	Angle_between_D3-1D4-1_and_C1C4-1_or_between_D3-3D4-3_and_C1C4-1
D169_A1B	320.747	325.588	GA	NLM	Angle_between_C4-1D1-1_and_C4-1C1
D170_A1B	389.565	384.525	GA	CFM	Angle_between_C4-1D2-1_and_C4-1C1
D172_A1B	478.478	480.885	GA	NLM	Angle_between_C4-1D4_and_C4-1C1
D175_A1B	216.872	168.268	GA	CFM	Maximal_distance_between_nuclear_gravity_center_and_nuclear_outline
D178_A1B	361.811	313.38	GA	CFM	Nuclear_long_axis_length
D181_A1B	93.4144	14.2727	GA	CFM	Nuclear_minimum_radius
D184_A1B	-350.709	-350.66	BE	NLM	Nuclear_axis_ratio
D190_A1B	143.388	125.641	GA	CFM	Distance_between_nuclear_gravity_center_and_brightest_point
D193_A1B	926.001	885.823	GA	CFM	Average_of_nuclear_brightness
D196_A1B	-361.827	-521.452	GA	CFM	Maximal_intensity_of_nuclear_brightness_divided_by_average
CCV11-1_A1B	-668.036	-685.982	NO	CFM	Noise_of_mother_cell_size
CCV11-2_A1B	-321.607	-326.485	NO	CFM	Noise_of_bud_cell_size
CCV12-1_A1B	-826.12	-843.353	NO	CFM	Noise_of_mother_cell_outline_length
CCV12-2_A1B	-452.396	-454.332	NO	CFM	Noise_of_bud_cell_outline_length
CCV13_A1B	-508.617	-510.237	NO	CFM	Noise_of_mother_cell_fitness_for_ellipse
CCV101_A1B	-678.491	-673.957	NO	NLM	Noise_of_whole_cell_size
CCV102_A1B	-761.793	-755.75	NO	NLM	Noise_of_whole_cell_outline_length
CCV103_A1B	-827.005	-840.085	NO	CFM	Noise_of_long_axis_length_in_mother
CCV104_A1B	-815.017	-833.144	NO	CFM	Noise_of_short_axis_length_in_mother
CCV105_A1B	-302.559	-300.058	NO	NLM	Noise_of_neck_position
CCV106_A1B	-300.913	-299.987	NO	NLM	Noise_of_bud_direction
CCV107_A1B	-422.307	-424.944	NO	CFM	Noise_of_long_axis_length_in_bud
CCV108_A1B	-640.579	-636.271	NO	NLM	Noise_of_short_axis_length_in_bud
CCV109_A1B	-712.974	-734.22	NO	CFM	Noise_of_neck_width
CCV110_A1B	-292.946	-288.452	NO	NLM	Noise_of_distance_between_bud_tip_and_mother_long_axis_extension
CCV111_A1B	-627.122	-624.179	NO	NLM	Noise_of_distance_between_bud_tip_and_mother_short_axis_extension
CCV112_A1B	-837.666	-855.875	NO	CFM	Noise_of_distance_between_middle_point_of_neck_and_mother_center
CCV113_A1B	-37.8863	-33.0694	NO	NLM	Noise_of_distance_between_bud_tip_and_mother_long_axis_through_middle_point_of_neck
CCV114_A1B	-671.48	-676.533	NO	CFM	Noise_of_bud_axis_ratio
CCV115_A1B	-895.527	-898.202	NO	CFM	Noise_of_mother_axis_ratio
CCV116_A1B	-678.796	-684.226	NO	CFM	Noise_of_axis_ratio_ratio
CCV117_A1B	-452.504	-455.592	NO	CFM	Noise_of_cell_outline_ratio
CCV118_A1B	-323.517	-328.133	NO	CFM	Noise_of_cell_size_ratio
CCV126_A1B	-530.034	-555.793	NO	CFM	Noise_of_brightness_difference_of_cell_wall
CCV127_A1B	-241.263	-240.418	NO	NLM	Noise_of_thickness_difference_of_cell_wall
CCV128_A1B	-838.771	-859.705	NO	CFM	Noise_of_distance_between_middle_point_of_neck_and_mother_hip
ACV7-1_A1B	-228.591	-239.457	NO	CFM	Noise_of_size_of_actin_region_in_mother
ACV7-2_A1B	-295.569	-294.606	NO	NLM	Noise_of_size_of_actin_region_in_bud
ACV8-1_A1B	-242.231	-248.44	NO	CFM	Noise_of_total_brightness_of_actin_region_in_mother
ACV8-2_A1B	-315.08	-320.902	NO	CFM	Noise_of_total_brightness_of_actin_region_in_bud
ACV9_A1B	-238.758	-242.65	NO	CFM	Noise_of_proportion_of_actin_region_at_neck
ACV101_A1B	-466.018	-461.348	NO	NLM	Noise_of_actin_region_ratio_in_whole_cell
ACV102_A1B	-368.797	-364.912	NO	NLM	Noise_of_bud_actin_region_ratio_to_total_region
ACV103_A1B	-29.7824	-26.0721	NO	NLM	Noise_of_relative_distance_of_actin_patch_center_from_neck_in_mother
ACV104_A1B	-304.257	-303.595	NO	NLM	Noise_of_relative_distance_of_actin_patch_center_from_neck_in_bud
ACV120_A1B	-238.801	-247.931	NO	CFM	Noise_of_total_length_of_actin_patch_link
ACV121_A1B	-245.836	-248.386	NO	CFM	Noise_of_maximal_distance_between_patches
ACV122_A1B	-274.552	-289.25	NO	CFM	Noise_of_number_of_bright_actin_patches
ACV123_A1B	-277.147	-289.271	NO	CFM	Noise_of_ratio_of_actin_patches_to_actin_region
DCV14-3_A1B	-410.052	-404.595	NO	NLM	Noise_of_nuclear_size
DCV15-3_A1B	-241.251	-279.424	NO	CFM	Noise_of_nuclear_brightness
DCV16-3_A1B	-219.789	-266.649	NO	CFM	Noise_of_maximal_intensity_of_nuclear_brightness
DCV17-3_A1B	50.4102	54.4096	NO	NLM	Noise_of_nuclear_fitness_for_ellipse
DCV104_A1B	-719.326	-716.738	NO	NLM	Noise_of_distance_between_nuclear_gravity_center_and_mother_tip
DCV107_A1B	-725.414	-720.35	NO	NLM	Noise_of_ratio_of_D104_to_C103
DCV110_A1B	-536.395	-533.166	NO	NLM	Noise_of_distance_between_nuclear_gravity_center_and_middle_point_of_neck
DCV114_A1B	-541.501	-537.977	NO	NLM	Noise_of_ratio_of_D110_to_C128
DCV118_A1B	-515.271	-509.21	NO	NLM	Noise_of_distance_between_nuclear_gravity_center_and_mother_center
DCV126_A1B	-724.898	-724.678	NO	NLM	Noise_of_distance_between_nuclear_gravity_center_and_mother_hip
DCV129_A1B	-614.741	-612.735	NO	NLM	Noise_of_distance_between_nuclear_brightest_point_and_mother_tip
DCV132_A1B	-466.334	-470.615	NO	CFM	Noise_of_distance_between_nuclear_brightest_point_and_middle_point_of_neck
DCV136_A1B	-303.351	-301.528	NO	NLM	Noise_of_distance_between_nuclear_brightest_point_and_mother_center
DCV142_A1B	-617.017	-614.418	NO	NLM	Noise_of_distance_between_nuclear_brightest_point_and_mother_hip
DCV143_A1B	-285.993	-282.296	NO	NLM	Noise_of_distance_between_nuclear_outline_point_D6-1_and_middle_point_of_neck
DCV145_A1B	-569.425	-567.216	NO	NLM	Noise_of_distance_between_nuclear_outline_point_D7_and_mother_hip
DCV147_A1B	-487.109	-483.702	NO	NLM	Noise_of_relative_distance_of_nuclear_gravity_center_to_mother_center
DCV148_A1B	-435.036	-429.08	NO	NLM	Noise_of_relative_distance_of_nuclear_brightest_point_to_mother_center
DCV152_A1B	-234.457	-228.213	NO	NLM	Noise_of_mobility_of_nucleus_in_mother
DCV154_A1B	-323.453	-320.05	NO	NLM	Noise_of_angle_between_C1D1-1_and_C1C1-2
DCV155_A1B	-327.143	-331.845	NO	CFM	Noise_of_angle_between_C1D2-1_and_C1C1-2
DCV161_A1B	-343.24	-339.523	NO	NLM	Noise_of_angle_between_D3-1D4-1_and_C1-1C1-2_or_between_D3-3D4-3_and_C1-1C1-2
DCV165_A1B	-317.658	-315.811	NO	NLM	Noise_of_angle_between_D3-1D4-1_and_C1C4-1_or_between_D3-3D4-3_and_C1C4-1
DCV169_A1B	-391.848	-392.251	NO	CFM	Noise_of_angle_between_C4-1D1-1_and_C4-1C1
DCV170_A1B	-377.449	-374.896	NO	NLM	Noise_of_angle_between_C4-1D2-1_and_C4-1C1
DCV172_A1B	-357.677	-351.156	NO	NLM	Noise_of_angle_between_C4-1D4_and_C4-1C1
DCV175_A1B	-302.382	-299.567	NO	NLM	Noise_of_maximal_distance_between_nuclear_gravity_center_and_nuclear_outline
DCV178_A1B	-300.463	-298.901	NO	NLM	Noise_of_nuclear_long_axis_length
DCV181_A1B	-630.261	-627.84	NO	NLM	Noise_of_nuclear_minimum_radius
DCV184_A1B	-63.9284	-60.5202	NO	NLM	Noise_of_nuclear_axis_ratio
DCV190_A1B	-39.8635	-47.1209	NO	CFM	Noise_of_distance_between_nuclear_gravity_center_and_brightest_point
DCV193_A1B	-221.998	-267.418	NO	CFM	Noise_of_average_of_nuclear_brightness
DCV196_A1B	-629.898	-691.598	NO	CFM	Noise_of_maximal_intensity_of_nuclear_brightness_divided_by_average
C11-1_C	1328.17	1304.41	GA	CFM	Mother_cell_size
C11-2_C	1199.94	1199.61	GA	CFM	Bud_cell_size
C12-1_C	595.58	573.663	GA	CFM	Mother_cell_outline_length
C12-2_C	542.271	539.513	GA	CFM	Bud_cell_outline_length
C13_C	-2394.76	-2409.57	GA	CFM	Mother_cell_fitness_for_ellipse
C101_C	1407.14	1395.95	GA	CFM	Whole_cell_size
C102_C	689.756	684.779	GA	CFM	Whole_cell_outline_length
C103_C	379.974	342.26	GA	CFM	Long_axis_length_in_mother
C104_C	365.794	351.209	GA	CFM	Short_axis_length_in_mother
C105_C	606.606	607.961	GA	NLM	Neck_position
C106_C	677.926	674.255	GA	CFM	Bud_direction
C107_C	315.314	316.407	GA	NLM	Long_axis_length_in_bud
C108_C	334.474	327.506	GA	CFM	Short_axis_length_in_bud
C109_C	246.271	224.709	GA	CFM	Neck_width
C110_C	602.433	597.209	GA	CFM	Distance_between_bud_tip_and_mother_long_axis_extension
C111_C	569.45	569.344	GA	CFM	Distance_between_bud_tip_and_mother_short_axis_extension
C112_C	221.49	205.584	GA	CFM	Distance_between_middle_point_of_neck_and_mother_center
C113_C	584.503	589.075	GA	NLM	Distance_between_bud_tip_and_mother_long_axis_through_middle_point_of_neck
C114_C	-483.772	-488.062	GA	CFM	Bud_axis_ratio
C115_C	-654.427	-665.301	BE	CFM	Mother_axis_ratio
C116_C	-547.844	-544.779	GA	NLM	Axis_ratio_ratio
C117_C	-547.307	-581.926	BE	CFM	Cell_outline_ratio
C118_C	-472.321	-507.197	BE	CFM	Cell_size_ratio
C126_C	828.648	804.272	GA	CFM	Brightness_difference_of_cell_wall
C127_C	-207.8	-215.19	GA	CFM	Thickness_difference_of_cell_wall
C128_C	394	363.013	GA	CFM	Distance_between_middle_point_of_neck_and_mother_hip
A7-1_C	984.182	979.033	GA	CFM	Size_of_actin_region_in_mother
A7-2_C	1258.89	1252.07	GA	CFM	Size_of_actin_region_in_bud
A8-1_C	1846.54	1844.79	GA	CFM	Total_brightness_of_actin_region_in_mother
A8-2_C	2150.1	2139.52	GA	CFM	Total_brightness_of_actin_region_in_bud
A9_C	-233.562	-275.191	BE	CFM	Proportion_of_actin_region_at_neck
A101_C	-544.006	-552.721	BE	CFM	Actin_region_ratio_in_whole_cell
A102_C	-379.295	-375.787	BE	NLM	Bud_actin_region_ratio_to_total_region
A103_C	-471.536	-477.36	BE	CFM	Relative_distance_of_actin_patch_center_from_neck_in_mother
A104_C	-518.781	-514.599	BE	NLM	Relative_distance_of_actin_patch_center_from_neck_in_bud
A120_C	964.492	954.312	GA	CFM	Total_length_of_actin_patch_link
A121_C	750.002	742.054	GA	CFM	Maximal_distance_between_patches
A122_C	134.553	124.573	GA	CFM	Number_of_bright_actin_patches
A123_C	-391.719	-390.592	GA	NLM	Ratio_of_actin_patches_to_actin_region
D14-1_C	901.566	847.268	GA	CFM	Nuclear_size_in_mother
D14-2_C	864.512	850.489	GA	CFM	Nuclear_size_in_bud
D14-3_C	1023.34	984.454	GA	CFM	Nuclear_size_in_whole_cell
D15-1_C	2084.3	1975.84	GA	CFM	Nuclear_brightness_in_mother
D15-2_C	2041.22	1976.47	GA	CFM	Nuclear_brightness_in_bud
D15-3_C	2213.32	2118	GA	CFM	Nuclear_brightness_in_whole_cell
D16-1_C	1032.77	944.943	GA	CFM	Maximal_intensity_of_nuclear_brightness_in_mother
D16-2_C	1031.48	958.456	GA	CFM	Maximal_intensity_of_nuclear_brightness_in_bud
D16-3_C	1052.24	975.952	GA	CFM	Maximal_intensity_of_nuclear_brightness_in_whole_cell
D17-1_C	-1734.74	-1735.43	GA	CFM	Nuclear_fitness_for_ellipse_in_mother
D17-2_C	-1691.11	-1688.75	GA	NLM	Nuclear_fitness_for_ellipse_in_bud
D103_C	338.662	344.695	GA	NLM	Distance_between_nuclear_gravity_center_in_mother_and_mother_tip
D106_C	-546.642	-547.601	BE	CFM	Ratio_of_D103_to_C103
D108_C	433.421	410.724	GA	CFM	Distance_between_nuclear_gravity_center_in_mother_and_middle_point_of_neck
D109_C	330.171	336.642	GA	NLM	Distance_between_nuclear_gravity_center_in_bud_and_middle_point_of_neck
D112_C	-526.58	-536.382	BE	CFM	Ratio_of_D108_to_C128
D113_C	-551.443	-546.454	BE	NLM	Ratio_of_D109_to_C107
D116_C	514.605	503.322	GA	CFM	Distance_between_two_nuclear_gravity_centers_through_middle_point_of_neck
D117_C	273.425	268.852	GA	CFM	Distance_between_nuclear_gravity_center_in_mother_and_mother_center
D119_C	175.955	178.591	GA	NLM	Distance_between_nuclear_gravity_center_in_bud_and_bud_center
D121_C	293.16	292.773	GA	CFM	Distance_between_nuclear_gravity_center_in_bud_and_bud_tip
D123_C	-533.969	-530.225	BE	NLM	Ratio_of_D121_to_C107
D125_C	336.458	342.26	GA	NLM	Distance_between_nuclear_gravity_center_in_mother_and_mother_hip
D128_C	357.744	361.874	GA	NLM	Distance_between_nuclear_brightest_point_in_mother_and_mother_tip
D130_C	447.977	421.335	GA	CFM	Distance_between_nuclear_brightest_point_in_mother_and_middle_point_of_neck
D131_C	349.986	354.646	GA	NLM	Distance_between_nuclear_brightest_point_in_bud_and_middle_point_of_neck
D134_C	525.898	511.988	GA	CFM	Distance_between_two_nuclear_brightest_points_through_middle_point_of_neck
D135_C	309.175	300.225	GA	CFM	Distance_between_nuclear_brightest_point_in_mother_and_mother_center
D137_C	198.759	206.118	GA	NLM	Distance_between_nuclear_brightest_point_in_bud_and_bud_center
D139_C	304.49	302.792	GA	CFM	Distance_between_nuclear_brightest_point_in_bud_and_bud_tip
D141_C	346.791	351.374	GA	NLM	Distance_between_nuclear_brightest_point_in_mother_and_mother_hip
D143_C	438.81	437.053	GA	CFM	Distance_between_nuclear_outline_point_D6-1_in_mother_and_middle_point_of_neck
D144_C	361.6	368.513	GA	NLM	Distance_between_nuclear_outline_point_D6-2_in_bud_and_middle_point_of_neck
D145_C	359.713	362.782	GA	NLM	Distance_between_nuclear_outline_point_D7_in_mother_and_mother_hip
D146_C	329.314	323.905	GA	CFM	Distance_between_nuclear_outline_point_D8_in_bud_and_bud_tip
D147_C	-474.41	-473.302	BE	NLM	Relative_distance_of_nuclear_gravity_center_in_mother_to_mother_center
D148_C	-439.902	-444.024	BE	CFM	Relative_distance_of_nuclear_brightest_point_in_mother_to_mother_center
D149_C	-504.193	-500.935	BE	NLM	Relative_distance_of_nuclear_gravity_center_in_bud_to_bud_center
D150_C	-475.813	-469.854	BE	NLM	Relative_distance_of_nuclear_brightest_point_in_bud_to_bud_center
D151_C	-291.706	-296.905	GA	CFM	Ratio_of_distance_between_each_nucleus_and_middle_point_of_neck
D152_C	4.60054	7.72911	GA	NLM	Mobility_of_nucleus_in_mother
D153_C	-30.5428	-25.0377	GA	NLM	Mobility_of_nucleus_in_bud
D154_C	659.585	667.008	GA	NLM	Angle_between_C1D1-1_and_C1C1-2
D155_C	669.069	676.034	GA	NLM	Angle_between_C1D2-1_and_C1C1-2
D156_C	693.859	698.816	GA	NLM	Angle_between_C2D1-2_and_C2C4-2
D157_C	689.418	692.614	GA	NLM	Angle_between_C2D2-2_and_C2C4-2
D158_C	613.719	615.621	GA	NLM	Angle_between_D1-1D1-2_and_C1-1C1-2
D159_C	608.927	612.365	GA	NLM	Angle_between_D2-1D2-2_and_C1-1C1-2
D162_C	311.027	310.091	GA	CFM	Angle_between_D1-1D1-2_and_C1C4-1
D163_C	339.635	338.077	GA	CFM	Angle_between_D2-1D2-2_and_C1C4-1
D166_C	365.341	367.285	GA	NLM	Angle_between_D1-1D1-2_and_C4-1C4-2
D167_C	374.433	377.812	GA	NLM	Angle_between_D2-1D2-2_and_C4-1C4-2
D169_C	348.35	350.117	GA	NLM	Angle_between_C4-1D1-1_and_C4-1C1
D170_C	369.73	369.023	GA	CFM	Angle_between_C4-1D2-1_and_C4-1C1
D173_C	161.324	124.572	GA	CFM	Maximal_distance_between_nuclear_gravity_center_and_nuclear_outline_in_mother
D174_C	120.227	108.15	GA	CFM	Maximal_distance_between_nuclear_gravity_center_and_nuclear_outline_in_bud
D176_C	301.149	260.153	GA	CFM	Nuclear_long_axis_length_in_mother
D177_C	266.022	256.535	GA	CFM	Nuclear_long_axis_length_in_bud
D179_C	45.5294	-6.06083	GA	CFM	Nuclear_minimum_radius_in_mother
D180_C	37.4549	24.3252	GA	CFM	Nuclear_minimum_radius_in_bud
D182_C	-461.457	-460.188	BE	NLM	Nuclear_axis_ratio_in_mother
D183_C	-497.811	-490.594	BE	NLM	Nuclear_axis_ratio_in_bud
D185_C	468.517	454.512	GA	CFM	Total_length_of_two_straight_segments_D11-1C4-1_and_D11-2C4-1
D186_C	461.134	449.133	GA	CFM	Total_length_of_two_straight_segments_D12-1C4-1_and_D12-2C4-1
D188_C	29.0936	21.0974	GA	CFM	Distance_between_nuclear_gravity_center_and_brightest_point_in_mother
D189_C	-18.9815	-21.4769	GA	CFM	Distance_between_nuclear_gravity_center_and_brightest_point_in_bud
D191_C	928.123	869.042	GA	CFM	Average_of_nuclear_brightness_in_mother
D192_C	929.055	877.789	GA	CFM	Average_of_nuclear_brightness_in_bud
D193_C	925.755	872.386	GA	CFM	Average_of_nuclear_brightness_in_whole_cell
D194_C	-290.029	-414.114	GA	CFM	Maximal_intensity_of_nuclear_brightness_divided_by_average_in_mother
D195_C	-269.954	-374.905	GA	CFM	Maximal_intensity_of_nuclear_brightness_divided_by_average_in_bud
D196_C	-279.195	-408.512	GA	CFM	Maximal_intensity_of_nuclear_brightness_divided_by_average_in_whole_cell
D197_C	-267.128	-288.278	GA	CFM	Ratio_of_nuclear_size
D198_C	-172.701	-195.344	GA	CFM	Ratio_of_nuclear_brightness
CCV11-1_C	-617.315	-615.244	NO	NLM	Noise_of_mother_cell_size
CCV11-2_C	-535.182	-531.567	NO	NLM	Noise_of_bud_cell_size
CCV12-1_C	-745.045	-740.627	NO	NLM	Noise_of_mother_cell_outline_length
CCV12-2_C	-602.537	-606.78	NO	CFM	Noise_of_bud_cell_outline_length
CCV13_C	-274.669	-281.779	NO	CFM	Noise_of_mother_cell_fitness_for_ellipse
CCV101_C	-634.061	-629.425	NO	NLM	Noise_of_whole_cell_size
CCV102_C	-717.103	-718.699	NO	CFM	Noise_of_whole_cell_outline_length
CCV103_C	-748.064	-745.475	NO	NLM	Noise_of_long_axis_length_in_mother
CCV104_C	-779.938	-777.248	NO	NLM	Noise_of_short_axis_length_in_mother
CCV105_C	-122.831	-127.958	NO	CFM	Noise_of_neck_position
CCV106_C	-154.92	-160.4	NO	CFM	Noise_of_bud_direction
CCV107_C	-668.045	-663.609	NO	NLM	Noise_of_long_axis_length_in_bud
CCV108_C	-481.525	-499.338	NO	CFM	Noise_of_short_axis_length_in_bud
CCV109_C	-388.412	-395.843	NO	CFM	Noise_of_neck_width
CCV110_C	-176.511	-177.851	NO	CFM	Noise_of_distance_between_bud_tip_and_mother_long_axis_extension
CCV111_C	-303.535	-304.572	NO	CFM	Noise_of_distance_between_bud_tip_and_mother_short_axis_extension
CCV112_C	-661.07	-669.786	NO	CFM	Noise_of_distance_between_middle_point_of_neck_and_mother_center
CCV113_C	-137.197	-131.838	NO	NLM	Noise_of_distance_between_bud_tip_and_mother_long_axis_through_middle_point_of_neck
CCV114_C	-497.869	-515.023	NO	CFM	Noise_of_bud_axis_ratio
CCV115_C	-795.176	-792.594	NO	NLM	Noise_of_mother_axis_ratio
CCV116_C	-505.305	-516.547	NO	CFM	Noise_of_axis_ratio_ratio
CCV117_C	-650.081	-655.553	NO	CFM	Noise_of_cell_outline_ratio
CCV118_C	-529.949	-538.737	NO	CFM	Noise_of_cell_size_ratio
CCV126_C	-473.141	-478.22	NO	CFM	Noise_of_brightness_difference_of_cell_wall
CCV127_C	-412.134	-412.599	NO	CFM	Noise_of_thickness_difference_of_cell_wall
CCV128_C	-650.069	-653.667	NO	CFM	Noise_of_distance_between_middle_point_of_neck_and_mother_hip
ACV7-1_C	-157.315	-159.774	NO	CFM	Noise_of_size_of_actin_region_in_mother
ACV7-2_C	-222.504	-228.445	NO	CFM	Noise_of_size_of_actin_region_in_bud
ACV8-1_C	-259.553	-252.733	NO	NLM	Noise_of_total_brightness_of_actin_region_in_mother
ACV8-2_C	-258.81	-259.311	NO	CFM	Noise_of_total_brightness_of_actin_region_in_bud
ACV9_C	-51.5947	-81.0807	NO	CFM	Noise_of_proportion_of_actin_region_at_neck
ACV101_C	-318.399	-333.624	NO	CFM	Noise_of_actin_region_ratio_in_whole_cell
ACV102_C	-416.918	-417.087	NO	CFM	Noise_of_bud_actin_region_ratio_to_total_region
ACV103_C	57.5377	64.8241	NO	NLM	Noise_of_relative_distance_of_actin_patch_center_from_neck_in_mother
ACV104_C	-133.579	-140.671	NO	CFM	Noise_of_relative_distance_of_actin_patch_center_from_neck_in_bud
ACV120_C	-146.061	-159.387	NO	CFM	Noise_of_total_length_of_actin_patch_link
ACV121_C	-151.976	-162.245	NO	CFM	Noise_of_maximal_distance_between_patches
ACV122_C	-179.386	-186.703	NO	CFM	Noise_of_number_of_bright_actin_patches
ACV123_C	-164.677	-170.396	NO	CFM	Noise_of_ratio_of_actin_patches_to_actin_region
DCV14-1_C	-405.264	-416.386	NO	CFM	Noise_of_nuclear_size_in_mother
DCV14-2_C	-357.332	-372.081	NO	CFM	Noise_of_nuclear_size_in_bud
DCV14-3_C	-474.228	-471.606	NO	NLM	Noise_of_nuclear_size_in_whole_cell
DCV15-1_C	-237.244	-273.013	NO	CFM	Noise_of_nuclear_brightness_in_mother
DCV15-2_C	-242.639	-284.201	NO	CFM	Noise_of_nuclear_brightness_in_bud
DCV15-3_C	-258.659	-294.211	NO	CFM	Noise_of_nuclear_brightness_in_whole_cell
DCV16-1_C	-239.578	-266.743	NO	CFM	Noise_of_maximal_intensity_of_nuclear_brightness_in_mother
DCV16-2_C	-236.133	-270.226	NO	CFM	Noise_of_maximal_intensity_of_nuclear_brightness_in_bud
DCV16-3_C	-233.571	-268.821	NO	CFM	Noise_of_maximal_intensity_of_nuclear_brightness_in_whole_cell
DCV17-1_C	-200.639	-199.704	NO	NLM	Noise_of_nuclear_fitness_for_ellipse_in_mother
DCV17-2_C	-104.592	-98.4942	NO	NLM	Noise_of_nuclear_fitness_for_ellipse_in_bud
DCV103_C	-458.751	-452.09	NO	NLM	Noise_of_distance_between_nuclear_gravity_center_in_mother_and_mother_tip
DCV106_C	-462.08	-458.761	NO	NLM	Noise_of_ratio_of_D103_to_C103
DCV108_C	-432.763	-445.718	NO	CFM	Noise_of_distance_between_nuclear_gravity_center_in_mother_and_middle_point_of_neck
DCV109_C	-416.263	-415.322	NO	NLM	Noise_of_distance_between_nuclear_gravity_center_in_bud_and_middle_point_of_neck
DCV112_C	-474.809	-485.908	NO	CFM	Noise_of_ratio_of_D108_to_C128
DCV113_C	-426.11	-425.826	NO	NLM	Noise_of_ratio_of_D109_to_C107
DCV116_C	-505.222	-507.015	NO	CFM	Noise_of_distance_between_two_nuclear_gravity_centers_through_middle_point_of_neck
DCV117_C	-356.18	-355.05	NO	NLM	Noise_of_distance_between_nuclear_gravity_center_in_mother_and_mother_center
DCV119_C	-302.703	-301.99	NO	NLM	Noise_of_distance_between_nuclear_gravity_center_in_bud_and_bud_center
DCV121_C	-460.058	-458.1	NO	NLM	Noise_of_distance_between_nuclear_gravity_center_in_bud_and_bud_tip
DCV123_C	-441.371	-441.635	NO	CFM	Noise_of_ratio_of_D121_to_C107
DCV125_C	-467.106	-462.059	NO	NLM	Noise_of_distance_between_nuclear_gravity_center_in_mother_and_mother_hip
DCV128_C	-454.499	-449.13	NO	NLM	Noise_of_distance_between_nuclear_brightest_point_in_mother_and_mother_tip
DCV130_C	-423.021	-439.447	NO	CFM	Noise_of_distance_between_nuclear_brightest_point_in_mother_and_middle_point_of_neck
DCV131_C	-434.757	-435.681	NO	CFM	Noise_of_distance_between_nuclear_brightest_point_in_bud_and_middle_point_of_neck
DCV134_C	-524.897	-528.384	NO	CFM	Noise_of_distance_between_two_nuclear_brightest_points_through_middle_point_of_neck
DCV135_C	-340.082	-340.058	NO	NLM	Noise_of_distance_between_nuclear_brightest_point_in_mother_and_mother_center
DCV137_C	-308.245	-306.605	NO	NLM	Noise_of_distance_between_nuclear_brightest_point_in_bud_and_bud_center
DCV139_C	-464.681	-459.837	NO	NLM	Noise_of_distance_between_nuclear_brightest_point_in_bud_and_bud_tip
DCV141_C	-464.534	-460.845	NO	NLM	Noise_of_distance_between_nuclear_brightest_point_in_mother_and_mother_hip
DCV143_C	-325.201	-330.482	NO	CFM	Noise_of_distance_between_nuclear_outline_point_D6-1_in_mother_and_middle_point_of_neck
DCV144_C	-307.508	-304.699	NO	NLM	Noise_of_distance_between_nuclear_outline_point_D6-2_in_bud_and_middle_point_of_neck
DCV145_C	-364.914	-358.422	NO	NLM	Noise_of_distance_between_nuclear_outline_point_D7_in_mother_and_mother_hip
DCV146_C	-343.611	-344.023	NO	CFM	Noise_of_distance_between_nuclear_outline_point_D8_in_bud_and_bud_tip
DCV147_C	-375.138	-372.258	NO	NLM	Noise_of_relative_distance_of_nuclear_gravity_center_in_mother_to_mother_center
DCV148_C	-352.219	-354.766	NO	CFM	Noise_of_relative_distance_of_nuclear_brightest_point_in_mother_to_mother_center
DCV149_C	-307.287	-306.47	NO	NLM	Noise_of_relative_distance_of_nuclear_gravity_center_in_bud_to_bud_center
DCV150_C	-316.608	-313.785	NO	NLM	Noise_of_relative_distance_of_nuclear_brightest_point_in_bud_to_bud_center
DCV151_C	-201.833	-201.074	NO	NLM	Noise_of_ratio_of_distance_between_each_nucleus_and_middle_point_of_neck
DCV152_C	-208.018	-217.687	NO	CFM	Noise_of_mobility_of_nucleus_in_mother
DCV153_C	-203.995	-202.55	NO	NLM	Noise_of_mobility_of_nucleus_in_bud
DCV154_C	-258.495	-251.649	NO	NLM	Noise_of_angle_between_C1D1-1_and_C1C1-2
DCV155_C	-281.312	-275.893	NO	NLM	Noise_of_angle_between_C1D2-1_and_C1C1-2
DCV156_C	-247.357	-243.132	NO	NLM	Noise_of_angle_between_C2D1-2_and_C2C4-2
DCV157_C	-250.663	-245.993	NO	NLM	Noise_of_angle_between_C2D2-2_and_C2C4-2
DCV158_C	-184.044	-184.922	NO	CFM	Noise_of_angle_between_D1-1D1-2_and_C1-1C1-2
DCV159_C	-179.716	-180.695	NO	CFM	Noise_of_angle_between_D2-1D2-2_and_C1-1C1-2
DCV162_C	-232.168	-229.152	NO	NLM	Noise_of_angle_between_D1-1D1-2_and_C1C4-1
DCV163_C	-251.483	-249.728	NO	NLM	Noise_of_angle_between_D2-1D2-2_and_C1C4-1
DCV166_C	-238.27	-231.366	NO	NLM	Noise_of_angle_between_D1-1D1-2_and_C4-1C4-2
DCV167_C	-256.579	-251.019	NO	NLM	Noise_of_angle_between_D2-1D2-2_and_C4-1C4-2
DCV169_C	-234.373	-232.452	NO	NLM	Noise_of_angle_between_C4-1D1-1_and_C4-1C1
DCV170_C	-227.989	-226.818	NO	NLM	Noise_of_angle_between_C4-1D2-1_and_C4-1C1
DCV173_C	-391.198	-386.845	NO	NLM	Noise_of_maximal_distance_between_nuclear_gravity_center_and_nuclear_outline_in_mother
DCV174_C	-450.897	-451.064	NO	CFM	Noise_of_maximal_distance_between_nuclear_gravity_center_and_nuclear_outline_in_bud
DCV176_C	-426.523	-423.19	NO	NLM	Noise_of_nuclear_long_axis_length_in_mother
DCV177_C	-454.759	-457.113	NO	CFM	Noise_of_nuclear_long_axis_length_in_bud
DCV179_C	-544.777	-542.962	NO	NLM	Noise_of_nuclear_minimum_radius_in_mother
DCV180_C	-507.277	-515.117	NO	CFM	Noise_of_nuclear_minimum_radius_in_bud
DCV182_C	-369.975	-363.282	NO	NLM	Noise_of_nuclear_axis_ratio_in_mother
DCV183_C	-384.914	-377.536	NO	NLM	Noise_of_nuclear_axis_ratio_in_bud
DCV185_C	-741.367	-739.288	NO	NLM	Noise_of_total_length_of_two_straight_segments_D11-1C4-1_and_D11-2C4-1
DCV186_C	-736.981	-739.26	NO	CFM	Noise_of_total_length_of_two_straight_segments_D12-1C4-1_and_D12-2C4-1
DCV188_C	-231.013	-223.974	NO	NLM	Noise_of_distance_between_nuclear_gravity_center_and_brightest_point_in_mother
DCV189_C	-243.618	-237.311	NO	NLM	Noise_of_distance_between_nuclear_gravity_center_and_brightest_point_in_bud
DCV191_C	-243.732	-270.759	NO	CFM	Noise_of_average_of_nuclear_brightness_in_mother
DCV192_C	-253.008	-288.582	NO	CFM	Noise_of_average_of_nuclear_brightness_in_bud
DCV193_C	-241.569	-274.65	NO	CFM	Noise_of_average_of_nuclear_brightness_in_whole_cell
DCV194_C	-537.925	-557.176	NO	CFM	Noise_of_maximal_intensity_of_nuclear_brightness_divided_by_average_in_mother
DCV195_C	-504.729	-536.939	NO	CFM	Noise_of_maximal_intensity_of_nuclear_brightness_divided_by_average_in_bud
DCV196_C	-584.08	-601.798	NO	CFM	Noise_of_maximal_intensity_of_nuclear_brightness_divided_by_average_in_whole_cell
DCV197_C	-253.452	-357.51	NO	CFM	Noise_of_ratio_of_nuclear_size
DCV198_C	-186.586	-278.928	NO	CFM	Noise_of_ratio_of_nuclear_brightness
aIDs of each morphological traits which are previously listed in Ohya et al. [15].
bAIC of null model.
cAIC of confounding factor model.
dSelected probability density function by AIC. GA, BE, and NO indicate gamma, beta, and Gaussian distribution, respectively.
eSelected linear model by AIC. NLM and CFM indicate the null model and the confounding factor model, respectively.
fDescriptions of each trait are previously listed in Ohya et al. [15].

## Sheet: B
IDa	BIb		BBe		PDFf	LMg	Descriptionh
	NLMc	CFMd	NLMc	CFMd
A105_A	856.22	708.99	724.1	674.923	BB	CFM	Actin_a_ratio
A106_A	846.371	704.143	722.913	673.789	BB	CFM	Actin_b_ratio
A113_A	197.188	201.502	196.181	201.775	BB	NLM	Actin_n_ratio
C123_A1B	828.349	804.53	786.303	777.834	BB	CFM	Small_bud_ratio
C124_A1B	758.173	742.743	743.88	736.19	BB	CFM	Medium_bud_ratio
C125_A1B	588.608	585.147	589.697	587.012	BI	CFM	Large_bud_ratio
A107_A1B	811.56	746.805	772.705	738.807	BB	CFM	Actin_c_api_ratio
A108_A1B	837.59	778.923	778.698	753.799	BB	CFM	Actin_d_iso_ratio
A109_A1B	552.961	513.694	525.549	507.266	BB	CFM	Actin_e_ratio
A110_A1B	399.288	372.353	391.346	372.26	BB	CFM	Actin_f_ratio
A112_A1B	604.914	558.548	572.834	551.767	BB	CFM	Actin_cd_ratio
A113_A1B	43.5057	48.8022	45.5621	50.8021	BI	NLM	Actin_n_ratio
C123_C	2.00009	10.0001	4	12	BI	NLM	Small_bud_ratio
C124_C	340.307	328.887	342.298	330.944	BI	CFM	Medium_bud_ratio
C125_C	340.307	328.887	342.298	330.887	BI	CFM	Large_bud_ratio
A107_C	511.612	512.532	513.28	514.451	BI	NLM	Actin_c_api_ratio
A108_C	591.853	564.076	587.15	565.658	BI	CFM	Actin_d_iso_ratio
A109_C	584.343	575.88	586.039	577.88	BI	CFM	Actin_e_ratio
A110_C	494.742	496.195	496.742	498.195	BI	NLM	Actin_f_ratio
A112_C	593.566	589.401	594.891	591.398	BI	CFM	Actin_cd_ratio
A113_C	46.4358	50.0837	38.218	43.5684	BB	NLM	Actin_n_ratio
C119	1566.07	1273.68	1037	998.622	BB	CFM	no_bud_ratio
C120	863.704	845.709	839.603	832.421	BB	CFM	small_bud_ratio
C121	957.374	863.1	851.298	818.657	BB	CFM	medium_bud_ratio
C122	1032.86	948.458	887.541	868.036	BB	CFM	large_bud_ratio
C123	895.52	866.162	835.491	827.187	BB	CFM	small_bud_ratio_to_budded_cells
C124	738.16	729.685	736.152	730.328	BI	CFM	medium_bud_ratio_to_buded_cells
C125	792.903	781.361	778.006	774.227	BB	CFM	large_bud_ratio_to_buded_cells
A105	947.138	756.553	754.236	703.019	BB	CFM	actin_a_ratio
A106	1376.61	1180.28	1007.35	976.052	BB	CFM	actin_b_ratio
A107	912.393	899.722	871.991	869.78	BB	CFM	actin_c_api_ratio
A108	1228.81	997.873	922.249	873.306	BB	CFM	actin_d_iso_ratio
A109	727.164	726.209	713.83	716.462	BB	NLM	actin_e_ratio
A110	606.398	566.174	594.482	566.769	BI	CFM	actin_f_ratio
A111	829.762	793.901	790.409	776.015	BB	CFM	actin_ae_ratio
A112	834.065	822.921	804.776	802.326	BB	CFM	actin_bcd_ratio
A113	337.388	324.288	333.229	324.232	BB	CFM	actin_n_ratio
A114	850.79	707.748	724.116	675.504	BB	CFM	actin_a_ratio_to_no_bud_cells
A115	850.79	707.748	724.116	675.504	BB	CFM	actin_b_ratio_to_no_bud_cells
A116	879.936	816.213	829.114	800.347	BB	CFM	actin_c_api_ratio_to_budded_cells
A117	928.455	839.413	834.211	801.03	BB	CFM	actin_d_iso_ratio_to_budded_cells
A118	702.575	698.382	695.463	694.869	BB	CFM	actin_e_ratio_to_budded_cells
A119	565.05	551.039	564.347	552.907	BI	CFM	actin_f_ratio_to_budded_cells
D199	1545.79	1262.35	1033.66	996.027	BB	CFM	nuclear_A_ratio
D200	1098.25	980.233	947.068	913.908	BB	CFM	nuclear_A1_ratio
D201	564.598	550.792	561.367	551.243	BI	CFM	nuclear_B_ratio
D202	958.69	890.686	851.031	832.963	BB	CFM	nuclear_C_ratio
D203	306.81	307.207	300.474	304.105	BB	NLM	nuclear_D_ratio
D204	756.666	547.122	489.657	459.121	BB	CFM	nuclear_E_ratio
D205	183.174	160.326	179.293	162.294	BI	CFM	nuclear_F_ratio
D206	512.771	431.378	434.204	406.942	BB	CFM	nuclear_A_ratio_to_no_bud_cells
D207	786.771	783.663	774.405	775.431	BB	NLM	nuclear_A1_ratio_to_budded_cells
D208	537.737	535.159	538.751	536.882	BI	CFM	nuclear_B_ratio_to_budded_cells
D209	784.326	768.175	767.371	760.768	BB	CFM	nuclear_C_ratio_to_budded_cells
D210	1543.27	1258.53	1032.35	993.942	BB	CFM	nuclear_A_ratio_to_nuclear_AA1BC_cells
D211	1107.24	979.533	948.436	912.834	BB	CFM	nuclear_A1_ratio_to_nuclear_AA1BC_cells
D212	563.173	550.652	560.297	551.156	BI	CFM	nuclear_B_ratio_to_nuclear_AA1BC_cells
D213	951.612	889.91	848.384	832.336	BB	CFM	nuclear_C_ratio_to_nuclear_AA1BC_cells
D214	798.28	779.868	779.51	771.552	BB	CFM	nuclear_A1_ratio_to_nuclear_A1BC_cells
D215	535.859	534.556	537.109	536.339	BI	CFM	nuclear_B_ratio_to_nuclear_A1BC_cells
D216	776.066	766.462	762.36	759.414	BB	CFM	nuclear_C_ratio_to_nuclear_A1BC_cells
aIDs of each morphological traits which are previously listed in Ohya et al. (2005, PNAS).
bAIC of binomial distribution
cAIC of null model.
dAIC of confounding factor model
eAIC of beta-bainomial distribution
fSelected probability density function by AIC. BI and BB indicate binomial and beta-binomial distribution, respectively.
gSelected linear model by AIC. NLM and CFM indicate the null model and the confounding factor model, respectively.
hDescriptions of each trait are previously listed in Ohya et al. [15].
