# Supplementary material for: High-dimensional single-cell phenotyping reveals extensive haploinsufficiency
Source: PLoS Biol. 2018 May 16;16(5):e2005130. doi: 10.1371/journal.pbio.2005130 (PMC5955526; doi:10.1371/journal.pbio.2005130)
Supplement: S2 Table — (A) Essential genes of heterozygotes with morphological haploinsufficiency phenotypes. (B) Nonessential genes of deletion mutants with abnormal morphological phenotypes. (XLSX) [file pbio.2005130.s003.xlsx]

## Sheet: A
ORF	Gene	Geometric mean of P valuesa	Descriptionb
YAL003W	EFB1	1.2e-06	Translation elongation factor 1 beta
YAL032C	PRP45	1.7e-05	Protein required for pre-mRNA splicing
YAL034C-B	YAL034C-B	1.16e-09	Dubious open reading frame
YAL038W	CDC19	6.8e-12	Pyruvate kinase
YAL041W	CDC24	1.95e-06	Guanine nucleotide exchange factor for Cdc42p
YAR007C	RFA1	3.52e-06	Subunit of heterotrimeric Replication Protein A (RPA)
YAR008W	SEN34	2.76e-07	Subunit of the tRNA splicing endonuclease
YBL004W	UTP20	7.94e-06	Component of the small-subunit (SSU) processome
YBL014C	RRN6	5.39e-06	Component of the core factor (CF) rDNA transcription factor complex
YBL023C	MCM2	3.17e-12	Protein involved in DNA replication
YBL026W	LSM2	9.66e-06	Lsm (Like Sm) protein
YBL030C	PET9	2.26e-05	Major ADP/ATP carrier of the mitochondrial inner membrane
YBL034C	STU1	1.8e-05	Component of the mitotic spindle
YBL074C	AAR2	9.27e-07	Component of the U5 snRNP complex
YBL076C	ILS1	3.01e-05	Cytoplasmic isoleucine-tRNA synthetase
YBL077W	YBL077W	1.13e-11	Dubious open reading frame
YBL092W	RPL32	2.9e-05	Ribosomal 60S subunit protein L32
YBR002C	RER2	4.33e-05	Cis-prenyltransferase involved in dolichol synthesis
YBR004C	GPI18	2.87e-08	Functional ortholog of human PIG-V
YBR011C	IPP1	1.78e-07	Cytoplasmic inorganic pyrophosphatase (PPase)
YBR017C	KAP104	7.73e-07	Transportin or cytosolic karyopherin beta 2
YBR029C	CDS1	2.36e-05	Phosphatidate cytidylyltransferase (CDP-diglyceride synthetase)
YBR038W	CHS2	2.82e-05	Chitin synthase II
YBR070C	ALG14	9.65e-06	Component of UDP-GlcNAc transferase
YBR079C	RPG1	3.07e-05	eIF3a subunit of the eukaryotic translation initiation factor 3 (eIF3)
YBR080C	SEC18	2.35e-08	ATPase required for vesicular transport between ER and Golgi
YBR087W	RFC5	8.76e-08	Subunit of heteropentameric Replication factor C (RF-C)
YBR088C	POL30	5.56e-06	Proliferating cell nuclear antigen (PCNA)
YBR089W	YBR089W	4.56e-05	Dubious open reading frame
YBR091C	TIM12	1.79e-05	Essential protein of the inner mitochondrial membrane
YBR096W	YBR096W	6.03e-07	Putative protein of unknown function
YBR102C	EXO84	8.82e-10	Exocyst subunit with dual roles in exocytosis and spliceosome assembly
YBR109C	CMD1	1.44e-05	Calmodulin
YBR110W	ALG1	2.47e-09	Mannosyltransferase
YBR118W	TEF2	1.07e-06	Translational elongation factor EF-1 alpha
YBR121C	GRS1	1.53e-06	Cytoplasmic and mitochondrial glycyl-tRNA synthase
YBR123C	TFC1	1.43e-05	Subunit of TFIIIC RNA pol III transcription initiation factor complex
YBR124W	YBR124W	1.21e-05	Putative protein of unknown function
YBR135W	CKS1	3.61e-05	Cyclin-dependent protein kinase regulatory subunit and adaptor
YBR142W	MAK5	8.78e-06	Essential nucleolar protein
YBR143C	SUP45	1.15e-06	Polypeptide release factor (eRF1) in translation termination
YBR153W	RIB7	2.08e-08	Diaminohydroxyphoshoribosylaminopyrimidine deaminase
YBR154C	RPB5	3.52e-07	RNA polymerase subunit ABC27
YBR155W	CNS1	1.1e-06	TPR-containing co-chaperone
YBR160W	CDC28	8.91e-09	Catalytic subunit of the main cell cycle cyclin-dependent kinase (CDK)
YBR190W	YBR190W	2.26e-06	Dubious open reading frame
YBR193C	MED8	8.14e-06	Subunit of the RNA polymerase II mediator complex
YBR196C	PGI1	5.99e-06	Glycolytic enzyme phosphoglucose isomerase
YBR198C	TAF5	5.43e-06	Subunit (90 kDa) of TFIID and SAGA complexes
YBR202W	MCM7	1.7e-06	Component of the heterohexameric MCM2-7 complex
YBR211C	AME1	2.69e-07	Essential kinetochore protein associated with microtubules and SPBs
YBR234C	ARC40	3.88e-05	Subunit of the ARP2/3 complex
YBR237W	PRP5	2.98e-08	RNA helicase in the DEAD-box family
YBR243C	ALG7	1.3e-07	UDP-N-acetyl-glucosamine-1-P transferase
YBR254C	TRS20	2.39e-07	Subunit of the transport protein particle (TRAPP) complex
YBR256C	RIB5	2e-05	Riboflavin synthase
YCL004W	PGS1	1.95e-06	Phosphatidylglycerolphosphate synthase
YCL017C	NFS1	9.79e-06	Cysteine desulfurase
YCL031C	RRP7	3.15e-05	Essential protein involved in rRNA processing and ribosome biogenesis
YCL052C	PBN1	2.22e-05	Component of glycosylphosphatidylinositol-mannosyltransferase I
YCR012W	PGK1	6.26e-06	3-phosphoglycerate kinase
YCR013C	YCR013C	7.63e-07	Dubious open reading frame
YCR035C	RRP43	3.86e-05	Exosome non-catalytic core component
YCR052W	RSC6	4.6e-07	Component of the RSC chromatin remodeling complex
YCR054C	CTR86	7.08e-06	Essential protein of unknown function
YCR057C	PWP2	4.1e-06	Conserved 90S pre-ribosomal component
YCR072C	RSA4	1.57e-05	WD-repeat protein involved in ribosome biogenesis
YDL003W	MCD1	5.78e-07	Essential alpha-kleisin subunit of the cohesin complex
YDL004W	ATP16	1.75e-06	Delta subunit of the central stalk of mitochondrial F1F0 ATP synthase
YDL007W	RPT2	3.61e-08	ATPase of the 19S regulatory particle of the 26S proteasome
YDL008W	APC11	2.04e-05	Catalytic core subunit of the Anaphase-Promoting Complex/Cyclosome (A
YDL016C	YDL016C	3.79e-06	Dubious open reading frame
YDL017W	CDC7	1.41e-06	DDK (Dbf4-dependent kinase) catalytic subunit required for origin fir
YDL028C	MPS1	1.2e-05	Dual-specificity kinase
YDL029W	ARP2	3.73e-06	Essential component of the Arp2/3 complex
YDL030W	PRP9	2.46e-06	Subunit of the SF3a splicing factor complex
YDL031W	DBP10	5.52e-06	Putative ATP-dependent RNA helicase of the DEAD-box protein family
YDL043C	PRP11	3.41e-07	Subunit of the SF3a splicing factor complex
YDL055C	PSA1	8.17e-07	GDP-mannose pyrophosphorylase (mannose-1-phosphate guanyltransferase)
YDL058W	USO1	5.05e-06	Protein involved in the ER to Golgi transport step of secretion
YDL060W	TSR1	3.94e-05	Protein required for processing of 20S pre-rRNA in the cytoplasm
YDL084W	SUB2	6.29e-09	Component of the TREX complex required for nuclear mRNA export
YDL087C	LUC7	6.91e-06	Essential protein associated with the U1 snRNP complex
YDL092W	SRP14	1.52e-06	Signal recognition particle (SRP) subunit
YDL097C	RPN6	7.36e-07	Essential, non-ATPase regulatory subunit of the 26S proteasome lid
YDL098C	SNU23	5.02e-06	Component of the U4/U6.U5 snRNP complex
YDL102W	POL3	2.57e-05	Catalytic subunit of DNA polymerase delta
YDL103C	QRI1	8.12e-06	UDP-N-acetylglucosamine pyrophosphorylase
YDL105W	NSE4	1.67e-05	Component of the SMC5-SMC6 complex
YDL108W	KIN28	3.21e-06	Serine/threonine protein kinase
YDL111C	RRP42	6.28e-06	Exosome non-catalytic core component
YDL126C	CDC48	1.02e-06	AAA ATPase involved in multiple processes
YDL139C	SCM3	1.79e-06	Nonhistone component of centromeric chromatin that binds CenH3-H4
YDL140C	RPO21	8.28e-06	RNA polymerase II largest subunit B220
YDL141W	BPL1	7.99e-06	Biotin:apoprotein ligase
YDL143W	CCT4	1.99e-13	Subunit of the cytosolic chaperonin Cct ring complex
YDL147W	RPN5	7.55e-07	Subunit of the CSN and 26S proteasome lid complexes
YDL148C	NOP14	1.04e-05	Nucleolar protein
YDL150W	RPC53	3.75e-05	RNA polymerase III subunit C53
YDL152W	YDL152W	1.48e-07	Dubious open reading frame
YDL158C	YDL158C	5.55e-06	Dubious open reading frame
YDL163W	YDL163W	1.14e-08	Dubious open reading frame
YDL164C	CDC9	8.13e-06	DNA ligase found in the nucleus and mitochondria
YDL193W	NUS1	7.89e-11	Putative prenyltransferase
YDL195W	SEC31	1.33e-05	Component of the Sec13p-Sec31p complex of the COPII vesicle coat
YDL196W	YDL196W	1.11e-07	Dubious open reading frame
YDL205C	HEM3	2.2e-06	Porphobilinogen deaminase
YDL207W	GLE1	1.73e-07	Cytoplasmic nucleoporin required for polyadenylated RNA export
YDL208W	NHP2	5.81e-06	Protein related to mammalian high mobility group (HMG) proteins
YDL209C	CWC2	4.54e-07	Member of the NineTeen Complex (NTC)
YDL212W	SHR3	3.24e-07	Endoplasmic reticulum packaging chaperone
YDL217C	TIM22	3.17e-07	Essential core component of the mitochondrial TIM22 complex
YDL220C	CDC13	2.16e-06	Single stranded DNA-binding protein found at TG1-3 telomere G-tails
YDR013W	PSF1	5.61e-05	Subunit of the GINS complex
YDR016C	DAD1	1.88e-40	Essential subunit of the Dam1 complex (aka DASH complex)
YDR021W	FAL1	4.38e-07	Nucleolar protein required for maturation of 18S rRNA
YDR023W	SES1	6.52e-06	Cytosolic seryl-tRNA synthetase
YDR041W	RSM10	2.18e-07	Mitochondrial ribosomal protein of the small subunit
YDR050C	TPI1	1.75e-05	Triose phosphate isomerase, abundant glycolytic enzyme
YDR054C	CDC34	2.01e-05	Ubiquitin-conjugating enzyme (E2)
YDR060W	MAK21	1.91e-06	Constituent of 66S pre-ribosomal particles
YDR062W	LCB2	5.26e-06	Component of serine palmitoyltransferase
YDR064W	RPS13	3.12e-07	Protein component of the small (40S) ribosomal subunit
YDR081C	PDC2	6.92e-07	Transcription factor for thiamine-regulated genes
YDR082W	STN1	1.16e-05	Telomere end-binding and capping protein
YDR086C	SSS1	1.57e-07	Subunit of the Sec61p translocation complex (Sec61p-Sss1p-Sbh1p)
YDR087C	RRP1	7.37e-07	Essential evolutionarily conserved nucleolar protein
YDR113C	PDS1	1.38e-10	Securin
YDR118W	APC4	3.62e-05	Subunit of the Anaphase-Promoting Complex/Cyclosome (APC/C)
YDR141C	DOP1	2.03e-06	Golgi-localized, leucine-zipper domain containing protein
YDR145W	TAF12	4.03e-06	Subunit (61/68 kDa) of TFIID and SAGA complexes
YDR166C	SEC5	2.61e-07	Essential 107kDa subunit of the exocyst complex
YDR167W	TAF10	3.83e-05	Subunit (145 kDa) of TFIID and SAGA complexes
YDR170C	SEC7	1.34e-05	Guanine nucleotide exchange factor (GEF) for ADP ribosylation factors
YDR177W	UBC1	6.4e-06	Ubiquitin-conjugating enzyme
YDR187C	YDR187C	8.99e-08	Dubious open reading frame
YDR188W	CCT6	2.6e-06	Subunit of the cytosolic chaperonin Cct ring complex
YDR190C	RVB1	9.76e-06	ATP-dependent DNA helicase, also known as pontin
YDR201W	SPC19	4.44e-06	Essential subunit of the Dam1 complex (aka DASH complex)
YDR211W	GCD6	5.03e-05	Catalytic epsilon subunit of the translation initiation factor eIF2B
YDR212W	TCP1	4.3e-07	Alpha subunit of chaperonin-containing T-complex
YDR224C	HTB1	3.64e-08	Histone H2B
YDR232W	HEM1	1.62e-05	5-aminolevulinate synthase
YDR238C	SEC26	1.4e-07	Essential beta-coat protein of the COPI coatomer
YDR243C	PRP28	3.12e-07	RNA helicase in the DEAD-box family
YDR246W	TRS23	4.83e-06	Subunit of the transport protein particle (TRAPP) complex
YDR267C	CIA1	5.34e-08	Component of cytosolic iron-sulfur protein assembly (CIA) machinery
YDR280W	RRP45	2.46e-05	Exosome non-catalytic core component
YDR288W	NSE3	5.53e-07	Component of the SMC5-SMC6 complex
YDR292C	SRP101	2.95e-05	Signal recognition particle (SRP) receptor alpha subunit
YDR299W	BFR2	2.18e-05	Essential protein that is a component of 90S preribosomes
YDR301W	CFT1	2.28e-05	RNA-binding subunit of the mRNA cleavage and polyadenylation factor
YDR303C	RSC3	8.19e-06	Component of the RSC chromatin remodeling complex
YDR308C	SRB7	7.06e-05	Subunit of the RNA polymerase II mediator complex
YDR311W	TFB1	1.93e-05	Subunit of TFIIH and nucleotide excision repair factor 3 complexes
YDR324C	UTP4	3.01e-15	Subunit of U3-containing 90S preribosome and SSU processome
YDR325W	YCG1	2.42e-06	Subunit of the condensin complex
YDR328C	SKP1	1.18e-05	Evolutionarily conserved kinetochore protein
YDR341C	YDR341C	2.39e-12	Arginyl-tRNA synthetase
YDR362C	TFC6	1.24e-05	Subunit of TFIIIC RNA pol III transcription initiation factor complex
YDR373W	FRQ1	1.1e-05	N-myristoylated calcium-binding protein
YDR376W	ARH1	2.44e-05	Oxidoreductase of the mitochondrial inner membrane
YDR381W	YRA1	1.8e-05	RNA binding protein required for nuclear export of poly(A)+ mRNA
YDR390C	UBA2	1.46e-05	Subunit of a heterodimeric nuclear SUMO activating enzyme (E1)
YDR394W	RPT3	2.86e-07	ATPase of the 19S regulatory particle of the 26S proteasome
YDR397C	NCB2	1.98e-05	Subunit of a heterodimeric NC2 transcription regulator complex
YDR404C	RPB7	2.5e-09	RNA polymerase II subunit B16
YDR407C	TRS120	3.61e-05	Subunit of the transport protein particle (TRAPP) complex
YDR413C	YDR413C	3.31e-06	Dubious open reading frame
YDR416W	SYF1	9.66e-07	Member of the NineTeen Complex (NTC)
YDR429C	TIF35	9.05e-06	eIF3g subunit of the eukaryotic translation initiation factor 3 (eIF3)
YDR437W	GPI19	1.02e-05	Subunit of GPI-GlcNAc transferase involved in synthesis of GlcNAc-PI
YDR460W	TFB3	3.01e-05	Subunit of TFIIH and nucleotide excision repair factor 3 complexes
YDR473C	PRP3	7.34e-06	Splicing factor
YDR478W	SNM1	3.45e-07	Subunit of RNase MRP
YDR498C	SEC20	5e-06	Membrane glycoprotein v-SNARE involved in retrograde transport
YDR526C	YDR526C	2.83e-07	Dubious open reading frame
YDR527W	RBA50	7.62e-08	Protein involved in transcription
YEL002C	WBP1	4.56e-06	Beta subunit of the oligosaccharyl transferase glycoprotein complex
YEL019C	MMS21	3.02e-06	SUMO ligase and component of the SMC5-SMC6 complex
YEL026W	SNU13	6.78e-06	RNA binding protein
YEL032W	MCM3	2.17e-09	Protein involved in DNA replication
YEL034W	HYP2	2.42e-06	Translation elongation factor eIF-5A
YEL035C	UTR5	1.78e-09	Protein of unknown function
YEL058W	PCM1	7.52e-06	Essential N-acetylglucosamine-phosphate mutase
YER006W	NUG1	1.26e-06	GTPase that associates with nuclear 60S pre-ribosomes
YER008C	SEC3	3.1e-05	Subunit of the exocyst complex
YER009W	NTF2	1.07e-05	Nuclear envelope protein
YER012W	PRE1	1.95e-05	Beta 4 subunit of the 20S proteasome
YER018C	SPC25	1.67e-05	Component of the kinetochore-associated Ndc80 complex
YER022W	SRB4	4.91e-06	Subunit of the RNA polymerase II mediator complex
YER036C	ARB1	4.08e-05	ATPase of the ATP-binding cassette (ABC) family
YER043C	SAH1	1.4e-05	S-adenosyl-L-homocysteine hydrolase
YER093C	TSC11	2.07e-05	Subunit of TORC2 (Tor2p-Lst8p-Avo1-Avo2-Tsc11p-Bit61p)
YER094C	PUP3	6.72e-07	Beta 3 subunit of the 20S proteasome
YER104W	RTT105	1.09e-09	Protein with a role in regulation of Ty1 transposition
YER126C	NSA2	2.41e-09	Protein constituent of 66S pre-ribosomal particles
YER127W	LCP5	1.29e-05	Essential protein involved in maturation of 18S rRNA
YER133W	GLC7	1.42e-06	Type 1 serine/threonine protein phosphatase catalytic subunit
YER136W	GDI1	6.63e-07	GDP dissociation inhibitor
YER146W	LSM5	4.21e-05	Lsm (Like Sm) protein
YER148W	SPT15	2.51e-33	TATA-binding protein
YER157W	COG3	8.67e-10	Essential component of the conserved oligomeric Golgi complex
YER159C	BUR6	5.3e-07	Subunit of a heterodimeric NC2 transcription regulator complex
YER165W	PAB1	2.84e-20	Poly(A) binding protein
YER168C	CCA1	1.8e-07	ATP (CTP):tRNA-specific tRNA nucleotidyltransferase
YER172C	BRR2	1.49e-05	RNA-dependent ATPase RNA helicase (DEIH box)
YFL005W	SEC4	1.5e-06	Rab family GTPase essential for exocytic secretion and autophagy
YFL008W	SMC1	9.68e-11	Subunit of the multiprotein cohesin complex
YFL009W	CDC4	8.6e-07	F-box protein required for G1/S and G2/M transition
YFL017C	GNA1	1.53e-05	Glucosamine-6-phosphate acetyltransferase
YFL017W-A	SMX2	4.7e-06	Core Sm protein Sm G
YFL024C	EPL1	4.67e-05	Subunit of NuA4, an essential histone H4/H2A acetyltransferase complex
YFL034C-B	MOB2	9.31e-06	Activator of Cbk1p kinase
YFL037W	TUB2	2.05e-14	Beta-tubulin
YFL039C	ACT1	1.84e-11	Actin
YFL045C	SEC53	1.29e-05	Phosphomannomutase
YFR002W	NIC96	2.9e-06	Linker nucleoporin component of the nuclear pore complex (NPC)
YFR027W	ECO1	5.79e-05	Acetyltransferase
YFR029W	PTR3	3.24e-07	Component of the SPS plasma membrane amino acid sensor system
YFR031C	SMC2	6.23e-05	Subunit of the condensin complex
YFR050C	PRE4	5.31e-07	Beta 7 subunit of the 20S proteasome
YFR051C	RET2	5.3e-05	Delta subunit of the coatomer complex (COPI)
YFR052W	RPN12	2.52e-06	Subunit of the 19S regulatory particle of the 26S proteasome lid
YGL001C	ERG26	2.06e-05	C-3 sterol dehydrogenase
YGL008C	PMA1	2.32e-05	Plasma membrane H+-ATPase
YGL011C	SCL1	1.15e-10	Alpha 1 subunit of the 20S proteasome
YGL018C	JAC1	1.8e-05	Specialized J-protein that functions in Fe-S cluster biogenesis
YGL030W	RPL30	2.48e-09	Ribosomal 60S subunit protein L30
YGL044C	RNA15	3.12e-05	Component of the cleavage and polyadenylation factor I (CF I)
YGL048C	RPT6	2.64e-06	ATPase of the 19S regulatory particle of the 26S proteasome
YGL055W	OLE1	5.47e-06	Delta(9) fatty acid desaturase
YGL065C	ALG2	3.2e-05	Mannosyltransferase in the N-linked glycosylation pathway
YGL074C	YGL074C	1.12e-05	Dubious open reading frame unlikely to encode a functional protein
YGL091C	NBP35	8.58e-06	Cytoplasmic iron-sulfur cluster binding protein
YGL092W	NUP145	5.1e-09	Essential protein with distinct roles in two nuclear pore subcomplexes
YGL093W	SPC105	4.03e-07	Subunit of a kinetochore-microtubule binding complex
YGL098W	USE1	3.69e-07	Essential SNARE protein localized to the ER
YGL103W	RPL28	6.24e-06	Ribosomal 60S subunit protein L28
YGL111W	NSA1	7.38e-05	Constituent of 66S pre-ribosomal particles
YGL112C	TAF6	1.68e-05	Subunit (60 kDa) of TFIID and SAGA complexes
YGL113W	SLD3	3.04e-07	Protein involved in the initiation of DNA replication
YGL116W	CDC20	3.03e-06	Activator of anaphase-promoting complex/cyclosome (APC/C)
YGL142C	GPI10	3.34e-06	Integral membrane protein involved in GPI anchor synthesis
YGL155W	CDC43	6.41e-05	Beta subunit of geranylgeranyltransferase type I
YGL169W	SUA5	4.71e-06	Single-stranded telomeric DNA-binding protein
YGL171W	ROK1	3.71e-06	RNA-dependent ATPase
YGL172W	NUP49	2.27e-05	FG-nucleoporin component of central core of the nuclear pore complex
YGL201C	MCM6	1.99e-05	Protein involved in DNA replication
YGL233W	SEC15	5.44e-05	Essential 113 kDa subunit of the exocyst complex
YGL238W	CSE1	1.82e-06	Nuclear envelope protein that mediates the nuclear export of Srp1p
YGL239C	YGL239C	4.17e-05	Dubious open reading frame
YGL245W	GUS1	1.82e-07	Glutamyl-tRNA synthetase (GluRS)
YGL247W	BRR6	8.59e-06	Essential nuclear envelope integral membrane protein
YGR005C	TFG2	1.37e-05	TFIIF (Transcription Factor II) middle subunit
YGR013W	SNU71	3.87e-18	Component of U1 snRNP required for mRNA splicing via spliceosome
YGR024C	THG1	1.69e-07	tRNAHis guanylyltransferase
YGR029W	ERV1	1.19e-05	Flavin-linked sulfhydryl oxidase of the mitochondrial IMS
YGR046W	TAM41	1.68e-06	Mitochondrial protein required for cardiolipin biosynthesis
YGR048W	UFD1	2.2e-24	Substrate-recruiting cofactor of the Cdc48p-Npl4p-Ufd1p segregase
YGR075C	PRP38	5.24e-05	Unique component of the U4/U6.U5 tri-snRNP particle
YGR082W	TOM20	2.08e-05	Component of the TOM (translocase of outer membrane) complex
YGR083C	GCD2	2.31e-06	Delta subunit of the translation initiation factor eIF2B
YGR090W	UTP22	2.89e-17	Component of the small-subunit processome
YGR119C	NUP57	7.9e-10	FG-nucleoporin component of central core of the nuclear pore complex
YGR140W	CBF2	2.64e-08	Essential kinetochore protein
YGR145W	ENP2	1.61e-05	Essential nucleolar protein
YGR147C	NAT2	9.17e-11	Protein with a role in acetylation of N-terminal methionine residues
YGR179C	OKP1	5.91e-06	Outer kinetochore protein required for accurate chromosome segregation
YGR185C	TYS1	2.6e-07	Cytoplasmic tyrosyl-tRNA synthetase
YGR186W	TFG1	2.71e-05	TFIIF (Transcription Factor II) largest subunit
YGR190C	YGR190C	2.78e-05	Dubious open reading frame
YGR191W	HIP1	7.82e-07	High-affinity histidine permease
YGR195W	SKI6	2.52e-05	Exosome non-catalytic core component
YGR216C	GPI1	1.91e-05	Membrane protein involved in the synthesis of GlcNAc-PI
YGR246C	BRF1	3.3e-07	TFIIIB B-related factor
YGR264C	MES1	6.54e-05	Methionyl-tRNA synthetase
YGR265W	YGR265W	2.3e-06	Dubious open reading frame
YGR267C	FOL2	1.25e-10	GTP-cyclohydrolase I
YGR274C	TAF1	7.6e-08	TFIID subunit (145 kDa)
YGR278W	CWC22	2.06e-05	Spliceosome-associated protein that is required for pre-mRNA splicing
YHL015W	RPS20	9.63e-14	Protein component of the small (40S) ribosomal subunit
YHR007C	ERG11	2.64e-05	Lanosterol 14-alpha-demethylase
YHR019C	DED81	7.43e-06	Cytosolic asparaginyl-tRNA synthetase
YHR020W	YHR020W	5.56e-08	Prolyl-tRNA synthetase
YHR024C	MAS2	3.01e-06	Larger subunit of the mitochondrial processing protease (MPP)
YHR036W	BRL1	5.89e-05	Essential nuclear envelope integral membrane protein
YHR040W	BCD1	2.85e-07	Essential protein required for the accumulation of box C/D snoRNA
YHR042W	NCP1	1.92e-05	NADP-cytochrome P450 reductase
YHR058C	MED6	8.28e-07	Subunit of the RNA polymerase II mediator complex
YHR068W	DYS1	1.81e-08	Deoxyhypusine synthase
YHR069C	RRP4	5.89e-06	Exosome non-catalytic core component
YHR070W	TRM5	1.35e-05	tRNA(m(1)G37)methyltransferase
YHR074W	QNS1	1.45e-06	Glutamine-dependent NAD(+) synthetase
YHR085W	IPI1	3.17e-05	Component of the Rix1 complex (Rix1p-Ipi1p-Ipi3p) and possibly pre-re
YHR107C	CDC12	6.85e-10	Component of the septin ring that is required for cytokinesis
YHR118C	ORC6	8.89e-07	Subunit of the origin recognition complex
YHR122W	CIA2	3.42e-05	Component of cytosolic iron-sulfur protein assembly (CIA) machinery
YHR143W-A	RPC10	4.56e-12	RNA polymerase subunit ABC10-alpha, found in RNA pol I, II, and III
YHR148W	IMP3	4.3e-05	Component of the SSU processome
YHR166C	CDC23	3.46e-05	Subunit of the Anaphase-Promoting Complex/Cyclosome (APC/C)
YHR170W	NMD3	9.1e-09	Protein involved in nuclear export of the large ribosomal subunit
YHR172W	SPC97	2.02e-06	Component of the microtubule-nucleating Tub4p (gamma-tubulin) complex
YHR188C	GPI16	7.59e-06	Subunit of the glycosylphosphatidylinositol transamidase complex
YHR190W	ERG9	1.59e-05	Farnesyl-diphosphate farnesyl transferase (squalene synthase)
YHR197W	RIX1	2.43e-06	Component of the Rix1 complex (Rix1p-Ipi1p-Ipi3p) and possibly pre-re
YIL003W	CFD1	1.26e-06	Iron-sulfur cluster binding protein
YIL004C	BET1	1.2e-08	Type II membrane protein required for vesicular transport
YIL019W	FAF1	2.72e-06	Protein involved in pre-rRNA processing and ribosomal subunit assembly
YIL021W	RPB3	4.4e-12	RNA polymerase II third largest subunit B44
YIL022W	TIM44	9.99e-06	Essential component of the TIM23 complex
YIL048W	NEO1	4.47e-05	Putative aminophospholipid translocase (flippase)
YIL051C	MMF1	6.78e-07	Mitochondrial protein required for transamination of isoleucine
YIL061C	SNP1	3.62e-07	Component of U1 snRNP required for mRNA splicing via spliceosome
YIL062C	ARC15	2.63e-05	Subunit of the ARP2/3 complex
YIL063C	YRB2	5.06e-06	Protein of unknown function involved in Ran-GTPase nuclear processes
YIL075C	RPN2	5.48e-06	Subunit of the 26S proteasome
YIL083C	CAB2	3.1e-05	Probable phosphopantothenoylcysteine synthetase (PPCS)
YIL106W	MOB1	2.53e-05	Component of the mitotic exit network
YIL109C	SEC24	5.93e-05	Component of the Sec23p-Sec24p heterodimer of the COPII vesicle coat
YIL115C	NUP159	2.1e-05	FG-nucleoporin component of central core of the nuclear pore complex
YIL118W	RHO3	5.2e-14	GTPase of the Rho/Rac subfamily of Ras-like proteins
YIL142W	CCT2	1.25e-09	Subunit beta of the cytosolic chaperonin Cct ring complex
YIL143C	SSL2	4.97e-06	Component of RNA polymerase transcription factor TFIIH holoenzyme
YIL144W	TID3	1.43e-05	Component of the kinetochore-associated Ndc80 complex
YIL147C	SLN1	7.92e-07	Histidine kinase osmosensor that regulates a MAP kinase cascade
YIL150C	MCM10	4.87e-21	Chromatin-associated protein involved in DNA replication initiation
YIL171W	YIL171W	3.75e-07	Possible pseudogene in strain S288C
YIR008C	PRI1	6.8e-05	Subunit of DNA primase
YIR010W	DSN1	1.38e-05	Essential component of the MIND kinetochore complex
YIR015W	RPR2	3.72e-06	Subunit of nuclear RNase P
YJL008C	CCT8	3.41e-05	Subunit of the cytosolic chaperonin Cct ring complex
YJL010C	NOP9	4.12e-07	Essential subunit of U3-containing 90S preribosome
YJL011C	RPC17	9.27e-07	RNA polymerase III subunit C17
YJL014W	CCT3	9.14e-06	Subunit of the cytosolic chaperonin Cct ring complex
YJL019W	MPS3	1.86e-11	Nuclear envelope protein required for SPB insertion
YJL031C	BET4	1.75e-05	Alpha subunit of Type II geranylgeranyltransferase
YJL032W	YJL032W	6.46e-05	Dubious open reading frame unlikely to encode a functional protein
YJL034W	KAR2	3.77e-10	ATPase involved in protein import into the ER
YJL035C	TAD2	3.7e-05	Subunit of tRNA-specific adenosine-34 deaminase
YJL039C	NUP192	3.21e-06	Essential subunit of the inner ring of the nuclear pore complex (NPC)
YJL041W	NSP1	3.64e-06	FG-nucleoporin component of central core of the nuclear pore complex
YJL050W	MTR4	3.72e-05	ATP-dependent 3'-5' RNA helicase of the DExD/H family
YJL054W	TIM54	7.01e-05	Component of the mitochondrial TIM22 complex
YJL061W	NUP82	8.09e-06	Linker nucleoporin component of the nuclear pore complex (NPC)
YJL074C	SMC3	9.91e-11	Subunit of the multiprotein cohesin complex
YJL076W	NET1	4.15e-07	Core subunit of the RENT complex
YJL081C	ARP4	2.69e-07	Nuclear actin-related protein involved in chromatin remodeling
YJL085W	EXO70	1.23e-05	Subunit of the exocyst complex
YJL087C	TRL1	6.9e-07	tRNA ligase
YJL090C	DPB11	2.87e-05	DNA replication initiation protein
YJL091C	GWT1	4.46e-06	Protein involved in the inositol acylation of GlcN-PI
YJL097W	PHS1	9.75e-06	Essential 3-hydroxyacyl-CoA dehydratase of the ER membrane
YJL109C	UTP10	1.72e-05	Nucleolar protein
YJL111W	CCT7	7.47e-08	Subunit of the cytosolic chaperonin Cct ring complex
YJL125C	GCD14	4.28e-07	Subunit of tRNA (1-methyladenosine) methyltransferase
YJL143W	TIM17	4.08e-06	Essential component of the TIM23 complex
YJL156C	SSY5	2.49e-05	Serine protease of SPS plasma membrane amino acid sensor system
YJL167W	ERG20	1.97e-05	Farnesyl pyrophosphate synthetase
YJL173C	RFA3	2.06e-05	Subunit of heterotrimeric Replication Protein A (RPA)
YJL174W	KRE9	2.06e-06	Glycoprotein involved in cell wall beta-glucan assembly
YJL194W	CDC6	3.83e-06	Essential ATP-binding protein required for DNA replication
YJL202C	YJL202C	1.23e-06	Dubious open reading frame
YJL203W	PRP21	4.7e-06	Subunit of the SF3a splicing factor complex
YJR002W	MPP10	5.89e-05	Component of the SSU processome and 90S preribosome
YJR006W	POL31	6.22e-05	Subunit of DNA polymerase delta (polymerase III)
YJR007W	SUI2	3.94e-06	Alpha subunit of the translation initiation factor eIF2
YJR012C	YJR012C	6.78e-10	Essential protein of unknown function
YJR013W	GPI14	4.86e-07	Glycosylphosphatidylinositol-alpha 1,4 mannosyltransferase I
YJR041C	URB2	2.35e-06	Nucleolar protein required for rRNA primary transcript metabolism
YJR042W	NUP85	2.83e-05	Subunit of the Nup84p subcomplex of the nuclear pore complex (NPC)
YJR045C	SSC1	3.89e-05	Hsp70 family ATPase
YJR046W	TAH11	1.01e-08	DNA replication licensing factor
YJR064W	CCT5	6.16e-07	Subunit of the cytosolic chaperonin Cct ring complex
YJR065C	ARP3	5.33e-06	Essential component of the Arp2/3 complex
YJR067C	YAE1	2.69e-05	Protein that forms a complex with Lto1p and Rli1p
YJR068W	RFC2	2.64e-06	Subunit of heteropentameric Replication factor C (RF-C)
YJR076C	CDC11	3.19e-06	Component of the septin ring that is required for cytokinesis
YJR112W	NNF1	4.66e-05	Essential component of the MIND kinetochore complex
YJR123W	RPS5	1.64e-08	Protein component of the small (40S) ribosomal subunit
YJR141W	YJR141W	2.46e-09	Essential protein of unknown function
YKL006C-A	SFT1	2.29e-17	Intra-Golgi v-SNARE
YKL018W	SWD2	2.23e-05	Subunit of the COMPASS (Set1C) complex
YKL021C	MAK11	7.48e-05	Protein involved in an early step of 60S ribosomal subunit biogenesis
YKL022C	CDC16	6.36e-16	Subunit of the Anaphase-Promoting Complex/Cyclosome (APC/C)
YKL024C	URA6	4.35e-06	Uridylate kinase
YKL033W	TTI1	1.88e-05	Subunit of the ASTRA complex, involved in chromatin remodeling
YKL036C	YKL036C	1.52e-05	Dubious open reading frame
YKL042W	SPC42	2.44e-05	Central plaque component of spindle pole body (SPB)
YKL052C	ASK1	6.02e-06	Essential subunit of the Dam1 complex (aka DASH complex)
YKL059C	MPE1	2.75e-05	Essential subunit of CPF (cleavage and polyadenylation factor)
YKL088W	CAB3	4.83e-15	Subunit of a phosphopantothenoylcysteine decarboxylase (PPCDC)
YKL095W	YJU2	3.08e-05	Essential protein required for pre-mRNA splicing
YKL099C	UTP11	1.51e-13	Subunit of U3-containing Small Subunit (SSU) processome complex
YKL104C	GFA1	2.06e-14	Glutamine-fructose-6-phosphate amidotransferase
YKL111C	YKL111C	1.08e-05	Dubious open reading frame
YKL112W	ABF1	6.22e-09	DNA binding protein with possible chromatin-reorganizing activity
YKL125W	RRN3	5.96e-07	Protein required for transcription of rDNA by RNA polymerase I
YKL145W	RPT1	1.18e-05	ATPase of the 19S regulatory particle of the 26S proteasome
YKL152C	GPM1	5e-13	Tetrameric phosphoglycerate mutase
YKL172W	EBP2	2.57e-05	Required for 25S rRNA maturation and 60S ribosomal subunit assembly
YKL173W	SNU114	5.99e-06	GTPase component of U5 snRNP involved in mRNA splicing via spliceosome
YKL180W	RPL17A	1.65e-06	Ribosomal 60S subunit protein L17A
YKL186C	MTR2	2.28e-06	mRNA transport regulator
YKL189W	HYM1	3.07e-07	Component of the RAM signaling network
YKL192C	ACP1	2.39e-11	Mitochondrial matrix acyl carrier protein
YKL193C	SDS22	2.08e-09	Regulatory subunit of the type 1 protein phosphatase (PP1) Glc7p
YKL195W	MIA40	7.47e-15	Oxidoreductase that mediates mitochondrial intermembrane space import
YKL210W	UBA1	1.51e-05	Ubiquitin activating enzyme (E1)
YKR002W	PAP1	5.43e-05	Poly(A) polymerase, one of three factors required for mRNA 3'-end pol
YKR004C	ECM9	1.91e-06	Non-essential protein of unknown function
YKR037C	SPC34	5.76e-06	Essential subunit of the Dam1 complex (aka DASH complex)
YKR038C	KAE1	3.06e-06	Highly conserved ATPase of HSP70/DnaK family
YKR083C	DAD2	2.18e-06	Essential subunit of the Dam1 complex (aka DASH complex)
YLL003W	SFI1	1e-05	Centrin-binding protein required for spindle pole body duplication
YLL004W	ORC3	1.85e-05	Subunit of the origin recognition complex
YLL008W	DRS1	1.5e-05	Nucleolar DEAD-box protein required for ribosome assembly and function
YLL011W	SOF1	2.52e-05	Essential protein required for biogenesis of the 40S ribosomal subunit
YLL018C	DPS1	4.69e-06	Aspartyl-tRNA synthetase
YLL031C	GPI13	4.18e-06	ER phosphoryltransferase for GPI anchor precursors
YLL034C	RIX7	3.62e-06	Putative ATPase of the AAA family
YLL036C	PRP19	1.19e-07	Splicing factor associated with the spliceosome
YLL037W	YLL037W	4.74e-06	Dubious open reading frame unlikely to encode a functional protein
YLL050C	COF1	1.02e-05	Cofilin, involved in pH-dependent actin filament depolarization
YLR002C	NOC3	2.97e-05	Component of a nuclear complex with Noc2p and pre-replicative complex
YLR005W	SSL1	1.25e-08	Subunit of the core form of RNA polymerase transcription factor TFIIH
YLR007W	NSE1	5.72e-05	Component of the SMC5-SMC6 complex
YLR008C	PAM18	8.68e-06	Subunit of the PAM complex and the TIM23 complex
YLR009W	RLP24	8.13e-06	Essential protein required for ribosomal large subunit biogenesis
YLR010C	TEN1	3.3e-06	Protein that regulates telomeric length
YLR022C	SDO1	6.8e-05	Essential protein involved in ribosome maturation
YLR026C	SED5	1.21e-05	cis-Golgi t-SNARE syntaxin
YLR033W	RSC58	1.11e-07	Component of the RSC chromatin remodeling complex
YLR060W	FRS1	4.7e-10	Beta subunit of cytoplasmic phenylalanyl-tRNA synthetase
YLR066W	SPC3	9.45e-09	Subunit of signal peptidase complex
YLR075W	RPL10	3.46e-10	Ribosomal 60S subunit protein L10
YLR076C	YLR076C	4.88e-11	Dubious open reading frame
YLR086W	SMC4	3.06e-05	Subunit of the condensin complex
YLR088W	GAA1	3.4e-05	Subunit of the GPI:protein transamidase complex
YLR101C	YLR101C	4.49e-06	Dubious open reading frame
YLR103C	CDC45	1.01e-06	DNA replication initiation factor
YLR105C	SEN2	1.18e-06	Subunit of the tRNA splicing endonuclease
YLR117C	CLF1	1.35e-05	Member of the NineTeen Complex (NTC)
YLR145W	RMP1	2.77e-06	Subunit of RNase MRP
YLR175W	CBF5	3.39e-06	Pseudouridine synthase catalytic subunit of box H/ACA snoRNPs
YLR186W	EMG1	2.57e-05	Methyltransferase for rRNA
YLR198C	YLR198C	1.75e-05	Dubious open reading frame
YLR222C	UTP13	5.99e-08	Nucleolar protein
YLR229C	CDC42	2.21e-05	Small rho-like GTPase
YLR230W	YLR230W	4.14e-08	Dubious open reading frame unlikely to encode a functional protein
YLR243W	GPN3	9.4e-06	Putative GTPase with a role in biogenesis of RNA pol II and polIII
YLR249W	YEF3	8.97e-06	Gamma subunit of translational elongation factor eEF1B
YLR259C	HSP60	6.98e-06	Tetradecameric mitochondrial chaperonin
YLR274W	MCM5	3.52e-06	Component of the hexameric MCM complex
YLR275W	SMD2	1.4e-05	Core Sm protein Sm D2
YLR276C	DBP9	1.81e-06	DEAD-box protein required for 27S rRNA processing
YLR293C	GSP1	3.29e-07	Ran GTPase
YLR310C	CDC25	1.53e-06	Membrane bound guanine nucleotide exchange factor
YLR323C	CWC24	9.29e-07	Spliceosome assembly factor, essential for the first step of splicing
YLR340W	RPP0	4.7e-05	Conserved ribosomal protein P0 of the ribosomal stalk
YLR347C	KAP95	1.84e-06	Karyopherin beta
YLR355C	ILV5	2.03e-05	Acetohydroxyacid reductoisomerase and mtDNA binding protein
YLR359W	ADE13	2.69e-09	Adenylosuccinate lyase
YLR378C	SEC61	5.03e-05	Essential subunit of Sec61 complex
YLR379W	YLR379W	1.45e-10	Dubious open reading frame
YLR424W	SPP382	4.38e-06	Essential protein that forms a dimer with Ntr2p
YLR440C	SEC39	2.54e-05	Component of the Dsl1p tethering complex
YLR457C	NBP1	7.58e-07	Spindle pole body (SPB) component
YLR459W	GAB1	5.18e-08	GPI transamidase subunit
YML023C	NSE5	2.38e-10	Component of the SMC5-SMC6 complex
YML031W	NDC1	2.7e-07	Subunit of the transmembrane ring of the nuclear pore complex (NPC)
YML043C	RRN11	1.94e-10	Component of the core factor (CF) rDNA transcription factor complex
YML049C	RSE1	3.22e-05	Protein involved in pre-mRNA splicing
YML064C	TEM1	4.87e-05	GTP-binding protein of the Ras family involved in M-phase termination
YML085C	TUB1	1.94e-05	Alpha-tubulin
YML092C	PRE8	3.28e-05	Alpha 2 subunit of the 20S proteasome
YML098W	TAF13	4.02e-05	TFIID subunit (19 kDa)
YML105C	SEC65	6.02e-05	Subunit of the signal recognition particle (SRP)
YML126C	ERG13	2.35e-05	3-hydroxy-3-methylglutaryl-CoA (HMG-CoA) synthase
YMR001C	CDC5	4.84e-05	Polo-like kinase with multiple functions in mitosis and cytokinesis
YMR028W	TAP42	4.07e-06	Essential protein involved in the TOR signaling pathway
YMR033W	ARP9	4.63e-09	Component of both the SWI/SNF and RSC chromatin remodeling complexes
YMR061W	RNA14	1.84e-06	Component of the cleavage and polyadenylation factor I (CF I)
YMR079W	SEC14	1.48e-06	Phosphatidylinositol/phosphatidylcholine transfer protein
YMR093W	UTP15	1.1e-07	Nucleolar protein
YMR094W	CTF13	3.43e-07	Subunit of the CBF3 complex
YMR112C	MED11	8.6e-06	Subunit of the RNA polymerase II mediator complex
YMR128W	ECM16	2.14e-06	Essential DEAH-box ATP-dependent RNA helicase specific to U3 snoRNP
YMR131C	RRB1	5.41e-08	Nuclear protein involved in early steps of ribosome biogenesis
YMR149W	SWP1	1.72e-05	Delta subunit of the oligosaccharyl transferase glycoprotein complex
YMR168C	CEP3	4.71e-08	Essential kinetochore protein
YMR185W	RTP1	2.81e-06	Protein required for the nuclear import and biogenesis of RNA pol II
YMR197C	VTI1	5.8e-07	Protein involved in cis-Golgi membrane traffic
YMR200W	ROT1	1.51e-10	Molecular chaperone involved in protein folding in the ER
YMR203W	TOM40	1.95e-06	Component of the TOM (translocase of outer membrane) complex
YMR208W	ERG12	2.6e-06	Mevalonate kinase
YMR211W	DML1	4.67e-07	Essential protein involved in mtDNA inheritance
YMR218C	TRS130	1.22e-06	One of 10 subunits of the transport protein particle (TRAPP) complex
YMR227C	TAF7	5.71e-05	TFIID subunit (67 kDa)
YMR229C	RRP5	9.2e-06	RNA binding protein involved in synthesis of both 18S and 5.8S rRNAs
YMR235C	RNA1	1.06e-05	GTPase activating protein (GAP) for Gsp1p
YMR270C	RRN9	2.48e-06	Protein involved in promoting high level transcription of rDNA
YMR277W	FCP1	6.77e-06	Carboxy-terminal domain (CTD) phosphatase
YMR288W	HSH155	1.73e-05	U2-snRNP associated splicing factor
YMR290C	HAS1	2.45e-05	ATP-dependent RNA helicase
YMR298W	LIP1	4.94e-05	Ceramide synthase subunit
YMR309C	NIP1	1.47e-07	eIF3c subunit of the eukaryotic translation initiation factor 3 (eIF3)
YMR314W	PRE5	7.09e-06	Alpha 6 subunit of the 20S proteasome
YNL002C	RLP7	3.88e-08	Nucleolar protein similar to large ribosomal subunit L7 proteins
YNL006W	LST8	1.17e-05	Protein required for the transport of Gap1p to the cell surface
YNL007C	SIS1	4.34e-07	Type II HSP40 co-chaperone that interacts with the HSP70 protein Ssa1p
YNL039W	BDP1	5e-08	Essential subunit of RNA polymerase III transcription factor (TFIIIB)
YNL062C	GCD10	1.85e-05	Subunit of tRNA (1-methyladenosine) methyltransferase with Gcd14p
YNL088W	TOP2	1.64e-12	Topoisomerase II, relieves torsional strain in DNA by cleaving and re
YNL102W	POL1	8.07e-15	Catalytic subunit of the DNA polymerase I alpha-primase complex
YNL103W	MET4	4.96e-19	Leucine-zipper transcriptional activator
YNL110C	NOP15	7.15e-06	Constituent of 66S pre-ribosomal particles
YNL112W	DBP2	1.23e-05	ATP-dependent RNA helicase of the DEAD-box protein family
YNL113W	RPC19	3.69e-06	RNA polymerase subunit AC19
YNL118C	DCP2	2.46e-05	Catalytic subunit of the Dcp1p-Dcp2p decapping enzyme complex
YNL124W	NAF1	1.12e-06	RNA-binding protein required for the assembly of box H/ACA snoRNPs
YNL126W	SPC98	1.45e-07	Component of the microtubule-nucleating Tub4p (gamma-tubulin) complex
YNL131W	TOM22	3.83e-06	Component of the TOM (translocase of outer membrane) complex
YNL132W	KRE33	2.83e-07	Protein required for biogenesis of the small ribosomal subunit
YNL137C	NAM9	2.32e-06	Mitochondrial ribosomal component of the small subunit
YNL149C	PGA2	1.75e-07	Essential protein required for maturation of Gas1p and Pho8p
YNL158W	PGA1	2.44e-05	Essential component of GPI-mannosyltransferase II
YNL161W	CBK1	4.64e-06	Serine/threonine protein kinase of the the RAM signaling network
YNL162W	RPL42A	5.24e-05	Ribosomal 60S subunit protein L42A
YNL172W	APC1	1.49e-05	Largest subunit of the Anaphase-Promoting Complex/Cyclosome
YNL181W	YNL181W	3.61e-05	Putative oxidoreductase
YNL188W	KAR1	1.13e-05	Protein involved in karyogamy and spindle pole body duplication
YNL207W	RIO2	9.93e-09	Essential serine kinase involved in the processing of 20S pre-rRNA
YNL216W	RAP1	6.91e-05	Essential DNA-binding transcription regulator that binds at many loci
YNL222W	SSU72	1.16e-07	Phosphatase and transcription/RNA-processing factor
YNL245C	CWC25	5.24e-05	Splicing factor required for the first step of pre-mRNA splicing
YNL258C	DSL1	3.15e-05	Peripheral membrane protein needed for Golgi-to-ER retrograde traffic
YNL267W	PIK1	1.28e-05	Phosphatidylinositol 4-kinase
YNL308C	KRI1	3.34e-06	Essential nucleolar protein required for 40S ribosome biogenesis
YNL310C	ZIM17	2.52e-05	Heat shock protein with a zinc finger motif
YNL313C	EMW1	1.56e-05	Essential conserved protein with a role in cell wall integrity
YNL317W	PFS2	8.15e-08	Subunit of the cleavage and polyadenylation factor (CPF) complex
YNR003C	RPC34	1.18e-05	RNA polymerase III subunit C34
YNR011C	PRP2	6.76e-05	RNA-dependent ATPase in the DEAH-box family
YNR017W	TIM23	1.55e-10	Essential component of the TIM23 complex
YNR026C	SEC12	1.39e-05	Guanine nucleotide exchange factor (GEF)
YNR043W	MVD1	5.55e-05	Mevalonate pyrophosphate decarboxylase
YNR053C	NOG2	1.29e-05	Putative GTPase
YNR054C	ESF2	1.08e-07	Essential nucleolar protein involved in pre-18S rRNA processing
YOL005C	RPB11	9.49e-07	RNA polymerase II subunit B12.5
YOL022C	TSR4	5.86e-05	Cytoplasmic protein required for correct processing of 20S pre-rRNA
YOL026C	MIM1	2.32e-12	Mitochondrial protein required for outer membrane protein import
YOL034W	SMC5	4.97e-05	Component of the SMC5-SMC6 complex
YOL038W	PRE6	7.78e-06	Alpha 4 subunit of the 20S proteasome
YOL040C	RPS15	5.57e-08	Protein component of the small (40S) ribosomal subunit
YOL069W	NUF2	1.36e-07	Component of the kinetochore-associated Ndc80 complex
YOL078W	AVO1	6.15e-07	Component of a membrane-bound complex containing the Tor2p kinase
YOL097C	WRS1	2.36e-05	Cytoplasmic tryptophanyl-tRNA synthetase
YOL120C	RPL18A	2.62e-07	Ribosomal 60S subunit protein L18A
YOL127W	RPL25	1.51e-06	Ribosomal 60S subunit protein L25
YOL133W	HRT1	4.5e-05	RING finger containing subunit of SCF ubiquitin protein ligase complex
YOL134C	YOL134C	8.01e-10	Dubious open reading frame
YOL144W	NOP8	3.41e-08	Nucleolar protein required for 60S ribosomal subunit biogenesis
YOL146W	PSF3	3.35e-05	Subunit of the GINS complex
YOL149W	DCP1	5.91e-05	Subunit of the Dcp1p-Dcp2p decapping enzyme complex
YOR004W	UTP23	6.98e-11	Component of the small subunit processome, involved in 40S ribosomal
YOR020C	HSP10	1.67e-05	Mitochondrial co-chaperonin that inhibits Hsp60p ATPase activity
YOR048C	RAT1	2.98e-06	Nuclear 5' to 3' single-stranded RNA exonuclease
YOR057W	SGT1	6.13e-06	Cochaperone protein
YOR075W	UFE1	4.1e-05	t-SNARE required for retrograde transport and ER membrane fusion
YOR095C	RKI1	9.71e-12	Ribose-5-phosphate ketol-isomerase
YOR098C	NUP1	5.37e-05	FG-nucleoporin component of central core of the nuclear pore complex
YOR102W	YOR102W	2.47e-07	Dubious open reading frame
YOR116C	RPO31	3.33e-05	RNA polymerase III largest subunit C160
YOR119C	RIO1	1.23e-05	Serine kinase involved in cell cycling and pre-rRNA processing
YOR149C	SMP3	4.75e-06	Alpha 1,2-mannosyltransferase involved in GPI biosynthesis
YOR151C	RPB2	1.73e-05	RNA polymerase II second largest subunit B150
YOR157C	PUP1	1.09e-12	Beta 2 subunit of the 20S proteasome
YOR159C	SME1	2.33e-06	Core Sm protein Sm E
YOR160W	MTR10	1.65e-06	Nuclear import receptor
YOR207C	RET1	9.79e-08	Second-largest subunit of RNA polymerase III
YOR210W	RPB10	8e-06	RNA polymerase subunit ABC10-beta
YOR217W	RFC1	2.48e-06	Subunit of heteropentameric Replication factor C (RF-C)
YOR218C	YOR218C	1.36e-05	Dubious open reading frame
YOR224C	RPB8	2.1e-11	RNA polymerase subunit ABC14.5
YOR232W	MGE1	8.86e-06	Mitochondrial matrix cochaperone
YOR250C	CLP1	1.3e-06	Component of the cleavage and polyadenylation factor I (CF I)
YOR254C	SEC63	9.3e-06	Essential subunit of Sec63 complex
YOR256C	TRE2	5.33e-15	Transferrin receptor-like protein
YOR257W	CDC31	1.21e-14	Calcium-binding component of the spindle pole body (SPB) half-bridge
YOR259C	RPT4	9.98e-07	ATPase of the 19S regulatory particle of the 26S proteasome
YOR260W	GCD1	1.95e-06	Gamma subunit of the translation initiation factor eIF2B
YOR261C	RPN8	7.21e-05	non-ATPase regulatory subunit of the 26S proteasome
YOR278W	HEM4	1.36e-05	Uroporphyrinogen III synthase
YOR281C	PLP2	5.96e-05	Protein that interacts with the CCT complex to stimulate actin folding
YOR282W	YOR282W	4.21e-05	Dubious open reading frame
YOR310C	NOP58	3.43e-06	Protein involved in pre-rRNA processing
YOR319W	HSH49	7.98e-08	U2-snRNP associated splicing factor
YOR329C	SCD5	1.3e-05	Protein required for normal actin organization and endocytosis
YOR335C	ALA1	5.49e-06	Cytoplasmic and mitochondrial alanyl-tRNA synthetase
YOR340C	RPA43	1.28e-06	RNA polymerase I subunit A43
YOR361C	PRT1	1.44e-08	eIF3b subunit of the eukaryotic translation initiation factor 3 (eIF3)
YOR370C	MRS6	2.81e-06	Rab escort protein
YOR372C	NDD1	3.02e-05	Transcriptional activator essential for nuclear division
YOR373W	NUD1	2.97e-05	Component of the spindle pole body outer plaque
YPL007C	TFC8	3.62e-06	Subunit of TFIIIC RNA pol III transcription initiation factor complex
YPL011C	TAF3	3.37e-05	TFIID subunit (47 kDa)
YPL012W	RRP12	1.14e-06	Protein required for export of the ribosomal subunits
YPL020C	ULP1	1.88e-11	Protease that specifically cleaves Smt3p protein conjugates
YPL075W	GCR1	1.81e-09	Transcriptional activator of genes involved in glycolysis
YPL083C	SEN54	2.86e-06	Subunit of the tRNA splicing endonuclease
YPL085W	SEC16	6.6e-12	COPII vesicle coat protein required for ER transport vesicle budding
YPL094C	SEC62	1.48e-07	Essential subunit of Sec63 complex
YPL122C	TFB2	5.8e-06	Subunit of TFIIH and nucleotide excision repair factor 3 complexes
YPL124W	SPC29	1.9e-05	Inner plaque spindle pole body (SPB) component
YPL131W	RPL5	7.33e-06	Ribosomal 60S subunit protein L5
YPL142C	YPL142C	4.54e-07	Dubious open reading frame
YPL143W	RPL33A	7.87e-09	Ribosomal 60S subunit protein L33A
YPL169C	MEX67	6.79e-05	Poly(A)RNA binding protein involved in nuclear mRNA export
YPL190C	NAB3	4.64e-05	RNA-binding protein, subunit of Nrd1 complex (Nrd1p-Nab3p-Sen1p)
YPL210C	SRP72	6.99e-06	Subunit of the signal recognition particle ribonucleoprotein complex
YPL211W	NIP7	2.62e-05	Nucleolar protein required for 60S ribosome subunit biogenesis
YPL228W	CET1	1.94e-05	Beta (RNA 5'-triphosphatase) subunit of the mRNA capping enzyme
YPL233W	NSL1	3.93e-06	Essential component of the MIND kinetochore complex
YPL235W	RVB2	2.7e-06	ATP-dependent DNA helicase, also known as reptin
YPL237W	SUI3	6.75e-06	Beta subunit of the translation initiation factor eIF2
YPL238C	YPL238C	6.62e-06	Dubious open reading frame
YPL266W	DIM1	1.75e-05	Essential 18S rRNA dimethylase (dimethyladenosine transferase)
YPR010C	RPA135	1.3e-06	RNA polymerase I second largest subunit A135
YPR016C	TIF6	1.13e-05	Constituent of 66S pre-ribosomal particles
YPR019W	MCM4	6.44e-05	Essential helicase component of heterohexameric MCM2-7 complexes
YPR034W	ARP7	3.4e-05	Component of both the SWI/SNF and RSC chromatin remodeling complexes
YPR035W	GLN1	1.12e-06	Glutamine synthetase (GS)
YPR041W	TIF5	1.15e-05	Translation initiation factor eIF5
YPR048W	TAH18	7.34e-05	Conserved NAPDH-dependent diflavin reductase
YPR055W	SEC8	6.71e-06	Essential 121 kDa subunit of the exocyst complex
YPR056W	TFB4	4.2e-07	Subunit of TFIIH complex
YPR082C	DIB1	3.59e-05	17-kDa component of the U4/U6aU5 tri-snRNP
YPR086W	SUA7	1.64e-05	Transcription factor TFIIB
YPR088C	SRP54	2.58e-07	Signal recognition particle (SRP) subunit (homolog of mammalian SRP54)
YPR094W	RDS3	3.51e-06	Component of the SF3b subcomplex of the U2 snRNP
YPR103W	PRE2	1.11e-06	Beta 5 subunit of the 20S proteasome
YPR104C	FHL1	3.52e-05	Regulator of ribosomal protein (RP) transcription
YPR110C	RPC40	6.23e-06	RNA polymerase subunit AC40
YPR112C	MRD1	2.56e-05	Essential conserved small ribosomal subunit (40s) synthesis factor
YPR133C	SPN1	1.54e-06	Protein involved in RNA polymerase II transcription
YPR136C	YPR136C	7.5e-05	Dubious open reading frame
YPR137W	RRP9	1.35e-06	Protein involved in pre-rRNA processing
YPR142C	YPR142C	5.81e-08	Dubious open reading frame
YPR161C	SGV1	4.43e-06	Cyclin (Bur2p)-dependent protein kinase that functions in transcripti
YPR165W	RHO1	1.36e-05	GTP-binding protein of the rho subfamily of Ras-like proteins
YPR177C	YPR177C	2e-07	Dubious open reading frame
YPR178W	PRP4	4.51e-08	Splicing factor
YPR181C	SEC23	4.88e-16	GTPase-activating protein, stimulates the GTPase activity of Sar1p
YPR183W	DPM1	7.64e-05	Dolichol phosphate mannose (Dol-P-Man) synthase of the ER membrane
YPR186C	PZF1	5.05e-06	Transcription factor IIIA (TFIIIA)
YPR187W	RPO26	3.37e-09	RNA polymerase subunit ABC23
aGeometric mean of P values was calculated by P values of traits detected at FDR = 0.01 in each heterozygote.
bDescriptions were donloaded from SGD (http://www.yeastgenome.org/).

## Sheet: B
ORF	Gene	Geometric mean of P valuesa	Descriptionb
YAL002W	VPS8	5.2615e-05	Membrane-binding component of the CORVET complex
YAL004W	YAL004W	1.47188e-05	Dubious
YAL005C	SSA1	2.78431e-05	ATPase involved in protein folding and NLS-directed nuclear transport
YAL007C	ERP2	3.57046e-08	Protein that forms a heterotrimeric complex with Erp1p
YAL009W	SPO7	1.39475e-05	Putative regulatory subunit of Nem1p-Spo7p phosphatase holoenzyme
YAL010C	MDM10	8.39662e-05	Subunit of both the ERMES complex that links the ER to mitochondria
YAL011W	SWC3	3.92196e-09	Protein of unknown function
YAL012W	CYS3	0.000149157	Cystathionine gamma-lyase, catalyzes one of the two reactions involve
YAL013W	DEP1	2.25135e-10	Transcriptional modulator
YAL014C	SYN8	2.29667e-09	Endosomal SNARE related to mammalian syntaxin 8
YAL015C	NTG1	4.0824e-05	DNA N-glycosylase and apurinic/apyrimidinic (AP) lyase
YAL017W	PSK1	9.03735e-08	PAS domain-containing serine/threonine protein kinase
YAL019W	FUN30	0.0001182	Snf2p family member with ATP-dependent chromatin remodeling activity
YAL020C	ATS1	4.39471e-07	Protein required for modification of wobble nucleosides in tRNA
YAL021C	CCR4	5.96548e-12	Component of the CCR4-NOT transcriptional complex
YAL022C	FUN26	4.14445e-06	Vacuolar membrane transporter with broad nucleoside selectivity
YAL023C	PMT2	3.14565e-07	Protein O-mannosyltransferase of the ER membrane
YAL024C	LTE1	2.75563e-08	Protein similar to GDP/GTP exchange factors but no detectable activity
YAL026C	DRS2	8.92303e-06	Trans-golgi network aminophospholipid translocase (flippase)
YAL027W	SAW1	3.18999e-05	5'- and 3'-flap DNA binding protein
YAL029C	MYO4	2.01741e-15	Type V myosin motor involved in actin-based transport of cargos
YAL030W	SNC1	9.87442e-08	Vesicle membrane receptor protein (v-SNARE)
YAL034C	FUN19	3.81333e-05	Non-essential protein of unknown function
YAL035W	FUN12	2.41848e-09	GTPase required for general translation initiation
YAL036C	RBG1	3.95955e-06	Member of the DRG family of GTP-binding proteins
YAL037W	YAL037W	6.28584e-05	Putative protein of unknown function
YAL039C	CYC3	1.95535e-05	Cytochrome c heme lyase (holocytochrome c synthase)
YAL040C	CLN3	1.3054e-05	G1 cyclin involved in cell cycle progression
YAL042W	ERV46	7.60355e-07	Protein localized to COPII-coated vesicles
YAL043C-A	YAL043C-A	3.34e-05	Dubious
YAL044C	GCV3	4.10681e-05	H subunit of the mitochondrial glycine decarboxylase complex
YAL045C	YAL045C	1.42492e-05	Dubious
YAL046C	AIM1	9.38999e-06	Protein involved in mitochondrial function or organization
YAL047C	SPC72	1.31557e-19	Component of the cytoplasmic Tub4p (gamma-tubulin) complex
YAL048C	GEM1	2.29627e-08	Outer mitochondrial membrane GTPase, subunit of the ERMES complex
YAL051W	OAF1	6.04122e-05	Oleate-activated transcription factor
YAL053W	FLC2	1.04996e-11	Putative FAD transporter
YAL054C	ACS1	3.72992e-05	Acetyl-coA synthetase isoform
YAL055W	PEX22	3.52011e-08	Putative peroxisomal membrane protein involved in protein import
YAL056W	GPB2	2.08966e-05	Multistep regulator of cAMP-PKA signaling
YAL058C-A	YAL058C-A	3.40217e-05	Dubious
YAL058W	CNE1	0.000128482	Calnexin
YAL060W	BDH1	1.26295e-06	NAD-dependent (R,R)-butanediol dehydrogenase
YAL062W	GDH3	1.26759e-05	NADP(+)-dependent glutamate dehydrogenase
YAL067C	SEO1	1.45419e-05	Putative permease
YAR003W	SWD1	1.00192e-05	Subunit of the COMPASS (Set1C) complex
YAR014C	BUD14	1.31133e-07	Protein involved in bud-site selection
YAR015W	ADE1	3.14772e-06	N-succinyl-5-aminoimidazole-4-carboxamide ribotide (SAICAR) synthetas
YAR018C	KIN3	1.23854e-06	Nonessential serine/threonine protein kinase
YAR020C	PAU7	2.71667e-06	Member of the seripauperin multigene family
YAR023C	YAR023C	3.33622e-05	Putative integral membrane protein
YAR027W	UIP3	3.31305e-05	Putative integral membrane protein of unknown function
YAR029W	YAR029W	9.07291e-10	Member of DUP240 gene family but contains no transmembrane domains
YAR030C	YAR030C	2.20375e-05	Dubious
YAR035W	YAT1	6.673e-05	Outer mitochondrial carnitine acetyltransferase
YAR037W	YAR037W	3.95212e-06	NA
YAR050W	FLO1	3.17376e-05	Lectin-like protein involved in flocculation
YBL002W	HTB2	9.5004e-05	Histone H2B
YBL003C	HTA2	1.06366e-05	Histone H2A
YBL005W	PDR3	0.000181003	Transcriptional activator of the pleiotropic drug resistance network
YBL006C	LDB7	1.07588e-09	Component of the RSC chromatin remodeling complex
YBL007C	SLA1	1.61881e-07	Cytoskeletal protein binding protein
YBL008W	HIR1	6.06835e-06	Subunit of the HIR complex
YBL010C	YBL010C	1.14096e-05	Putative protein of unknown function
YBL011W	SCT1	7.7962e-05	Glycerol 3-phosphate/dihydroxyacetone phosphate sn-1 acyltransferase
YBL012C	YBL012C	3.67847e-05	Dubious
YBL015W	ACH1	5.35889e-06	Protein with CoA transferase activity
YBL016W	FUS3	9.08548e-08	Mitogen-activated serine/threonine protein kinase involved in mating
YBL017C	PEP1	1.90935e-06	Type I transmembrane sorting receptor for multiple vacuolar hydrolases
YBL019W	APN2	5.51739e-05	Class II abasic (AP) endonuclease involved in repair of DNA damage
YBL021C	HAP3	3.1041e-06	Subunit of the Hap2p/3p/4p/5p CCAAT-binding complex
YBL022C	PIM1	0.000115628	ATP-dependent Lon protease
YBL024W	NCL1	2.72005e-07	S-adenosyl-L-methionine-dependent tRNA: m5C-methyltransferase, methyl
YBL025W	RRN10	6.38881e-14	Protein involved in promoting high level transcription of rDNA
YBL027W	RPL19B	6.08702e-06	Ribosomal 60S subunit protein L19B
YBL028C	YBL028C	5.00206e-07	Protein of unknown function that may interact with ribosomes
YBL031W	SHE1	1.49575e-05	Mitotic spindle protein
YBL032W	HEK2	7.07807e-08	RNA binding protein involved in asymmetric localization of ASH1 mRNA
YBL033C	RIB1	1.52968e-07	GTP cyclohydrolase II
YBL036C	YBL036C	4.19178e-08	Putative non-specific single-domain racemase
YBL037W	APL3	2.20182e-06	Alpha-adaptin
YBL039C	URA7	4.94919e-06	Major CTP synthase isozyme (see also URA8)
YBL042C	FUI1	0.000144968	High affinity uridine permease, localizes to the plasma membrane
YBL044W	YBL044W	0.000161484	Putative protein of unknown function
YBL045C	COR1	5.53344e-06	Core subunit of the ubiquinol-cytochrome c reductase complex
YBL047C	EDE1	9.4141e-07	Endocytic protein
YBL049W	MOH1	4.56972e-05	Protein of unknown function
YBL053W	YBL053W	3.33052e-05	Dubious
YBL054W	TOD6	1.28784e-05	PAC motif binding protein involved in rRNA and ribosome biogenesis
YBL055C	YBL055C	6.46808e-05	3'-->5' exonuclease and endonuclease with a possible role in apoptosis
YBL057C	PTH2	3.01087e-06	One of two mitochondrially-localized peptidyl-tRNA hydrolases
YBL058W	SHP1	3.71673e-20	UBX domain protein that regulates protein phosphatase 1 Glc7p
YBL060W	YEL1	0.000142946	Guanine nucleotide exchange factor specific for Arf3p
YBL061C	SKT5	5.50096e-08	Activator of Chs3p (chitin synthase III) during vegetative growth
YBL062W	YBL062W	2.81335e-09	Dubious
YBL063W	KIP1	0.000159914	Kinesin-related motor protein required for mitotic spindle assembly
YBL066C	SEF1	6.04557e-05	Putative transcription factor
YBL068W	PRS4	3.63864e-06	5-phospho-ribosyl-1(alpha)-pyrophosphate synthetase, synthesizes PRPP
YBL069W	AST1	4.22475e-05	Lipid raft associated protein
YBL070C	YBL070C	0.000102648	Dubious
YBL071C	YBL071C-B	0.000105891	Putative protein of unknown function
YBL072C	RPS8A	3.22472e-05	Protein component of the small (40S) ribosomal subunit
YBL075C	SSA3	1.69046e-05	ATPase involved in protein folding and the response to stress
YBL078C	ATG8	0.000144408	Component of autophagosomes and Cvt vesicles
YBL079W	NUP170	1.08986e-08	Subunit of the inner ring of the nuclear pore complex (NPC)
YBL080C	PET112	6.09151e-06	Subunit of the trimeric GatFAB AmidoTransferase(AdT) complex
YBL081W	YBL081W	8.92759e-06	Non-essential protein of unknown function
YBL082C	ALG3	7.33882e-05	Dolichol-P-Man dependent alpha(1-3) mannosyltransferase
YBL083C	YBL083C	3.20999e-06	Dubious
YBL085W	BOI1	1.39698e-05	Protein implicated in polar growth
YBL087C	RPL23A	6.46371e-10	Ribosomal 60S subunit protein L23A
YBL088C	TEL1	1.13506e-05	Protein kinase primarily involved in telomere length regulation
YBL089W	AVT5	1.51493e-05	Putative transporter
YBL090W	MRP21	3.17977e-08	Mitochondrial ribosomal protein of the small subunit
YBL093C	ROX3	9.03386e-05	Subunit of the RNA polymerase II mediator complex
YBL094C	YBL094C	8.08461e-18	Dubious
YBL095W	YBL095W	9.17426e-08	Putative protein of unknown function
YBL096C	YBL096C	3.4534e-06	Dubious
YBL098W	BNA4	1.14601e-05	Kynurenine 3-mono oxygenase
YBL099W	ATP1	3.8859e-05	Alpha subunit of the F1 sector of mitochondrial F1F0 ATP synthase
YBL100C	YBL100C	8.92401e-06	Dubious
YBL101C	ECM21	4.15369e-05	Protein involved in regulating endocytosis of plasma membrane proteins
YBL103C	RTG3	3.29285e-06	Transcription factor for retrograde (RTG) and TOR pathways
YBL106C	SRO77	2.95999e-07	Protein with roles in exocytosis and cation homeostasis
YBL107C	MIC23	1.13653e-09	Mitochondrial intermembrane space protein of unknown function
YBR001C	NTH2	6.04496e-05	Putative neutral trehalase, required for thermotolerance
YBR005W	RCR1	3.04441e-05	Protein of the ER membrane involved in cell wall chitin deposition
YBR008C	FLR1	6.89339e-05	Plasma membrane transporter of the major facilitator superfamily
YBR009C	HHF1	0.000149803	Histone H4
YBR010W	HHT1	0.000107384	Histone H3
YBR015C	MNN2	7.95267e-08	Alpha-1,2-mannosyltransferase
YBR018C	GAL7	1.60232e-05	Galactose-1-phosphate uridyl transferase
YBR020W	GAL1	4.06581e-07	Galactokinase
YBR021W	FUR4	1.22962e-09	Plasma membrane localized uracil permease
YBR023C	CHS3	2.77428e-07	Chitin synthase III
YBR025C	OLA1	1.65662e-05	P-loop ATPase with similarity to human OLA1 and bacterial YchF
YBR028C	YPK3	5.27461e-05	AGC kinase
YBR030W	RKM3	0.000150946	Ribosomal lysine methyltransferase specific forRpl42ap and Rpl42bp
YBR031W	RPL4A	0.000128333	Ribosomal 60S subunit protein L4A
YBR035C	PDX3	0.00016406	Pyridoxine (pyridoxamine) phosphate oxidase
YBR037C	SCO1	3.94217e-05	Copper-binding protein of mitochondrial inner membrane
YBR040W	FIG1	9.9916e-06	Integral membrane protein required for efficient mating
YBR041W	FAT1	2.37417e-07	Very long chain fatty acyl-CoA synthetase and fatty acid transporter
YBR044C	TCM62	5.24439e-05	Protein involved in assembly of the succinate dehydrogenase complex
YBR048W	RPS11B	1.94289e-05	Protein component of the small (40S) ribosomal subunit
YBR051W	YBR051W	9.1695e-09	Dubious
YBR056W	YBR056W	7.00369e-10	Putative glycoside hydrolase of the mitochondrial intermembrane space
YBR057C	MUM2	0.000138726	Protein essential for meiotic DNA replication and sporulation
YBR061C	TRM7	7.87835e-05	2'-O-ribose methyltransferase
YBR062C	YBR062C	2.57311e-09	Protein of unknown function that interacts with Msb2p
YBR066C	NRG2	8.20551e-05	Transcriptional repressor
YBR067C	TIP1	4.4989e-66	Major cell wall mannoprotein with possible lipase activity
YBR068C	BAP2	9.01023e-05	High-affinity leucine permease
YBR069C	TAT1	4.384e-05	Amino acid transporter for valine, leucine, isoleucine, and tyrosine
YBR071W	YBR071W	5.03013e-06	Protein of unknown function found in the cytoplasm and bud neck
YBR076W	ECM8	1.90386e-06	Non-essential protein of unknown function
YBR078W	ECM33	1.1927e-06	GPI-anchored protein of unknown function
YBR081C	SPT7	8.7189e-13	Subunit of the SAGA transcriptional regulatory complex
YBR082C	UBC4	6.95069e-08	Ubiquitin-conjugating enzyme (E2)
YBR084C-A	RPL19A	0.000129719	Ribosomal 60S subunit protein L19A
YBR084W	MIS1	8.65723e-05	Mitochondrial C1-tetrahydrofolate synthase
YBR085W	AAC3	1.688e-18	Mitochondrial inner membrane ADP/ATP translocator
YBR092C	PHO3	1.67475e-07	Constitutively expressed acid phosphatase similar to Pho5p
YBR093C	PHO5	8.14032e-06	Repressible acid phosphatase
YBR094W	PBY1	2.85318e-05	Putative tubulin tyrosine ligase associated with P-bodies
YBR095C	RXT2	3.73337e-10	Subunit of the histone deacetylase Rpd3L complex
YBR097W	VPS15	3.82676e-08	Serine/threonine protein kinase involved in vacuolar protein sorting
YBR099C	YBR099C	5.32111e-05	Dubious
YBR101C	FES1	2.35768e-13	Hsp70 (Ssa1p) nucleotide exchange factor
YBR103W	SIF2	9.36966e-08	Subunit of the Set3C histone deacetylase complex
YBR105C	VID24	5.54979e-283	GID Complex regulatory subunit
YBR106W	PHO88	3.57522e-15	Probable membrane protein
YBR107C	IML3	1.85436e-07	Outer kinetochore protein and component of the Ctf19 complex
YBR111C	YSA1	2.56056e-07	Nudix hydrolase family member with ADP-ribose pyrophosphatase activity
YBR112C	CYC8	2.93861e-23	General transcriptional co-repressor
YBR114W	RAD16	7.70168e-05	Protein that binds damaged DNA during NER
YBR115C	LYS2	5.54983e-08	Alpha aminoadipate reductase
YBR116C	YBR116C	8.74067e-07	Dubious
YBR119W	MUD1	3.51288e-06	U1 snRNP A protein
YBR120C	CBP6	1.3179e-05	Mitochondrial protein required for translation of the COB mRNA
YBR121C	GRS1	4.56787e-05	Cytoplasmic and mitochondrial glycyl-tRNA synthase
YBR122C	MRPL36	1.59035e-05	Mitochondrial ribosomal protein of the large subunit
YBR125C	PTC4	7.19695e-05	Cytoplasmic type 2C protein phosphatase (PP2C)
YBR126C	TPS1	2.35068e-09	Synthase subunit of trehalose-6-P synthase/phosphatase complex
YBR127C	VMA2	2.8281e-06	Subunit B of the eight-subunit V1 peripheral membrane domain of the v
YBR129C	OPY1	3.78148e-05	Protein of unknown function
YBR130C	SHE3	2.09123e-05	Protein adaptor between Myo4p and the She2p-mRNA complex
YBR131W	CCZ1	8.20072e-05	Protein involved in vacuolar assembly
YBR132C	AGP2	1.08808e-06	High affinity polyamine permease
YBR133C	HSL7	5.06538e-19	Protein arginine N-methyltransferase
YBR134W	YBR134W	2.95012e-12	Dubious
YBR137W	YBR137W	6.63304e-16	Protein of unknown function
YBR138C	YBR138C	0.000116981	Cytoplasmic protein of unknown function
YBR147W	RTC2	0.000145182	Putative vacuolar membrane transporter for cationic amino acids
YBR150C	TBS1	1.23656e-06	Putative protein of unknown function
YBR156C	SLI15	2.23443e-08	Subunit of the conserved chromosomal passenger complex (CPC)
YBR157C	ICS2	1.3766e-06	Protein of unknown function
YBR158W	AMN1	6.21847e-05	Protein required for daughter cell separation
YBR159W	IFA38	0.000104553	Microsomal beta-keto-reductase
YBR162C	TOS1	7.9719e-05	Covalently-bound cell wall protein of unknown function
YBR162W-A	YSY6	3.8782e-05	Protein whose expression suppresses an E. coli secretory mutant
YBR164C	ARL1	5.66473e-05	Soluble GTPase with a role in regulation of membrane traffic
YBR165W	UBS1	7.23714e-05	Ubiquitin-conjugating enzyme suppressor that regulates Cdc34p
YBR168W	PEX32	7.11164e-06	Peroxisomal integral membrane protein
YBR170C	NPL4	6.55128e-05	Substrate-recruiting cofactor of the Cdc48p-Npl4p-Ufd1p segregase
YBR171W	SEC66	4.18376e-06	Non-essential subunit of Sec63 complex
YBR172C	SMY2	1.31983e-11	Protein of unknown function involved in COPII vesicle formation
YBR173C	UMP1	1.31993e-06	Chaperone required for correct maturation of the 20S proteasome
YBR174C	YBR174C	5.56766e-06	Dubious
YBR175W	SWD3	2.40937e-05	Essential subunit of the COMPASS (Set1C) complex
YBR178W	YBR178W	7.73394e-05	Dubious
YBR179C	FZO1	1.33062e-09	Mitofusin
YBR181C	RPS6B	2.87149e-07	Protein component of the small (40S) ribosomal subunit
YBR182C	SMP1	3.64595e-05	Putative transcription factor of the MADS-box family
YBR185C	MBA1	3.86946e-06	Membrane-associated mitochondrial ribosome receptor
YBR187W	GDT1	7.20403e-05	Putative protein of unknown function
YBR188C	NTC20	9.54315e-06	Member of the NineTeen Complex (NTC)
YBR189W	RPS9B	0.000169206	Protein component of the small (40S) ribosomal subunit
YBR191W	RPL21A	6.82374e-05	Ribosomal 60S subunit protein L21A
YBR194W	AIM4	5.6339e-10	Protein proposed to be associated with the nuclear pore complex
YBR195C	MSI1	1.70627e-06	Subunit of chromatin assembly factor I (CAF-1)
YBR197C	YBR197C	0.000188895	Protein of unknown function
YBR199W	KTR4	2.87085e-05	Putative mannosyltransferase involved in protein glycosylation
YBR200W	BEM1	1.12098e-11	Protein containing SH3-domains
YBR201W	DER1	0.000112035	Endoplasmic reticulum membrane protein
YBR203W	COS111	0.000161129	Protein required for antifungal drug ciclopirox olamine resistance
YBR204C	LDH1	7.33955e-05	Serine hydrolase
YBR205W	KTR3	1.01197e-10	Putative alpha-1,2-mannosyltransferase
YBR206W	YBR206W	6.16402e-05	Dubious
YBR208C	DUR1,2	1.54934e-05	Urea amidolyase
YBR209W	YBR209W	0.000103987	Dubious
YBR212W	NGR1	8.55769e-06	RNA binding protein that negatively regulates growth rate
YBR213W	MET8	1.78388e-05	Bifunctional dehydrogenase and ferrochelatase
YBR214W	SDS24	3.81052e-05	Protein involved in cell separation during budding
YBR215W	HPC2	3.87208e-05	Subunit of the HIR complex
YBR219C	YBR219C	6.50983e-07	Putative protein of unknown function
YBR221C	PDB1	5.07845e-06	E1 beta subunit of the pyruvate dehydrogenase (PDH) complex
YBR222C	PCS60	6.8536e-05	Peroxisomal protein that binds AMP and mRNA
YBR223C	TDP1	0.000188847	Tyrosyl-DNA phosphodiesterase I
YBR224W	YBR224W	2.12735e-06	Dubious
YBR225W	YBR225W	8.37369e-05	Putative protein of unknown function
YBR226C	YBR226C	1.09274e-07	Dubious
YBR229C	ROT2	1.22832e-12	Glucosidase II catalytic subunit involved in cell wall synthesis
YBR231C	SWC5	1.81293e-06	Component of the SWR1 complex
YBR233W	PBP2	6.27556e-06	RNA binding protein
YBR235W	VHC1	1.32579e-06	Vacuolar membrane cation-chloride cotransporter (CCC)
YBR241C	YBR241C	7.0176e-05	Putative transporter
YBR244W	GPX2	6.22492e-12	Phospholipid hydroperoxide glutathione peroxidase
YBR246W	RRT2	6.38453e-05	Protein required for last step of diphthamide biosynthesis
YBR249C	ARO4	5.32526e-05	3-deoxy-D-arabino-heptulosonate-7-phosphate (DAHP) synthase
YBR250W	SPO23	7.07272e-08	Protein of unknown function
YBR255W	MTC4	9.52969e-05	Protein of unknown function
YBR259W	YBR259W	4.30847e-06	Protein of unknown function
YBR261C	TAE1	0.000146227	AdoMet-dependent proline methyltransferase
YBR262C	AIM5	1.41354e-06	Mitochondrial inner membrane protein
YBR264C	YPT10	9.93888e-05	Rab family GTP-binding protein that contains the PEST signal sequence
YBR266C	YBR266C	1.2708e-06	Dubious
YBR267W	REI1	3.77149e-08	Cytoplasmic pre-60S factor
YBR269C	FMP21	6.50229e-06	Putative protein of unknown function
YBR271W	EFM2	0.000103243	S-adenosylmethionine-dependent methyltransferase
YBR272C	HSM3	2.13652e-05	Proteasome-interacting protein involved in the assembly of the base s
YBR273C	UBX7	8.41012e-06	UBX (ubiquitin regulatory X) domain-containing protein
YBR274W	CHK1	0.000135138	Serine/threonine kinase and DNA damage checkpoint effector
YBR275C	RIF1	2.54584e-05	Protein that binds to the Rap1p C-terminus
YBR276C	PPS1	3.6677e-05	Protein phosphatase with specificity for serine
YBR277C	YBR277C	3.90661e-06	Dubious
YBR278W	DPB3	5.55572e-06	Third-largest subunit of DNA polymerase II (DNA polymerase epsilon)
YBR279W	PAF1	1.91106e-22	Component of the Paf1p complex involved in transcription elongation
YBR280C	SAF1	3.59848e-05	F-Box protein involved in proteasome-dependent degradation of Aah1p
YBR281C	DUG2	1.71668e-05	Component of glutamine amidotransferase (GATase II)
YBR282W	MRPL27	1.38069e-05	Mitochondrial ribosomal protein of the large subunit
YBR283C	SSH1	4.33821e-05	Subunit of the Ssh1 translocon complex
YBR284W	YBR284W	1.90282e-06	Putative metallo-dependent hydrolase superfamily protein
YBR285W	YBR285W	0.00015608	Putative protein of unknown function
YBR286W	APE3	7.61509e-05	Vacuolar aminopeptidase Y
YBR288C	APM3	8.72172e-05	Mu3-like subunit of the clathrin associated protein complex (AP-3)
YBR290W	BSD2	8.39385e-05	Heavy metal ion homeostasis protein
YBR291C	CTP1	2.73081e-06	Mitochondrial inner membrane citrate transporter
YBR295W	PCA1	2.85884e-05	Cadmium transporting P-type ATPase
YBR297W	MAL33	2.57795e-05	MAL-activator protein
YBR298C	MAL31	1.71726e-05	Maltose permease
YBR299W	MAL32	5.21861e-05	Maltase (alpha-D-glucosidase)
YBR300C	YBR300C	1.39502e-07	Dubious
YBR301W	PAU24	5.05716e-05	Cell wall mannoprotein with similarity to Tir1p
YCL001W	RER1	0.000105271	Protein involved in retention of membrane proteins
YCL001W-A	YCL001W-A	8.92507e-06	Putative protein of unknown function
YCL002C	YCL002C	1.37152e-05	Putative protein of unknown function
YCL005W	LDB16	3.20217e-11	Protein of unknown function
YCL007C	YCL007C	8.03253e-07	Dubious
YCL008C	STP22	2.49839e-07	Component of the ESCRT-I complex
YCL009C	ILV6	2.98851e-05	Regulatory subunit of acetolactate synthase
YCL010C	SGF29	4.49886e-05	Component of the HAT/Core module of the SAGA, SLIK, and ADA complexes
YCL016C	DCC1	1.24909e-11	Subunit of a Ctf18 RFC-like complex
YCL022C	YCL022C	2.61625e-05	Dubious
YCL027W	FUS1	8.47812e-05	Membrane protein localized to the shmoo tip
YCL028W	RNQ1	2.79557e-05	[PIN(+)] prion
YCL029C	BIK1	2.11875e-09	Microtubule-associated protein
YCL032W	STE50	1.47065e-06	Protein involved in mating response
YCL033C	MXR2	4.78249e-05	Methionine-R-sulfoxide reductase
YCL034W	LSB5	0.000120406	Protein of unknown function
YCL036W	GFD2	5.59264e-08	Protein of unknown function
YCL037C	SRO9	7.72822e-10	Cytoplasmic RNA-binding protein
YCL038C	ATG22	0.000130266	Protein involved in amino acid efflux during autophagic body breakdown
YCL042W	YCL042W	1.51302e-06	Putative protein of unknown function
YCL045C	EMC1	3.16671e-05	Member of conserved endoplasmic reticulum membrane complex
YCL047C	POF1	3.77384e-06	ATPase involved in the protein quality control and filamentation path
YCL048W	SPS22	0.000142278	Protein of unknown function
YCL050C	APA1	2.91293e-07	AP4A phosphorylase
YCL055W	KAR4	1.79564e-05	Transcription factor required for response to pheromones
YCL056C	PEX34	1.00544e-05	Peroxisomal integral membrane protein that regulates peroxisomes
YCL057W	PRD1	0.000109541	Zinc metalloendopeptidase
YCL058C	FYV5	6.16515e-06	Protein involved in regulation of the mating pathway
YCL064C	CHA1	5.06593e-06	Catabolic L-serine (L-threonine) deaminase
YCL069W	VBA3	7.76427e-07	Permease of basic amino acids in the vacuolar membrane
YCL074W	YCL074W	1.40632e-07	Pseudogene: encodes fragment of Ty Pol protein
YCR002C	CDC10	6.13128e-41	Component of the septin ring, required for cytokinesis
YCR003W	MRPL32	8.7534e-05	Mitochondrial ribosomal protein of the large subunit
YCR004C	YCP4	3.381e-06	Protein of unknown function
YCR005C	CIT2	1.11959e-06	Citrate synthase
YCR006C	YCR006C	0.000146499	Dubious
YCR009C	RVS161	5.37046e-08	Amphiphysin-like lipid raft protein
YCR014C	POL4	0.000123645	DNA polymerase IV
YCR015C	YCR015C	1.02664e-05	Putative protein of unknown function
YCR016W	YCR016W	3.18894e-28	Putative protein of unknown function
YCR020W-B	HTL1	2.84127e-18	Component of the RSC chromatin remodeling complex
YCR022C	YCR022C	1.93556e-05	Dubious
YCR023C	YCR023C	0.000104232	Vacuolar membrane protein of unknown function
YCR024C	SLM5	9.95232e-05	Mitochondrial asparaginyl-tRNA synthetase
YCR024C-A	PMP1	2.10813e-05	Regulatory subunit for the plasma membrane H(+)-ATPase Pma1p
YCR025C	YCR025C	2.61909e-05	Dubious
YCR026C	NPP1	1.47737e-05	Nucleotide pyrophosphatase/phosphodiesterase
YCR027C	RHB1	2.819e-06	Putative Rheb-related GTPase
YCR028C	FEN2	3.06107e-05	Plasma membrane H+-pantothenate symporter
YCR028C-A	RIM1	3.59594e-05	ssDNA-binding protein essential for mitochondrial genome maintenance
YCR031C	RPS14A	2.14759e-05	Protein component of the small (40S) ribosomal subunit
YCR033W	SNT1	3.30922e-08	Subunit of the Set3C deacetylase complex
YCR034W	FEN1	6.91296e-07	Fatty acid elongase, involved in sphingolipid biosynthesis
YCR036W	RBK1	8.24184e-05	Putative ribokinase
YCR037C	PHO87	2.9565e-05	Low-affinity inorganic phosphate (Pi) transporter
YCR044C	PER1	3.31097e-07	Protein of the endoplasmic reticulum
YCR045C	RRT12	2.72439e-07	Probable subtilisin-family protease
YCR047C	BUD23	1.10153e-05	Methyltransferase
YCR048W	ARE1	0.000160954	Acyl-CoA:sterol acyltransferase
YCR050C	YCR050C	3.24889e-08	Non-essential protein of unknown function
YCR051W	YCR051W	4.2789e-19	Putative protein of unknown function
YCR053W	THR4	6.30884e-08	Threonine synthase
YCR060W	TAH1	6.68204e-05	Component of the conserved R2TP complex (Rvb1-Rvb2-Tah1-Pih1)
YCR063W	BUD31	1.42985e-07	Component of the SF3b subcomplex of the U2 snRNP
YCR065W	HCM1	1.32274e-05	Forkhead transcription factor
YCR066W	RAD18	3.20315e-09	E3 ubiquitin ligase
YCR068W	ATG15	2.12489e-05	Lipase required for lysis of autophagic bodies and Cvt bodies
YCR071C	IMG2	9.87552e-05	Mitochondrial ribosomal protein of the large subunit
YCR073C	SSK22	9.53434e-06	MAP kinase kinase kinase of the HOG1 signaling pathway
YCR077C	PAT1	6.69858e-08	Deadenylation-dependent mRNA-decapping factor
YCR079W	PTC6	1.56461e-06	Mitochondrial type 2C protein phosphatase (PP2C)
YCR083W	TRX3	1.92041e-13	Mitochondrial thioredoxin
YCR084C	TUP1	3.87662e-06	General repressor of transcription
YCR085W	YCR085W	6.41265e-06	Dubious
YCR086W	CSM1	4.22488e-06	Nucleolar protein that mediates homolog segregation during meiosis I
YCR087C-A	YCR087C-A	4.00275e-05	Putative protein of unknown function
YCR087W	YCR087W	1.27578e-20	Dubious
YCR088W	ABP1	2.19244e-08	Actin-binding protein of the cortical actin cytoskeleton, important f
YCR094W	CDC50	2.46464e-10	Endosomal protein that interacts with phospholipid flippase Drs2p
YCR095C	OCA4	8.67923e-05	Cytoplasmic protein required for replication of Brome mosaic virus
YCR098C	GIT1	2.15589e-07	Plasma membrane permease
YCR099C	YCR099C	0.00012096	Putative protein of unknown function
YCR100C	YCR100C	1.05874e-05	Putative protein of unknown function
YDL005C	MED2	1.14303e-05	Subunit of the RNA polymerase II mediator complex
YDL006W	PTC1	2.13e-06	Type 2C protein phosphatase (PP2C)
YDL009C	YDL009C	0.000107122	Protein of unknown function
YDL012C	YDL012C	4.08917e-05	Tail-anchored plasma membrane protein with a conserved CYSTM module
YDL013W	SLX5	6.90759e-09	Subunit of the Slx5-Slx8 SUMO-targeted ubiquitin ligase complex
YDL018C	ERP3	2.37336e-07	Protein with similarity to Emp24p and Erv25p
YDL020C	RPN4	1.78366e-08	Transcription factor that stimulates expression of proteasome genes
YDL021W	GPM2	1.59353e-13	Homolog of Gpm1p phosphoglycerate mutase
YDL023C	YDL023C	4.10371e-05	Dubious
YDL025C	RTK1	5.48283e-05	Putative protein kinase, potentially phosphorylated by Cdc28p
YDL032W	YDL032W	1.64458e-07	Dubious
YDL033C	SLM3	1.45019e-05	tRNA-specific 2-thiouridylase
YDL034W	YDL034W	8.43456e-05	Dubious
YDL035C	GPR1	1.12331e-12	Plasma membrane G protein coupled receptor (GPCR)
YDL036C	PUS9	4.57985e-06	Mitochondrial tRNA:pseudouridine synthase
YDL040C	NAT1	3.57729e-05	Subunit of the N-terminal acetyltransferase NatA
YDL041W	YDL041W	4.52906e-11	Dubious
YDL042C	SIR2	7.89911e-09	Conserved NAD+ dependent histone deacetylase of the Sirtuin family
YDL045W-A	MRP10	2.747e-05	Mitochondrial ribosomal protein of the small subunit
YDL046W	NPC2	3.27415e-06	Functional homolog of human NPC2/He1
YDL047W	SIT4	8.44386e-08	Type 2A-related serine-threonine phosphatase
YDL048C	STP4	0.000185652	Protein containing a Kruppel-type zinc-finger domain
YDL049C	KNH1	0.000118656	Protein with similarity to Kre9p
YDL051W	LHP1	0.000118738	RNA binding protein required for maturation of tRNA and U6 snRNA
YDL056W	MBP1	0.000143921	Transcription factor involved in cell cycle progression from G1 to S
YDL057W	YDL057W	6.55703e-05	Putative protein of unknown function
YDL059C	RAD59	2.2338e-05	Protein involved DNA double-strand break repair
YDL061C	RPS29B	8.27469e-05	Protein component of the small (40S) ribosomal subunit
YDL062W	YDL062W	2.15239e-06	Dubious
YDL063C	SYO1	2.02629e-05	Transport adaptor or symportin
YDL065C	PEX19	3.92993e-05	Chaperone and import receptor for newly-synthesized class I PMPs
YDL066W	IDP1	6.58547e-10	Mitochondrial NADP-specific isocitrate dehydrogenase
YDL067C	COX9	0.0001185	Subunit VIIa of cytochrome c oxidase
YDL068W	YDL068W	6.42945e-06	Dubious
YDL069C	CBS1	1.90157e-05	Mitochondrial translational activator of the COB mRNA
YDL071C	YDL071C	1.35463e-05	Dubious
YDL073W	YDL073W	4.73394e-18	Putative protein of unknown function
YDL074C	BRE1	8.37321e-07	E3 ubiquitin ligase
YDL075W	RPL31A	6.55069e-06	Ribosomal 60S subunit protein L31A
YDL076C	RXT3	2.10127e-05	Subunit of the RPD3L complex
YDL077C	VAM6	1.81237e-06	Vacuolar protein involved in vacuolar membrane fusion tethering
YDL078C	MDH3	7.47922e-05	Peroxisomal malate dehydrogenase
YDL079C	MRK1	6.20257e-05	Glycogen synthase kinase 3 (GSK-3) homolog
YDL080C	THI3	4.91281e-05	Probable alpha-ketoisocaproate decarboxylase
YDL081C	RPP1A	2.08394e-16	Ribosomal stalk protein P1 alpha
YDL082W	RPL13A	2.12828e-06	Ribosomal 60S subunit protein L13A
YDL083C	RPS16B	0.000115523	Protein component of the small (40S) ribosomal subunit
YDL086W	YDL086W	4.53716e-06	Putative carboxymethylenebutenolidase
YDL089W	NUR1	7.3737e-05	Protein of unknown function
YDL091C	UBX3	7.661e-05	Subunit of the DSC ubiquitin ligase complex
YDL100C	GET3	2.14585e-05	Guanine nucleotide exchange factor for Gpa1p
YDL106C	PHO2	3.83281e-06	Homeobox transcription factor
YDL107W	MSS2	1.35818e-05	Peripherally bound inner membrane protein of the mitochondrial matrix
YDL110C	TMA17	2.15138e-05	Protein of unknown function that associates with ribosomes
YDL112W	TRM3	0.000123406	2'-O-ribose methyltransferase
YDL113C	ATG20	2.25211e-05	Sorting nexin required for the CVT pathway and endosomal sorting
YDL115C	IWR1	2.67231e-11	RNA polymerase II transport factor, conserved from yeast to humans
YDL116W	NUP84	1.75575e-10	Subunit of the Nup84p subcomplex of the nuclear pore complex (NPC)
YDL117W	CYK3	3.97889e-08	SH3-domain protein located in the bud neck and cytokinetic actin ring
YDL118W	YDL118W	8.60076e-07	Dubious
YDL119C	YDL119C	6.46448e-06	Putative mitochondrial transport protein
YDL122W	UBP1	4.81404e-09	Ubiquitin-specific protease
YDL125C	HNT1	3.30974e-05	Adenosine 5'-monophosphoramidase
YDL127W	PCL2	6.45268e-05	Cyclin
YDL128W	VCX1	1.92281e-05	Vacuolar membrane antiporter with Ca2+/H+ and K+/H+ exchange activity
YDL129W	YDL129W	0.000125275	Protein of unknown function
YDL131W	LYS21	7.98551e-09	Homocitrate synthase isozyme
YDL133W	SRF1	4.01942e-11	Regulator of phospholipase D (Spo14p)
YDL135C	RDI1	2.44438e-07	Rho GDP dissociation inhibitor
YDL136W	RPL35B	9.32001e-07	Ribosomal 60S subunit protein L35B
YDL138W	RGT2	0.000115913	Plasma membrane high glucose sensor that regulates glucose transport
YDL142C	CRD1	3.06737e-05	Cardiolipin synthase
YDL144C	YDL144C	6.12193e-05	Protein of unknown function
YDL146W	LDB17	8.09826e-07	Protein involved in the regulation of endocytosis
YDL151C	YDL151C	9.54796e-07	Dubious
YDL156W	CMR1	9.63939e-12	DNA-binding protein with preference for UV-damaged DNA
YDL159W	STE7	4.44346e-05	Signal transducing MAP kinase kinase involved in pheromone response
YDL160C	DHH1	3.33911e-11	Cytoplasmic DExD/H-box helicase, stimulates mRNA decapping
YDL161W	ENT1	0.000182652	Epsin-like protein involved in endocytosis and actin patch assembly
YDL162C	YDL162C	0.000143505	Dubious
YDL167C	NRP1	0.000116513	Putative RNA binding protein of unknown function
YDL168W	SFA1	0.000151524	Bifunctional alcohol dehydrogenase and formaldehyde dehydrogenase
YDL169C	UGX2	9.91322e-05	Protein of unknown function
YDL172C	YDL172C	0.000175056	Dubious
YDL173W	PAR32	3.57988e-05	Putative protein of unknown function
YDL178W	DLD2	4.00514e-05	D-lactate dehydrogenase
YDL181W	INH1	1.37683e-05	Protein that inhibits ATP hydrolysis by the F1F0-ATP synthase
YDL182W	LYS20	9.00592e-06	Homocitrate synthase isozyme
YDL183C	YDL183C	2.19697e-07	Protein that may form an active mitochondrial KHE system
YDL184C	RPL41A	3.21879e-07	Ribosomal 60S subunit protein L41A
YDL185W	VMA1	2.56009e-06	Subunit A of the V1 peripheral membrane domain of V-ATPase
YDL190C	UFD2	1.3824e-05	Ubiquitin chain assembly factor (E4)
YDL191W	RPL35A	3.07873e-19	Ribosomal 60S subunit protein L35A
YDL192W	ARF1	1.23354e-06	ADP-ribosylation factor
YDL197C	ASF2	6.55656e-25	Anti-silencing protein
YDL198C	GGC1	5.08906e-08	Mitochondrial GTP/GDP transporter
YDL202W	MRPL11	5.87e-05	Mitochondrial ribosomal protein of the large subunit
YDL214C	PRR2	3.66648e-05	Kinase that inhibits pheromone induced signalling downstream of MAPK
YDL223C	HBT1	6.64984e-10	Substrate of the Hub1p ubiquitin-like protein
YDL224C	WHI4	6.54504e-05	Putative RNA binding protein
YDL225W	SHS1	1.5832e-08	Component of the septin ring that is required for cytokinesis
YDL227C	HO	8.26037e-05	Site-specific endonuclease
YDL232W	OST4	2.1908e-06	Subunit of the oligosaccharyltransferase complex of the ER lumen
YDL236W	PHO13	2.19009e-07	Alkaline phosphatase specific for p-nitrophenyl phosphate
YDL237W	AIM6	3.93167e-06	Putative protein of unknown function
YDL238C	GUD1	0.000140802	Guanine deaminase
YDL240W	LRG1	4.01916e-05	Putative GTPase-activating protein (GAP)
YDR001C	NTH1	7.35947e-06	Neutral trehalase, degrades trehalose
YDR003W	RCR2	3.66988e-05	Vacuolar protein
YDR004W	RAD57	5.96679e-09	Protein that stimulates strand exchange
YDR005C	MAF1	0.00010262	Highly conserved negative regulator of RNA polymerase III
YDR007W	TRP1	1.42667e-05	Phosphoribosylanthranilate isomerase
YDR009W	GAL3	1.91249e-06	Transcriptional regulator
YDR014W	RAD61	2.86925e-07	Subunit of a complex that inhibits sister chromatid cohesion
YDR015C	YDR015C	0.000169129	Dubious
YDR017C	KCS1	2.75514e-05	Inositol hexakisphosphate and inositol heptakisphosphate kinase
YDR018C	YDR018C	5.03849e-06	Probable membrane protein with three predicted transmembrane domains
YDR019C	GCV1	0.000140472	T subunit of the mitochondrial glycine decarboxylase complex
YDR020C	DAS2	5.34107e-05	Putative protein of unknown function
YDR024W	YDR024W	7.41722e-06	Dubious
YDR025W	RPS11A	7.69559e-06	Protein component of the small (40S) ribosomal subunit
YDR026C	NSI1	5.95626e-05	RNA polymerase I termination factor
YDR027C	VPS54	9.43441e-07	Component of the GARP (Golgi-associated retrograde protein) complex
YDR028C	REG1	1.59621e-06	Regulatory subunit of type 1 protein phosphatase Glc7p
YDR030C	RAD28	1.66987e-05	Protein involved in DNA repair
YDR031W	MIC14	3.71753e-12	Mitochondrial intermembrane space protein of unknown function
YDR033W	MRH1	2.92486e-13	Protein that localizes primarily to the plasma membrane
YDR035W	ARO3	3.3546e-07	3-deoxy-D-arabino-heptulosonate-7-phosphate (DAHP) synthase
YDR036C	EHD3	6.06039e-66	3-hydroxyisobutyryl-CoA hydrolase
YDR042C	YDR042C	2.28289e-05	Putative protein of unknown function
YDR043C	NRG1	7.13322e-06	Transcriptional repressor
YDR049W	VMS1	1.14072e-10	Component of a Cdc48p-complex involved in protein quality control
YDR050C	TPI1	3.90382e-05	Triose phosphate isomerase, abundant glycolytic enzyme
YDR051C	DET1	6.72538e-05	Acid phosphatase involved in the non-vesicular transport of sterols
YDR055W	PST1	2.26767e-05	Cell wall protein that contains a putative GPI-attachment site
YDR058C	TGL2	2.56771e-16	Triacylglycerol lipase that is localized to the mitochondria
YDR061W	YDR061W	1.7019e-06	Protein with similarity to ABC transporter family members
YDR065W	RRG1	1.86478e-05	Protein of unknown function
YDR067C	OCA6	2.81483e-05	Cytoplasmic protein required for replication of Brome mosaic virus
YDR069C	DOA4	6.04669e-05	Ubiquitin isopeptidase
YDR070C	FMP16	0.000168057	Protein of unknown function
YDR071C	PAA1	0.000144102	Polyamine acetyltransferase
YDR074W	TPS2	7.51144e-07	Phosphatase subunit of the trehalose-6-P synthase/phosphatase complex
YDR076W	RAD55	1.85852e-06	Protein that stimulates strand exchange
YDR078C	SHU2	4.56414e-05	Component of the Shu complex, which promotes error-free DNA repair
YDR079W	PET100	3.46855e-05	Chaperone that facilitates the assembly of cytochrome c oxidase
YDR080W	VPS41	7.95908e-06	Subunit of the HOPS complex
YDR083W	RRP8	1.3445e-05	Nucleolar S-adenosylmethionine-dependent rRNA methyltransferase
YDR090C	YDR090C	2.47718e-05	Putative protein of unknown function
YDR092W	UBC13	3.86756e-05	E2 ubiquitin-conjugating enzyme
YDR094W	YDR094W	1.85603e-22	Dubious
YDR095C	YDR095C	8.53599e-05	Dubious
YDR096W	GIS1	6.38923e-05	Histone demethylase and transcription factor
YDR097C	MSH6	5.53097e-21	Protein required for mismatch repair in mitosis and meiosis, forms a
YDR098C	GRX3	1.07397e-05	Hydroperoxide and superoxide-radical responsive glutathione-dependent
YDR100W	TVP15	1.43165e-05	Integral membrane protein localized to late Golgi vesicles
YDR102C	YDR102C	0.000145442	Dubious
YDR103W	STE5	8.56434e-05	Pheromone-responsive MAPK scaffold protein
YDR104C	SPO71	2.24301e-06	Meiosis-specific protein of unknown function, required for spore wall
YDR105C	TMS1	0.000168327	Vacuolar membrane protein of unknown function
YDR109C	YDR109C	1.49264e-06	Putative kinase
YDR112W	YDR112W	0.000134819	Dubious
YDR116C	MRPL1	9.51595e-06	Mitochondrial ribosomal protein of the large subunit
YDR117C	TMA64	1.3831e-09	Protein of unknown function that associates with ribosomes
YDR119W	VBA4	3.10963e-06	Protein of unknown function proposed to be a basic amino acid permease
YDR120C	TRM1	3.40338e-05	tRNA methyltransferase
YDR121W	DPB4	4.9097e-05	Subunit of DNA pol epsilon and of ISW2 chromatin accessibility complex
YDR122W	KIN1	1.90067e-05	Serine/threonine protein kinase involved in regulation of exocytosis
YDR123C	INO2	3.5957e-06	Component of the Ino2p/Ino4p transcription activator
YDR124W	YDR124W	5.01016e-05	Putative protein of unknown function
YDR125C	ECM18	6.97442e-10	Protein of unknown function
YDR126W	SWF1	2.71577e-05	Palmitoyltransferase that acts on transmembrane proteins
YDR127W	ARO1	8.72331e-05	Pentafunctional arom protein
YDR128W	MTC5	2.98585e-05	Subunit of the SEA (Seh1-associated) complex
YDR129C	SAC6	4.22486e-12	Fimbrin, actin-bundling protein
YDR130C	FIN1	9.9105e-68	Spindle pole body-related intermediate filament protein
YDR131C	YDR131C	1.85739e-08	F-box subunit of SCF ubiquitin ligase complex
YDR134C	YDR134C	1.23882e-05	Hypothetical protein
YDR135C	YCF1	1.53172e-05	Vacuolar glutathione S-conjugate transporter
YDR136C	YDR136C	7.5252e-05	Dubious
YDR138W	HPR1	1.3986e-20	Subunit of THO/TREX complexes
YDR139C	RUB1	2.57407e-05	Ubiquitin-like protein with similarity to mammalian NEDD8
YDR140W	MTQ2	2.87568e-05	S-adoMet-dependent methyltransferase of the seven beta-strand family
YDR142C	PEX7	8.84268e-11	Peroxisomal signal receptor for peroxisomal matrix proteins
YDR146C	SWI5	3.00176e-12	Transcription factor that recruits Mediator and Swi/Snf complexes
YDR149C	YDR149C	7.83721e-06	Dubious
YDR150W	NUM1	9.29245e-05	Protein required for nuclear migration
YDR154C	YDR154C	1.51436e-11	Dubious
YDR155C	CPR1	8.42472e-05	Cytoplasmic peptidyl-prolyl cis-trans isomerase (cyclophilin)
YDR156W	RPA14	4.07546e-06	RNA polymerase I subunit A14
YDR159W	SAC3	5.22797e-13	Nuclear pore-associated protein
YDR162C	NBP2	2.0627e-13	Protein involved in the HOG (high osmolarity glycerol) pathway
YDR163W	CWC15	4.20578e-05	Non-essential protein involved in pre-mRNA splicing
YDR165W	TRM82	3.22184e-11	Catalytic subunit of a tRNA methyltransferase complex
YDR169C	STB3	2.04276e-05	Ribosomal RNA processing element (RRPE)-binding protein
YDR171W	HSP42	2.36618e-09	Small heat shock protein (sHSP) with chaperone activity
YDR173C	ARG82	2.3947e-09	Inositol polyphosphate multikinase (IPMK)
YDR174W	HMO1	1.81898e-07	Chromatin associated high mobility group (HMG) family member
YDR175C	RSM24	0.00016631	Mitochondrial ribosomal protein of the small subunit
YDR176W	NGG1	1.40076e-09	Transcriptional regulator involved in glucose repression
YDR179W-A	YDR179W-A	4.0487e-47	Putative protein of unknown function
YDR183W	PLP1	3.77322e-05	Protein that interacts with CCT (chaperonin containing TCP-1) complex
YDR184C	ATC1	1.52584e-05	Nuclear protein
YDR185C	UPS3	1.98542e-08	Mitochondrial protein of unknown function
YDR191W	HST4	6.5783e-06	Member of the Sir2 family of NAD(+)-dependent protein deacetylases
YDR193W	YDR193W	3.62628e-05	Dubious
YDR195W	REF2	3.66614e-08	RNA-binding protein involved in cleavage during mRNA 3'-end formation
YDR197W	CBS2	1.44173e-05	Mitochondrial translational activator of the COB mRNA
YDR198C	RKM2	7.94458e-07	Ribosomal protein lysine methyltransferase
YDR200C	VPS64	4.71234e-13	Protein required for cytoplasm to vacuole targeting of proteins
YDR203W	YDR203W	4.80291e-05	Dubious
YDR204W	COQ4	8.96732e-07	Protein with a role in ubiquinone (Coenzyme Q) biosynthesis
YDR205W	MSC2	0.000137917	Endoplasmic reticulum zinc transporter
YDR206W	EBS1	1.69617e-06	Protein involved in inhibition of translation and NMD
YDR209C	YDR209C	1.03844e-05	Dubious
YDR215C	YDR215C	8.45969e-05	Dubious
YDR216W	ADR1	9.4021e-05	Carbon source-responsive zinc-finger transcription factor
YDR219C	MFB1	3.19735e-05	Mitochondria-associated F-box protein
YDR221W	GTB1	2.25488e-09	Glucosidase II beta subunit, forms a complex with alpha subunit Rot2p
YDR223W	CRF1	8.04463e-05	Transcriptional corepressor
YDR225W	HTA1	2.8975e-05	Histone H2A
YDR226W	ADK1	6.10308e-10	Adenylate kinase, required for purine metabolism
YDR227W	SIR4	5.33239e-10	SIR protein involved in assembly of silent chromatin domains
YDR229W	IVY1	6.17345e-26	Phospholipid-binding protein that interacts with both Ypt7p and Vps33p
YDR231C	COX20	2.76165e-07	Mitochondrial inner membrane protein
YDR234W	LYS4	1.40072e-05	Homoaconitase
YDR237W	MRPL7	1.5413e-05	Mitochondrial ribosomal protein of the large subunit
YDR239C	YDR239C	3.87873e-05	Protein of unknown function that may interact with ribosomes
YDR241W	YDR241W	2.27587e-08	Dubious
YDR242W	AMD2	4.10373e-05	Putative amidase
YDR244W	PEX5	1.21336e-34	Peroxisomal membrane signal receptor for peroxisomal matrix proteins
YDR245W	MNN10	5.33417e-14	Subunit of a Golgi mannosyltransferase complex
YDR247W	VHS1	0.000171068	Cytoplasmic serine/threonine protein kinase
YDR251W	PAM1	1.80038e-06	Essential protein of unknown function
YDR252W	BTT1	9.41264e-06	Beta3 subunit of the nascent polypeptide-associated complex
YDR253C	MET32	1.49544e-06	Zinc-finger DNA-binding transcription factor
YDR254W	CHL4	2.36023e-05	Outer kinetochore protein required for chromosome stability
YDR255C	RMD5	3.0662e-07	Component of GID Complex that confers ubiquitin ligase (U3) activity
YDR257C	RKM4	2.24078e-05	Ribosomal lysine methyltransferase specific forRpl42ap and Rpl42bp
YDR258C	HSP78	9.322e-05	Oligomeric mitochondrial matrix chaperone
YDR259C	YAP6	6.29851e-06	Basic leucine zipper (bZIP) transcription factor
YDR260C	SWM1	1.31179e-05	Subunit of the anaphase-promoting complex
YDR261C	EXG2	1.73289e-05	Exo-1,3-beta-glucanase
YDR262W	YDR262W	0.000124576	Putative protein of unknown function
YDR263C	DIN7	0.000164036	Mitochondrial nuclease functioning in DNA repair and replication
YDR264C	AKR1	2.28952e-38	Palmitoyl transferase involved in protein palmitoylation
YDR268W	MSW1	4.78948e-06	Mitochondrial tryptophanyl-tRNA synthetase
YDR269C	YDR269C	4.65117e-05	Dubious
YDR272W	GLO2	8.18107e-05	Cytoplasmic glyoxalase II
YDR274C	YDR274C	0.000111212	Dubious
YDR275W	BSC2	0.000137948	Protein of unknown function
YDR276C	PMP3	2.35939e-06	Small plasma membrane protein related to family of plant polypeptides
YDR277C	MTH1	0.00014868	Negative regulator of the glucose-sensing signal transduction pathway
YDR279W	RNH202	0.000100729	Ribonuclease H2 subunit
YDR281C	PHM6	8.67238e-09	Protein of unknown function
YDR282C	YDR282C	1.62804e-05	Putative protein of unknown function
YDR286C	YDR286C	1.34643e-05	Putative protein of unknown function
YDR287W	INM2	2.88729e-05	Inositol monophosphatase
YDR289C	RTT103	0.000177518	Protein involved in transcription termination by RNA polymerase II
YDR290W	YDR290W	1.8421e-06	Dubious
YDR291W	HRQ1	3.15455e-05	3'-5'DNA helicase that has DNA strand annealing activity
YDR293C	SSD1	4.92411e-05	Translational repressor with a role in polar growth and wall integrity
YDR295C	HDA2	1.08268e-05	Subunit of the HDA1 histone deacetylase complex
YDR296W	MHR1	7.95096e-07	Protein involved in homologous recombination in mitochondria
YDR297W	SUR2	1.22262e-05	Sphinganine C4-hydroxylase
YDR298C	ATP5	1.039e-05	Subunit 5 of the stator stalk of mitochondrial F1F0 ATP synthase
YDR300C	PRO1	2.38682e-13	Gamma-glutamyl kinase
YDR304C	CPR5	7.27592e-05	Peptidyl-prolyl cis-trans isomerase (cyclophilin) of the ER
YDR305C	HNT2	4.85953e-05	Dinucleoside triphosphate hydrolase
YDR306C	YDR306C	5.72628e-05	F-box protein of unknown function
YDR310C	SUM1	4.51592e-05	Transcriptional repressor that regulates middle-sporulation genes
YDR312W	SSF2	0.000110432	Protein required for ribosomal large subunit maturation
YDR314C	RAD34	3.28735e-05	Protein involved in nucleotide excision repair (NER)
YDR315C	IPK1	9.14627e-12	Inositol 1,3,4,5,6-pentakisphosphate 2-kinase
YDR316W	OMS1	1.46108e-05	Protein integral to the mitochondrial membrane
YDR318W	MCM21	3.58032e-05	Component of the kinetochore sub-complex COMA
YDR319C	YFT2	4.57829e-05	Protein required for normal ER membrane biosynthesis
YDR320C	SWA2	4.55151e-11	Auxilin-like protein involved in vesicular transport
YDR323C	PEP7	1.16376e-07	Adaptor protein involved in vesicle-mediated vacuolar protein sorting
YDR326C	YSP2	8.48584e-06	Protein involved in programmed cell death
YDR329C	PEX3	1.08837e-05	Peroxisomal membrane protein (PMP)
YDR332W	IRC3	1.42645e-05	Putative RNA helicase of the DEAH/D-box family
YDR334W	SWR1	3.28055e-09	Swi2/Snf2-related ATPase structural component of the SWR1 complex
YDR335W	MSN5	2.07163e-09	Karyopherin involved in nuclear import and export of proteins
YDR346C	SVF1	4.3538e-05	Protein with a potential role in cell survival pathways
YDR348C	PAL1	7.14412e-07	Protein of unknown function thought to be involved in endocytosis
YDR349C	YPS7	1.43342e-07	Putative GPI-anchored aspartic protease
YDR352W	YPQ2	0.000153991	Putative vacuolar membrane transporter for cationic amino acids
YDR354W	TRP4	2.69875e-05	Anthranilate phosphoribosyl transferase
YDR357C	CNL1	0.000169516	Protein of unknown function
YDR358W	GGA1	1.16159e-07	Golgi-localized protein with homology to gamma-adaptin
YDR360W	YDR360W	4.78347e-07	Dubious
YDR363W	ESC2	6.00816e-06	Sumo-like domain protein
YDR363W-A	SEM1	6.26272e-06	Component of lid subcomplex of the 26S proteasome regulatory subunit
YDR364C	CDC40	4.87737e-08	Pre-mRNA splicing factor
YDR369C	XRS2	1.88023e-10	Protein required for DNA repair
YDR371W	CTS2	4.56997e-07	Putative chitinase
YDR375C	BCS1	1.81715e-06	Protein translocase and chaperone required for Complex III assembly
YDR378C	LSM6	1.19012e-06	Lsm (Like Sm) protein
YDR379W	RGA2	6.45058e-05	GTPase-activating protein for Cdc42p
YDR380W	ARO10	1.41824e-14	Phenylpyruvate decarboxylase
YDR382W	RPP2B	1.18067e-05	Ribosomal protein P2 beta
YDR385W	EFT2	1.0491e-07	Elongation factor 2 (EF-2), also encoded by EFT1
YDR386W	MUS81	2.58936e-05	Subunit of the structure-specific Mms4p-Mus81p endonuclease that clea
YDR388W	RVS167	1.85904e-06	Actin-associated protein with roles in endocytosis and exocytosis
YDR389W	SAC7	4.62506e-05	GTPase activating protein (GAP) for Rho1p
YDR391C	YDR391C	0.000101563	Putative protein of unknown function
YDR392W	SPT3	5.98704e-06	Subunit of the SAGA and SAGA-like transcriptional regulatory complexes
YDR393W	SHE9	9.04438e-06	Mitochondrial inner membrane protein
YDR395W	SXM1	9.61101e-06	Nuclear transport factor (karyopherin) involved in protein transport
YDR401W	YDR401W	2.07255e-05	Dubious
YDR403W	DIT1	6.3536e-06	Sporulation-specific enzyme required for spore wall maturation
YDR405W	MRP20	3.82361e-19	Mitochondrial ribosomal protein of the large subunit
YDR406W	PDR15	2.87568e-05	Plasma membrane ATP binding cassette (ABC) transporter
YDR410C	STE14	1.1144e-08	Farnesyl cysteine-carboxyl methyltransferase
YDR411C	DFM1	1.83633e-05	Endoplasmic reticulum (ER) localized protein involved in ERAD
YDR414C	ERD1	3.34376e-10	Predicted membrane protein required for lumenal ER protein retention
YDR415C	YDR415C	4.80348e-28	Putative aminopeptidase
YDR417C	YDR417C	4.64641e-07	Dubious
YDR418W	RPL12B	1.03777e-05	Ribosomal 60S subunit protein L12B
YDR421W	ARO80	3.34354e-05	Zinc-finger transcriptional activator of the Zn2Cys6 family
YDR422C	SIP1	0.000190458	Alternate beta-subunit of the Snf1p kinase complex
YDR425W	SNX41	2.70221e-05	Sorting nexin
YDR426C	YDR426C	6.58971e-05	Dubious
YDR430C	CYM1	1.77548e-07	Lysine-specific metalloprotease of the pitrilysin family
YDR431W	YDR431W	3.4789e-15	Dubious
YDR432W	NPL3	3.58534e-07	RNA-binding protein
YDR433W	YDR433W	3.67032e-09	Dubious
YDR435C	PPM1	3.6606e-06	Carboxyl methyltransferase
YDR438W	THI74	1.78029e-05	Mitochondrial transporter repressible by thiamine
YDR439W	LRS4	6.1644e-05	Nucleolar protein that forms a complex with Csm1p
YDR442W	YDR442W	3.25666e-08	Dubious
YDR443C	SSN2	1.84516e-09	Subunit of the RNA polymerase II mediator complex
YDR446W	ECM11	0.000168992	Non-essential protein apparently involved in meiosis
YDR447C	RPS17B	1.48427e-05	Ribosomal protein 51 (rp51) of the small (40s) subunit
YDR448W	ADA2	1.16358e-08	Transcription coactivator
YDR450W	RPS18A	0.000112548	Protein component of the small (40S) ribosomal subunit
YDR453C	TSA2	8.2423e-05	Stress inducible cytoplasmic thioredoxin peroxidase
YDR455C	YDR455C	2.0299e-05	Dubious
YDR458C	HEH2	3.94716e-05	Inner nuclear membrane (INM) protein
YDR459C	PFA5	3.51018e-07	Palmitoyltransferase with autoacylation activity
YDR461W	MFA1	5.71306e-27	Mating pheromone a-factor
YDR462W	MRPL28	3.19657e-11	Mitochondrial ribosomal protein of the large subunit
YDR463W	STP1	3.85805e-06	Transcription factor
YDR465C	RMT2	3.47741e-05	Arginine N5 methyltransferase
YDR466W	PKH3	8.62675e-06	Protein kinase with similarity to mammalian PDK1 and yeast Pkh1p/Phk2p
YDR467C	YDR467C	1.43774e-06	Dubious
YDR469W	SDC1	8.85735e-05	Subunit of the COMPASS (Set1C) complex
YDR470C	UGO1	1.25532e-05	Outer membrane component of the mitochondrial fusion machinery
YDR476C	YDR476C	5.82549e-05	Putative protein of unknown function
YDR477W	SNF1	2.52827e-05	AMP-activated serine/threonine protein kinase
YDR480W	DIG2	3.52832e-12	MAP kinase-responsive inhibitor of the Ste12p transcription factor
YDR481C	PHO8	0.000180411	Repressible vacuolar alkaline phosphatase
YDR484W	VPS52	2.51891e-06	Component of the GARP (Golgi-associated retrograde protein) complex
YDR485C	VPS72	2.98242e-07	Htz1p-binding component of the SWR1 complex
YDR491C	YDR491C	3.5554e-06	Dubious
YDR493W	MZM1	5.14658e-10	Protein required for assembly of the cytochrome bc(1) complex
YDR494W	RSM28	1.78355e-05	Mitochondrial ribosomal protein of the small subunit
YDR495C	VPS3	1.10826e-06	Component of CORVET tethering complex
YDR496C	PUF6	2.18318e-09	Pumilio-homology domain protein that binds the 3' UTR of ASH1 mRNA
YDR500C	RPL37B	1.5974e-05	Ribosomal 60S subunit protein L37B
YDR501W	PLM2	3.57408e-05	Putative transcription factor, contains Forkhead Associated domain
YDR502C	SAM2	2.54543e-07	S-adenosylmethionine synthetase
YDR503C	LPP1	1.8012e-05	Lipid phosphate phosphatase
YDR504C	SPG3	4.4383e-05	Protein required for high temperature survival during stationary phase
YDR505C	PSP1	1.88565e-13	Asn and gln rich protein of unknown function
YDR506C	GMC1	5.00234e-05	Protein involved in meiotic progression
YDR507C	GIN4	1.09377e-12	Protein kinase involved in bud growth and assembly of the septin ring
YDR508C	GNP1	0.000187159	High-affinity glutamine permease
YDR511W	ACN9	2.95922e-05	Protein of the mitochondrial intermembrane space
YDR512C	EMI1	3.08495e-06	Protein required for inducing expression of transcription factor IME1
YDR513W	GRX2	3.61234e-06	Cytoplasmic glutaredoxin
YDR514C	YDR514C	4.33474e-06	Protein of unknown function that localizes to mitochondria
YDR517W	GRH1	9.14486e-05	Acetylated cis-Golgi protein, involved in ER to Golgi transport
YDR518W	EUG1	3.50319e-08	Protein disulfide isomerase of the endoplasmic reticulum lumen
YDR519W	FPR2	6.87122e-06	Membrane-bound peptidyl-prolyl cis-trans isomerase (PPIase)
YDR520C	URC2	5.08964e-05	Putative Zn(II)2Cys6 motif containing transcription factor
YDR521W	YDR521W	8.36829e-05	Dubious
YDR523C	SPS1	2.16928e-08	Putative protein serine/threonine kinase
YDR525W	SNA2	6.99082e-07	Protein of unknown function
YDR525W-A	SNA2	1.73983e-15	Protein of unknown function
YDR528W	HLR1	0.000116142	Protein involved in regulation of cell wall composition and integrity
YDR529C	QCR7	6.37618e-05	Subunit 7 of the ubiquinol cytochrome-c reductase complex
YDR532C	KRE28	9.95948e-21	Subunit of a kinetochore-microtubule binding complex
YDR535C	YDR535C	6.94888e-07	Dubious
YDR536W	STL1	0.000153376	Glycerol proton symporter of the plasma membrane
YDR537C	YDR537C	5.23664e-06	Dubious
YDR538W	PAD1	0.000115378	Phenylacrylic acid decarboxylase
YDR540C	IRC4	2.18349e-06	Putative protein of unknown function
YEL001C	IRC22	2.46965e-08	Putative protein of unknown function
YEL003W	GIM4	5.04037e-06	Subunit of the heterohexameric cochaperone prefoldin complex
YEL005C	VAB2	3.00421e-09	Protein with a potential role in vacuolar function
YEL006W	YEA6	1.03922e-07	Putative mitochondrial NAD+ transporter
YEL007W	MIT1	2.26231e-05	Transcriptional regulator of pseudohyphal growth
YEL008W	YEL008W	8.41681e-05	Dubious
YEL010W	YEL010W	6.48792e-05	Dubious
YEL013W	VAC8	5.97587e-05	Phosphorylated and palmitoylated vacuolar membrane protein
YEL014C	YEL014C	1.42481e-05	Dubious
YEL015W	EDC3	3.57018e-11	Non-essential conserved protein with a role in mRNA decapping
YEL016C	NPP2	2.17953e-05	Nucleotide pyrophosphatase/phosphodiesterase
YEL017C-A	PMP2	0.000144113	Proteolipid associated with plasma membrane H(+)-ATPase (Pma1p)
YEL023C	YEL023C	2.84042e-05	Putative protein of unknown function
YEL027W	VMA3	8.38601e-06	Proteolipid subunit c of the V0 domain of V-ATPase
YEL029C	BUD16	1.01202e-05	Putative pyridoxal kinase
YEL031W	SPF1	0.00015276	P-type ATPase, ion transporter of the ER membrane
YEL033W	MTC7	9.64311e-06	Predicted metabolic role based on analysis from ChIP experiments
YEL036C	ANP1	1.67385e-18	Subunit of the alpha-1,6 mannosyltransferase complex
YEL037C	RAD23	9.92865e-06	Protein with ubiquitin-like N terminus
YEL039C	CYC7	3.46181e-05	Cytochrome c isoform 2, expressed under hypoxic conditions
YEL040W	UTR2	4.13601e-05	Chitin transglycosylase
YEL041W	YEF1	3.37309e-06	ATP-NADH kinase
YEL042W	GDA1	1.14553e-05	Guanosine diphosphatase located in the Golgi
YEL043W	YEL043W	3.97559e-06	Predicted cytoskeleton protein involved in intracellular signalling
YEL044W	IES6	1.26966e-76	Protein that associates with the INO80 chromatin remodeling complex
YEL045C	YEL045C	1.83718e-06	Dubious
YEL046C	GLY1	2.60102e-07	Threonine aldolase
YEL047C	FRD1	5.48614e-07	Soluble fumarate reductase
YEL049W	PAU2	0.000110305	Member of the seripauperin multigene family
YEL051W	VMA8	0.000153277	Subunit D of the V1 peripheral membrane domain of V-ATPase
YEL052W	AFG1	6.98048e-05	Protein that may act as a chaperone for cytochrome c oxidase subunits
YEL054C	RPL12A	6.58555e-06	Ribosomal 60S subunit protein L12A
YEL056W	HAT2	6.95159e-20	Subunit of the Hat1p-Hat2p histone acetyltransferase complex
YEL057C	YEL057C	7.45505e-07	Protein of unknown function involved in telomere maintenance
YEL059W	YEL059W	4.56666e-06	Dubious
YEL061C	CIN8	3.17589e-06	Kinesin motor protein
YEL062W	NPR2	0.000146818	Subunit of SEA (Seh1-associated), Npr2/3, and Iml1p complexes
YEL063C	CAN1	3.5941e-05	Plasma membrane arginine permease
YEL064C	AVT2	0.000102884	Putative transporter
YEL065W	SIT1	0.000131675	Ferrioxamine B transporter
YEL068C	YEL068C	5.53958e-05	Protein of unknown function
YEL071W	DLD3	4.63154e-06	D-lactate dehydrogenase
YEL072W	RMD6	5.95258e-06	Protein required for sporulation
YER001W	MNN1	6.68893e-05	Alpha-1,3-mannosyltransferase
YER005W	YND1	3.57149e-05	Apyrase with wide substrate specificity
YER007C-A	TMA20	1.79405e-05	Protein of unknown function that associates with ribosomes
YER007W	PAC2	1.40976e-05	Microtubule effector required for tubulin heterodimer formation
YER014C-A	BUD25	0.000124205	Protein involved in bud-site selection
YER014W	HEM14	4.23693e-08	Protoporphyrinogen oxidase
YER016W	BIM1	2.7942e-10	Microtubule-binding protein
YER017C	AFG3	2.96035e-11	Component, with Yta12p, of the mitochondrial inner membrane m-AAA pro
YER019C-A	SBH2	8.75347e-05	Ssh1p-Sss1p-Sbh2p complex component
YER019W	ISC1	5.01653e-05	Inositol phosphosphingolipid phospholipase C
YER024W	YAT2	5.19085e-15	Carnitine acetyltransferase
YER027C	GAL83	1.1439e-05	One of three possible beta-subunits of the Snf1 kinase complex
YER030W	CHZ1	2.1866e-05	Histone chaperone for Htz1p/H2A-H2B dimer
YER031C	YPT31	1.58483e-11	Rab family GTPase
YER032W	FIR1	5.48365e-05	Protein involved in 3' mRNA processing
YER033C	ZRG8	2.28842e-05	Protein of unknown function
YER034W	YER034W	5.42341e-06	Protein of unknown function
YER035W	EDC2	2.60362e-06	RNA-binding protein that directly activates mRNA decapping
YER037W	PHM8	1.6886e-12	Lysophosphatidic acid (LPA) phosphatase involved in LPA hydrolysis
YER040W	GLN3	2.4243e-06	Transcriptional activator of genes regulated by NCR
YER042W	MXR1	0.000116227	Methionine-S-sulfoxide reductase
YER044C	ERG28	8.07116e-08	Endoplasmic reticulum membrane protein
YER045C	ACA1	9.92648e-06	ATF/CREB family basic leucine zipper (bZIP) transcription factor
YER046W	SPO73	1.31487e-12	Meiosis-specific protein of unknown function
YER046W-A	YER046W-A	1.45057e-05	Dubious
YER048C	CAJ1	8.13889e-06	Nuclear type II J heat shock protein of the E. coli dnaJ family
YER049W	TPA1	7.37085e-05	Poly(rA)-binding protein involved in translation termination
YER053C	PIC2	3.99439e-06	Mitochondrial phosphate carrier
YER055C	HIS1	1.18457e-07	ATP phosphoribosyltransferase
YER056C	FCY2	3.05568e-07	Purine-cytosine permease
YER056C-A	RPL34A	1.19461e-07	Ribosomal 60S subunit protein L34A
YER057C	HMF1	4.73774e-05	Member of the p14.5 protein family with similarity to Mmf1p
YER058W	PET117	0.000160081	Protein required for assembly of cytochrome c oxidase
YER059W	PCL6	4.47396e-14	Pho85p cyclin of the Pho80p subfamily
YER060W	FCY21	2.32875e-05	Putative purine-cytosine permease
YER060W-A	FCY22	1.35909e-05	Putative purine-cytosine permease
YER061C	CEM1	3.53381e-05	Beta-keto-acyl synthase with possible role in fatty acid synthesis
YER065C	ICL1	5.52958e-05	Isocitrate lyase
YER066C-A	YER066C-A	4.27497e-06	Dubious
YER067W	RGI1	7.34853e-05	Protein of unknown function
YER068W	MOT2	1.15773e-06	Ubiquitin-protein ligase subunit of the CCR4-NOT complex
YER070W	RNR1	6.05877e-14	Major isoform of large subunit of ribonucleotide-diphosphate reductase
YER071C	TDA2	8.24916e-05	Protein of unknown function
YER073W	ALD5	0.000127803	Mitochondrial aldehyde dehydrogenase
YER074W	RPS24A	1.88401e-05	Protein component of the small (40S) ribosomal subunit
YER077C	YER077C	2.64076e-05	Putative protein of unknown function
YER078C	ICP55	6.71347e-05	Mitochondrial aminopeptidase
YER079W	YER079W	3.11705e-06	Putative protein of unknown function
YER083C	GET2	1.79618e-05	Subunit of the GET complex
YER084W	YER084W	8.64812e-05	Protein of unknown function
YER085C	YER085C	2.57375e-06	Putative protein of unknown function
YER086W	ILV1	2.03455e-11	Threonine deaminase
YER087W	AIM10	1.84495e-08	Protein with similarity to tRNA synthetases
YER088C	DOT6	5.31009e-06	Protein involved in rRNA and ribosome biogenesis
YER089C	PTC2	1.15991e-05	Type 2C protein phosphatase (PP2C)
YER091C-A	YER091C-A	0.000100251	Dubious
YER092W	IES5	0.000119583	Protein that associates with the INO80 chromatin remodeling complex
YER093C-A	AIM11	1.22604e-05	Protein of unknown function
YER095W	RAD51	1.66422e-11	Strand exchange protein
YER096W	SHC1	0.000105032	Sporulation-specific activator of Chs3p (chitin synthase III)
YER097W	YER097W	9.5668e-06	Dubious
YER098W	UBP9	1.0843e-05	Ubiquitin-specific protease that cleaves ubiquitin-protein fusions
YER101C	AST2	0.000107364	Lipid raft associated protein
YER103W	SSA4	0.000184874	Heat shock protein that is highly induced upon stress
YER106W	MAM1	3.40149e-06	Monopolin
YER109C	FLO8	6.33827e-05	Transcription factor required for flocculation
YER110C	KAP123	2.74989e-09	Karyopherin beta
YER111C	SWI4	2.14807e-13	DNA binding component of the SBF complex (Swi4p-Swi6p)
YER113C	TMN3	3.50429e-05	Protein with a role in cellular adhesion and filamentous growth
YER114C	BOI2	2.02033e-06	Protein implicated in polar growth, functionally redundant with Boi1p
YER115C	SPR6	6.48729e-11	Protein of unknown function
YER116C	SLX8	9.45868e-07	Subunit of Slx5-Slx8 SUMO-targeted ubiquitin ligase (STUbL) complex
YER119C-A	YER119C-A	9.9183e-14	Dubious
YER120W	SCS2	1.55985e-13	Integral ER membrane protein, regulates phospholipid metabolism
YER121W	YER121W	2.47581e-06	Putative protein of unknown function
YER123W	YCK3	4.60081e-16	Casein kinase I
YER124C	DSE1	4.39832e-06	Daughter cell-specific protein, may regulate cross-talk between the m
YER128W	VFA1	0.000132135	Protein that interacts with Vps4p and has a role in vacuolar sorting
YER130C	YER130C	0.00012563	Protein of unknown function
YER131W	RPS26B	2.04156e-05	Protein component of the small (40S) ribosomal subunit
YER134C	YER134C	4.42513e-05	Magnesium-dependent acid phosphatase
YER135C	YER135C	6.07839e-05	Dubious
YER139C	RTR1	6.78489e-07	CTD phosphatase
YER140W	EMP65	3.12265e-06	ER membrane protein of unknown function
YER141W	COX15	1.44892e-05	Protein required for the hydroxylation of heme O to form heme A
YER142C	MAG1	5.77495e-05	3-methyl-adenine DNA glycosylase
YER149C	PEA2	1.94599e-11	Coiled-coil polarisome protein required for polarized morphogenesis
YER150W	SPI1	8.21177e-05	GPI-anchored cell wall protein involved in weak acid resistance
YER151C	UBP3	5.21305e-07	Ubiquitin-specific protease involved in transport and osmotic response
YER152C	YER152C	3.63768e-06	Protein with 2-aminoadipate transaminase activity
YER153C	PET122	4.14357e-05	Mitochondrial translational activator specific for the COX3 mRNA
YER154W	OXA1	0.000110701	Mitochondrial inner membrane insertase
YER155C	BEM2	2.31802e-10	Rho GTPase activating protein (RhoGAP)
YER158C	YER158C	1.68167e-07	Protein of unknown function
YER161C	SPT2	6.0366e-05	Protein involved in negative regulation of transcription
YER162C	RAD4	5.20817e-05	Protein that recognizes and binds damaged DNA during NER
YER166W	DNF1	5.97762e-05	Plasma membrane aminophospholipid translocase (flippase)
YER167W	BCK2	5.28129e-08	Serine/threonine-rich protein involved in PKC1 signaling
YER169W	RPH1	8.37567e-06	JmjC domain-containing histone demethylase
YER175C	TMT1	0.000114552	Trans-aconitate methyltransferase
YER176W	ECM32	7.06942e-05	DNA dependent ATPase/DNA helicase
YER177W	BMH1	1.47329e-06	14-3-3 protein, major isoform
YER178W	PDA1	0.00013415	E1 alpha subunit of the pyruvate dehydrogenase (PDH) complex
YER182W	FMP10	2.20026e-06	Putative protein of unknown function
YER183C	FAU1	6.18175e-07	5,10-methenyltetrahydrofolate synthetase
YER184C	YER184C	1.76614e-06	Putative zinc cluster protein
YER186C	YER186C	9.96463e-09	Putative protein of unknown function
YER187W	YER187W	5.83345e-05	Putative protein of unknown function
YFL001W	DEG1	1.84164e-14	tRNA:pseudouridine synthase
YFL003C	MSH4	0.000178369	Protein involved in meiotic recombination
YFL004W	VTC2	5.36129e-05	Subunit of the vacuolar transporter chaperone (VTC) complex
YFL010C	WWM1	2.60961e-10	WW domain containing protein of unknown function
YFL012W	YFL012W	3.59582e-06	Putative protein of unknown function
YFL015C	YFL015C	1.24521e-07	Dubious
YFL016C	MDJ1	2.81855e-06	Co-chaperone that stimulates HSP70 protein Ssc1p ATPase activity
YFL023W	BUD27	1.44162e-08	Unconventional prefoldin protein involved in translation initiation
YFL025C	BST1	1.26941e-05	GPI inositol deacylase that regulates COPII vesicle formation
YFL026W	STE2	3.84584e-09	Receptor for alpha-factor pheromone
YFL027C	GYP8	8.35962e-06	GTPase-activating protein for yeast Rab family members
YFL028C	CAF16	1.49384e-05	Component of the CCR4-NOT transcriptional complex
YFL031W	HAC1	2.73047e-10	Basic leucine zipper (bZIP) transcription factor (ATF/CREB1 homolog)
YFL032W	YFL032W	2.72338e-07	Dubious
YFL033C	RIM15	3.95595e-05	Protein kinase involved in cell proliferation in response to nutrients
YFL034W	YFL034W	5.78793e-06	Putative integral membrane protein that interacts with Rpp0p
YFL036W	RPO41	9.81018e-05	Mitochondrial RNA polymerase
YFL040W	YFL040W	0.000156612	Putative transporter
YFL051C	YFL051C	2.99965e-07	Putative protein of unknown function
YFL052W	YFL052W	2.54252e-09	Putative zinc cluster protein that contains a DNA binding domain
YFL053W	DAK2	5.92874e-05	Dihydroxyacetone kinase
YFL054C	YFL054C	5.35935e-05	Putative channel-like protein
YFL055W	AGP3	2.73944e-07	Low-affinity amino acid permease
YFL056C	AAD6	7.69161e-15	Putative aryl-alcohol dehydrogenase
YFL063W	YFL063W	3.39946e-06	Dubious
YFR001W	LOC1	9.73984e-06	Nuclear protein involved in asymmetric localization of ASH1 mRNA
YFR007W	YFH7	0.000115468	Putative kinase with similarity to the PRK/URK/PANK kinase subfamily
YFR009W	GCN20	6.27309e-11	Positive regulator of the Gcn2p kinase activity
YFR010W	UBP6	1.65702e-05	Ubiquitin-specific protease in the base subcomplex of the proteasome
YFR012W	DCV1	5.36555e-07	Protein of unknown function
YFR013W	IOC3	5.30677e-06	Subunit of the Isw1a complex
YFR016C	YFR016C	3.03026e-07	Putative protein of unknown function
YFR017C	IGD1	3.18954e-07	Cytoplasmic protein that inhibits Gdb1p glycogen debranching activity
YFR018C	YFR018C	9.60129e-06	Putative protein of unknown function
YFR019W	FAB1	4.05842e-08	1-phosphatidylinositol-3-phosphate 5-kinase
YFR020W	YFR020W	3.30015e-59	Protein of unknown function
YFR030W	MET10	3.09002e-06	Subunit alpha of assimilatory sulfite reductase
YFR031C-A	RPL2A	6.71463e-12	Ribosomal 60S subunit protein L2A
YFR033C	QCR6	3.7996e-26	Subunit 6 of the ubiquinol cytochrome-c reductase complex
YFR035C	YFR035C	3.91267e-05	Putative protein of unknown function
YFR036W	CDC26	1.40587e-06	Subunit of the Anaphase-Promoting Complex/Cyclosome (APC/C)
YFR039C	YFR039C	1.19883e-06	Putative protein of unknown function
YFR043C	IRC6	1.45234e-06	Putative protein of unknown function
YFR044C	DUG1	0.000133031	Cys-Gly metallo-di-peptidase
YFR045W	YFR045W	3.43833e-05	Putative mitochondrial transport protein
YFR046C	CNN1	1.02159e-07	Kinetochore protein
YFR047C	BNA6	1.5342e-06	Quinolinate phosphoribosyl transferase
YFR048W	RMD8	2.23367e-05	Cytosolic protein required for sporulation
YFR049W	YMR31	5.01171e-05	Mitochondrial ribosomal protein of the small subunit
YFR055W	IRC7	1.03447e-05	Beta-lyase involved in the production of thiols
YFR056C	YFR056C	6.48538e-06	Dubious
YGL002W	ERP6	9.65114e-06	Member of the p24 family involved in ER to Golgi transport
YGL003C	CDH1	6.60693e-06	Activator of anaphase-promoting complex/cyclosome (APC/C)
YGL012W	ERG4	2.43458e-05	C-24(28) sterol reductase
YGL013C	PDR1	1.2123e-05	Transcription factor that regulates the pleiotropic drug response
YGL015C	YGL015C	1.05835e-10	Putative protein of unknown function
YGL016W	KAP122	5.71214e-06	Karyopherin beta
YGL021W	ALK1	0.000183441	Protein kinase
YGL023C	PIB2	7.21383e-05	Protein of unknown function
YGL024W	YGL024W	8.50214e-07	Dubious
YGL025C	PGD1	7.728e-05	Subunit of the RNA polymerase II mediator complex
YGL027C	CWH41	0.000132519	Processing alpha glucosidase I
YGL029W	CGR1	2.16261e-05	Protein involved in nucleolar integrity and processing of pre-rRNA
YGL031C	RPL24A	1.779e-09	Ribosomal 60S subunit protein L24A
YGL033W	HOP2	4.43909e-13	Meiosis-specific protein that localizes to chromosomes
YGL034C	YGL034C	2.28193e-05	Dubious
YGL035C	MIG1	2.89707e-06	Transcription factor involved in glucose repression
YGL036W	YGL036W	3.84754e-05	Putative protein of unknown function
YGL038C	OCH1	2.54338e-09	Mannosyltransferase of the cis-Golgi apparatus
YGL041C	YGL041C-B	1.80209e-05	Putative protein of unknown function
YGL042C	YGL042C	8.82246e-05	Dubious
YGL043W	DST1	0.000122328	General transcription elongation factor TFIIS, enables RNA polymerase
YGL049C	TIF4632	3.44326e-05	Translation initiation factor eIF4G, subunit of the mRNA cap-binding
YGL051W	MST27	4.53721e-08	Putative integral membrane protein
YGL054C	ERV14	1.94017e-07	COPII-coated vesicle protein
YGL058W	RAD6	1.18328e-06	Ubiquitin-conjugating enzyme (E2)
YGL062W	PYC1	0.000124279	Pyruvate carboxylase isoform
YGL063W	PUS2	8.29637e-08	Mitochondrial tRNA:pseudouridine synthase
YGL066W	SGF73	3.99061e-14	SAGA complex subunit
YGL067W	NPY1	6.02137e-06	NADH diphosphatase (pyrophosphatase), hydrolyzes the pyrophosphate li
YGL070C	RPB9	6.60641e-15	RNA polymerase II subunit B12.6
YGL072C	YGL072C	1.12887e-07	Dubious
YGL076C	RPL7A	2.15436e-07	Ribosomal 60S subunit protein L7A
YGL077C	HNM1	9.94584e-125	Choline/ethanolamine transporter
YGL078C	DBP3	6.04429e-06	RNA-Dependent ATPase, member of DExD/H-box family
YGL081W	YGL081W	4.83588e-05	Putative protein of unknown function
YGL082W	YGL082W	2.19118e-29	Putative protein of unknown function
YGL084C	GUP1	8.13742e-07	Plasma membrane protein involved in remodeling GPI anchors
YGL086W	MAD1	6.76733e-05	Coiled-coil protein involved in the spindle-assembly checkpoint
YGL087C	MMS2	4.41356e-05	Ubiquitin-conjugating enzyme variant
YGL089C	MF(ALPHA)2	4.16881e-07	Mating pheromone alpha-factor
YGL096W	TOS8	2.07624e-05	Homeodomain-containing protein and putative transcription factor
YGL104C	VPS73	2.94873e-05	Mitochondrial protein
YGL105W	ARC1	1.61615e-07	Protein that binds tRNA and methionyl- and glutamyl-tRNA synthetases
YGL108C	YGL108C	4.40006e-05	Protein of unknown function, predicted to be palmitoylated
YGL109W	YGL109W	2.95598e-06	Dubious
YGL110C	CUE3	3.12221e-08	Protein of unknown function
YGL115W	SNF4	6.91077e-09	Activating gamma subunit of the AMP-activated Snf1p kinase complex
YGL124C	MON1	5.56116e-05	Protein required for cvt-vesicle/autophagosome fusion with the vacuole
YGL126W	SCS3	0.000142908	Protein required for inositol prototrophy
YGL127C	SOH1	3.10521e-05	Subunit of the RNA polymerase II mediator complex
YGL129C	RSM23	6.72933e-05	Mitochondrial ribosomal protein of the small subunit
YGL132W	YGL132W	1.34051e-06	Dubious
YGL135W	RPL1B	3.01888e-06	Ribosomal 60S subunit protein L1B
YGL136C	MRM2	3.72017e-07	Mitochondrial 2' O-ribose methyltransferase
YGL141W	HUL5	2.99339e-05	Multiubiquitin chain assembly factor (E4)
YGL148W	ARO2	0.000144023	Bifunctional chorismate synthase and flavin reductase
YGL149W	YGL149W	2.35143e-08	Dubious
YGL153W	PEX14	4.11481e-10	Central component of the peroxisomal protein import machinery
YGL154W	YGL154W	1.71207e-05	NA
YGL157W	ARI1	0.000185314	NADPH-dependent aldehyde reductase
YGL160W	AIM14	6.58639e-06	NADPH oxidase localized to the perinuclear ER
YGL161C	YIP5	2.65381e-34	Protein that interacts with Rab GTPases
YGL163C	RAD54	1.15554e-13	DNA-dependent ATPase that stimulates strand exchange
YGL167C	PMR1	9.91809e-07	High affinity Ca2+/Mn2+ P-type ATPase
YGL168W	HUR1	1.74564e-06	Protein of unknown function
YGL173C	XRN1	1.99218e-14	Evolutionarily-conserved 5'-3' exonuclease component of cytoplasmic p
YGL174W	BUD13	5.80783e-11	Subunit of the RES complex
YGL175C	SAE2	1.68521e-05	Endonuclease involved in processesing hairpin DNA structures
YGL180W	ATG1	6.24777e-11	Protein kinase required for vesicle formation in autophagy and CVT
YGL181W	GTS1	6.18263e-05	Protein involved in Arf3p regulation and in transcription regulation
YGL194C	HOS2	9.89319e-06	Histone deacetylase and subunit of Set3 and Rpd3L complexes
YGL199C	YGL199C	9.61262e-11	Dubious
YGL205W	POX1	0.000109816	Fatty-acyl coenzyme A oxidase
YGL206C	CHC1	6.46594e-26	Clathrin heavy chain
YGL209W	MIG2	7.2096e-10	Zinc finger transcriptional repressor
YGL212W	VAM7	8.54183e-06	Vacuolar SNARE protein
YGL214W	YGL214W	1.01621e-05	Dubious
YGL215W	CLG1	7.3576e-05	Cyclin-like protein that interacts with Pho85p
YGL216W	KIP3	3.69991e-05	Kinesin-related motor protein involved in mitotic spindle positioning
YGL217C	YGL217C	1.08724e-05	Dubious
YGL218W	YGL218W	1.0976e-05	Dubious
YGL220W	FRA2	1.43718e-19	Protein involved in negative regulation of iron regulon transcription
YGL223C	COG1	2.07503e-08	Essential component of the conserved oligomeric Golgi complex
YGL226C-A	OST5	6.48243e-12	Zeta subunit of the oligosaccharyltransferase complex of the ER lumen
YGL226W	MTC3	7.37197e-05	Protein of unknown function
YGL229C	SAP4	7.3364e-05	Protein required for function of the Sit4p protein phosphatase
YGL230C	YGL230C	0.000165224	Putative protein of unknown function
YGL231C	EMC4	6.02377e-18	Member of conserved ER transmembrane complex
YGL232W	TAN1	8.35419e-11	Putative tRNA acetyltransferase
YGL234W	ADE5,7	3.72107e-05	Bifunctional enzyme of 'de novo' purine nucleotide biosynthesis
YGL236C	MTO1	0.000132835	Mitochondrial protein
YGL237C	HAP2	9.03323e-05	Subunit of the Hap2p/3p/4p/5p CCAAT-binding complex
YGL240W	DOC1	2.34201e-06	Processivity factor required for the ubiquitination activity of the a
YGL241W	KAP114	0.000128918	Karyopherin, responsible for nuclear import of specific proteins
YGL242C	YGL242C	3.78465e-05	Putative protein of unknown function
YGL243W	TAD1	1.19452e-07	tRNA-specific adenosine deaminase
YGL244W	RTF1	2.4354e-05	Subunit of RNAPII-associated chromatin remodeling Paf1 complex
YGL246C	RAI1	2.96684e-06	Decapping endonuclease for mRNAs with unmethylated 7-mG cap structures
YGL251C	HFM1	7.04235e-09	Meiosis specific DNA helicase
YGL252C	RTG2	3.39039e-06	Sensor of mitochondrial dysfunction
YGL253W	HXK2	4.92574e-09	Hexokinase isoenzyme 2
YGL256W	ADH4	8.36267e-05	Alcohol dehydrogenase isoenzyme type IV
YGL258W	VEL1	1.1273e-05	Protein of unknown function
YGL260W	YGL260W	5.27125e-06	Putative protein of unknown function
YGL263W	COS12	9.70017e-07	Protein of unknown function
YGR001C	YGR001C	7.15655e-06	Putative protein with similarity to methyltransferase family members
YGR006W	PRP18	4.49234e-16	Splicing factor and component of snRNP U5
YGR007W	ECT1	1.91887e-12	Ethanolamine-phosphate cytidylyltransferase
YGR010W	NMA2	2.20516e-06	Nicotinic acid mononucleotide adenylyltransferase
YGR011W	YGR011W	0.000115389	Dubious
YGR012W	YGR012W	3.92043e-05	Putative cysteine synthase
YGR014W	MSB2	0.000135268	Mucin family member involved in signaling
YGR015C	YGR015C	3.61399e-08	Putative protein of unknown function
YGR016W	YGR016W	8.09564e-05	Putative protein of unknown function
YGR017W	YGR017W	8.79231e-05	Putative protein of unknown function
YGR018C	YGR018C	8.16384e-05	Protein of unknown function
YGR019W	UGA1	1.28991e-14	Gamma-aminobutyrate (GABA) transaminase
YGR020C	VMA7	1.61722e-08	Subunit F of the V1 peripheral membrane domain of V-ATPase
YGR021W	YGR021W	6.11079e-05	Putative protein of unknown function
YGR025W	YGR025W	5.20838e-05	Dubious
YGR026W	YGR026W	7.2154e-05	Putative protein of unknown function
YGR027C	RPS25A	6.50008e-12	Protein component of the small (40S) ribosomal subunit
YGR028W	MSP1	9.8358e-05	Mitochondrial protein involved in mitochondrial protein sorting
YGR032W	GSC2	3.83428e-05	Catalytic subunit of 1,3-beta-glucan synthase
YGR035C	YGR035C	3.38542e-23	Putative protein of unknown function
YGR036C	CAX4	3.46115e-09	Dolichyl pyrophosphate (Dol-P-P) phosphatase
YGR037C	ACB1	8.88056e-05	Acyl-CoA-binding protein, transports newly synthesized acyl-CoA ester
YGR038W	ORM1	0.000170828	Evolutionarily conserved protein
YGR040W	KSS1	7.2653e-05	Mitogen-activated protein kinase (MAPK)
YGR044C	RME1	2.6509e-05	Zinc finger protein involved in control of meiosis
YGR051C	YGR051C	0.000175205	Dubious
YGR053C	YGR053C	4.417e-06	Putative protein of unknown function
YGR054W	YGR054W	4.03024e-05	Eukaryotic initiation factor (eIF) 2A
YGR056W	RSC1	3.98771e-09	Component of the RSC chromatin remodeling complex
YGR057C	LST7	0.00016791	Protein possibly involved in a post-Golgi secretory pathway
YGR059W	SPR3	1.12374e-12	Sporulation-specific homolog of the CDC3/10/11/12 family of genes
YGR061C	ADE6	6.67888e-05	Formylglycinamidine-ribonucleotide (FGAM)-synthetase
YGR062C	COX18	2.21784e-05	Mitochondrial integral inner membrane protein
YGR063C	SPT4	5.15553e-07	Component of the universally conserved Spt4/5 complex (DSIF complex)
YGR064W	YGR064W	1.17482e-05	Dubious
YGR066C	YGR066C	1.91817e-17	Putative protein of unknown function
YGR070W	ROM1	4.55668e-06	GDP/GTP exchange protein (GEP) for Rho1p
YGR071C	ENV11	4.39136e-05	Protein proposed to be involved in vacuolar functions
YGR072W	UPF3	4.53965e-06	Component of the nonsense-mediated mRNA decay (NMD) pathway
YGR078C	PAC10	6.0311e-07	Part of the heteromeric co-chaperone GimC/prefoldin complex
YGR079W	YGR079W	1.99405e-05	Putative protein of unknown function
YGR080W	TWF1	7.74553e-06	Twinfilin
YGR081C	SLX9	1.48182e-06	Protein required for pre-rRNA processing
YGR086C	PIL1	0.000188784	Primary protein component of eisosomes
YGR087C	PDC6	6.57724e-05	Minor isoform of pyruvate decarboxylase
YGR088W	CTT1	4.93722e-05	Cytosolic catalase T
YGR089W	NNF2	0.000181601	Protein that exhibits physical and genetic interactions with Rpb8p
YGR092W	DBF2	2.65839e-10	Ser/Thr kinase involved in transcription and stress response
YGR097W	ASK10	7.27554e-05	Component of RNA polymerase II holoenzyme
YGR100W	MDR1	5.6575e-05	Cytoplasmic GTPase-activating protein for Ypt/Rab transport GTPases
YGR101W	PCP1	6.61439e-06	Mitochondrial serine protease
YGR102C	GTF1	0.000161973	Subunit of the trimeric GatFAB AmidoTransferase(AdT) complex
YGR104C	SRB5	1.56587e-11	Subunit of the RNA polymerase II mediator complex
YGR105W	VMA21	3.07334e-09	Integral membrane protein that is required for V-ATPase function
YGR106C	VOA1	8.0001e-05	ER protein that functions in assembly of the V0 sector of V-ATPase
YGR107W	YGR107W	1.02222e-07	Dubious
YGR108W	CLB1	1.45056e-09	B-type cyclin involved in cell cycle progression
YGR111W	YGR111W	5.863e-05	Putative protein of unknown function
YGR112W	SHY1	4.81791e-05	Mitochondrial inner membrane protein required for complex IV assembly
YGR117C	YGR117C	2.203e-06	Putative protein of unknown function
YGR118W	RPS23A	3.27734e-08	Ribosomal protein 28 (rp28) of the small (40S) ribosomal subunit, req
YGR121C	MEP1	1.65493e-05	Ammonium permease
YGR122C-A	YGR122C-A	1.04144e-05	Dubious
YGR122W	YGR122W	3.93837e-07	Protein that may be involved in pH regulation
YGR127W	YGR127W	3.26821e-05	Putative protein of unknown function
YGR131W	FHN1	6.86579e-06	Protein of unknown function
YGR132C	PHB1	8.98489e-06	Subunit of the prohibitin complex (Phb1p-Phb2p)
YGR133W	PEX4	0.000126449	Peroxisomal ubiquitin conjugating enzyme
YGR134W	CAF130	8.42233e-06	Subunit of the CCR4-NOT transcriptional regulatory complex
YGR135W	PRE9	4.5645e-05	Alpha 3 subunit of the 20S proteasome
YGR136W	LSB1	9.90206e-06	Protein containing an N-terminal SH3 domain
YGR138C	TPO2	1.00624e-05	Polyamine transporter of the major facilitator superfamily
YGR149W	YGR149W	3.6724e-06	Putative protein of unknown function
YGR150C	CCM1	1.04591e-07	Mitochondrial 15s rRNA-binding protein
YGR151C	YGR151C	2.07415e-07	Dubious
YGR152C	RSR1	2.6175e-08	GTP-binding protein of the Ras family required for bud site selection
YGR159C	NSR1	1.90421e-06	Nucleolar protein that binds nuclear localization sequences
YGR160W	YGR160W	8.57583e-07	Dubious
YGR162W	TIF4631	9.56417e-09	Translation initiation factor eIF4G
YGR163W	GTR2	6.13258e-14	Putative GTP binding protein that regulates the Ran/Tc4 GTPase cycle
YGR164W	YGR164W	2.19818e-05	Dubious
YGR165W	MRPS35	5.18182e-05	Mitochondrial ribosomal protein of the small subunit
YGR166W	TRS65	3.51976e-05	Subunit of TRAPPII
YGR167W	CLC1	0.000115394	Clathrin light chain
YGR170W	PSD2	9.85184e-05	Phosphatidylserine decarboxylase of the Golgi and vacuolar membranes
YGR171C	MSM1	2.37724e-05	Mitochondrial methionyl-tRNA synthetase (MetRS)
YGR174C	CBP4	4.47938e-07	Mitochondrial protein required for assembly of cytochrome bc1 complex
YGR177C	ATF2	4.09673e-05	Alcohol acetyltransferase
YGR178C	PBP1	4.99851e-07	Component of glucose deprivation induced stress granules
YGR180C	RNR4	4.81972e-17	Ribonucleotide-diphosphate reductase (RNR) small subunit
YGR181W	TIM13	1.65449e-35	Mitochondrial intermembrane space protein
YGR182C	YGR182C	6.49059e-07	Dubious
YGR183C	QCR9	0.000147252	Subunit 9 of the ubiquinol cytochrome-c reductase complex
YGR184C	UBR1	2.65634e-05	E3 ubiquitin ligase (N-recognin)
YGR187C	HGH1	5.85852e-05	Nonessential protein of unknown function
YGR188C	BUB1	1.77225e-11	Protein kinase involved in the cell cycle checkpoint into anaphase
YGR189C	CRH1	9.61131e-06	Chitin transglycosylase
YGR193C	PDX1	8.46895e-05	E3-binding subunit of the mitochondrial pyruvate dehydrogenase complex
YGR194C	XKS1	1.70496e-05	Xylulokinase
YGR196C	FYV8	5.16764e-05	Protein of unknown function
YGR197C	SNG1	5.46431e-05	Protein involved in resistance to nitrosoguanidine and 6-azauracil
YGR199W	PMT6	8.97248e-05	Protein O-mannosyltransferase
YGR200C	ELP2	2.01126e-05	Subunit of Elongator complex
YGR202C	PCT1	2.69235e-06	Cholinephosphate cytidylyltransferase
YGR205W	TDA10	5.88578e-05	ATP-binding protein of unknown function
YGR206W	MVB12	0.000146374	ESCRT-I subunit required to stabilize ESCRT-I core complex oligomers
YGR207C	CIR1	0.000108421	Mitochondrial protein that interacts with frataxin (Yfh1p)
YGR208W	SER2	3.96373e-05	Phosphoserine phosphatase of the phosphoglycerate pathway
YGR210C	YGR210C	1.12887e-15	Putative protein of unknown function
YGR212W	SLI1	1.33606e-05	N-acetyltransferase
YGR213C	RTA1	5.49776e-05	Protein involved in 7-aminocholesterol resistance
YGR214W	RPS0A	5.13392e-05	Ribosomal 40S subunit protein S0A
YGR217W	CCH1	3.90262e-06	Voltage-gated high-affinity calcium channel
YGR219W	YGR219W	0.000184139	Dubious
YGR220C	MRPL9	4.03664e-05	Mitochondrial ribosomal protein of the large subunit
YGR221C	TOS2	1.05617e-05	Protein involved in localization of Cdc24p to the site of bud growth
YGR222W	PET54	4.38784e-05	Mitochondrial inner membrane protein
YGR223C	HSV2	2.45735e-06	Phosphatidylinositol 3,5-bisphosphate-binding protein, plays a role i
YGR225W	AMA1	4.80258e-05	Activator of meiotic anaphase promoting complex (APC/C)
YGR228W	YGR228W	2.95755e-06	Dubious
YGR229C	SMI1	2.69157e-09	Protein involved in the regulation of cell wall synthesis
YGR231C	PHB2	2.54603e-05	Subunit of the prohibitin complex (Phb1p-Phb2p)
YGR232W	NAS6	7.14006e-05	Assembly chaperone for the 19S proteasome regulatory particle base
YGR235C	MOS2	1.58449e-06	Mitochondrial inner membrane protein
YGR236C	SPG1	5.56811e-05	Protein required for high temperature survival during stationary phase
YGR238C	KEL2	3.00343e-05	Protein that negatively regulates mitotic exit
YGR241C	YAP1802	7.72477e-05	Protein of the AP180 family, involved in clathrin cage assembly
YGR242W	YGR242W	1.89684e-06	Dubious
YGR243W	FMP43	0.00013653	Highly conserved subunit of the mitochondrial pyruvate carrier
YGR244C	LSC2	8.89378e-05	Beta subunit of succinyl-CoA ligase
YGR249W	MGA1	3.78798e-05	Protein similar to heat shock transcription factor
YGR252W	GCN5	5.73e-07	Acetyltransferase, modifies N-terminal lysines on histones H2B and H3
YGR255C	COQ6	7.87896e-07	Putative flavin-dependent monooxygenase
YGR256W	GND2	4.29537e-07	6-phosphogluconate dehydrogenase (decarboxylating)
YGR257C	MTM1	6.11235e-05	Mitochondrial protein of the mitochondrial carrier family
YGR259C	YGR259C	2.61388e-05	Dubious
YGR260W	TNA1	1.92614e-06	High affinity nicotinic acid plasma membrane permease
YGR261C	APL6	4.99741e-08	Beta3-like subunit of the yeast AP-3 complex
YGR262C	BUD32	2.32457e-18	Protein kinase
YGR263C	SAY1	0.000142817	Sterol deacetylase
YGR266W	YGR266W	4.79458e-05	Protein of unknown function
YGR268C	HUA1	3.39695e-05	Cytoplasmic protein with sequence similarity to Type I J-proteins
YGR270W	YTA7	2.21384e-05	Protein that localizes to chromatin and regulates histone expression
YGR272C	YGR272C	6.10646e-07	Exit From G1
YGR273C	YGR273C	5.98549e-06	Putative protein of unknown function
YGR275W	RTT102	1.39601e-05	Component of both the SWI/SNF and RSC chromatin remodeling complexes
YGR279C	SCW4	1.86537e-08	Cell wall protein with similarity to glucanases
YGR282C	BGL2	8.8169e-07	Endo-beta-1,3-glucanase
YGR283C	YGR283C	2.48584e-09	Putative S-adenosylmethionine-dependent methyltransferase
YGR285C	ZUO1	1.9129e-05	Ribosome-associated chaperone
YGR286C	BIO2	1.17913e-05	Biotin synthase
YGR288W	MAL13	0.000121565	MAL-activator protein
YGR290W	YGR290W	1.81482e-05	Dubious
YGR291C	YGR291C	4.96863e-06	Dubious
YGR292W	MAL12	7.88057e-05	Maltase (alpha-D-glucosidase)
YHL003C	LAG1	3.23102e-06	Ceramide synthase component
YHL005C	YHL005C	3.42503e-06	Dubious
YHL006C	SHU1	0.000138688	Component of the Shu complex, which promotes error-free DNA repair
YHL007C	STE20	1.36196e-06	Cdc42p-activated signal transducing kinase of the PAK family
YHL008C	YHL008C	3.19169e-05	Putative protein of unknown function
YHL009C	YAP3	4.56781e-05	Basic leucine zipper (bZIP) transcription factor
YHL011C	PRS3	1.14487e-06	5-phospho-ribosyl-1(alpha)-pyrophosphate synthetase
YHL012W	YHL012W	2.86082e-07	Putative UTP glucose-1-phosphate uridylyltransferase
YHL013C	OTU2	2.06907e-06	Protein of unknown function
YHL014C	YLF2	2.55704e-05	Protein of unknown function
YHL017W	YHL017W	1.12455e-06	Putative protein of unknown function
YHL019C	APM2	4.63361e-06	Protein of unknown function
YHL020C	OPI1	5.05659e-06	Transcriptional regulator of a variety of genes
YHL021C	AIM17	1.51629e-06	Putative protein of unknown function
YHL022C	SPO11	3.09335e-05	Meiosis-specific protein that initiates meiotic recombination
YHL023C	NPR3	3.48054e-05	Subunit of SEA (Seh1-associated), Npr2/3, and Iml1p complexes
YHL025W	SNF6	5.4397e-07	Subunit of the SWI/SNF chromatin remodeling complex
YHL027W	RIM101	3.35308e-06	Cys2His2 zinc-finger transcriptional repressor
YHL028W	WSC4	7.16351e-05	Transmembrane receptor
YHL029C	OCA5	3.6016e-06	Cytoplasmic protein required for replication of Brome mosaic virus
YHL030W	ECM29	1.12885e-05	Scaffold protein
YHL031C	GOS1	3.94837e-06	v-SNARE protein involved in Golgi transport
YHL033C	RPL8A	1.80206e-07	Ribosomal 60S subunit protein L8A
YHL034C	SBP1	2.58158e-06	Protein that binds eIF4G and has a role in repression of translation
YHL035C	VMR1	0.000101172	Vacuolar ATP-binding cassette family member involved in drug transport
YHL036W	MUP3	8.64326e-06	Low affinity methionine permease
YHL037C	YHL037C	0.000102773	Dubious
YHL038C	CBP2	7.43781e-07	Required for splicing of the group I intron bI5 of the COB pre-mRNA
YHL039W	EFM1	1.55201e-06	Lysine methyltransferase involved in the monomethylation of eEF1A (Te
YHL040C	ARN1	1.08756e-06	ARN family transporter for siderophore-iron chelates
YHL041W	YHL041W	2.77453e-115	Dubious
YHL044W	YHL044W	9.17738e-05	Putative integral membrane protein
YHL045W	YHL045W	4.29558e-06	Dubious
YHL046C	PAU13	7.73887e-07	Protein of unknown function
YHL047C	ARN2	4.94655e-06	Transporter
YHR001W-A	QCR10	6.91129e-06	Subunit of the ubiqunol-cytochrome c oxidoreductase complex
YHR004C	NEM1	3.61996e-08	Probable catalytic subunit of Nem1p-Spo7p phosphatase holoenzyme
YHR005C	GPA1	4.75292e-05	Subunit of the G protein involved in pheromone response
YHR009C	TDA3	6.58697e-06	Putative protein of unknown function
YHR010W	RPL27A	1.58295e-14	Ribosomal 60S subunit protein L27A
YHR011W	DIA4	7.55537e-14	Probable mitochondrial seryl-tRNA synthetase
YHR012W	VPS29	5.18244e-06	Subunit of the membrane-associated retromer complex
YHR013C	ARD1	5.74667e-12	Subunit of protein N-terminal acetyltransferase NatA
YHR015W	MIP6	6.98083e-06	Putative RNA-binding protein
YHR018C	ARG4	2.24052e-07	Argininosuccinate lyase
YHR021C	RPS27B	7.32338e-06	Protein component of the small (40S) ribosomal subunit
YHR022C	YHR022C	9.32059e-06	Putative protein of unknown function
YHR025W	THR1	6.2576e-05	Homoserine kinase
YHR026W	VMA16	6.80495e-06	Subunit c'' of the vacuolar ATPase
YHR030C	SLT2	3.52856e-06	Serine/threonine MAP kinase
YHR031C	RRM3	1.00583e-17	DNA helicase involved in rDNA replication and Ty1 transposition
YHR032W	ERC1	2.5858e-05	Member of the multi-drug and toxin extrusion (MATE) family
YHR033W	YHR033W	8.9405e-05	Putative protein of unknown function
YHR034C	PIH1	3.74595e-07	Component of the conserved R2TP complex (Rvb1-Rvb2-Tah1-Pih1)
YHR035W	YHR035W	0.000150631	Putative protein of unknown function
YHR037W	PUT2	0.000111482	Delta-1-pyrroline-5-carboxylate dehydrogenase
YHR038W	RRF1	6.70941e-05	Mitochondrial ribosome recycling factor
YHR039C	MSC7	0.000100509	Protein of unknown function
YHR041C	SRB2	2.70361e-07	Subunit of the RNA polymerase II mediator complex
YHR046C	INM1	9.44077e-06	Inositol monophosphatase
YHR047C	AAP1	1.49731e-05	Arginine/alanine amino peptidase
YHR048W	YHK8	1.65618e-07	Presumed antiporter of the major facilitator superfamily
YHR050W	SMF2	7.5501e-05	Divalent metal ion transporter involved in manganese homeostasis
YHR057C	CPR2	1.53768e-06	Peptidyl-prolyl cis-trans isomerase (cyclophilin)
YHR059W	FYV4	2.43941e-06	Protein of unknown function
YHR060W	VMA22	6.26292e-06	Peripheral membrane protein that is required for V-ATPase function
YHR061C	GIC1	2.20266e-05	Protein involved in initiation of budding and cellular polarization
YHR064C	SSZ1	6.72151e-08	Hsp70 protein that interacts with Zuo1p
YHR066W	SSF1	0.000129984	Constituent of 66S pre-ribosomal particles
YHR067W	HTD2	6.64452e-05	Mitochondrial 3-hydroxyacyl-thioester dehydratase
YHR075C	PPE1	4.54342e-05	Carboxyl methyl esterase
YHR078W	YHR078W	2.04494e-05	High osmolarity-regulated gene of unknown function
YHR079C	IRE1	4.57254e-06	Serine-threonine kinase and endoribonuclease
YHR080C	YHR080C	8.29271e-07	Protein of unknown function
YHR081W	LRP1	7.5672e-05	Nuclear exosome-associated nucleic acid binding protein
YHR082C	KSP1	2.43158e-06	Serine/threonine protein kinase
YHR086W	NAM8	1.66121e-06	RNA binding protein, component of the U1 snRNP protein
YHR087W	RTC3	1.15204e-05	Protein of unknown function involved in RNA metabolism
YHR091C	MSR1	8.87005e-06	Mitochondrial arginyl-tRNA synthetase
YHR092C	HXT4	0.000139723	High-affinity glucose transporter
YHR093W	YHR093W	9.01226e-10	Dubious
YHR094C	HXT1	6.86373e-05	Low-affinity glucose transporter of the major facilitator superfamily
YHR095W	YHR095W	1.71873e-05	Dubious
YHR096C	HXT5	3.58418e-06	Hexose transporter with moderate affinity for glucose
YHR097C	YHR097C	0.000167649	Putative protein of unknown function
YHR100C	GEP4	1.4311e-06	Mitochondrial phosphatidylglycerophosphatase (PGP phosphatase)
YHR103W	SBE22	4.52455e-07	Protein involved in the transport of cell wall components
YHR105W	YPT35	5.66652e-08	Endosomal protein of unknown function that contains a phox (PX) domain
YHR106W	TRR2	1.32259e-05	Mitochondrial thioredoxin reductase
YHR108W	GGA2	4.87078e-06	Protein that regulates Arf1p and Arf2p to facilitate Golgi trafficking
YHR109W	CTM1	2.78519e-05	Cytochrome c lysine methyltransferase
YHR111W	UBA4	4.06312e-05	Protein that activates Urm1p before urmylation
YHR112C	YHR112C	6.42152e-08	Protein of unknown function
YHR116W	COX23	2.42956e-05	Protein that functions in mitochondrial copper homeostasis
YHR117W	TOM71	2.09287e-05	Mitochondrial outer membrane protein
YHR120W	MSH1	0.000123769	DNA-binding protein involved in repair of mitochondrial DNA
YHR121W	LSM12	8.73866e-05	Protein of unknown function that may function in RNA processing
YHR123W	EPT1	3.26484e-05	sn-1,2-diacylglycerol ethanolamine- and cholinephosphotranferase
YHR125W	YHR125W	3.93546e-06	Dubious
YHR127W	YHR127W	3.07595e-05	Protein of unknown function
YHR129C	ARP1	1.29541e-05	Actin-related protein of the dynactin complex
YHR131C	YHR131C	2.06965e-06	Putative protein of unknown function
YHR134W	WSS1	2.35909e-05	Sumoylated protein localizing to the nuclear periphery of mother cells
YHR135C	YCK1	3.3952e-05	Palmitoylated plasma membrane-bound casein kinase I isoform
YHR136C	SPL2	1.02693e-05	Protein with similarity to cyclin-dependent kinase inhibitors
YHR139C	SPS100	4.54856e-06	Protein required for spore wall maturation
YHR142W	CHS7	4.25004e-05	Protein of unknown function
YHR143W	DSE2	3.53464e-07	Daughter cell-specific secreted protein with similarity to glucanases
YHR146W	CRP1	5.55217e-05	Protein that binds to cruciform DNA structures
YHR151C	MTC6	1.92183e-07	Protein of unknown function
YHR152W	SPO12	0.000152091	Nucleolar protein of unknown function
YHR153C	SPO16	0.000126073	Meiosis-specific protein involved in synaptonemal complex assembly
YHR154W	RTT107	1.77251e-10	Protein implicated in Mms22-dependent DNA repair during S phase
YHR156C	LIN1	1.0465e-05	Non-essential component of U5 snRNP
YHR158C	KEL1	3.47494e-15	Protein required for proper cell fusion and cell morphology
YHR160C	PEX18	2.69065e-05	Peroxin required for targeting of peroxisomal matrix proteins
YHR161C	YAP1801	5.25863e-05	Protein of the AP180 family, involved in clathrin cage assembly
YHR167W	THP2	4.67074e-09	Subunit of the THO complex
YHR168W	MTG2	5.85213e-05	Putative GTPase
YHR171W	ATG7	7.91821e-05	Autophagy-related protein and dual specificity member of the E1 family
YHR178W	STB5	2.36606e-07	Transcription factor
YHR180W	YHR180W	1.44073e-33	Dubious
YHR181W	SVP26	5.30615e-06	Integral membrane protein of the early Golgi apparatus and ER
YHR182W	YHR182W	9.41706e-05	Protein of unknown function
YHR183W	GND1	5.0961e-07	6-phosphogluconate dehydrogenase (decarboxylating)
YHR184W	SSP1	3.97926e-05	Protein involved in the control of meiotic nuclear division
YHR185C	PFS1	1.30325e-07	Sporulation protein required for prospore membrane formation
YHR189W	PTH1	1.28524e-07	One of two mitochondrially-localized peptidyl-tRNA hydrolases
YHR191C	CTF8	5.64801e-12	Subunit of a Ctf18 RFC-like complex
YHR193C	EGD2	2.02281e-18	Alpha subunit of the nascent polypeptide-associated complex (NAC)
YHR194W	MDM31	3.04113e-05	Mitochondrial protein that may have a role in phospholipid metabolism
YHR198C	AIM18	1.66793e-05	Putative protein of unknown function
YHR199C	AIM46	5.92967e-45	Putative protein of unknown function
YHR200W	RPN10	2.34994e-10	Non-ATPase base subunit of the regulatory particle of the proteasome
YHR202W	YHR202W	1.06463e-05	Putative protein of unknown function
YHR203C	RPS4B	1.34233e-05	Protein component of the small (40S) ribosomal subunit
YHR204W	MNL1	1.44079e-05	Alpha-1,2-specific exomannosidase of the endoplasmic reticulum
YHR206W	SKN7	4.99369e-06	Nuclear response regulator and transcription factor
YHR207C	SET5	1.95857e-09	Methyltransferase involved in methylation of histone H4 Lys5, -8, -12
YHR209W	CRG1	1.10475e-05	S-AdoMet-dependent methyltransferase involved in lipid homeostasis
YHR210C	YHR210C	2.0671e-05	Putative aldose 1-epimerase superfamily protein
YIL001W	YIL001W	8.46509e-05	Putative protein of unknown function
YIL005W	EPS1	2.82937e-07	ER protein with chaperone and co-chaperone activity
YIL006W	YIA6	6.52731e-06	Mitochondrial NAD+ transporter
YIL007C	NAS2	2.07013e-06	Proteasome-interacting protein
YIL008W	URM1	5.4076e-05	Ubiquitin-like protein involved in thiolation of cytoplasmic tRNAs
YIL009C-A	EST3	1.71852e-12	Component of the telomerase holoenzyme
YIL009W	FAA3	2.9022e-14	Long chain fatty acyl-CoA synthetase
YIL011W	TIR3	1.15348e-18	Cell wall mannoprotein of the Srp1p/Tip1p family
YIL012W	YIL012W	1.35293e-06	Dubious
YIL014W	MNT3	2.24901e-05	Alpha-1,3-mannosyltransferase
YIL015W	BAR1	5.092e-24	Aspartyl protease secreted into the periplasmic space of a cells
YIL017C	VID28	4.43974e-06	GID Complex subunit, serves as adaptor for regulatory subunit Vid24p
YIL018W	RPL2B	3.64122e-06	Ribosomal 60S subunit protein L2B
YIL020C	HIS6	1.52828e-05	Phosphoribosylformimino-5aminoimidazole carboxamide ribotide isomerase
YIL023C	YKE4	2.16139e-05	Zinc transporter
YIL027C	EMC5	6.37731e-05	Member of conserved ER transmembrane complex
YIL028W	YIL028W	3.52655e-05	Dubious
YIL029C	YIL029C	1.12967e-08	Putative protein of unknown function
YIL032C	YIL032C	2.45888e-05	Dubious
YIL034C	CAP2	1.59231e-08	Beta subunit of the capping protein heterodimer (Cap1p and Cap2p)
YIL035C	CKA1	1.14112e-06	Alpha catalytic subunit of casein kinase 2 (CK2), a Ser/Thr protein k
YIL038C	NOT3	5.77242e-05	Component of the CCR4-NOT transcriptional complex
YIL040W	APQ12	5.04159e-28	Protein required for nuclear envelope morphology
YIL041W	GVP36	4.63099e-05	BAR domain-containing protein that localizes to Golgi vesicles
YIL042C	PKP1	7.24318e-06	Mitochondrial protein kinase
YIL043C	CBR1	2.36878e-06	Microsomal cytochrome b reductase
YIL044C	AGE2	5.14465e-05	ADP-ribosylation factor (ARF) GTPase activating protein (GAP) effector
YIL045W	PIG2	2.20637e-10	Putative type-1 protein phosphatase targeting subunit
YIL047C	SYG1	1.00181e-17	Plasma membrane protein of unknown function
YIL049W	DFG10	2.52839e-07	Probable polyprenol reductase that converts polyprenol to dolichol
YIL050W	PCL7	4.34093e-06	Pho85p cyclin of the Pho80p subfamily
YIL052C	RPL34B	7.15951e-09	Ribosomal 60S subunit protein L34B
YIL053W	RHR2	2.11634e-06	Constitutively expressed glycerol-1-phosphatase
YIL054W	YIL054W	1.12751e-12	Protein of unknown function
YIL055C	YIL055C	2.23614e-05	Putative protein of unknown function
YIL057C	RGI2	8.04253e-07	Protein of unknown function involved in energy metabolism
YIL058W	YIL058W	4.52331e-05	Dubious
YIL059C	YIL059C	9.26708e-05	Dubious
YIL065C	FIS1	1.10717e-06	Protein involved in mitochondrial fission and peroxisome abundance
YIL066C	RNR3	1.10952e-06	Minor isoform of the large subunit of the RNR complex
YIL067C	YIL067C	0.000130821	Uncharacterized protein of unknown function
YIL069C	RPS24B	3.76262e-06	Protein component of the small (40S) ribosomal subunit
YIL070C	MAM33	5.10158e-06	Michochondrial matrix protein involved in oxidative phosphorylation
YIL071C	PCI8	8.41235e-07	Possible shared subunit of Cop9 signalosome (CSN) and eIF3
YIL072W	HOP1	1.2678e-07	Meiosis-specific protein required for chromosome synapsis
YIL073C	SPO22	1.27772e-05	Meiosis-specific protein essential for chromosome synapsis
YIL077C	YIL077C	8.40852e-05	Putative protein of unknown function
YIL079C	AIR1	1.28082e-05	Zinc knuckle protein
YIL084C	SDS3	1.39488e-05	Component of the Rpd3p/Sin3p deacetylase complex
YIL087C	AIM19	1.51205e-06	Putative protein of unknown function
YIL088C	AVT7	9.87801e-05	Putative transporter
YIL090W	ICE2	1.69245e-06	Integral ER membrane protein with type-III transmembrane domains
YIL092W	YIL092W	6.02842e-07	Putative protein of unknown function
YIL093C	RSM25	1.35239e-06	Mitochondrial ribosomal protein of the small subunit
YIL094C	LYS12	8.10008e-06	Homo-isocitrate dehydrogenase
YIL096C	YIL096C	1.17217e-05	Putative S-adenosylmethionine-dependent methyltransferase
YIL097W	FYV10	6.14679e-08	Subunit of GID complex
YIL098C	FMC1	1.14965e-05	Mitochondrial matrix protein
YIL100W	YIL100W	1.19584e-06	Dubious
YIL102C	YIL102C	0.000157183	Putative protein of unknown function
YIL103W	DPH1	7.35695e-05	Protein required for synthesis of diphthamide
YIL107C	PFK26	1.1897e-07	6-phosphofructo-2-kinase
YIL110W	HPM1	2.67168e-06	AdoMet-dependent methyltransferase
YIL111W	COX5B	1.69037e-05	Subunit Vb of cytochrome c oxidase
YIL112W	HOS4	7.47996e-05	Subunit of the Set3 complex
YIL113W	SDP1	3.92473e-07	Stress-inducible dual-specificity MAP kinase phosphatase
YIL114C	POR2	0.000155442	Putative mitochondrial porin (voltage-dependent anion channel)
YIL116W	HIS5	1.3045e-06	Histidinol-phosphate aminotransferase
YIL117C	PRM5	4.08261e-06	Pheromone-regulated protein
YIL120W	QDR1	2.40952e-06	Multidrug transporter of the major facilitator superfamily
YIL121W	QDR2	1.35805e-21	Plasma membrane transporter of the major facilitator superfamily
YIL123W	SIM1	3.44147e-05	Protein of the SUN family
YIL124W	AYR1	1.05454e-05	NADPH-dependent 1-acyl dihydroxyacetone phosphate reductase
YIL125W	KGD1	4.40878e-06	Subunit of the mitochondrial alpha-ketoglutarate dehydrogenase complex
YIL128W	MET18	1.718e-06	Component of cytosolic iron-sulfur protein assembly (CIA) machinery
YIL130W	ASG1	9.52703e-06	Zinc cluster protein proposed to be a transcriptional regulator
YIL131C	FKH1	5.90938e-07	Forkhead family transcription factor
YIL133C	RPL16A	6.83341e-05	Ribosomal 60S subunit protein L16A
YIL134W	FLX1	6.67964e-20	Protein required for transport of flavin adenine dinucleotide (FAD)
YIL137C	TMA108	7.70396e-05	Ribosome-associated protein that is involved in ribosome biogenesis
YIL138C	TPM2	9.27421e-05	Minor isoform of tropomyosin
YIL139C	REV7	5.07481e-05	Accessory subunit of DNA polymerase zeta
YIL140W	AXL2	2.47668e-15	Integral plasma membrane protein required for axial budding
YIL141W	YIL141W	1.99825e-12	Dubious
YIL145C	PAN6	5.80366e-50	Pantothenate synthase
YIL146C	ATG32	1.48185e-06	Mitochondrial outer membrane protein required to initiate mitophagy
YIL149C	MLP2	5.2572e-05	Myosin-like protein associated with the nuclear envelope
YIL153W	RRD1	1.53533e-09	Peptidyl-prolyl cis/trans-isomerase
YIL154C	IMP2'	2.38443e-06	Transcriptional activator
YIL156W	UBP7	6.6429e-05	Ubiquitin-specific protease that cleaves ubiquitin-protein fusions
YIL159W	BNR1	3.32541e-07	Formin
YIL161W	YIL161W	3.49128e-13	Putative protein of unknown function
YIL162W	SUC2	4.00618e-06	Invertase
YIL163C	YIL163C	5.06342e-11	Protein of unknown function
YIL166C	YIL166C	1.43558e-07	Putative protein with similarity to allantoate permease
YIL173W	VTH1	9.71385e-05	Putative membrane glycoprotein with similarity to Vth1p and Pep1p
YIR001C	SGN1	0.00011259	Cytoplasmic RNA-binding protein
YIR003W	AIM21	2.60774e-05	Protein of unknown function involved in mitochondrial migration
YIR004W	DJP1	1.12183e-05	Cytosolic J-domain-containing protein
YIR005W	IST3	2.4419e-08	Component of the U2 snRNP
YIR009W	MSL1	7.776e-10	U2B component of U2 snRNP
YIR014W	YIR014W	1.99931e-05	Putative protein of unknown function
YIR016W	YIR016W	1.86796e-13	Putative protein of unknown function
YIR019C	FLO11	0.000100506	GPI-anchored cell surface glycoprotein (flocculin)
YIR020C	YIR020C	1.83531e-05	Protein of unknown function
YIR020W-B	YIR020W-B	2.30857e-05	Dubious
YIR021W	MRS1	2.53924e-06	Protein required for the splicing of two mitochondrial group I introns
YIR023W	DAL81	4.23103e-06	Positive regulator of genes in multiple nitrogen degradation pathways
YIR025W	MND2	3.73516e-14	Subunit of the Anaphase-Promoting Complex/Cyclosome (APC/C)
YIR026C	YVH1	8.61165e-07	Protein phosphatase involved in vegetative growth at low temperatures
YIR027C	DAL1	4.40626e-06	Allantoinase
YIR029W	DAL2	8.00948e-35	Allantoicase
YIR030C	DCG1	3.09589e-05	Protein of unknown function
YIR032C	DAL3	4.99315e-05	Ureidoglycolate hydrolase
YIR033W	MGA2	5.61881e-05	ER membrane protein involved in regulation of OLE1 transcription
YIR034C	LYS1	6.21009e-05	Saccharopine dehydrogenase (NAD+, L-lysine-forming)
YIR035C	YIR035C	0.000149525	Putative cytoplasmic short-chain dehydrogenase/reductase
YIR036C	IRC24	9.19479e-14	Putative benzil reductase
YIR037W	HYR1	8.50233e-05	Thiol peroxidase that functions as a hydroperoxide receptor
YIR039C	YPS6	1.12311e-05	Putative GPI-anchored aspartic protease
YIR042C	YIR042C	5.35645e-10	Putative protein of unknown function
YIR044C	YIR044C	7.3526e-05	Possible pseudogene in strain S288C
YJL003W	COX16	1.43008e-06	Mitochondrial inner membrane protein
YJL006C	CTK2	3.50842e-08	Beta subunit of C-terminal domain kinase I (CTDK-I)
YJL007C	YJL007C	1.06568e-06	Dubious
YJL022W	YJL022W	9.94771e-05	Dubious
YJL023C	PET130	3.59636e-16	Protein required for respiratory growth
YJL024C	APS3	1.93104e-06	Small subunit of the clathrin-associated adaptor complex AP-3
YJL028W	YJL028W	3.10279e-05	Protein of unknown function
YJL029C	VPS53	2.60554e-26	Component of the GARP (Golgi-associated retrograde protein) complex
YJL030W	MAD2	6.24689e-31	Component of the spindle-assembly checkpoint complex
YJL042W	MHP1	3.29478e-05	Microtubule-associated protein involved in microtubule organization
YJL045W	YJL045W	9.94364e-06	Minor succinate dehydrogenase isozyme
YJL047C	RTT101	4.06519e-11	Cullin subunit of a Roc1p-dependent E3 ubiquitin ligase complex
YJL048C	UBX6	6.474e-11	UBX (ubiquitin regulatory X) domain-containing protein
YJL051W	IRC8	5.76749e-05	Bud tip localized protein of unknown function
YJL056C	ZAP1	4.28143e-05	Zinc-regulated transcription factor
YJL062W	LAS21	2.84163e-06	Protein involved in the synthesis of the GPI core structure
YJL063C	MRPL8	6.05216e-05	Mitochondrial ribosomal protein of the large subunit
YJL066C	MPM1	1.95209e-05	Mitochondrial intermembrane space protein of unknown function
YJL067W	YJL067W	5.34655e-05	Dubious
YJL068C	YJL068C	3.45843e-05	Esterase that can function as an S-formylglutathione hydrolase
YJL070C	YJL070C	2.15133e-05	Putative metallo-dependent hydrolase superfamily protein
YJL071W	ARG2	9.03302e-19	Acetylglutamate synthase (glutamate N-acetyltransferase)
YJL075C	YJL075C	6.7502e-15	Dubious
YJL080C	SCP160	8.31852e-43	Essential RNA-binding G protein effector of mating response pathway
YJL084C	ALY2	4.06369e-07	Alpha arrestin that controls nutrient-mediated intracellular sorting
YJL092W	SRS2	1.11631e-05	DNA helicase and DNA-dependent ATPase involved in DNA repair and chec
YJL095W	BCK1	3.66702e-07	MAPKKK acting in the protein kinase C signaling pathway
YJL096W	MRPL49	0.000126708	Mitochondrial ribosomal protein of the large subunit
YJL099W	CHS6	4.95145e-06	Member of the ChAPs (Chs5p-Arf1p-binding proteins) family
YJL102W	MEF2	7.35338e-06	Mitochondrial elongation factor involved in translational elongation
YJL115W	ASF1	2.24153e-10	Nucleosome assembly factor
YJL116C	NCA3	7.79413e-05	Protein involved in mitochondrion organization
YJL117W	PHO86	8.62261e-05	Endoplasmic reticulum (ER) resident protein
YJL118W	YJL118W	8.20768e-05	Putative protein of unknown function
YJL119C	YJL119C	1.76787e-05	Dubious
YJL120W	YJL120W	2.26728e-06	Dubious
YJL121C	RPE1	6.9224e-05	D-ribulose-5-phosphate 3-epimerase
YJL122W	ALB1	0.000183376	Shuttling pre-60S factor
YJL123C	MTC1	4.06279e-07	Protein of unknown function that may interact with ribosomes
YJL124C	LSM1	1.68448e-05	Lsm (Like Sm) protein
YJL126W	NIT2	4.75808e-09	Nit protein
YJL127C	SPT10	2.62798e-41	Putative histone acetylase with a role in transcriptional silencing
YJL128C	PBS2	3.51228e-07	MAP kinase kinase of the HOG signaling pathway
YJL129C	TRK1	4.09699e-05	Component of the Trk1p-Trk2p potassium transport system
YJL136C	RPS21B	4.09269e-07	Protein component of the small (40S) ribosomal subunit
YJL137C	GLG2	3.97625e-06	Glycogenin glucosyltransferase
YJL138C	TIF2	9.96351e-05	Translation initiation factor eIF4A
YJL139C	YUR1	1.21771e-05	Mannosyltransferase involved in protein N-glycosylation
YJL140W	RPB4	1.88565e-33	RNA polymerase II subunit B32
YJL141C	YAK1	2.14469e-05	Serine-threonine protein kinase
YJL145W	SFH5	6.83498e-05	Non-classical phosphatidylinositol transfer protein (PITP)
YJL146W	IDS2	3.8302e-08	Protein involved in modulation of Ime2p activity during meiosis
YJL149W	DAS1	1.70419e-05	Putative SCF ubiquitin ligase F-box protein
YJL150W	YJL150W	7.57678e-06	Dubious
YJL151C	SNA3	3.47263e-05	Protein involved in efficient MVB sorting of proteins to the vacuole
YJL152W	YJL152W	2.8792e-05	Dubious
YJL155C	FBP26	7.45677e-07	Fructose-2,6-bisphosphatase, required for glucose metabolism
YJL157C	FAR1	1.99271e-06	Cyclin-dependent kinase inhibitor
YJL159W	HSP150	5.37694e-06	O-mannosylated heat shock protein
YJL161W	FMP33	1.58052e-08	Putative protein of unknown function
YJL162C	JJJ2	5.00077e-05	Protein of unknown function
YJL164C	TPK1	3.88083e-06	cAMP-dependent protein kinase catalytic subunit
YJL165C	HAL5	5.94004e-05	Putative protein kinase
YJL166W	QCR8	7.74242e-07	Subunit 8 of ubiquinol cytochrome-c reductase complex
YJL168C	SET2	5.01323e-07	Histone methyltransferase with a role in transcriptional elongation
YJL169W	YJL169W	4.5445e-06	Dubious
YJL171C	YJL171C	0.000119059	GPI-anchored cell wall protein of unknown function
YJL172W	CPS1	2.0097e-05	Vacuolar carboxypeptidase yscS
YJL175W	YJL175W	1.15693e-38	Dubious
YJL179W	PFD1	3.79023e-06	Subunit of heterohexameric prefoldin
YJL180C	ATP12	1.61484e-06	Assembly factor for the F1 sector of mitochondrial F1F0 ATP synthase
YJL182C	YJL182C	7.31155e-06	Dubious
YJL183W	MNN11	0.000108171	Subunit of a Golgi mannosyltransferase complex
YJL184W	GON7	3.60217e-20	Component of the EKC/KEOPS complex
YJL185C	ATG36	4.9993e-05	Pex3p interacting protein, required for pexophagy
YJL186W	MNN5	2.67047e-08	Alpha-1,2-mannosyltransferase
YJL187C	SWE1	3.11752e-05	Protein kinase that inhibits Cdc28p kinase activity
YJL188C	YJL188C	6.72241e-07	Dubious
YJL189W	RPL39	2.20448e-07	Ribosomal 60S subunit protein L39
YJL190C	RPS22A	0.00017574	Protein component of the small (40S) ribosomal subunit
YJL191W	RPS14B	9.66973e-06	Protein component of the small (40S) ribosomal subunit
YJL192C	SOP4	3.14659e-22	ER-membrane protein
YJL193W	YJL193W	3.17366e-08	Putative protein of unknown function
YJL197W	UBP12	1.87445e-11	Ubiquitin-specific protease
YJL198W	PHO90	4.01957e-13	Low-affinity phosphate transporter
YJL199C	YJL199C	5.64329e-05	Dubious
YJL201W	ECM25	1.71803e-05	Non-essential protein of unknown function
YJL204C	RCY1	4.7183e-10	F-box protein involved in recycling endocytosed proteins
YJL206C	YJL206C	4.86722e-07	Putative protein of unknown function
YJL207C	LAA1	1.69539e-05	AP-1 accessory protein
YJL209W	CBP1	6.10663e-05	Mitochondrial protein, regulator of COB mRNA stability and translation
YJL210W	PEX2	7.52544e-05	RING-finger peroxin and E3 ubiquitin ligase
YJL211C	YJL211C	5.00749e-49	Dubious
YJL212C	OPT1	9.38507e-07	Proton-coupled oligopeptide transporter of the plasma membrane
YJL215C	YJL215C	4.23164e-05	Dubious
YJL216C	IMA5	3.61972e-05	Alpha-glucosidase
YJL217W	REE1	0.000145001	Cytoplasmic protein involved in the regulation of enolase (ENO1)
YJL218W	YJL218W	7.90343e-07	Putative acetyltransferase
YJR003C	YJR003C	9.37606e-05	Putative protein of unknown function
YJR004C	SAG1	8.29362e-05	Alpha-agglutinin of alpha-cells
YJR005W	APL1	6.89341e-05	Beta-adaptin
YJR010W	MET3	1.49646e-07	ATP sulfurylase
YJR011C	YJR011C	4.96485e-06	Putative protein of unknown function
YJR014W	TMA22	2.22959e-09	Protein of unknown function
YJR015W	YJR015W	5.54735e-75	Putative protein of unknown function
YJR018W	YJR018W	2.1665e-06	Dubious
YJR019C	TES1	4.39761e-06	Peroxisomal acyl-CoA thioesterase
YJR020W	YJR020W	2.20768e-05	Dubious
YJR021C	REC107	1.17488e-06	Protein involved in early stages of meiotic recombination
YJR025C	BNA1	5.92566e-05	3-hydroxyanthranilic acid dioxygenase
YJR026W	YJR026W	2.71614e-05	Retrotransposon TYA Gag gene co-transcribed with TYB Pol
YJR030C	YJR030C	0.000141119	Putative protein of unknown function
YJR031C	GEA1	2.7295e-19	Guanine nucleotide exchange factor for ADP ribosylation factors (ARFs)
YJR032W	CPR7	1.09154e-05	Peptidyl-prolyl cis-trans isomerase (cyclophilin)
YJR033C	RAV1	1.34012e-05	Subunit of the RAVE complex
YJR035W	RAD26	5.24812e-09	Protein involved in transcription-coupled nucleotide excision repair
YJR036C	HUL4	1.52877e-06	Protein with similarity to hect domain E3 ubiquitin-protein ligases
YJR037W	YJR037W	1.31357e-06	Dubious
YJR043C	POL32	1.01466e-07	Third subunit of DNA polymerase delta
YJR044C	VPS55	3.08438e-05	Late endosomal protein involved in late endosome to vacuole transport
YJR047C	ANB1	9.85868e-05	Translation elongation factor eIF-5A
YJR048W	CYC1	6.38828e-07	Cytochrome c, isoform 1
YJR049C	UTR1	4.51783e-13	ATP-NADH kinase
YJR053W	BFA1	7.82211e-06	Component of the GTPase-activating Bfa1p-Bub2p complex
YJR054W	KCH1	1.99645e-10	Potassium transporter that mediates K+ influx
YJR055W	HIT1	1.02909e-18	Protein of unknown function
YJR056C	YJR056C	2.04674e-19	Protein of unknown function
YJR060W	CBF1	1.23348e-06	Dual function helix-loop-helix protein
YJR062C	NTA1	9.36709e-05	Amidase
YJR063W	RPA12	7.38935e-18	RNA polymerase I subunit A12.2
YJR069C	HAM1	1.93271e-12	Nucleoside triphosphate pyrophosphohydrolase
YJR070C	LIA1	1.25427e-06	Deoxyhypusine hydroxylase
YJR074W	MOG1	1.56078e-07	Conserved nuclear protein that interacts with GTP-Gsp1p
YJR075W	HOC1	6.69007e-06	Alpha-1,6-mannosyltransferase
YJR077C	MIR1	2.04266e-06	Mitochondrial phosphate carrier
YJR078W	BNA2	3.81638e-08	Putative tryptophan 2,3-dioxygenase or indoleamine 2,3-dioxygenase
YJR082C	EAF6	1.28828e-05	Subunit of the NuA4 acetyltransferase complex
YJR083C	ACF4	0.000107908	Protein of unknown function
YJR084W	YJR084W	3.21551e-44	Protein that forms a complex with Thp3p
YJR088C	EMC2	2.01763e-285	Member of conserved ER transmembrane complex
YJR090C	GRR1	1.08698e-10	F-box protein component of the SCF ubiquitin-ligase complex
YJR091C	JSN1	8.6633e-05	Member of the Puf family of RNA-binding proteins
YJR092W	BUD4	7.99408e-10	Anillin-like protein involved in bud-site selection
YJR094C	IME1	9.54619e-07	Master regulator of meiosis that is active only during meiotic events
YJR097W	JJJ3	5.48402e-10	Protein of unknown function, contains a CSL Zn finger and a DnaJ-doma
YJR102C	VPS25	7.10242e-08	Component of the ESCRT-II complex
YJR104C	SOD1	5.38071e-06	Cytosolic copper-zinc superoxide dismutase
YJR105W	ADO1	6.26894e-09	Adenosine kinase
YJR108W	ABM1	4.18653e-05	Protein of unknown function
YJR111C	YJR111C	1.01671e-05	Putative protein of unknown function
YJR113C	RSM7	3.21218e-13	Mitochondrial ribosomal protein of the small subunit
YJR115W	YJR115W	5.74571e-05	Putative protein of unknown function
YJR117W	STE24	2.81309e-05	Zinc metalloprotease invovled in a-factor maturation
YJR118C	ILM1	6.15687e-09	Protein of unknown function
YJR121W	ATP2	1.90577e-05	Beta subunit of the F1 sector of mitochondrial F1F0 ATP synthase
YJR122W	IBA57	3.28933e-05	Protein involved in incorporating iron-sulfur clusters into proteins
YJR125C	ENT3	7.68956e-06	Protein containing an N-terminal epsin-like domain
YJR126C	VPS70	2.94989e-05	Protein of unknown function involved in vacuolar protein sorting
YJR128W	YJR128W	1.73046e-05	Dubious
YJR131W	MNS1	0.000101089	Alpha-1,2-mannosidase involved in ER-associated protein degradation (
YJR134C	SGM1	5.73746e-06	Protein of unknown function
YJR135C	MCM22	0.000101518	Outer kinetochore protein and component of the Ctf3 subcomplex
YJR137C	MET5	8.4831e-05	Sulfite reductase beta subunit
YJR139C	HOM6	7.26796e-06	Homoserine dehydrogenase (L-homoserine:NADP oxidoreductase)
YJR140C	HIR3	3.99458e-05	Subunit of the HIR complex
YJR145C	RPS4A	2.90412e-06	Protein component of the small (40S) ribosomal subunit
YJR148W	BAT2	2.38215e-07	Cytosolic branched-chain amino acid aminotransferase
YJR149W	YJR149W	7.02881e-10	Putative protein of unknown function
YJR150C	DAN1	8.98283e-05	Cell wall mannoprotein with similarity to Tir1p
YJR152W	DAL5	9.75491e-11	Allantoate permease
YJR153W	PGU1	1.65602e-05	Endo-polygalacturonase
YKL002W	DID4	4.65076e-06	Class E Vps protein of the ESCRT-III complex
YKL006W	RPL14A	1.11674e-05	Ribosomal 60S subunit protein L14A
YKL007W	CAP1	2.20551e-10	Alpha subunit of the capping protein heterodimer (Cap1p and Cap2p)
YKL009W	MRT4	3.73358e-05	Protein involved in mRNA turnover and ribosome assembly
YKL010C	UFD4	4.28223e-06	Ubiquitin-protein ligase (E3)
YKL016C	ATP7	7.68829e-05	Subunit d of the stator stalk of mitochondrial F1F0 ATP synthase
YKL017C	HCS1	1.19944e-06	Hexameric DNA polymerase alpha-associated DNA helicase A
YKL023W	YKL023W	3.09275e-05	Putative protein of unknown function
YKL025C	PAN3	2.01668e-05	Essential subunit of the Pan2p-Pan3p poly(A)-ribonuclease complex
YKL026C	GPX1	5.14121e-06	Phospholipid hydroperoxide glutathione peroxidase
YKL027W	YKL027W	1.72345e-05	Protein of unknown function
YKL030W	YKL030W	3.35328e-05	Dubious
YKL031W	YKL031W	5.0724e-05	Dubious
YKL032C	IXR1	6.97293e-07	Protein that binds DNA intrastrand cross-links formed by cisplatin
YKL033W-A	YKL033W-A	0.000118682	Putative protein of unknown function
YKL037W	AIM26	2.03751e-05	Putative protein of unknown function
YKL040C	NFU1	5.73816e-07	Protein involved in iron metabolism in mitochondria
YKL041W	VPS24	1.90643e-05	Subunit of the ESCRT-III complex
YKL043W	PHD1	9.05656e-06	Transcriptional activator that enhances pseudohyphal growth
YKL044W	YKL044W	1.93255e-06	Protein of unknown function
YKL046C	DCW1	1.38722e-05	Putative mannosidase
YKL047W	ANR2	4.27925e-05	Putative protein of unknown function
YKL048C	ELM1	5.42595e-20	Serine/threonine protein kinase that regulates cellular morphogenesis
YKL050C	YKL050C	5.70615e-09	Protein of unknown function
YKL053C-A	MDM35	1.44695e-05	Mitochondrial intermembrane space protein
YKL053W	YKL053W	4.70187e-06	Dubious
YKL054C	DEF1	5.4396e-19	RNAPII degradation factor
YKL055C	OAR1	0.00011632	Mitochondrial 3-oxoacyl-[acyl-carrier-protein] reductase
YKL056C	TMA19	0.000102096	Protein that associates with ribosomes
YKL062W	MSN4	5.65282e-05	Transcriptional activator
YKL063C	YKL063C	1.49775e-06	Putative protein of unknown function
YKL065C	YET1	4.22654e-16	Endoplasmic reticulum transmembrane protein
YKL067W	YNK1	2.4454e-06	Nucleoside diphosphate kinase
YKL069W	YKL069W	0.000156591	Methionine-R-sulfoxide reductase
YKL073W	LHS1	2.07879e-06	Molecular chaperone of the endoplasmic reticulum lumen
YKL074C	MUD2	1.59772e-05	Protein involved in early pre-mRNA splicing
YKL075C	YKL075C	3.23538e-05	Putative protein of unknown function
YKL076C	YKL076C	0.000147985	Dubious
YKL079W	SMY1	5.24003e-05	Protein that interacts with Myo2p
YKL080W	VMA5	2.36e-07	Subunit C of the V1 peripheral membrane domain of V-ATPase
YKL081W	TEF4	1.46478e-06	Gamma subunit of translational elongation factor eEF1B
YKL084W	HOT13	0.000121812	Zinc-binding mitochondrial intermembrane space (IMS) protein
YKL092C	BUD2	2.40604e-09	GTPase activating factor for Rsr1p/Bud1p
YKL096W	CWP1	8.09338e-07	Cell wall mannoprotein that localizes to daughter cell birth scars
YKL097C	YKL097C	8.23468e-06	Dubious
YKL100C	YKL100C	8.06007e-09	Putative protein of unknown function
YKL101W	HSL1	9.77574e-09	Protein kinase that regulates the morphogenesis and septin checkpoints
YKL102C	YKL102C	5.28424e-05	Dubious
YKL105C	SEG2	3.67916e-05	Eisosome component and paralog of Seg1p
YKL106W	AAT1	5.83565e-05	Mitochondrial aspartate aminotransferase
YKL107W	YKL107W	1.10172e-06	Putative short-chain dehydrogenase/reductase
YKL109W	HAP4	2.88083e-05	Subunit of the Hap2p/3p/4p/5p CCAAT-binding complex
YKL113C	RAD27	3.36075e-15	5' to 3' exonuclease
YKL114C	APN1	1.3217e-06	Major apurinic/apyrimidinic endonuclease
YKL117W	SBA1	4.62659e-06	Co-chaperone that binds to and regulates Hsp90 family chaperones
YKL118W	YKL118W	6.59269e-08	Dubious
YKL119C	VPH2	2.14722e-07	Integral membrane protein required for V-ATPase function
YKL121W	DGR2	2.94244e-06	Protein of unknown function
YKL123W	YKL123W	9.42407e-05	Dubious
YKL124W	SSH4	3.14732e-05	Specificity factor required for Rsp5p
YKL126W	YPK1	3.99257e-18	Serine/threonine protein kinase
YKL127W	PGM1	1.91587e-05	Phosphoglucomutase
YKL128C	PMU1	3.96343e-05	Putative phosphomutase
YKL129C	MYO3	0.00018666	One of two type I myosins
YKL130C	SHE2	2.55497e-07	RNA-binding protein that binds specific mRNAs and interacts with She3p
YKL133C	YKL133C	0.000131732	Putative protein of unknown function
YKL134C	2015-10-01	5.22276e-05	Mitochondrial intermediate peptidase
YKL135C	APL2	8.89482e-05	Beta-adaptin subunit of the clathrin-associated protein (AP-1) complex
YKL136W	YKL136W	7.24185e-05	Dubious
YKL138C	MRPL31	5.62506e-09	Mitochondrial ribosomal protein of the large subunit
YKL139W	CTK1	1.52721e-17	Catalytic (alpha) subunit of C-terminal domain kinase I (CTDK-I)
YKL140W	TGL1	0.000171377	Steryl ester hydrolase
YKL143W	LTV1	2.16665e-06	Component of the GSE complex
YKL155C	RSM22	3.96886e-21	Mitochondrial ribosomal protein of the small subunit
YKL159C	RCN1	5.36355e-07	Protein involved in calcineurin regulation during calcium signaling
YKL160W	ELF1	1.99425e-05	Transcription elongation factor with a conserved zinc finger domain
YKL161C	KDX1	8.40793e-08	Protein kinase implicated in the Slt2p MAP kinase signaling pathway
YKL162C-A	YKL162C-A	9.70503e-06	Dubious
YKL164C	PIR1	3.64385e-05	O-glycosylated protein required for cell wall stability
YKL166C	TPK3	0.000121506	cAMP-dependent protein kinase catalytic subunit
YKL167C	MRP49	1.05406e-05	Mitochondrial ribosomal protein of the large subunit
YKL168C	KKQ8	2.31756e-06	Putative serine/threonine protein kinase with unknown cellular role
YKL169C	YKL169C	1.25846e-05	Dubious
YKL170W	MRPL38	0.000111579	Mitochondrial ribosomal protein of the large subunit
YKL174C	TPO5	2.28968e-05	Protein involved in excretion of putrescine and spermidine
YKL175W	ZRT3	1.80697e-05	Vacuolar membrane zinc transporter
YKL176C	LST4	4.6422e-06	Protein possibly involved in a post-Golgi secretory pathway
YKL178C	STE3	7.63876e-05	Receptor for a factor pheromone
YKL184W	SPE1	3.51158e-05	Ornithine decarboxylase
YKL185W	ASH1	1.49502e-07	Zinc-finger inhibitor of HO transcription
YKL190W	CNB1	3.309e-05	Calcineurin B
YKL194C	MST1	1.11471e-06	Mitochondrial threonyl-tRNA synthetase
YKL197C	PEX1	6.30613e-07	AAA-peroxin
YKL202W	YKL202W	9.17709e-06	Dubious
YKL204W	EAP1	1.05022e-13	eIF4E-associated protein, competes with eIF4G for binding to eIF4E
YKL205W	LOS1	1.22961e-05	Nuclear pore protein
YKL208W	CBT1	6.07062e-06	Protein involved in 5' end processing of mitochondrial COB
YKL211C	TRP3	4.60422e-05	Indole-3-glycerol-phosphate synthase
YKL212W	SAC1	1.88198e-05	Phosphatidylinositol phosphate (PtdInsP) phosphatase
YKL214C	YRA2	9.33937e-08	Member of the REF (RNA and export factor binding proteins) family
YKL215C	OXP1	2.29904e-27	5-oxoprolinase
YKL216W	URA1	1.22751e-05	Dihydroorotate dehydrogenase
YKL218C	SRY1	4.41446e-06	3-hydroxyaspartate dehydratase
YKL221W	MCH2	6.03424e-05	Protein with similarity to mammalian monocarboxylate permeases
YKL222C	YKL222C	9.28209e-05	Protein of unknown function that may interact with ribosomes
YKR003W	OSH6	1.40071e-07	Member of an oxysterol-binding protein family
YKR005C	YKR005C	0.000135736	Putative protein of unknown function
YKR006C	MRPL13	0.000146919	Mitochondrial ribosomal protein of the large subunit
YKR007W	MEH1	7.48725e-07	Component of the EGO complex
YKR010C	TOF2	2.55293e-08	Protein required for rDNA silencing and mitotic rDNA condensation
YKR011C	YKR011C	7.12095e-06	Protein of unknown function
YKR012C	YKR012C	8.93616e-05	Dubious
YKR013W	PRY2	2.88778e-05	Sterol binding protein involved in the export of acetylated sterols
YKR014C	YPT52	5.80375e-12	Rab family GTPase, similar to Ypt51p and Ypt53p and to mammalian rab5
YKR016W	FCJ1	1.17646e-06	Mitochondrial inner membrane protein, ortholog of mammalian mitofilin
YKR017C	HEL1	2.03492e-06	RING finger ubiquitin ligase (E3)
YKR018C	YKR018C	4.68104e-07	Protein of unknown function
YKR019C	IRS4	0.000166358	EH domain-containing protein
YKR020W	VPS51	0.000106746	Component of the GARP (Golgi-associated retrograde protein) complex
YKR023W	YKR023W	9.05338e-05	Putative protein of unknown function
YKR024C	DBP7	4.04037e-07	Putative ATP-dependent RNA helicase of the DEAD-box family
YKR027W	BCH2	1.79367e-05	Member of the ChAPs (Chs5p-Arf1p-binding proteins) family
YKR028W	SAP190	4.25662e-05	Protein that forms a complex with the Sit4p protein phosphatase
YKR029C	SET3	8.9771e-09	Defining member of the SET3 histone deacetylase complex which is a me
YKR030W	GMH1	2.62552e-05	Golgi membrane protein of unknown function
YKR031C	SPO14	2.53414e-07	Phospholipase D
YKR035W-A	DID2	1.92068e-05	Class E protein of the vacuolar protein-sorting (Vps) pathway
YKR041W	YKR041W	2.26976e-05	Protein of unknown function
YKR042W	UTH1	2.83902e-05	Protein involved in cell wall biogenesis
YKR046C	PET10	3.47459e-05	Protein of unknown function that co-purifies with lipid particles
YKR047W	YKR047W	1.46309e-07	Dubious
YKR048C	NAP1	1.38688e-10	Protein that interacts with mitotic cyclin Clb2p
YKR049C	FMP46	0.000122016	Putative redox protein containing a thioredoxin fold
YKR051W	YKR051W	1.67191e-05	Putative protein of unknown function
YKR053C	YSR3	7.52967e-05	Dihydrosphingosine 1-phosphate phosphatase
YKR055W	RHO4	4.16006e-11	Non-essential small GTPase of the Rho/Rac family of Ras-like proteins
YKR057W	RPS21A	3.5671e-05	Protein component of the small (40S) ribosomal subunit
YKR066C	CCP1	5.5461e-05	Mitochondrial cytochrome-c peroxidase
YKR067W	GPT2	2.34163e-06	Glycerol-3-phosphate/dihydroxyacetone phosphate dual substrate-specif
YKR070W	YKR070W	4.17506e-05	Putative protein of unknown function
YKR072C	SIS2	2.70444e-06	Regulatory subunit of protein phosphatase 1 Ppz1p and subunit of PPCDC
YKR073C	YKR073C	3.51689e-06	Dubious
YKR074W	AIM29	2.25581e-05	Putative protein of unknown function
YKR076W	ECM4	3.38235e-05	Omega class glutathione transferase
YKR077W	MSA2	6.8499e-06	Putative transcriptional activator
YKR082W	NUP133	3.07022e-09	Subunit of the Nup84p subcomplex of the nuclear pore complex (NPC)
YKR084C	HBS1	5.74546e-05	GTPase with similarity to translation release factors
YKR087C	OMA1	1.48377e-13	Metalloendopeptidase of the mitochondrial inner membrane
YKR088C	TVP38	9.21305e-05	Integral membrane protein localized to late Golgi vesicles
YKR090W	PXL1	6.99525e-05	Protein that localizes to sites of polarized growth
YKR091W	SRL3	6.04589e-05	Cytoplasmic protein that
YKR092C	SRP40	3.92801e-05	Nucleolar serine-rich protein
YKR093W	PTR2	0.000169973	Integral membrane peptide transporter
YKR094C	RPL40B	5.76168e-07	Ubiquitin-ribosomal 60S subunit protein L40B fusion protein
YKR095W	MLP1	5.90923e-05	Myosin-like protein associated with the nuclear envelope
YKR096W	ESL2	2.55776e-05	Protein of unknown function that interacts with Pex14p
YKR098C	UBP11	8.4617e-05	Ubiquitin-specific protease
YKR101W	SIR1	1.6683e-08	Protein involved in silencing at mating-type loci HML and HMR
YKR103W	NFT1	1.92103e-08	Putative transporter of the MRP subfamily
YKR105C	VBA5	1.41945e-09	Plasma membrane protein of the Major Facilitator Superfamily (MFS)
YLL002W	RTT109	4.50302e-10	Histone acetyltransferase
YLL006W	MMM1	4.08154e-06	ER integral membrane protein
YLL007C	YLL007C	0.000142541	Putative protein of unknown function
YLL009C	COX17	9.83713e-05	Copper metallochaperone that transfers copper to Sco1p and Cox11p
YLL010C	PSR1	7.43218e-08	Plasma membrane associated protein phosphatase
YLL013C	PUF3	0.000113809	Protein of the mitochondrial outer surface
YLL014W	EMC6	4.13727e-06	Member of conserved ER transmembrane complex
YLL018C-A	COX19	1.91939e-05	Protein required for cytochrome c oxidase assembly
YLL019C	KNS1	6.93921e-05	Protein kinase involved in negative regulation of PolIII transcription
YLL020C	YLL020C	1.90145e-11	Dubious
YLL021W	SPA2	9.96426e-13	Component of the polarisome
YLL026W	HSP104	4.34873e-05	Disaggregase
YLL027W	ISA1	0.00014082	Protein required for maturation of mitochondrial [4Fe-4S] proteins
YLL028W	TPO1	4.36334e-05	Polyamine transporter of the major facilitator superfamily
YLL030C	YLL030C	1.2602e-18	Dubious
YLL032C	YLL032C	7.33174e-12	Protein of unknown function that may interact with ribosomes
YLL033W	IRC19	6.1889e-05	Putative protein of unknown function
YLL040C	VPS13	4.14383e-06	Protein of unknown function
YLL041C	SDH2	1.33101e-06	Iron-sulfur protein subunit of succinate dehydrogenase
YLL043W	FPS1	1.82138e-06	Plasma membrane channel
YLL044W	YLL044W	2.30295e-13	Dubious
YLL045C	RPL8B	1.28262e-08	Ribosomal 60S subunit protein L8B
YLL046C	RNP1	2.206e-07	Ribonucleoprotein that contains two RNA recognition motifs (RRM)
YLL047W	YLL047W	0.000105065	Dubious
YLL048C	YBT1	0.000124605	Transporter of the ATP-binding cassette (ABC) family
YLL049W	LDB18	4.79484e-19	Component of the dynactin complex
YLL052C	AQY2	9.1629e-09	Water channel that mediates water transport across cell membranes
YLL053C	YLL053C	0.000132829	Putative protein
YLL055W	YCT1	2.31963e-07	High-affinity cysteine-specific transporter
YLL057C	JLP1	2.04736e-05	Fe(II)-dependent sulfonate/alpha-ketoglutarate dioxygenase
YLL059C	YLL059C	5.38963e-05	Dubious
YLL062C	MHT1	4.1323e-06	S-methylmethionine-homocysteine methyltransferase
YLL063C	AYT1	1.32236e-05	Trichothecene 3-O-acetyltransferase
YLR001C	YLR001C	2.68879e-05	Putative protein of unknown function
YLR003C	CMS1	3.16122e-05	Putative subunit of the 90S preribosome processome complex
YLR004C	THI73	0.000103453	Putative plasma membrane permease
YLR006C	SSK1	3.1586e-05	Cytoplasmic response regulator
YLR011W	LOT6	7.18579e-06	FMN-dependent NAD(P)H:quinone reductase
YLR012C	YLR012C	0.000148916	Putative protein of unknown function
YLR013W	GAT3	2.50938e-05	Protein containing GATA family zinc finger motifs
YLR014C	PPR1	0.000151516	Zinc finger transcription factor containing a Zn(2)-Cys(6) binuclear
YLR015W	BRE2	1.86234e-07	Subunit of COMPASS (Set1C) complex
YLR016C	PML1	2.99357e-05	Subunit of the RES complex
YLR017W	MEU1	4.49413e-07	Methylthioadenosine phosphorylase (MTAP)
YLR018C	POM34	3.80591e-08	Subunit of the transmembrane ring of the nuclear pore complex (NPC)
YLR019W	PSR2	3.36266e-05	Functionally redundant Psr1p homolog
YLR020C	YEH2	1.32986e-06	Steryl ester hydrolase
YLR021W	IRC25	3.51255e-21	Component of a heterodimeric Poc4p-Irc25p chaperone
YLR023C	IZH3	8.52258e-07	Membrane protein involved in zinc ion homeostasis
YLR024C	UBR2	5.62023e-12	Cytoplasmic ubiquitin-protein ligase (E3)
YLR025W	SNF7	3.49112e-07	Subunit of the ESCRT-III complex
YLR030W	YLR030W	9.41749e-05	Putative protein of unknown function
YLR031W	YLR031W	6.1383e-05	Putative protein of unknown function
YLR032W	RAD5	1.21276e-05	DNA helicase
YLR036C	YLR036C	1.38219e-08	Putative protein predicted to have transmembrane domains
YLR037C	PAU23	1.86646e-05	Cell wall mannoprotein with similarity to Tir1p
YLR038C	COX12	7.92443e-05	Subunit VIb of cytochrome c oxidase
YLR039C	RIC1	0.000171638	Protein involved in retrograde transport to the cis-Golgi network
YLR044C	PDC1	4.08423e-06	Major of three pyruvate decarboxylase isozymes
YLR046C	YLR046C	4.65032e-05	Putative membrane protein
YLR047C	FRE8	2.84432e-06	Protein with sequence similarity to iron/copper reductases
YLR048W	RPS0B	5.16128e-06	Protein component of the small (40S) ribosomal subunit
YLR050C	YLR050C	5.25546e-16	Putative protein of unknown function
YLR052W	IES3	5.91968e-07	Subunit of the INO80 chromatin remodeling complex
YLR053C	YLR053C	2.62659e-06	Putative protein of unknown function
YLR055C	SPT8	4.00226e-06	Subunit of the SAGA transcriptional regulatory complex
YLR056W	ERG3	3.52065e-09	C-5 sterol desaturase, glycoprotein that catalyzes the introduction o
YLR057W	MNL2	8.9715e-07	Putative mannosidase involved in ER-associated protein degradation
YLR061W	RPL22A	3.6414e-11	Ribosomal 60S subunit protein L22A
YLR063W	YLR063W	3.73946e-05	Putative S-adenosylmethionine-dependent methyltransferase
YLR064W	PER33	8.07231e-08	Protein that localizes to the endoplasmic reticulum
YLR065C	ENV10	4.7144e-06	Protein proposed to be involved in vacuolar functions
YLR067C	PET309	1.01337e-05	Specific translational activator for the COX1 mRNA
YLR068W	FYV7	6.31131e-06	Essential protein required for maturation of 18S rRNA
YLR072W	YLR072W	2.93099e-05	Protein of unknown function
YLR073C	RFU1	0.000106521	Protein that inhibits Doa4p deubiquitinating activity
YLR074C	BUD20	3.16253e-07	Protein involved in bud-site selection
YLR079W	SIC1	7.01616e-05	Cyclin-dependent kinase inhibitor (CKI)
YLR080W	EMP46	2.74654e-07	Integral membrane component of ER-derived COPII-coated vesicles
YLR081W	GAL2	4.35669e-08	Galactose permease
YLR082C	SRL2	3.59623e-08	Protein of unknown function
YLR083C	EMP70	0.000182001	Protein with a role in cellular adhesion
YLR084C	RAX2	4.6723e-06	N-glycosylated protein involved in maintenance of bud site selection
YLR085C	ARP6	1.90987e-07	Actin-related protein that binds nucleosomes
YLR087C	CSF1	7.96739e-07	Protein required for fermentation at low temperature
YLR090W	XDJ1	7.14981e-06	Chaperone with a role in facilitating mitochondrial protein import
YLR091W	GEP5	3.35074e-12	Protein of unknown function
YLR092W	SUL2	4.04947e-08	High affinity sulfate permease
YLR093C	NYV1	4.43542e-06	v-SNARE component of the vacuolar SNARE complex
YLR094C	GIS3	1.97125e-08	Protein of unknown function
YLR095C	IOC2	7.96331e-05	Subunit of the Isw1b complex
YLR096W	KIN2	4.61696e-07	Serine/threonine protein kinase involved in regulation of exocytosis
YLR099C	ICT1	1.79418e-06	Lysophosphatidic acid acyltransferase
YLR102C	APC9	1.42402e-05	Subunit of the Anaphase-Promoting Complex/Cyclosome (APC/C)
YLR104W	LCL2	1.58218e-05	Putative protein of unknown function
YLR107W	REX3	4.88616e-06	RNA exonuclease
YLR110C	CCW12	1.22058e-07	Cell wall mannoprotein
YLR111W	YLR111W	3.8167e-06	Dubious
YLR112W	YLR112W	3.09195e-05	Dubious
YLR113W	HOG1	4.48256e-08	Mitogen-activated protein kinase involved in osmoregulation
YLR114C	AVL9	4.41434e-06	Conserved protein involved in exocytic transport from the Golgi
YLR118C	YLR118C	8.21631e-06	Acyl-protein thioesterase responsible for depalmitoylation of Gpa1p
YLR120C	YPS1	1.55995e-06	Aspartic protease
YLR121C	YPS3	7.82242e-05	Aspartic protease
YLR128W	DCN1	6.45819e-05	Scaffold-type E3 ligase
YLR136C	TIS11	7.25136e-06	mRNA-binding protein expressed during iron starvation
YLR138W	NHA1	5.32195e-05	Na+/H+ antiporter involved in sodium and potassium efflux
YLR143W	DPH6	6.82547e-06	Diphthamide synthetase
YLR144C	ACF2	8.15277e-05	Intracellular beta-1,3-endoglucanase
YLR146C	SPE4	1.11179e-17	Spermine synthase
YLR148W	PEP3	1.59186e-06	Component of CORVET tethering complex
YLR149C	YLR149C	2.37491e-05	Protein of unknown function
YLR150W	STM1	0.000152479	Protein required for optimal translation under nutrient stress
YLR151C	PCD1	0.000187309	Peroxisomal pyrophosphatase with specificity for coenzyme A and CoA d
YLR152C	YLR152C	1.284e-05	Putative protein of unknown function
YLR165C	PUS5	0.000152598	Pseudouridine synthase
YLR168C	UPS2	0.00010791	Mitochondrial protein involved in phospholipid metabolism
YLR169W	YLR169W	4.57202e-05	Dubious
YLR170C	APS1	6.82824e-07	Small subunit of the clathrin-associated adaptor complex AP-1
YLR173W	YLR173W	1.67755e-10	Putative protein of unknown function
YLR174W	IDP2	7.62594e-10	Cytosolic NADP-specific isocitrate dehydrogenase
YLR177W	YLR177W	2.20713e-06	Putative protein of unknown function
YLR180W	SAM1	3.3111e-11	S-adenosylmethionine synthetase
YLR181C	VTA1	2.49695e-07	Multivesicular body (MVB) protein
YLR182W	SWI6	7.82028e-67	Transcription cofactor
YLR184W	YLR184W	1.60657e-05	Dubious
YLR185W	RPL37A	1.94749e-11	Ribosomal 60S subunit protein L37A
YLR188W	MDL1	9.69752e-07	Mitochondrial inner membrane half-type ABC transporter
YLR189C	ATG26	1.22699e-05	UDP-glucose:sterol glucosyltransferase
YLR190W	MMR1	3.1864e-05	Phosphorylated protein of the mitochondrial outer membrane
YLR192C	HCR1	8.34778e-05	eIF3j component of translation initiation factor 3 (eIF3)
YLR193C	UPS1	2.29081e-06	Phosphatidic acid transfer protein
YLR194C	YLR194C	0.000117743	Structural constituent of the cell wall
YLR200W	YKE2	6.48475e-16	Subunit of the heterohexameric Gim/prefoldin protein complex
YLR202C	YLR202C	2.4758e-05	Dubious
YLR203C	MSS51	4.62259e-06	Specific translational activator for the mitochondrial COX1 mRNA
YLR205C	HMX1	3.20732e-05	ER localized heme oxygenase
YLR206W	ENT2	9.4754e-07	Epsin-like protein required for endocytosis and actin patch assembly
YLR207W	HRD3	3.63592e-53	ER membrane protein that plays a central role in ERAD
YLR209C	PNP1	5.08098e-07	Purine nucleoside phosphorylase
YLR210W	CLB4	6.72608e-05	B-type cyclin involved in cell cycle progression
YLR211C	YLR211C	2.26919e-05	Putative protein of unknown function
YLR213C	CRR1	1.82802e-05	Putative glycoside hydrolase of the spore wall envelope
YLR214W	FRE1	1.12971e-05	Ferric reductase and cupric reductase
YLR216C	CPR6	5.87308e-05	Peptidyl-prolyl cis-trans isomerase (cyclophilin)
YLR218C	COA4	4.01582e-05	Twin Cx(9)C protein involved in cytochrome c oxidase organization
YLR219W	MSC3	7.60079e-05	Protein of unknown function
YLR224W	YLR224W	6.30832e-06	F-box protein and component of SCF ubiquitin ligase complexes
YLR225C	YLR225C	5.87903e-06	Putative protein of unknown function
YLR226W	BUR2	2.52096e-07	Cyclin for the Sgv1p (Bur1p) protein kinase
YLR227C	ADY4	2.97992e-05	Structural component of the meiotic outer plaque
YLR233C	EST1	1.40475e-18	Recruitment subunit of telomerase and TLC1 RNA-associated factor
YLR234W	TOP3	2.04226e-10	DNA Topoisomerase III
YLR235C	YLR235C	3.77809e-05	Dubious
YLR236C	YLR236C	5.8039e-05	Dubious
YLR240W	VPS34	8.28378e-06	Phosphatidylinositol (PI) 3-kinase that synthesizes PI-3-phosphate
YLR242C	ARV1	1.02819e-07	Protein functioning in transport of GPI intermediates into ER lumen
YLR244C	MAP1	3.07874e-07	Methionine aminopeptidase
YLR246W	ERF2	1.87876e-05	Subunit of a palmitoyltransferase
YLR248W	RCK2	0.000174829	Protein kinase involved in response to oxidative and osmotic stress
YLR250W	SSP120	5.87015e-05	Protein of unknown function
YLR251W	SYM1	6.29987e-21	Protein required for ethanol metabolism
YLR253W	YLR253W	9.52956e-05	Putative protein of unknown function
YLR261C	YLR261C	0.000140404	Vacuolar Protein Sorting
YLR262C	YPT6	4.61616e-05	Rab family GTPase
YLR264W	RPS28B	4.28446e-05	Protein component of the small (40S) ribosomal subunit
YLR265C	NEJ1	8.02569e-05	Protein involved in regulation of nonhomologous end joining
YLR266C	PDR8	6.48599e-295	Transcription factor
YLR268W	SEC22	5.48953e-06	R-SNARE protein
YLR269C	YLR269C	0.000157207	Dubious
YLR270W	DCS1	3.2013e-06	Non-essential hydrolase involved in mRNA decapping
YLR278C	YLR278C	0.000173889	Zinc-cluster protein
YLR281C	YLR281C	2.88593e-05	Putative protein of unknown function
YLR282C	YLR282C	8.48786e-05	Dubious
YLR284C	ECI1	5.36863e-05	Peroxisomal delta3,delta2-enoyl-CoA isomerase
YLR285W	NNT1	2.09383e-05	S-adenosylmethionine-dependent methyltransferase
YLR287C	YLR287C	2.5578e-05	Putative protein of unknown function
YLR287C-A	RPS30A	3.47518e-08	Protein component of the small (40S) ribosomal subunit
YLR288C	MEC3	1.78313e-05	DNA damage and meiotic pachytene checkpoint protein
YLR289W	GUF1	4.2863e-42	Mitochondrial matrix GTPase associated with mitochondrial ribosomes
YLR290C	YLR290C	2.16599e-05	Putative protein of unknown function
YLR292C	SEC72	9.89429e-05	Non-essential subunit of Sec63 complex
YLR294C	YLR294C	1.28303e-06	Dubious
YLR295C	ATP14	3.83244e-05	Subunit h of the F0 sector of mitochondrial F1F0 ATP synthase
YLR297W	YLR297W	2.18604e-05	Protein of unknown function
YLR299W	ECM38	1.15474e-05	Gamma-glutamyltranspeptidase
YLR303W	MET17	1.1139e-06	Methionine and cysteine synthase
[truncated: 1,064 more rows]
