# Supplementary material for: High-dimensional single-cell phenotyping reveals extensive haploinsufficiency
Source: PLoS Biol. 2018 May 16;16(5):e2005130. doi: 10.1371/journal.pbio.2005130 (PMC5955526; doi:10.1371/journal.pbio.2005130)
Supplement: S3 Table — (A) Summary of morphological features correlated with each pCV. (B) List of 830 GO terms and P values calculated using multiple logistic regression analysis. GO, gene ontology; pCV, phenotype canonical variable. (XLSX) [file pbio.2005130.s004.xlsx]

## Sheet: A
pCV	PCa	IDb	Correlation coefficientc	P value	Descriptiond	Morphological feature
pCV1	pCV1a	A7-1_A1B	0.293816	6.66134e-16	Size_of_actin_region_in_mother	Cell size
pCV1	pCV1a	D107_A1B	-0.169454	4.54275e-06	Ratio_of_D104_to_C103
pCV1	pCV1a	C12-1_A1B	-0.177277	1.58775e-06	Mother_cell_outline_length
pCV1	pCV1a	C11-1_C	-0.183891	6.29283e-07	Mother_cell_size
pCV1	pCV1a	C103_A1B	-0.186442	4.36465e-07	Long_axis_length_in_mother
pCV1	pCV1a	D186_C	-0.187958	3.50271e-07	Total_length_of_two_straight_segments_D12-1C4-1_and_D12-2C4-1
pCV1	pCV1a	D185_C	-0.193429	1.56056e-07	Total_length_of_two_straight_segments_D11-1C4-1_and_D11-2C4-1
pCV1	pCV1a	D145_A1B	-0.196851	9.30036e-08	Distance_between_nuclear_outline_point_D7_and_mother_hip
pCV1	pCV1a	C112_A1B	-0.199473	6.2154e-08	Distance_between_middle_point_of_neck_and_mother_center
pCV1	pCV1a	D129_A1B	-0.201404	4.60415e-08	Distance_between_nuclear_brightest_point_and_mother_tip
pCV1	pCV1a	C128_A1B	-0.203275	3.43202e-08	Distance_between_middle_point_of_neck_and_mother_hip
pCV1	pCV1a	D104_A1B	-0.211577	9.01304e-09	Distance_between_nuclear_gravity_center_and_mother_tip
pCV1	pCV1a	D142_A1B	-0.214222	5.81898e-09	Distance_between_nuclear_brightest_point_and_mother_hip
pCV1	pCV1a	C103_C	-0.217263	3.49388e-09	Long_axis_length_in_mother
pCV1	pCV1a	D126_A1B	-0.21927	2.48439e-09	Distance_between_nuclear_gravity_center_and_mother_hip
pCV1	pCV1a	C12-1_C	-0.220261	2.09709e-09	Mother_cell_outline_length
pCV1	pCV1a	C128_C	-0.227354	6.08912e-10	Distance_between_middle_point_of_neck_and_mother_hip
pCV1	pCV1a	C112_C	-0.228643	4.84179e-10	Distance_between_middle_point_of_neck_and_mother_center
pCV1	pCV1a	D118_A1B	-0.235749	1.33499e-10	Distance_between_nuclear_gravity_center_and_mother_center
pCV1	pCV1b	CCV103_A1B	-0.219006	2.59904e-09	Noise_of_long_axis_length_in_mother	Stability of cell size in mother at G2/S phase
pCV1	pCV1b	CCV112_A1B	-0.22733	6.11435e-10	Noise_of_distance_between_middle_point_of_neck_and_mother_center
pCV1	pCV1b	CCV11-1_A1B	-0.230597	3.41151e-10	Noise_of_mother_cell_size
pCV1	pCV1b	CCV104_A1B	-0.23147	2.91443e-10	Noise_of_short_axis_length_in_mother
pCV1	pCV1b	CCV12-1_A1B	-0.236294	1.20719e-10	Noise_of_mother_cell_outline_length
pCV1	pCV1b	CCV128_A1B	-0.23959	6.53662e-11	Noise_of_distance_between_middle_point_of_neck_and_mother_hip
pCV2	pCV2a	D14-1_C	-0.190743	2.32793e-07	Nuclear_size_in_mother	Stability of cell size in mother at M phase
pCV2	pCV2a	DCV152_C	-0.201137	4.79961e-08	Noise_of_mobility_of_nucleus_in_mother
pCV2	pCV2a	DCV106_C	-0.201659	4.42417e-08	Noise_of_ratio_of_D103_to_C103
pCV2	pCV2a	DCV112_C	-0.204674	2.7504e-08	Noise_of_ratio_of_D108_to_C128
pCV2	pCV2a	DCV125_C	-0.206694	1.99225e-08	Noise_of_distance_between_nuclear_gravity_center_in_mother_and_mother_hip
pCV2	pCV2a	D173_C	-0.218592	2.78872e-09	Maximal_distance_between_nuclear_gravity_center_and_nuclear_outline_in_mother
pCV2	pCV2a	DCV141_C	-0.225836	7.9621e-10	Noise_of_distance_between_nuclear_brightest_point_in_mother_and_mother_hip
pCV2	pCV2a	D176_C	-0.232736	2.3172e-10	Nuclear_long_axis_length_in_mother
pCV2	pCV2a	DCV103_C	-0.236376	1.18903e-10	Noise_of_distance_between_nuclear_gravity_center_in_mother_and_mother_tip
pCV2	pCV2a	DCV128_C	-0.247041	1.57901e-11	Noise_of_distance_between_nuclear_brightest_point_in_mother_and_mother_tip
pCV2	pCV2a	DCV145_C	-0.290665	1.4586e-15	Noise_of_distance_between_nuclear_outline_point_D7_in_mother_and_mother_hip
pCV2	pCV2b	A115	0.214508	5.54782e-09	Actin_b_ratio_to_no_bud_cells	Accumulation of cells with localized actin patch at G1 phase
pCV2	pCV2b	A106_A	0.199568	6.1249e-08	Actin_b_ratio
pCV2	pCV2b	A105	-0.193557	1.531e-07	Actin_a_ratio
pCV2	pCV2b	A105_A	-0.209035	1.36534e-08	Actin_a_ratio
pCV2	pCV2b	A114	-0.214508	5.54782e-09	Actin_a_ratio_to_no_bud_cells
pCV2	pCV2b	A101_A	-0.227426	6.01151e-10	Actin_region_ratio_in_whole_cell
pCV2	pCV2b	A7-1_A	-0.238438	8.10807e-11	Size_of_actin_region
pCV2	pCV2f	DCV104_A1B	-0.17769	1.50017e-06	Noise_of_distance_between_nuclear_gravity_center_and_mother_tip	Stability of nuclear locus
pCV2	pCV2h	ACV121_C	0.240445	5.56646e-11	Noise_of_maximal_distance_between_patches	Variability of distance between actin patches at M phase
pCV2	pCV2h	ACV120_C	0.200654	5.17501e-08	Noise_of_total_length_of_actin_patch_link
pCV3	pCV3a	C115_C	0.413712	0	Mother_axis_ratio	Roundness of cell shape in mother
pCV3	pCV3a	C115_A1B	0.410949	0	Mother_axis_ratio
pCV3	pCV3a	C115_A	0.370659	0	Whole_cell_axis_ratio
pCV3	pCV3a	D104_A1B	-0.178287	1.38149e-06	Distance_between_nuclear_gravity_center_and_mother_tip
pCV3	pCV3a	C13_A	-0.1844	5.85195e-07	Whole_cell_fitness_for_ellipse
pCV3	pCV3a	C103_A	-0.186131	4.56476e-07	Long_axis_length_in_whole_cell
pCV3	pCV3a	D126_A1B	-0.186209	4.5134e-07	Distance_between_nuclear_gravity_center_and_mother_hip
pCV3	pCV3a	C128_A1B	-0.186859	4.10893e-07	Distance_between_middle_point_of_neck_and_mother_hip
pCV3	pCV3a	D145_A1B	-0.187941	3.51144e-07	Distance_between_nuclear_outline_point_D7_and_mother_hip
pCV3	pCV3a	C103_A1B	-0.190346	2.46847e-07	Long_axis_length_in_mother
pCV3	pCV3a	C13_A1B	-0.277783	2.70388e-14	Mother_cell_fitness_for_ellipse
pCV3	pCV3a	C13_C	-0.301698	1.05908e-16	Mother_cell_fitness_for_ellipse
pCV3	pCV3b	D112_C	0.199028	6.65789e-08	Ratio_of_D108_to_C128	Mobiligy of nucleus in mother at M phase
pCV3	pCV3b	D152_C	0.178734	1.2987e-06	Mobility_of_nucleus_in_mother
pCV3	pCV3b	D128_C	-0.205096	2.57199e-08	Distance_between_nuclear_brightest_point_in_mother_and_mother_tip
pCV3	pCV3b	D103_C	-0.222672	1.38394e-09	Distance_between_nuclear_gravity_center_in_mother_and_mother_tip
pCV3	pCV3b	D145_C	-0.227034	6.44373e-10	Distance_between_nuclear_outline_point_D7_in_mother_and_mother_hip
pCV3	pCV3b	D141_C	-0.24832	1.2314e-11	Distance_between_nuclear_brightest_point_in_mother_and_mother_hip
pCV3	pCV3b	D125_C	-0.260083	1.17129e-12	Distance_between_nuclear_gravity_center_in_mother_and_mother_hip
pCV3	pCV3c	C117_C	-0.188689	3.14825e-07	Cell_outline_ratio	Cell size ratio at M phase
pCV3	pCV3c	C118_C	-0.209762	1.21319e-08	Cell_size_ratio
pCV3	pCV3d	A119	0.21342	6.64801e-09	Actin_f_ratio_to_budded_cells	Accumulation of cells with localized actin patch at neck
pCV3	pCV3d	A110_C	0.198047	7.74379e-08	Actin_f_ratio
pCV3	pCV3d	A110	0.196084	1.0453e-07	Actin_f_ratio
pCV3	pCV3f	DCV197_C	-0.191127	2.19934e-07	Noise_of_ratio_of_nuclear_size	Stability of ratio of nuclear size at M phase
pCV4	pCV4a	D105_A	0.212622	7.58763e-09	Ratio_of_D102_to_C103	Distance between nucleus and cell periphery and elongated cell shape
pCV4	pCV4a	D127_A	0.188595	3.19201e-07	Distance_between_nuclear_brightest_point_and_cell_tip
pCV4	pCV4a	D102_A	0.185716	4.84597e-07	Distance_between_nuclear_gravity_center_and_mother_tip
pCV4	pCV4a	D147_A	0.179756	1.12679e-06	Relative_distance_of_nuclear_gravity_center_to_cell_center
pCV4	pCV4a	C115_A1B	-0.177231	1.59782e-06	Mother_axis_ratio
pCV4	pCV4a	C115_C	-0.180423	1.02667e-06	Mother_axis_ratio
pCV4	pCV4a	C115_A	-0.191167	2.18622e-07	Whole_cell_axis_ratio
pCV4	pCV4b	ACV121_A	0.191503	2.08013e-07	Noise_of_maximal_distance_between_patches	Variability of distance between actin patches at G1 phase
pCV4	pCV4b	ACV120_A	0.186359	4.41692e-07	Noise_of_total_length_of_actin_patch_link
pCV4	pCV4d	CCV115_C	0.247779	1.36806e-11	Noise_of_mother_axis_ratio	Variability of cell roundness at M phase
pCV4	pCV4e	DCV17-1_C	0.22128	1.76042e-09	Noise_of_nuclear_fitness_for_ellipse_in_mother	Variability of nuclear fitness for ellipse at M phase
pCV5	pCV5a	D152_C	-0.181101	9.33617e-07	Mobility_of_nucleus_in_mother	Distance between nucleus in mother and mother center at M phase
pCV5	pCV5a	D112_C	-0.191537	2.06953e-07	Ratio_of_D108_to_C128
pCV5	pCV5a	D135_C	-0.195652	1.11607e-07	Distance_between_nuclear_brightest_point_in_mother_and_mother_center
pCV5	pCV5a	D108_C	-0.199301	6.38317e-08	Distance_between_nuclear_gravity_center_in_mother_and_middle_point_of_neck
pCV5	pCV5a	D148_C	-0.199766	5.94018e-08	Relative_distance_of_nuclear_brightest_point_in_mother_to_mother_center
pCV5	pCV5a	D143_C	-0.200812	5.04951e-08	Distance_between_nuclear_outline_point_D6-1_in_mother_and_middle_point_of_neck
pCV5	pCV5a	D130_C	-0.206841	1.9457e-08	Distance_between_nuclear_brightest_point_in_mother_and_middle_point_of_neck
pCV5	pCV5a	D117_C	-0.235564	1.38119e-10	Distance_between_nuclear_gravity_center_in_mother_and_mother_center
pCV5	pCV5a	D147_C	-0.267752	2.36756e-13	Relative_distance_of_nuclear_gravity_center_in_mother_to_mother_center
pCV5	pCV5b	CCV112_A1B	-0.222008	1.55246e-09	Noise_of_distance_between_middle_point_of_neck_and_mother_center	Stability of mother cell size at S/G2 phase
pCV5	pCV5b	CCV128_A1B	-0.255065	3.24251e-12	Noise_of_distance_between_middle_point_of_neck_and_mother_hip
pCV5	pCV5b	CCV103_A1B	-0.286095	4.18117e-15	Noise_of_long_axis_length_in_mother
pCV5	pCV5b	CCV104_A1B	-0.301616	1.08046e-16	Noise_of_short_axis_length_in_mother
pCV5	pCV5b	CCV12-1_A1B	-0.32391	3.79891e-19	Noise_of_mother_cell_outline_length
pCV5	pCV5b	CCV11-1_A1B	-0.334767	2.03247e-20	Noise_of_mother_cell_size
pCV5	pCV5c	CCV102_A1B	-0.170137	4.1522e-06	Noise_of_whole_cell_outline_length	Stability of cell outline length at S/G2 phase
pCV6	pCV6a	CCV12-1_A1B	0.223011	1.30486e-09	Noise_of_mother_cell_outline_length	Variability of mother cell size at S/G2 phase
pCV6	pCV6a	CCV112_A1B	0.221913	1.57811e-09	Noise_of_distance_between_middle_point_of_neck_and_mother_center
pCV6	pCV6a	CCV103_A1B	0.216423	4.02547e-09	Noise_of_long_axis_length_in_mother
pCV6	pCV6a	CCV128_A1B	0.204597	2.78411e-08	Noise_of_distance_between_middle_point_of_neck_and_mother_hip
pCV6	pCV6a	CCV11-1_A1B	0.202795	3.70164e-08	Noise_of_mother_cell_size
pCV6	pCV6a	CCV104_A1B	0.199631	6.0657e-08	Noise_of_short_axis_length_in_mother
pCV6	pCV6b	C13_A1B	0.193553	1.53187e-07	Mother_cell_fitness_for_ellipse	Non-elliptical cell shape in mother
pCV6	pCV6b	C13_A	0.179771	1.12452e-06	Whole_cell_fitness_for_ellipse
pCV6	pCV6d	DCV145_A1B	0.193235	1.6067e-07	Noise_of_distance_between_nuclear_outline_point_D7_and_mother_hip	Variability of distance between nucleus and cell periphery
pCV7	pCV7a	A105	0.228738	4.76026e-10	Actin_a_ratio	Accumulation of cells with localized actin patch at G1 phase
pCV7	pCV7a	A105_A	0.215065	5.05565e-09	Actin_a_ratio
pCV7	pCV7a	A114	0.214525	5.53258e-09	Actin_a_ratio_to_no_bud_cells
pCV7	pCV7a	A101_A	0.207655	1.70703e-08	Actin_region_ratio_in_whole_cell
pCV7	pCV7a	A106_A	-0.195247	1.18665e-07	Actin_b_ratio
pCV7	pCV7a	A115	-0.214525	5.53258e-09	Actin_b_ratio_to_no_bud_cells
pCV7	pCV7b	A7-1_A1B	-0.168639	5.05536e-06	Size_of_actin_region_in_mother	Size of actin region in mother at S/G2 phase
pCV7	pCV7c	DCV139_C	-0.196561	9.71973e-08	Noise_of_distance_between_nuclear_brightest_point_in_bud_and_bud_tip	Distance between bud nucleus and bud tip at M phase
pCV7	pCV7c	D119_C	-0.199736	5.96824e-08	Distance_between_nuclear_gravity_center_in_bud_and_bud_center
pCV7	pCV7d	DCV177_C	-0.170445	3.98682e-06	Noise_of_nuclear_long_axis_length_in_bud	Stability of nuclear size in bud at M phase
pCV7	pCV7d	DCV14-2_C	-0.184859	5.48006e-07	Noise_of_nuclear_size_in_bud
pCV8	pCV8a	D154_C	0.24208	4.08704e-11	Angle_between_C1D1-1_and_C1C1-2	Angle between nucleus in mother and mother tip from a center of mother at M phase
pCV8	pCV8a	D155_C	0.216048	4.28741e-09	Angle_between_C1D2-1_and_C1C1-2
pCV8	pCV8a	D145_C	0.201706	4.39115e-08	Distance_between_nuclear_outline_point_D7_in_mother_and_mother_hip
pCV8	pCV8a	D125_C	0.198142	7.63137e-08	Distance_between_nuclear_gravity_center_in_mother_and_mother_hip
pCV8	pCV8a	D141_C	0.171622	3.41079e-06	Distance_between_nuclear_brightest_point_in_mother_and_mother_hip
pCV8	pCV8a	D112_C	-0.17563	1.98868e-06	Ratio_of_D108_to_C128
pCV8	pCV8a	D152_C	-0.190172	2.53237e-07	Mobility_of_nucleus_in_mother
pCV8	pCV8b	DCV14-1_A	-0.193142	1.62906e-07	Noise_of_nuclear_size	Stability of nuclear size at G1 phase
pCV8	pCV8b	DCV179_A	-0.203242	3.4503e-08	Noise_of_nuclear_minimum_radius
pCV8	pCV8b	DCV173_A	-0.212809	7.35628e-09	Noise_of_maximal_distance_between_nuclear_gravity_center_and_nuclear_outline
pCV8	pCV8b	DCV176_A	-0.215911	4.38722e-09	Noise_of_nuclear_long_axis_length
pCV8	pCV8c	A105_A	0.179681	1.13863e-06	Actin_a_ratio	Accumulation of cells with localized actin patch at G1 phase
pCV8	pCV8c	A7-1_A	0.179305	1.19977e-06	Size_of_actin_region
pCV8	pCV8c	A114	0.176379	1.79573e-06	Actin_a_ratio_to_no_bud_cells
pCV8	pCV8c	A115	-0.176379	1.79573e-06	Actin_b_ratio_to_no_bud_cells
pCV8	pCV8c	A106_A	-0.180476	1.01916e-06	Actin_b_ratio
pCV8	pCV8d	D156_C	0.223118	1.28084e-09	Angle_between_C2D1-2_and_C2C4-2	Angle between nucleus in bud and bud tip from a center of bud
pCV8	pCV8d	D157_C	0.217585	3.30818e-09	Angle_between_C2D2-2_and_C2C4-2
pCV8	pCV8e	ACV121_A	0.203906	3.10669e-08	Noise_of_maximal_distance_between_patches	Variability of distance betwee actin patches at G1 phase
pCV8	pCV8e	ACV120_A	0.192736	1.7311e-07	Noise_of_total_length_of_actin_patch_link
pCV9	pCV9a	CCV101_C	0.28884	2.22045e-15	Noise_of_whole_cell_size	Variability of mother cell size
pCV9	pCV9a	CCV11-1_A1B	0.251703	6.33626e-12	Noise_of_mother_cell_size
pCV9	pCV9a	CCV12-1_A1B	0.24866	1.15232e-11	Noise_of_mother_cell_outline_length
pCV9	pCV9a	CCV103_A1B	0.241139	4.88374e-11	Noise_of_long_axis_length_in_mother
pCV9	pCV9a	CCV104_A1B	0.230569	3.42879e-10	Noise_of_short_axis_length_in_mother
pCV9	pCV9a	CCV128_A1B	0.215244	4.90607e-09	Noise_of_distance_between_middle_point_of_neck_and_mother_hip
pCV9	pCV9a	CCV112_A1B	0.215059	5.06075e-09	Noise_of_distance_between_middle_point_of_neck_and_mother_center
pCV9	pCV9b	CCV11-2_C	0.311735	0	Noise_of_bud_cell_size	Variability of bud cell size
pCV9	pCV9b	CCV12-2_C	0.269454	1.64757e-13	Noise_of_bud_cell_outline_length
pCV9	pCV9b	CCV107_C	0.189357	2.85495e-07	Noise_of_long_axis_length_in_bud
pCV9	pCV9b	CCV117_C	0.185834	4.76424e-07	Noise_of_cell_outline_ratio
pCV9	pCV9b	CCV118_C	0.182449	7.72196e-07	Noise_of_cell_size_ratio
pCV9	pCV9c	C11-2_C	-0.193237	1.60617e-07	Bud_cell_size	Bud cell size at M phase
pCV9	pCV9c	C12-2_C	-0.194008	1.43068e-07	Bud_cell_outline_length
pCV9	pCV9c	C108_C	-0.198663	7.04337e-08	Short_axis_length_in_bud
pCV10	pCV10a	D17-1_A	0.28822	2.66454e-15	Nuclear_fitness_for_ellipse	Nuclear fitness for ellipse and cell roundness
pCV10	pCV10a	D173_A	0.198441	7.2885e-08	Maximal_distance_between_nuclear_gravity_center_and_nuclear_outline
pCV10	pCV10a	D176_A	0.197458	8.47579e-08	Nuclear_long_axis_length
pCV10	pCV10a	C115_C	0.18197	8.26263e-07	Mother_axis_ratio
pCV10	pCV10a	C115_A	0.17459	2.29026e-06	Whole_cell_axis_ratio
pCV10	pCV10a	C115_A1B	0.171362	3.53057e-06	Mother_axis_ratio
pCV10	pCV10b	D17-2_C	0.227564	5.86666e-10	Nuclear_fitness_for_ellipse_in_bud	Nuclear fitness for ellipse in bud at M phase
pCV10	pCV10c	ACV120_C	-0.184795	5.53068e-07	Noise_of_total_length_of_actin_patch_link	Stability of distance between actin paches at M phase
pCV10	pCV10c	ACV121_C	-0.191267	2.15413e-07	Noise_of_maximal_distance_between_patches
pCV10	pCV10f	DCV184_A1B	-0.188032	3.46541e-07	Noise_of_nuclear_axis_ratio	Stability of nuclear axis ratio in S/G2 phase
pCV11	pCV11a	C108_A1B	0.281225	1.24345e-14	Short_axis_length_in_bud	Bud cell size at S/G2 phase
pCV11	pCV11a	A7-2_A1B	0.276344	3.70814e-14	Size_of_actin_region_in_bud
pCV11	pCV11a	C11-2_A1B	0.25499	3.29137e-12	Bud_cell_size
pCV11	pCV11a	A8-2_A1B	0.251914	6.0778e-12	Total_brightness_of_actin_region_in_bud
pCV11	pCV11a	D131_C	0.229055	4.49834e-10	Distance_between_nuclear_brightest_point_in_bud_and_middle_point_of_neck
pCV11	pCV11a	C12-2_A1B	0.227885	5.54099e-10	Bud_cell_outline_length
pCV11	pCV11a	C118_A1B	0.212732	7.45116e-09	Cell_size_ratio
pCV11	pCV11a	C102_A1B	0.202734	3.73735e-08	Whole_cell_outline_length
pCV11	pCV11a	C107_A1B	0.197612	8.27782e-08	Long_axis_length_in_bud
pCV11	pCV11a	C101_A1B	0.194716	1.28599e-07	Whole_cell_size
pCV11	pCV11a	C117_A1B	0.194261	1.37719e-07	Cell_outline_ratio
pCV11	pCV11a	C111_A1B	0.188655	3.16413e-07	Distance_between_bud_tip_and_mother_short_axis_extension
pCV11	pCV11a	D134_C	0.181518	8.80576e-07	Distance_between_two_nuclear_brightest_points_through_middle_point_of_neck
pCV11	pCV11a	C123	-0.187297	3.85618e-07	Small_bud_ratio_to_budded_cells
pCV11	pCV11b	D113_C	0.280515	1.46549e-14	Ratio_of_D109_to_C107	Distance between bud nucleus and bud tip at M phase
pCV11	pCV11b	D146_C	-0.211913	8.5291e-09	Distance_between_nuclear_outline_point_D8_in_bud_and_bud_tip
pCV11	pCV11b	D121_C	-0.225294	8.75667e-10	Distance_between_nuclear_gravity_center_in_bud_and_bud_tip
pCV11	pCV11b	D139_C	-0.225914	7.85336e-10	Distance_between_nuclear_brightest_point_in_bud_and_bud_tip
pCV11	pCV11b	D123_C	-0.254621	3.54451e-12	Ratio_of_D121_to_C107
pCV11	pCV11c	C104_A	0.199372	6.31321e-08	Short_axis_length_in_whole_cell	Short axis length of the cell at G1 phase
pCV11	pCV11f	A110_C	0.207437	1.76794e-08	Actin_f_ratio	Accumulation of cells without actin path
pCV11	pCV11f	A110	0.17516	2.11994e-06	Actin_f_ratio
pCV12	pCV12a	A122_C	-0.176614	1.73875e-06	Number_of_bright_actin_patches	Number of bright actin patches
pCV12	pCV12a	A121_C	-0.179084	1.23723e-06	Maximal_distance_between_patches
pCV12	pCV12a	A120_C	-0.187694	3.63986e-07	Total_length_of_actin_patch_link
pCV12	pCV12a	A123_A	-0.188922	3.04286e-07	Ratio_of_actin_patches_to_actin_region
pCV12	pCV12a	A8-2_A1B	-0.198738	6.96271e-08	Total_brightness_of_actin_region_in_bud
pCV12	pCV12a	A120_A	-0.239501	6.64671e-11	Total_length_of_actin_patch_link
pCV12	pCV12a	A121_A	-0.239562	6.5711e-11	Maximal_distance_between_patches
pCV12	pCV12a	A122_A1B	-0.246672	1.69587e-11	Number_of_bright_actin_patches
pCV12	pCV12a	A122_A	-0.257412	2.01961e-12	Number_of_bright_actin_patches
pCV12	pCV12a	A8-1_A	-0.266101	3.3548e-13	Actin_region_brightness
pCV12	pCV12a	A120_A1B	-0.282652	9.1291e-15	Total_length_of_actin_patch_link
pCV12	pCV12a	A121_A1B	-0.283246	7.98452e-15	Maximal_distance_between_patches
pCV12	pCV12b	D134_C	-0.179891	1.10582e-06	Distance_between_two_nuclear_brightest_points_through_middle_point_of_neck	Distance between bud nucleus and neck at M phase
pCV12	pCV12b	D116_C	-0.180388	1.03169e-06	Distance_between_two_nuclear_gravity_centers_through_middle_point_of_neck
pCV12	pCV12b	D131_C	-0.181277	9.10847e-07	Distance_between_nuclear_brightest_point_in_bud_and_middle_point_of_neck
pCV12	pCV12b	D109_C	-0.202433	3.91817e-08	Distance_between_nuclear_gravity_center_in_bud_and_middle_point_of_neck
pCV12	pCV12b	D144_C	-0.222948	1.31911e-09	Distance_between_nuclear_outline_point_D6-2_in_bud_and_middle_point_of_neck
pCV12	pCV12c	DCV131_C	-0.177567	1.52575e-06	Noise_of_distance_between_nuclear_brightest_point_in_bud_and_middle_point_of_neck	Stability of distance between bud nucleus and neck at M phase
pCV12	pCV12c	D119_C	-0.179076	1.2386e-06	Distance_between_nuclear_gravity_center_in_bud_and_bud_center
pCV12	pCV12c	DCV116_C	-0.188375	3.29629e-07	Noise_of_distance_between_two_nuclear_gravity_centers_through_middle_point_of_neck
pCV12	pCV12c	DCV113_C	-0.189299	2.87922e-07	Noise_of_ratio_of_D109_to_C107
pCV12	pCV12c	DCV134_C	-0.189495	2.79762e-07	Noise_of_distance_between_two_nuclear_brightest_points_through_middle_point_of_neck
pCV12	pCV12c	DCV109_C	-0.21071	1.03911e-08	Noise_of_distance_between_nuclear_gravity_center_in_bud_and_middle_point_of_neck
pCV12	pCV12e	DCV119_C	-0.189167	2.93552e-07	Noise_of_distance_between_nuclear_gravity_center_in_bud_and_bud_center	Stability of distance between bud nucleus and bud center
pCV13	pCV13a	C103_A	0.248848	1.11087e-11	Long_axis_length_in_whole_cell	Long axis length in mother
pCV13	pCV13a	D102_A	0.232581	2.38332e-10	Distance_between_nuclear_gravity_center_and_mother_tip
pCV13	pCV13a	D127_A	0.223977	1.10282e-09	Distance_between_nuclear_brightest_point_and_cell_tip
pCV13	pCV13a	C103_C	0.221939	1.57104e-09	Long_axis_length_in_mother
pCV13	pCV13a	D118_A1B	0.210528	1.07045e-08	Distance_between_nuclear_gravity_center_and_mother_center
pCV13	pCV13a	D104_A1B	0.207107	1.86434e-08	Distance_between_nuclear_gravity_center_and_mother_tip
pCV13	pCV13a	D129_A1B	0.205165	2.54382e-08	Distance_between_nuclear_brightest_point_and_mother_tip
pCV13	pCV13a	C103_A1B	0.198763	6.93559e-08	Long_axis_length_in_mother
pCV13	pCV13a	C12-1_A	0.197813	8.02656e-08	Whole_cell_outline_length
pCV13	pCV13a	D142_A1B	0.195334	1.17121e-07	Distance_between_nuclear_brightest_point_and_mother_hip
pCV13	pCV13a	D145_A1B	0.193784	1.47965e-07	Distance_between_nuclear_outline_point_D7_and_mother_hip
pCV13	pCV13a	D126_A1B	0.190134	2.54657e-07	Distance_between_nuclear_gravity_center_and_mother_hip
pCV13	pCV13a	C11-1_A	0.177181	1.60884e-06	Whole_cell_size
pCV13	pCV13a	C112_A1B	0.172128	3.18829e-06	Distance_between_middle_point_of_neck_and_mother_center
pCV13	pCV13a	C115_A1B	-0.224621	9.85477e-10	Mother_axis_ratio
pCV13	pCV13b	D128_C	0.18832	3.32298e-07	Distance_between_nuclear_brightest_point_in_mother_and_mother_tip	Distance between nucleus and cell periphery in mother at M phase
pCV13	pCV13b	D103_C	0.175477	2.03074e-06	Distance_between_nuclear_gravity_center_in_mother_and_mother_tip
pCV13	pCV13c	CCV106_A1B	0.22392	1.11373e-09	Noise_of_bud_direction	Variability of bud direction at S/G2 phase
pCV14	pCV14a	A123_A	0.240002	6.05005e-11	Ratio_of_actin_patches_to_actin_region	Ratio of actin patches to actin region at G1 phase
pCV14	pCV14a	A122_A	0.180385	1.03216e-06	Number_of_bright_actin_patches
pCV15	pCV15a	C124_A1B	0.240926	5.0846e-11	Medium_bud_ratio	Accumulation of cells with middle/large bud
pCV15	pCV15a	C117_A1B	0.223984	1.10137e-09	Cell_outline_ratio
pCV15	pCV15a	C107_A1B	0.221968	1.56329e-09	Long_axis_length_in_bud
pCV15	pCV15a	C118_A1B	0.210136	1.14129e-08	Cell_size_ratio
pCV15	pCV15a	C121	0.209699	1.22558e-08	Medium_bud_ratio
pCV15	pCV15a	C12-2_A1B	0.208331	1.53033e-08	Bud_cell_outline_length
pCV15	pCV15a	C111_A1B	0.200887	4.99019e-08	Distance_between_bud_tip_and_mother_short_axis_extension
pCV15	pCV15a	C124	0.196706	9.50776e-08	Medium_bud_ratio_to_buded_cells
pCV15	pCV15a	C11-2_A1B	0.183897	6.28813e-07	Bud_cell_size
pCV15	pCV15a	A108	0.180432	1.02536e-06	Actin_d_iso_ratio
pCV15	pCV15a	C123	-0.204713	2.73332e-08	Small_bud_ratio_to_budded_cells
pCV15	pCV15a	C123_A1B	-0.229194	4.38762e-10	Small_bud_ratio
pCV15	pCV15b	D16-1_A	0.25705	2.17293e-12	Maximal_intensity_of_nuclear_brightness	Nuclear brightness
pCV15	pCV15b	D16-2_C	0.22989	3.87356e-10	Maximal_intensity_of_nuclear_brightness_in_bud
pCV15	pCV15b	D16-3_C	0.229288	4.31468e-10	Maximal_intensity_of_nuclear_brightness_in_whole_cell
pCV15	pCV15b	D192_C	0.224284	1.04527e-09	Average_of_nuclear_brightness_in_bud
pCV15	pCV15b	D193_C	0.217932	3.11972e-09	Average_of_nuclear_brightness_in_whole_cell
pCV15	pCV15b	D191_C	0.205788	2.30319e-08	Average_of_nuclear_brightness_in_mother
pCV15	pCV15b	D15-2_C	0.196832	9.32657e-08	Nuclear_brightness_in_bud
pCV15	pCV15b	D16-1_C	0.195108	1.21193e-07	Maximal_intensity_of_nuclear_brightness_in_mother
pCV15	pCV15b	D15-3_C	0.181765	8.50439e-07	Nuclear_brightness_in_whole_cell
pCV15	pCV15e	A110	0.232369	2.47676e-10	Actin_f_ratio	Accumulation of cells without actin path
pCV15	pCV15e	A119	0.197472	8.45773e-08	Actin_f_ratio_to_budded_cells
pCV16	pCV16a	D199	0.185168	5.24324e-07	Nuclear_A_ratio	Accumulation of cells at G1 phase
pCV16	pCV16a	C119	0.180816	9.71709e-07	No_bud_ratio
pCV16	pCV16a	D210	0.177861	1.46507e-06	Nuclear_A_ratio_to_nuclear_AA1BC_cells
pCV16	pCV16a	A108	-0.169428	4.55818e-06	Actin_d_iso_ratio
pCV16	pCV16a	C11-2_A1B	-0.176727	1.71208e-06	Bud_cell_size
pCV16	pCV16a	A7-2_A1B	-0.183419	6.73044e-07	Size_of_actin_region_in_bud
pCV16	pCV16a	C108_A1B	-0.184944	5.41398e-07	Short_axis_length_in_bud
pCV16	pCV16a	D200	-0.216416	4.03015e-09	Nuclear_A1_ratio
pCV16	pCV16a	D211	-0.22826	5.18344e-10	Nuclear_A1_ratio_to_nuclear_AA1BC_cells
pCV16	pCV16b	DCV114_A1B	-0.176402	1.79002e-06	Noise_of_ratio_of_D110_to_C128	Variability of distance between nucleus and cell peripheri in mother at G2/S phase
pCV16	pCV16b	DCV104_A1B	-0.201928	4.24118e-08	Noise_of_distance_between_nuclear_gravity_center_and_mother_tip
pCV16	pCV16b	DCV126_A1B	-0.21963	2.33653e-09	Noise_of_distance_between_nuclear_gravity_center_and_mother_hip
pCV16	pCV16f	C126_C	0.208328	1.53108e-08	Brightness_difference_of_cell_wall	Brightness difference of cell wall
pCV16	pCV16f	C126_A1B	0.178416	1.35705e-06	Brightness_difference_of_cell_wall
pCV17	pCV17a	D199	0.204427	2.86016e-08	Nuclear_A_ratio	Accumulation of cells at G1 phase
pCV17	pCV17a	D210	0.194233	1.38302e-07	Nuclear_A_ratio_to_nuclear_AA1BC_cells
pCV17	pCV17a	C119	0.191513	2.07701e-07	No_bud_ratio
pCV17	pCV17a	C123_A1B	0.184051	6.15164e-07	Small_bud_ratio
pCV17	pCV17a	D142_A1B	-0.168205	5.34998e-06	Distance_between_nuclear_brightest_point_and_mother_hip
pCV17	pCV17a	D129_A1B	-0.175757	1.95482e-06	Distance_between_nuclear_brightest_point_and_mother_tip
pCV17	pCV17a	C117_A1B	-0.187971	3.4963e-07	Cell_outline_ratio
pCV17	pCV17a	C121	-0.194546	1.31937e-07	Medium_bud_ratio
pCV17	pCV17a	C102_A1B	-0.202242	4.03758e-08	Whole_cell_outline_length
pCV17	pCV17a	C108_A1B	-0.203102	3.5271e-08	Short_axis_length_in_bud
pCV17	pCV17a	C118_A1B	-0.205154	2.54818e-08	Cell_size_ratio
pCV17	pCV17a	D107_A1B	-0.213348	6.7279e-09	Ratio_of_D104_to_C103
pCV17	pCV17a	D118_A1B	-0.227233	6.22038e-10	Distance_between_nuclear_gravity_center_and_mother_center
pCV17	pCV17a	C12-2_A1B	-0.227496	5.93759e-10	Bud_cell_outline_length
pCV17	pCV17a	C107_A1B	-0.230916	3.22099e-10	Long_axis_length_in_bud
pCV17	pCV17a	C11-2_A1B	-0.239776	6.31235e-11	Bud_cell_size
pCV17	pCV17b	D200	-0.176007	1.88917e-06	Nuclear_A1_ratio	Stability of cell size ratio at S/G2 phase
pCV17	pCV17b	CCV118_A1B	-0.1846	5.68743e-07	Noise_of_cell_size_ratio
pCV17	pCV17b	D211	-0.187253	3.88097e-07	Nuclear_A1_ratio_to_nuclear_AA1BC_cells
pCV17	pCV17b	CCV117_A1B	-0.199045	6.64107e-08	Noise_of_cell_outline_ratio
pCV17	pCV17c	D145_A1B	-0.179505	1.16684e-06	Distance_between_nuclear_outline_point_D7_and_mother_hip	Distance between nucleus and cell periphery in mother at S/G2 phase
pCV18	pCV18a	CCV11-2_A1B	0.190148	2.54144e-07	Noise_of_bud_cell_size	Variability of bud cell size at S/G2 phase
pCV18	pCV18a	CCV118_A1B	0.18975	2.69486e-07	Noise_of_cell_size_ratio
pCV18	pCV18a	CCV117_A1B	0.177801	1.47736e-06	Noise_of_cell_outline_ratio
pCV18	pCV18a	CCV12-2_A1B	0.177769	1.48388e-06	Noise_of_bud_cell_outline_length
pCV18	pCV18a	ACV7-2_A1B	0.171726	3.36383e-06	Noise_of_size_of_actin_region_in_bud
pCV18	pCV18b	DCV139_C	-0.169818	4.33028e-06	Noise_of_distance_between_nuclear_brightest_point_in_bud_and_bud_tip	Stability of distance between nucleus and cell periphery in bud at M phase
pCV18	pCV18b	DCV113_C	-0.175207	2.10649e-06	Noise_of_ratio_of_D109_to_C107
pCV18	pCV18b	DCV123_C	-0.185576	4.94471e-07	Noise_of_ratio_of_D121_to_C107
pCV18	pCV18b	DCV121_C	-0.190994	2.24307e-07	Noise_of_distance_between_nuclear_gravity_center_in_bud_and_bud_tip
pCV18	pCV18b	DCV131_C	-0.197481	8.44591e-08	Noise_of_distance_between_nuclear_brightest_point_in_bud_and_middle_point_of_neck
pCV18	pCV18c	DCV14-3_C	0.201989	4.20109e-08	Noise_of_nuclear_size_in_whole_cell	Variability of nuclear size at M phase
pCV19	pCV19a	CCV103_C	-0.191522	2.07424e-07	Noise_of_long_axis_length_in_mother	Stability of long axis length in mother at M phase
pCV19	pCV19a	DCV185_C	-0.207834	1.65831e-08	Noise_of_total_length_of_two_straight_segments_D11-1C4-1_and_D11-2C4-1
pCV19	pCV19a	DCV186_C	-0.225563	8.35315e-10	Noise_of_total_length_of_two_straight_segments_D12-1C4-1_and_D12-2C4-1
pCV19	pCV19b	DCV129_A1B	-0.21108	9.78044e-09	Noise_of_distance_between_nuclear_brightest_point_and_mother_tip	Stability of distance between nucleus and cell periphery in mother at S/G2 phase
pCV19	pCV19b	DCV142_A1B	-0.237969	8.84929e-11	Noise_of_distance_between_nuclear_brightest_point_and_mother_hip
pCV19	pCV19d	CCV128_A1B	-0.190665	2.35464e-07	Noise_of_distance_between_middle_point_of_neck_and_mother_hip	Stability of distance between neck and mother center at S/G2 pahse
pCV19	pCV19d	CCV112_A1B	-0.193692	1.50018e-07	Noise_of_distance_between_middle_point_of_neck_and_mother_center
pCV19	pCV19e	CCV13_A	-0.195308	1.17574e-07	Noise_of_whole_cell_fitness_for_ellipse	Stability of fitness for ellipse at G1 phase
pCV20	pCV20a	C111_C	0.184579	5.70471e-07	Distance_between_bud_tip_and_mother_short_axis_extension	Bud direction at M phase
pCV20	pCV20a	C110_C	-0.181571	8.74003e-07	Distance_between_bud_tip_and_mother_long_axis_extension
pCV20	pCV20a	C106_C	-0.1945	1.32855e-07	Bud_direction
pCV21	pCV21a	C104_A1B	-0.173373	2.69869e-06	Short_axis_length_in_mother	Short axis length in mother
pCV21	pCV21a	C104_C	-0.180981	9.49488e-07	Short_axis_length_in_mother
pCV21	pCV21a	C109_A1B	-0.181401	8.95193e-07	Neck_width
pCV21	pCV21a	C12-1_A	-0.201656	4.42573e-08	Whole_cell_outline_length
pCV21	pCV21a	C11-1_A	-0.204311	2.91331e-08	Whole_cell_size
pCV21	pCV21a	C104_A	-0.226839	6.67053e-10	Short_axis_length_in_whole_cell
pCV21	pCV21b	DCV169_C	0.23835	8.24287e-11	Noise_of_angle_between_C4-1D1-1_and_C4-1C1	Variability of nuclear locus in mother
pCV21	pCV21b	DCV170_C	0.17328	2.73271e-06	Noise_of_angle_between_C4-1D2-1_and_C4-1C1
pCV21	pCV21c	C120	-0.215348	4.82182e-09	Small_bud_ratio	Ratio of cells with small bud
pCV21	pCV21d	CCV13_A	-0.215668	4.56993e-09	Noise_of_whole_cell_fitness_for_ellipse	Stability of whole cell fitness for ellipse at G1 phase
pCV21	pCV21e	ACV103_C	-0.199027	6.65922e-08	Noise_of_relative_distance_of_actin_patch_center_from_neck_in_mother	Stability of distance between actin patches and neck in mother
aPrincipal components of morphological traits correlating to each pCV indicate independent group of morphological trait in each pCV			s
bIDs of each morphological traits which are previously listed in Ohya et al. [15].
cCorrelation between pCV score and Z value of mutants in each trait.
dDescriptions of each trait are previously listed in Ohya et al. [15]. Green and red texts indicate representive features of mutants involved in RNA pol. II and chaperonin CCT complex in Figure 2A, respectively.

## Sheet: B
GOID	GO groupa	P valueb	Significancec	Name space	GO term
GO:0005847	11	0.0222801		cellular_component	mRNA cleavage and polyadenylation specificity factor complex
GO:0005849	11	0.00711076		cellular_component	mRNA cleavage factor complex
GO:0006378	11	0.0245294		biological_process	mRNA polyadenylation
GO:0043631	11	0.0237457		biological_process	RNA polyadenylation
GO:0006379	11	0.0443847		biological_process	mRNA cleavage
GO:0031124	11	0.000538377		biological_process	mRNA 3'-end processing
GO:0031123	11	0.00219501		biological_process	RNA 3'-end processing
GO:0030847	11	0.0193401		biological_process	termination of RNA polymerase II transcription, exosome-dependent
GO:0030846	11	0.000335302		biological_process	termination of RNA polymerase II transcription, poly(A)-coupled
GO:0006369	11	0.00072232		biological_process	termination of RNA polymerase II transcription
GO:0006353	11	0.000578004		biological_process	DNA-dependent transcription, termination
GO:0050684	11	5.51864e-06	*	biological_process	regulation of mRNA processing
GO:0000467	11	1.00427e-05	*	biological_process	exonucleolytic trimming to generate mature 3'-end of 5.8S rRNA from tricistronic rRNA transcript (SSU-rRNA, 5.8S rRNA, LSU-rRNA)
GO:0000459	11	4.02192e-05	*	biological_process	exonucleolytic trimming involved in rRNA processing
GO:0000176	11	1.34112e-06	*	cellular_component	nuclear exosome (RNase complex)
GO:0071051	11	3.39701e-08	*	biological_process	polyadenylation-dependent snoRNA 3'-end processing
GO:0071042	11	1.23777e-08	*	biological_process	nuclear polyadenylation-dependent mRNA catabolic process
GO:0071035	11	7.04592e-07	*	biological_process	nuclear polyadenylation-dependent rRNA catabolic process
GO:0034661	11	1.75619e-08	*	biological_process	ncRNA catabolic process
GO:0071028	11	0.00753411		biological_process	nuclear mRNA surveillance
GO:0071025	11	5.76462e-05	*	biological_process	RNA surveillance
GO:0000291	11	3.34058e-05	*	biological_process	nuclear-transcribed mRNA catabolic process, exonucleolytic
GO:0000184	11	8.72309e-08	*	biological_process	nuclear-transcribed mRNA catabolic process, nonsense-mediated decay
GO:0000177	11	5.68948e-06	*	cellular_component	cytoplasmic exosome (RNase complex)
GO:0043144	11	3.45861e-06	*	biological_process	snoRNA processing
GO:0016074	11	1.20379e-06	*	biological_process	snoRNA metabolic process
GO:0031126	11	1.57457e-06	*	biological_process	snoRNA 3'-end processing
GO:0043628	11	3.99089e-05	*	biological_process	ncRNA 3'-end processing
GO:0034475	11	0.000357058		biological_process	U4 snRNA 3'-end processing
GO:0034472	11	3.0804e-05	*	biological_process	snRNA 3'-end processing
GO:0034476	11	0.000659763		biological_process	U5 snRNA 3'-end processing
GO:0016073	11	9.20418e-06	*	biological_process	snRNA metabolic process
GO:0000956	11	6.46339e-06	*	biological_process	nuclear-transcribed mRNA catabolic process
GO:0006401	11	3.2167e-05	*	biological_process	RNA catabolic process
GO:0034655	11	2.36211e-07	*	biological_process	nucleobase-containing compound catabolic process
GO:0000288	11	0.00073637		biological_process	nuclear-transcribed mRNA catabolic process, deadenylation-dependent decay
GO:0000932	11	5.28179e-06	*	cellular_component	cytoplasmic mRNA processing body
GO:0035770	11	1.80628e-05	*	cellular_component	ribonucleoprotein granule
GO:0010494	11	1.28385e-05	*	cellular_component	cytoplasmic stress granule
GO:0003729	11	0.000170495		molecular_function	mRNA binding
GO:0031369	11	0.000199269		molecular_function	translation initiation factor binding
GO:0003727	11	4.96634e-07	*	molecular_function	single-stranded RNA binding
GO:0003743	11	5.75264e-06	*	molecular_function	translation initiation factor activity
GO:0008135	11	5.16106e-07	*	molecular_function	translation factor activity, nucleic acid binding
GO:0006413	11	2.79377e-08	*	biological_process	translational initiation
GO:0006446	11	8.20316e-05		biological_process	regulation of translational initiation
GO:0005851	11	6.00599e-05	*	cellular_component	eukaryotic translation initiation factor 2B complex
GO:0005852	11	8.58242e-06	*	cellular_component	eukaryotic translation initiation factor 3 complex
GO:0043614	11	1.21506e-05	*	cellular_component	multi-eIF complex
GO:0034455	10	0.0134186		cellular_component	t-UTP complex
GO:0045943	10	0.0111828		biological_process	positive regulation of transcription from RNA polymerase I promoter
GO:0000792	10	0.0426582		cellular_component	heterochromatin
GO:0030515	10	2.32326e-05	*	molecular_function	snoRNA binding
GO:0006360	10	3.58838e-09	*	biological_process	transcription from RNA polymerase I promoter
GO:0044452	10	4.99074e-09	*	cellular_component	nucleolar part
GO:0030686	10	6.94469e-07	*	cellular_component	90S preribosome
GO:0030684	10	6.58089e-05		cellular_component	preribosome
GO:0000462	10	0.0002791		biological_process	maturation of SSU-rRNA from tricistronic rRNA transcript (SSU-rRNA, 5.8S rRNA, LSU-rRNA)
GO:0030490	10	8.41273e-05		biological_process	maturation of SSU-rRNA
GO:0042274	10	4.07656e-05	*	biological_process	ribosomal small subunit biogenesis
GO:0032040	10	0.0043496		cellular_component	small-subunit processome
GO:0000469	10	4.94992e-05	*	biological_process	cleavage involved in rRNA processing
GO:0000466	10	0.000425459		biological_process	maturation of 5.8S rRNA from tricistronic rRNA transcript (SSU-rRNA, 5.8S rRNA, LSU-rRNA)
GO:0090305	10	0.000774399		biological_process	nucleic acid phosphodiester bond hydrolysis
GO:0000480	10	0.00616119		biological_process	endonucleolytic cleavage in 5'-ETS of tricistronic rRNA transcript (SSU-rRNA, 5.8S rRNA, LSU-rRNA)
GO:0000967	10	0.0139179		biological_process	rRNA 5'-end processing
GO:0000447	10	0.00166037		biological_process	endonucleolytic cleavage in ITS1 to separate SSU-rRNA from 5.8S rRNA and LSU-rRNA from tricistronic rRNA transcript (SSU-rRNA, 5.8S rRNA, LSU-rRNA)
GO:0000056	10	0.00176014		biological_process	ribosomal small subunit export from nucleus
GO:0030688	10	0.0662753		cellular_component	preribosome, small subunit precursor
GO:0030689	10	2.07029e-05	*	cellular_component	Noc complex
GO:0042255	10	3.00321e-07	*	biological_process	ribosome assembly
GO:0070925	10	3.73864e-05	*	biological_process	organelle assembly
GO:0000027	10	1.76759e-06	*	biological_process	ribosomal large subunit assembly
GO:0022618	10	8.12195e-05		biological_process	ribonucleoprotein complex assembly
GO:0000028	10	0.00105667		biological_process	ribosomal small subunit assembly
GO:0030687	10	0.000293622		cellular_component	preribosome, large subunit precursor
GO:0042273	10	2.83551e-08	*	biological_process	ribosomal large subunit biogenesis
GO:0000463	10	0.00480261		biological_process	maturation of LSU-rRNA from tricistronic rRNA transcript (SSU-rRNA, 5.8S rRNA, LSU-rRNA)
GO:0019843	10	0.0011751		molecular_function	rRNA binding
GO:0022627	10	2.02512e-08	*	cellular_component	cytosolic small ribosomal subunit
GO:0015935	10	2.38104e-08	*	cellular_component	small ribosomal subunit
GO:0006407	10	2.54097e-06	*	biological_process	rRNA export from nucleus
GO:0002181	10	4.52943e-14	*	biological_process	cytoplasmic translation
GO:0022626	10	3.226e-14	*	cellular_component	cytosolic ribosome
GO:0022625	10	6.45423e-16	*	cellular_component	cytosolic large ribosomal subunit
GO:0000959	13	0.00222485		biological_process	mitochondrial RNA metabolic process
GO:0004812	13	0.000116993		molecular_function	aminoacyl-tRNA ligase activity
GO:0046085	13	0.0373426		biological_process	adenosine metabolic process
GO:0032259	13	4.65766e-05	*	biological_process	methylation
GO:0008757	13	2.7587e-06	*	molecular_function	S-adenosylmethionine-dependent methyltransferase activity
GO:0001510	13	1.01042e-05	*	biological_process	RNA methylation
GO:0008173	13	5.59012e-07	*	molecular_function	RNA methyltransferase activity
GO:0030488	13	2.90159e-05	*	biological_process	tRNA methylation
GO:0034708	13	0.0018021		cellular_component	methyltransferase complex
GO:0006400	13	0.000211727		biological_process	tRNA modification
GO:0009451	13	7.73785e-07	*	biological_process	RNA modification
GO:0008033	13	2.25392e-07	*	biological_process	tRNA processing
GO:0006399	13	0.00440481		biological_process	tRNA metabolic process
GO:0002097	13	0.00170942		biological_process	tRNA wobble base modification
GO:0004549	13	2.14645e-06	*	molecular_function	tRNA-specific ribonuclease activity
GO:0005732	13	0.0174379		cellular_component	small nucleolar ribonucleoprotein complex
GO:0000214	13	4.94314e-05	*	cellular_component	tRNA-intron endonuclease complex
GO:0000394	13	2.76071e-06	*	biological_process	RNA splicing, via endonucleolytic cleavage and ligation
GO:0031428	13	0.00147371		cellular_component	box C/D snoRNP complex
GO:0000154	13	9.28746e-05		biological_process	rRNA modification
GO:0000384	5	0.00269374		molecular_function	first spliceosomal transesterification activity
GO:0071006	5	0.0043769		cellular_component	U2-type catalytic step 1 spliceosome
GO:0000974	5	0.00124621		cellular_component	Prp19 complex
GO:0071007	5	0.00101364		cellular_component	U2-type catalytic step 2 spliceosome
GO:0071008	5	0.00270123		cellular_component	U2-type post-mRNA release spliceosomal complex
GO:0071014	5	0.00134044		cellular_component	post-mRNA release spliceosomal complex
GO:0000349	5	0.0901798		biological_process	generation of catalytic spliceosome for first transesterification step
GO:0000393	5	0.000775007		biological_process	spliceosomal conformational changes to generate catalytic conformation
GO:0045292	5	0.00775485		biological_process	mRNA cis splicing, via spliceosome
GO:0000398	5	0.000829338		biological_process	mRNA splicing, via spliceosome
GO:0008380	5	0.000408431		biological_process	RNA splicing
GO:0006397	5	0.000219315		biological_process	mRNA processing
GO:0005684	5	0.0228586		cellular_component	U2-type spliceosomal complex
GO:0005681	5	0.00888657		cellular_component	spliceosomal complex
GO:0005685	5	0.000634682		cellular_component	U1 snRNP
GO:0071004	5	0.00472601		cellular_component	U2-type prespliceosome
GO:0046540	5	4.1758e-06	*	cellular_component	U4/U6 x U5 tri-snRNP complex
GO:0030532	5	3.95905e-05	*	cellular_component	small nuclear ribonucleoprotein complex
GO:0005682	5	0.003002		cellular_component	U5 snRNP
GO:0005686	5	0.0557856		cellular_component	U2 snRNP
GO:0000245	5	0.00658852		biological_process	spliceosomal complex assembly
GO:0000387	5	0.125007		biological_process	spliceosomal snRNP assembly
GO:0017069	5	0.11233		molecular_function	snRNA binding
GO:0000388	5	0.000361531		biological_process	spliceosome conformational change to release U4 (or U4atac) and U1 (or U11)
GO:0032545	19	5.94665e-05	*	cellular_component	CURI complex
GO:0044743	14	0.00235221		biological_process	intracellular protein transmembrane import
GO:0065002	14	4.27946e-05	*	biological_process	intracellular protein transmembrane transport
GO:0017038	14	6.96429e-05		biological_process	protein import
GO:0006626	14	0.00446004		biological_process	protein targeting to mitochondrion
GO:0006839	14	0.00163103		biological_process	mitochondrial transport
GO:0044455	14	0.00565684		cellular_component	mitochondrial membrane part
GO:0007008	14	0.000235349		biological_process	outer mitochondrial membrane organization
GO:0007006	14	0.00697368		biological_process	mitochondrial membrane organization
GO:0015266	14	0.00115504		molecular_function	protein channel activity
GO:0008320	14	9.05588e-05		molecular_function	protein transmembrane transporter activity
GO:0005742	14	0.0066447		cellular_component	mitochondrial outer membrane translocase complex
GO:0008565	14	0.000211289		molecular_function	protein transporter activity
GO:0030943	14	0.00674546		molecular_function	mitochondrion targeting sequence binding
GO:0001405	14	0.0178204		cellular_component	presequence translocase-associated import motor
GO:0005744	14	0.0221471		cellular_component	mitochondrial inner membrane presequence translocase complex
GO:0030150	14	0.0475402		biological_process	protein import into mitochondrial matrix
GO:0005741	14	0.00358449		cellular_component	mitochondrial outer membrane
GO:0042721	14	0.0239402		cellular_component	mitochondrial inner membrane protein insertion complex
GO:0045041	14	2.23541e-05	*	biological_process	protein import into mitochondrial intermembrane space
GO:0001671	14	0.100994		molecular_function	ATPase activator activity
GO:0060590	14	0.0850071		molecular_function	ATPase regulator activity
GO:0051087	14	9.01512e-06	*	molecular_function	chaperone binding
GO:0051082	14	9.41489e-13	*	molecular_function	unfolded protein binding
GO:0006457	14	3.9203e-10	*	biological_process	protein folding
GO:0042026	14	0.000789227		biological_process	protein refolding
GO:0005832	14	4.73521e-17	*	cellular_component	chaperonin-containing T-complex
GO:0035639	14	1.17741e-05	*	molecular_function	purine ribonucleoside triphosphate binding
GO:0017076	14	1.60691e-05	*	molecular_function	purine nucleotide binding
GO:0036094	14	6.41254e-05		molecular_function	small molecule binding
GO:0005525	14	0.000241593		molecular_function	GTP binding
GO:0043168	14	0.000113598		molecular_function	anion binding
GO:0043167	14	0.000413474		molecular_function	ion binding
GO:0005524	14	0.00281779		molecular_function	ATP binding
GO:0030554	14	0.00360741		molecular_function	adenyl nucleotide binding
GO:0003924	14	1.91075e-06	*	molecular_function	GTPase activity
GO:0005786	14	0.00179258		cellular_component	signal recognition particle, endoplasmic reticulum targeting
GO:0005048	14	0.00452106		molecular_function	signal sequence binding
GO:0006614	14	0.0328922		biological_process	SRP-dependent cotranslational protein targeting to membrane
GO:0045047	14	0.00160435		biological_process	protein targeting to ER
GO:0006612	14	0.00460636		biological_process	protein targeting to membrane
GO:0006616	14	0.00227044		biological_process	SRP-dependent cotranslational protein targeting to membrane, translocation
GO:0031204	14	0.000129035		biological_process	posttranslational protein targeting to membrane, translocation
GO:0005791	14	9.02678e-05		cellular_component	rough endoplasmic reticulum
GO:0009295	6	0.124411		cellular_component	nucleoid
GO:0000002	6	0.00453978		biological_process	mitochondrial genome maintenance
GO:0032543	6	1.06431e-05	*	biological_process	mitochondrial translation
GO:0005759	6	4.08403e-07	*	cellular_component	mitochondrial matrix
GO:0016226	15	0.000685058		biological_process	iron-sulfur cluster assembly
GO:0046872	15	1		molecular_function	metal ion binding
GO:0005758	15	1.80848e-06	*	cellular_component	mitochondrial intermembrane space
GO:0006812	15	0.0147097		biological_process	cation transport
GO:0008324	15	0.0331064		molecular_function	cation transmembrane transporter activity
GO:0042625	15	0.000779655		molecular_function	ATPase activity, coupled to transmembrane movement of ions
GO:0015399	15	0.000573899		molecular_function	primary active transmembrane transporter activity
GO:0022804	15	0.000398648		molecular_function	active transmembrane transporter activity
GO:0006879	15	0.156089		biological_process	cellular iron ion homeostasis
GO:0006875	15	0.122482		biological_process	cellular metal ion homeostasis
GO:0030003	15	0.00771412		biological_process	cellular cation homeostasis
GO:0055080	15	0.108603		biological_process	cation homeostasis
GO:0006873	15	0.00118042		biological_process	cellular ion homeostasis
GO:0050801	15	0.00730966		biological_process	ion homeostasis
GO:0007031	7	0.0557005		biological_process	peroxisome organization
GO:0005777	7	0.000672131		cellular_component	peroxisome
GO:0032787	7	1.51147e-05	*	biological_process	monocarboxylic acid metabolic process
GO:1901607	7	0.00292843		biological_process	alpha-amino acid biosynthetic process
GO:1901605	7	0.0595842		biological_process	alpha-amino acid metabolic process
GO:0008652	7	0.00741398		biological_process	cellular amino acid biosynthetic process
GO:0016053	7	0.000923803		biological_process	organic acid biosynthetic process
GO:0009308	7	0.0044142		biological_process	amine metabolic process
GO:0016829	7	0.0360259		molecular_function	lyase activity
GO:0009110	7	0.0342327		biological_process	vitamin biosynthetic process
GO:0006790	7	0.000207591		biological_process	sulfur compound metabolic process
GO:0006575	7	0.0658962		biological_process	cellular modified amino acid metabolic process
GO:0004659	7	5.63137e-05	*	molecular_function	prenyltransferase activity
GO:0016765	7	0.000764462		molecular_function	transferase activity, transferring alkyl or aryl (other than methyl) groups
GO:0004661	7	0.0016456		molecular_function	protein geranylgeranyltransferase activity
GO:0006779	7	0.00232243		biological_process	porphyrin-containing compound biosynthetic process
GO:0046474	3	0.00143288		biological_process	glycerophospholipid biosynthetic process
GO:0008654	3	0.000118825		biological_process	phospholipid biosynthetic process
GO:0006650	3	0.000714382		biological_process	glycerophospholipid metabolic process
GO:0046486	3	0.000184304		biological_process	glycerolipid metabolic process
GO:0006644	3	5.73754e-05	*	biological_process	phospholipid metabolic process
GO:0046488	3	0.000275462		biological_process	phosphatidylinositol metabolic process
GO:0008610	3	0.000117467		biological_process	lipid biosynthetic process
GO:0090407	3	9.80577e-06	*	biological_process	organophosphate biosynthetic process
GO:0006506	3	0.000171496		biological_process	GPI anchor biosynthetic process
GO:0006661	3	0.000303748		biological_process	phosphatidylinositol biosynthetic process
GO:0046467	3	0.00111215		biological_process	membrane lipid biosynthetic process
GO:0016780	3	0.0160149		molecular_function	phosphotransferase activity, for other substituted phosphate groups
GO:0030176	3	0.00310966		cellular_component	integral to endoplasmic reticulum membrane
GO:0031301	3	0.000400541		cellular_component	integral to organelle membrane
GO:0005789	3	0.000211223		cellular_component	endoplasmic reticulum membrane
GO:0042175	3	0.0100377		cellular_component	nuclear outer membrane-endoplasmic reticulum membrane network
GO:0042765	3	0.0147804		cellular_component	GPI-anchor transamidase complex
GO:0030148	3	0.0382755		biological_process	sphingolipid biosynthetic process
GO:0016758	3	0.00154144		molecular_function	transferase activity, transferring hexosyl groups
GO:0016757	3	0.00154284		molecular_function	transferase activity, transferring glycosyl groups
GO:0000030	3	0.000864107		molecular_function	mannosyltransferase activity
GO:0006487	3	0.00157432		biological_process	protein N-linked glycosylation
GO:0006486	3	0.000412096		biological_process	protein glycosylation
GO:1901137	3	1.09792e-05	*	biological_process	carbohydrate derivative biosynthetic process
GO:0006488	3	0.00100037		biological_process	dolichol-linked oligosaccharide biosynthetic process
GO:0008375	3	0.00624372		molecular_function	acetylglucosaminyltransferase activity
GO:0008194	3	0.0173694		molecular_function	UDP-glycosyltransferase activity
GO:0004584	3	0.0469113		molecular_function	dolichyl-phosphate-mannose-glycolipid alpha-mannosyltransferase activity
GO:0046165	3	1.59286e-07	*	biological_process	alcohol biosynthetic process
GO:0006066	3	1.34705e-07	*	biological_process	alcohol metabolic process
GO:0006696	3	2.71664e-05	*	biological_process	ergosterol biosynthetic process
GO:0006694	3	2.63248e-05	*	biological_process	steroid biosynthetic process
GO:0006720	3	0.000205948		biological_process	isoprenoid metabolic process
GO:0016616	3	0.012723		molecular_function	oxidoreductase activity, acting on the CH-OH group of donors, NAD or NADP as acceptor
GO:0034399	3	0.00361393		cellular_component	nuclear periphery
GO:0006655	3	0.00448667		biological_process	phosphatidylglycerol biosynthetic process
GO:0007118	1	0.00276066		biological_process	budding cell apical bud growth
GO:0007117	1	0.000177679		biological_process	budding cell bud growth
GO:0007114	1	8.19213e-05		biological_process	cell budding
GO:0033205	1	1.88836e-05	*	biological_process	cell cycle cytokinesis
GO:0032506	1	4.41277e-05	*	biological_process	cytokinetic process
GO:0000910	1	0.00039924		biological_process	cytokinesis
GO:0051301	1	9.13952e-05		biological_process	cell division
GO:0030010	1	0.00276448		biological_process	establishment of cell polarity
GO:0007163	1	8.27532e-06	*	biological_process	establishment or maintenance of cell polarity
GO:0032153	1	6.59953e-05		cellular_component	cell division site
GO:0030479	1	0.000191875		cellular_component	actin cortical patch
GO:0030863	1	8.50702e-07	*	cellular_component	cortical cytoskeleton
GO:0015629	1	3.41896e-07	*	cellular_component	actin cytoskeleton
GO:0044448	1	4.24363e-08	*	cellular_component	cell cortex part
GO:0005938	1	9.64867e-07	*	cellular_component	cell cortex
GO:0007015	1	6.10171e-07	*	biological_process	actin filament organization
GO:0030036	1	3.76516e-06	*	biological_process	actin cytoskeleton organization
GO:0006897	1	1.9636e-07	*	biological_process	endocytosis
GO:0005934	1	3.27993e-07	*	cellular_component	cellular bud tip
GO:0005935	1	6.13688e-07	*	cellular_component	cellular bud neck
GO:0000131	1	0.000177668		cellular_component	incipient cellular bud site
GO:0043332	1	2.5723e-05	*	cellular_component	mating projection tip
GO:0044463	1	1.88949e-06	*	cellular_component	cell projection part
GO:0005937	1	9.26434e-06	*	cellular_component	mating projection
GO:0000920	1	0.0129896		biological_process	cytokinetic cell separation
GO:0007096	1	0.000443529		biological_process	regulation of exit from mitosis
GO:0010458	1	0.000227665		biological_process	exit from mitosis
GO:0030838	1	1.29596e-05	*	biological_process	positive regulation of actin filament polymerization
GO:0051495	1	1.90316e-06	*	biological_process	positive regulation of cytoskeleton organization
GO:0008154	1	5.95689e-05	*	biological_process	actin polymerization or depolymerization
GO:0005885	1	5.2033e-05	*	cellular_component	Arp2/3 protein complex
GO:0032535	1	0.000640073		biological_process	regulation of cellular component size
GO:0010638	1	5.9716e-09	*	biological_process	positive regulation of organelle organization
GO:0051130	1	1.23469e-06	*	biological_process	positive regulation of cellular component organization
GO:0033043	1	0.000298323		biological_process	regulation of organelle organization
GO:0043254	1	0.000380358		biological_process	regulation of protein complex assembly
GO:0044087	1	7.5869e-07	*	biological_process	regulation of cellular component biogenesis
GO:0043623	1	0.0062199		biological_process	cellular protein complex assembly
GO:0051050	1	1.57841e-05	*	biological_process	positive regulation of transport
GO:0060627	1	1.55008e-10	*	biological_process	regulation of vesicle-mediated transport
GO:0032880	1	0.000283262		biological_process	regulation of protein localization
GO:0032879	1	6.19492e-07	*	biological_process	regulation of localization
GO:0060341	1	3.06225e-07	*	biological_process	regulation of cellular localization
GO:0009272	1	0.00182464		biological_process	fungal-type cell wall biogenesis
GO:0042546	1	0.000241696		biological_process	cell wall biogenesis
GO:0071852	1	7.39872e-05		biological_process	fungal-type cell wall organization or biogenesis
GO:0071554	1	1.2975e-06	*	biological_process	cell wall organization or biogenesis
GO:0031505	1	0.000155885		biological_process	fungal-type cell wall organization
GO:0022413	1	4.00392e-07	*	biological_process	reproductive process in single-celled organism
GO:0003006	1	7.89678e-09	*	biological_process	developmental process involved in reproduction
GO:0048869	1	9.50279e-06	*	biological_process	cellular developmental process
GO:0022414	1	5.43494e-07	*	biological_process	reproductive process
GO:0048646	1	4.79972e-08	*	biological_process	anatomical structure formation involved in morphogenesis
GO:0009653	1	6.80457e-07	*	biological_process	anatomical structure morphogenesis
GO:0030437	1	2.89014e-07	*	biological_process	ascospore formation
GO:0010927	1	2.44784e-08	*	biological_process	cellular component assembly involved in morphogenesis
GO:0032989	1	1.97865e-05	*	biological_process	cellular component morphogenesis
GO:0022604	1	0.00241635		biological_process	regulation of cell morphogenesis
GO:0000902	1	1.12528e-05	*	biological_process	cell morphogenesis
GO:0006023	1	0.029538		biological_process	aminoglycan biosynthetic process
GO:0046349	1	0.000932879		biological_process	amino sugar biosynthetic process
GO:0070592	1	0.0141056		biological_process	cell wall polysaccharide biosynthetic process
GO:0044038	1	0.00196579		biological_process	cell wall macromolecule biosynthetic process
GO:0016049	1	0.00370834		biological_process	cell growth
GO:0040007	1	0.0010769		biological_process	growth
GO:0040008	1	0.000108086		biological_process	regulation of growth
GO:0031932	1	0.00660948		cellular_component	TORC2 complex
GO:0030950	1	3.19611e-05	*	biological_process	establishment or maintenance of actin cytoskeleton polarity
GO:0031929	1	0.00392756		biological_process	TOR signaling cascade
GO:0019897	1	0.0039449		cellular_component	extrinsic to plasma membrane
GO:0044459	1	0.00201684		cellular_component	plasma membrane part
GO:0019898	1	0.00172406		cellular_component	extrinsic to membrane
GO:0006893	1	2.68983e-07	*	biological_process	Golgi to plasma membrane transport
GO:0006892	1	4.45747e-08	*	biological_process	post-Golgi vesicle-mediated transport
GO:0043001	1	0.00133451		biological_process	Golgi to plasma membrane protein transport
GO:0006887	1	1.14403e-11	*	biological_process	exocytosis
GO:0032940	1	7.63822e-09	*	biological_process	secretion by cell
GO:0001927	1	4.50716e-08	*	biological_process	exocyst assembly
GO:0000145	1	2.04668e-06	*	cellular_component	exocyst
GO:0051601	1	1.27743e-05	*	biological_process	exocyst localization
GO:0048278	1	8.16093e-05		biological_process	vesicle docking
GO:0048309	1	0.00054168		biological_process	endoplasmic reticulum inheritance
GO:0007029	1	8.22558e-05		biological_process	endoplasmic reticulum organization
GO:0000001	1	1.34406e-06	*	biological_process	mitochondrion inheritance
GO:0048308	1	6.27067e-07	*	biological_process	organelle inheritance
GO:0006623	1	0.000766993		biological_process	protein targeting to vacuole
GO:0007034	1	0.000323721		biological_process	vacuolar transport
GO:0032258	1	0.0130616		biological_process	CVT pathway
GO:0016236	1	0.00877115		biological_process	macroautophagy
GO:0006914	1	0.00042619		biological_process	autophagy
GO:0031669	1	0.013063		biological_process	cellular response to nutrient levels
GO:0016197	1	1.74296e-06	*	biological_process	endosomal transport
GO:0005768	1	0.000674048		cellular_component	endosome
GO:0005543	1	0.00557698		molecular_function	phospholipid binding
GO:0008289	1	0.0184249		molecular_function	lipid binding
GO:0035091	1	0.00182855		molecular_function	phosphatidylinositol binding
GO:1901981	1	0.0113964		molecular_function	phosphatidylinositol phosphate binding
GO:0005546	1	0.0123199		molecular_function	phosphatidylinositol-4,5-bisphosphate binding
GO:0048279	1	0.0337793		biological_process	vesicle fusion with endoplasmic reticulum
GO:0006890	1	0.000195869		biological_process	retrograde vesicle-mediated transport, Golgi to ER
GO:0006906	1	1.02924e-05	*	biological_process	vesicle fusion
GO:0048284	1	1.59088e-05	*	biological_process	organelle fusion
GO:0006944	1	0.00102258		biological_process	cellular membrane fusion
GO:0016050	1	3.43321e-06	*	biological_process	vesicle organization
GO:0005484	1	0.000807853		molecular_function	SNAP receptor activity
GO:0042144	1	0.00147144		biological_process	vacuole fusion, non-autophagic
GO:0007033	1	2.80053e-05	*	biological_process	vacuole organization
GO:0044431	1	1.27485e-05	*	cellular_component	Golgi apparatus part
GO:0005794	1	0.000186902		cellular_component	Golgi apparatus
GO:0000139	1	7.34422e-05		cellular_component	Golgi membrane
GO:0030137	1	5.59061e-05	*	cellular_component	COPI-coated vesicle
GO:0005798	1	0.00408091		cellular_component	Golgi-associated vesicle
GO:0030134	1	3.25659e-05	*	cellular_component	ER to Golgi transport vesicle
GO:0030133	1	7.74247e-05		cellular_component	transport vesicle
GO:0030135	1	5.21404e-05	*	cellular_component	coated vesicle
GO:0016023	1	3.56483e-05	*	cellular_component	cytoplasmic membrane-bounded vesicle
GO:0030120	1	7.03506e-05		cellular_component	vesicle coat
GO:0030662	1	2.60556e-05	*	cellular_component	coated vesicle membrane
GO:0006888	1	3.37306e-08	*	biological_process	ER to Golgi vesicle-mediated transport
GO:0048193	1	3.25156e-09	*	biological_process	Golgi vesicle transport
GO:0006903	1	1.94771e-10	*	biological_process	vesicle targeting
GO:0051648	1	2.02441e-11	*	biological_process	vesicle localization
GO:0048207	1	8.56745e-06	*	biological_process	vesicle targeting, rough ER to cis-Golgi
GO:0090114	1	1.43459e-06	*	biological_process	COPII-coated vesicle budding
GO:0006900	1	2.27901e-06	*	biological_process	membrane budding
GO:0030127	1	9.35204e-05		cellular_component	COPII vesicle coat
GO:0012507	1	4.95619e-06	*	cellular_component	ER to Golgi transport vesicle membrane
GO:0050790	1	9.3841e-05		biological_process	regulation of catalytic activity
GO:0065009	1	1.36582e-07	*	biological_process	regulation of molecular function
GO:0019220	1	0.0806144		biological_process	regulation of phosphate metabolic process
GO:0045859	1	0.0593785		biological_process	regulation of protein kinase activity
GO:0051338	1	1		biological_process	regulation of transferase activity
GO:0001932	1	1		biological_process	regulation of protein phosphorylation
GO:0031399	1	0.00335082		biological_process	regulation of protein modification process
GO:0043085	1	2.99028e-06	*	biological_process	positive regulation of catalytic activity
GO:0044093	1	1.24626e-07	*	biological_process	positive regulation of molecular function
GO:0001934	1	1		biological_process	positive regulation of protein phosphorylation
GO:0031401	1	0.0125498		biological_process	positive regulation of protein modification process
GO:0044092	1	0.00432512		biological_process	negative regulation of molecular function
GO:0032269	1	0.000600251		biological_process	negative regulation of cellular protein metabolic process
GO:0006417	1	0.00013174		biological_process	regulation of translation
GO:0010608	1	3.11802e-05	*	biological_process	posttranscriptional regulation of gene expression
GO:0032268	1	0.00201919		biological_process	regulation of cellular protein metabolic process
GO:0051246	1	0.00139008		biological_process	regulation of protein metabolic process
GO:0032270	1	0.00554966		biological_process	positive regulation of cellular protein metabolic process
GO:0051247	1	0.00802882		biological_process	positive regulation of protein metabolic process
GO:0045727	1	0.000198743		biological_process	positive regulation of translation
GO:0006448	1	0.00658101		biological_process	regulation of translational elongation
GO:0000307	1	0.000232699		cellular_component	cyclin-dependent protein kinase holoenzyme complex
GO:0019207	1	0.00111593		molecular_function	kinase regulator activity
GO:0019209	1	0.0126822		molecular_function	kinase activator activity
GO:0004871	1	0.0129215		molecular_function	signal transducer activity
GO:0009628	1	0.0230061		biological_process	response to abiotic stimulus
GO:0071310	1	2.80544e-05	*	biological_process	cellular response to organic substance
GO:0010033	1	0.000159926		biological_process	response to organic substance
GO:0000747	1	0.000524102		biological_process	conjugation with cellular fusion
GO:0009966	1	0.017225		biological_process	regulation of signal transduction
GO:0010646	1	0.00616049		biological_process	regulation of cell communication
GO:0048583	1	0.000236989		biological_process	regulation of response to stimulus
GO:0016773	1	3.46684e-05	*	molecular_function	phosphotransferase activity, alcohol group as acceptor
GO:0016301	1	1.58793e-05	*	molecular_function	kinase activity
GO:0004672	1	0.0121119		molecular_function	protein kinase activity
GO:0006468	1	0.00330568		biological_process	protein phosphorylation
GO:0004674	1	0.00383196		molecular_function	protein serine/threonine kinase activity
GO:0031331	1	1.33936e-05	*	biological_process	positive regulation of cellular catabolic process
GO:0009896	1	3.79594e-05	*	biological_process	positive regulation of catabolic process
GO:0031329	1	0.00100905		biological_process	regulation of cellular catabolic process
GO:0009894	1	0.00020664		biological_process	regulation of catabolic process
GO:0045732	1	8.22914e-06	*	biological_process	positive regulation of protein catabolic process
GO:0042176	1	3.89931e-07	*	biological_process	regulation of protein catabolic process
GO:0004722	1	0.00314795		molecular_function	protein serine/threonine phosphatase activity
GO:0006470	1	0.0169285		biological_process	protein dephosphorylation
GO:0016791	1	0.00676619		molecular_function	phosphatase activity
GO:0042578	1	0.00647592		molecular_function	phosphoric ester hydrolase activity
GO:0009152	1	3.94872e-08	*	biological_process	purine ribonucleotide biosynthetic process
GO:0009150	1	6.33696e-10	*	biological_process	purine ribonucleotide metabolic process
GO:0042278	1	4.1946e-07	*	biological_process	purine nucleoside metabolic process
GO:0072521	1	1.74362e-07	*	biological_process	purine-containing compound metabolic process
GO:0042451	1	7.46914e-06	*	biological_process	purine nucleoside biosynthetic process
GO:0009117	1	4.78312e-06	*	biological_process	nucleotide metabolic process
GO:0055086	1	2.79758e-05	*	biological_process	nucleobase-containing small molecule metabolic process
GO:0009165	1	2.60376e-06	*	biological_process	nucleotide biosynthetic process
GO:0006184	1	8.84755e-09	*	biological_process	GTP catabolic process
GO:0009154	1	9.48055e-11	*	biological_process	purine ribonucleotide catabolic process
GO:0009205	1	2.88249e-09	*	biological_process	purine ribonucleoside triphosphate metabolic process
GO:0051336	1	0.000283414		biological_process	regulation of hydrolase activity
GO:1901565	1	2.21268e-10	*	biological_process	organonitrogen compound catabolic process
GO:0006732	1	0.00573687		biological_process	coenzyme metabolic process
GO:0051186	1	0.00533519		biological_process	cofactor metabolic process
GO:0009108	1	0.0130749		biological_process	coenzyme biosynthetic process
GO:0051188	1	0.00038038		biological_process	cofactor biosynthetic process
GO:0046496	1	9.38622e-05		biological_process	nicotinamide nucleotide metabolic process
GO:0006733	1	3.47627e-07	*	biological_process	oxidoreduction coenzyme metabolic process
GO:0017112	1	0.000104237		molecular_function	Rab guanyl-nucleotide exchange factor activity
GO:0005088	1	1.21704e-05	*	molecular_function	Ras guanyl-nucleotide exchange factor activity
GO:0030008	1	0.00016206		cellular_component	TRAPP complex
GO:0005801	1	2.74713e-05	*	cellular_component	cis-Golgi network
GO:0032313	1	1.28972e-05	*	biological_process	regulation of Rab GTPase activity
GO:0006891	1	2.92803e-06	*	biological_process	intra-Golgi vesicle-mediated transport
GO:0005802	1	2.79936e-07	*	cellular_component	trans-Golgi network
GO:0007265	1	2.58548e-05	*	biological_process	Ras protein signal transduction
GO:0007264	1	0.00020468		biological_process	small GTPase mediated signal transduction
GO:0035556	1	9.88443e-05		biological_process	intracellular signal transduction
GO:0046578	1	0.000162427		biological_process	regulation of Ras protein signal transduction
GO:0030695	1	4.86818e-06	*	molecular_function	GTPase regulator activity
GO:0060589	1	2.28615e-05	*	molecular_function	nucleoside-triphosphatase regulator activity
GO:0005083	1	9.46377e-05		molecular_function	small GTPase regulator activity
GO:0005085	1	4.71646e-06	*	molecular_function	guanyl-nucleotide exchange factor activity
GO:0005096	1	0.000127716		molecular_function	GTPase activator activity
GO:0008047	1	0.000270632		molecular_function	enzyme activator activity
GO:0009226	8	0.000799496		biological_process	nucleotide-sugar biosynthetic process
GO:0016861	8	0.000197472		molecular_function	intramolecular oxidoreductase activity, interconverting aldoses and ketoses
GO:0016868	8	0.003222		molecular_function	intramolecular transferase activity, phosphotransferases
GO:0016866	8	0.00925474		molecular_function	intramolecular transferase activity
GO:0016853	8	0.0143988		molecular_function	isomerase activity
GO:0006096	8	3.75164e-06	*	biological_process	glycolysis
GO:0006007	8	1.09929e-06	*	biological_process	glucose catabolic process
GO:0006094	8	4.73553e-05	*	biological_process	gluconeogenesis
GO:0010675	8	0.000184529		biological_process	regulation of cellular carbohydrate metabolic process
GO:0006109	8	5.76948e-06	*	biological_process	regulation of carbohydrate metabolic process
GO:0043470	8	7.2447e-06	*	biological_process	regulation of carbohydrate catabolic process
GO:0016051	8	1.77077e-05	*	biological_process	carbohydrate biosynthetic process
GO:0044262	8	9.6539e-06	*	biological_process	cellular carbohydrate metabolic process
GO:0006073	8	0.00886146		biological_process	cellular glucan metabolic process
GO:0044264	8	0.0031058		biological_process	cellular polysaccharide metabolic process
GO:0015980	8	1.80792e-05	*	biological_process	energy derivation by oxidation of organic compounds
GO:0006091	8	8.1798e-09	*	biological_process	generation of precursor metabolites and energy
GO:0055114	8	9.17857e-07	*	biological_process	oxidation-reduction process
GO:0009060	8	0.000555427		biological_process	aerobic respiration
GO:0007080	9	4.83803e-06	*	biological_process	mitotic metaphase plate congression
GO:0051315	9	0.000960804		biological_process	attachment of spindle microtubules to kinetochore involved in mitotic sister chromatid segregation
GO:0008608	9	1.48557e-05	*	biological_process	attachment of spindle microtubules to kinetochore
GO:0050000	9	2.18453e-05	*	biological_process	chromosome localization
GO:0032507	9	9.03559e-06	*	biological_process	maintenance of protein location in cell
GO:0034501	9	1.40986e-06	*	biological_process	protein localization to kinetochore
GO:0034502	9	3.68704e-07	*	biological_process	protein localization to chromosome
GO:0030071	9	0.00520637		biological_process	regulation of mitotic metaphase/anaphase transition
GO:0007091	9	0.0144763		biological_process	metaphase/anaphase transition of mitotic cell cycle
GO:0007094	9	0.0185908		biological_process	mitotic spindle assembly checkpoint
GO:0007088	9	0.00250044		biological_process	regulation of mitosis
GO:0045786	9	0.0539027		biological_process	negative regulation of cell cycle
GO:0010948	9	0.0595979		biological_process	negative regulation of cell cycle process
GO:0010639	9	0.0245166		biological_process	negative regulation of organelle organization
GO:0007093	9	0.00379166		biological_process	mitotic cell cycle checkpoint
GO:0000075	9	0.0306576		biological_process	cell cycle checkpoint
GO:0010564	9	0.000243708		biological_process	regulation of cell cycle process
GO:0051726	9	1.58209e-05	*	biological_process	regulation of cell cycle
GO:0007346	9	0.000559768		biological_process	regulation of mitotic cell cycle
GO:0031570	9	0.00963052		biological_process	DNA integrity checkpoint
GO:0007064	9	0.000824496		biological_process	mitotic sister chromatid cohesion
GO:0007062	9	0.0142475		biological_process	sister chromatid cohesion
GO:0034085	9	0.0118186		biological_process	establishment of sister chromatid cohesion
GO:0007067	9	0.00756874		biological_process	mitosis
GO:0000280	9	0.0084117		biological_process	nuclear division
GO:0000087	9	0.00279337		biological_process	M phase of mitotic cell cycle
GO:0000070	9	0.011893		biological_process	mitotic sister chromatid segregation
GO:0007059	9	3.54071e-05	*	biological_process	chromosome segregation
GO:0042729	9	0.00114923		cellular_component	DASH complex
GO:0008017	9	0.000720784		molecular_function	microtubule binding
GO:0007052	9	5.30676e-07	*	biological_process	mitotic spindle organization
GO:0007051	9	0.000607552		biological_process	spindle organization
GO:0030472	9	1.82506e-05	*	biological_process	mitotic spindle organization in nucleus
GO:0032886	9	0.00313927		biological_process	regulation of microtubule-based process
GO:0051493	9	0.000287281		biological_process	regulation of cytoskeleton organization
GO:0008092	9	0.0171866		molecular_function	cytoskeletal protein binding
GO:0000776	9	0.000180632		cellular_component	kinetochore
GO:0000775	9	5.05408e-05	*	cellular_component	chromosome, centromeric region
GO:0000778	9	8.79054e-05		cellular_component	condensed nuclear chromosome kinetochore
GO:0000780	9	2.54014e-05	*	cellular_component	condensed nuclear chromosome, centromeric region
GO:0000794	9	1.8095e-05	*	cellular_component	condensed nuclear chromosome
GO:0000793	9	5.75813e-06	*	cellular_component	condensed chromosome
GO:0005819	9	0.000138505		cellular_component	spindle
GO:0015630	9	0.000601811		cellular_component	microtubule cytoskeleton
GO:0005815	9	0.000231196		cellular_component	microtubule organizing center
GO:0000922	9	0.000177492		cellular_component	spindle pole
GO:0000226	9	0.000289145		biological_process	microtubule cytoskeleton organization
GO:0007017	9	0.000172485		biological_process	microtubule-based process
GO:0007020	9	8.50864e-07	*	biological_process	microtubule nucleation
GO:0005200	9	4.51473e-07	*	molecular_function	structural constituent of cytoskeleton
GO:0000743	9	0.00577198		biological_process	nuclear migration involved in conjugation with cellular fusion
GO:0006928	9	0.000337395		biological_process	cellular component movement
GO:0005876	9	3.74345e-05	*	cellular_component	spindle microtubule
GO:0005874	9	0.000466993		cellular_component	microtubule
GO:0005881	9	0.00197588		cellular_component	cytoplasmic microtubule
GO:0005880	9	0.00128252		cellular_component	nuclear microtubule
GO:0007127	9	0.00535754		biological_process	meiosis I
GO:0007126	9	0.000762572		biological_process	meiosis
GO:0007131	9	0.00235194		biological_process	reciprocal meiotic recombination
GO:0006310	9	0.000455657		biological_process	DNA recombination
GO:0006312	9	0.0941509		biological_process	mitotic recombination
GO:0007129	9	0.00125557		biological_process	synapsis
GO:0070192	9	1.20481e-05	*	biological_process	chromosome organization involved in meiosis
GO:0070193	9	0.000122353		biological_process	synaptonemal complex organization
GO:0045132	9	0.00169969		biological_process	meiotic chromosome segregation
GO:0000073	9	3.58386e-05	*	biological_process	spindle pole body separation
GO:0090068	9	0.00911983		biological_process	positive regulation of cell cycle process
GO:0051225	9	0.0158342		biological_process	spindle assembly
GO:0005823	9	0.00158078		cellular_component	central plaque of spindle pole body
GO:0044450	9	0.000204961		cellular_component	microtubule organizing center part
GO:0007103	9	0.0009446		biological_process	spindle pole body duplication associated with nuclear envelope
GO:0031023	9	0.0112167		biological_process	microtubule organizing center organization
GO:0005825	9	3.52413e-08	*	cellular_component	half bridge of spindle pole body
GO:0000741	9	0.00386502		biological_process	karyogamy
GO:0046983	9	0.000448137		molecular_function	protein dimerization activity
GO:0017056	9	2.30563e-07	*	molecular_function	structural constituent of nuclear pore
GO:0005643	9	4.68279e-05	*	cellular_component	nuclear pore
GO:0005635	9	0.030432		cellular_component	nuclear envelope
GO:0006606	9	3.14129e-05	*	biological_process	protein import into nucleus
GO:0051170	9	1.61621e-05	*	biological_process	nuclear import
GO:0034504	9	2.75407e-05	*	biological_process	protein localization to nucleus
GO:0006999	9	2.35635e-05	*	biological_process	nuclear pore organization
GO:0006997	9	9.60976e-07	*	biological_process	nucleus organization
GO:0006405	9	2.37766e-05	*	biological_process	RNA export from nucleus
GO:0050658	9	1.29806e-05	*	biological_process	RNA transport
GO:0006403	9	1.39234e-05	*	biological_process	RNA localization
GO:0015931	9	2.3486e-06	*	biological_process	nucleobase-containing compound transport
GO:0006406	9	0.00437508		biological_process	mRNA export from nucleus
GO:0051168	9	3.66083e-05	*	biological_process	nuclear export
GO:0006913	9	5.20866e-06	*	biological_process	nucleocytoplasmic transport
GO:0016973	9	0.00151789		biological_process	poly(A)+ mRNA export from nucleus
GO:0044613	9	0.00032186		cellular_component	nuclear pore central transport channel
GO:0005487	9	0.000275597		molecular_function	nucleocytoplasmic transporter activity
GO:0006607	9	0.000472799		biological_process	NLS-bearing substrate import into nucleus
GO:0044615	9	3.60976e-06	*	cellular_component	nuclear pore nuclear basket
GO:0044614	9	0.0521218		cellular_component	nuclear pore cytoplasmic filaments
GO:0006409	9	0.000119314		biological_process	tRNA export from nucleus
GO:0051031	9	9.87825e-05		biological_process	tRNA transport
GO:0000055	9	1.3779e-05	*	biological_process	ribosomal large subunit export from nucleus
GO:0000054	9	0.00280198		biological_process	ribosomal subunit export from nucleus
GO:0051656	9	1.90664e-06	*	biological_process	establishment of organelle localization
GO:0051640	9	1.9294e-07	*	biological_process	organelle localization
GO:0006611	9	0.00831146		biological_process	protein export from nucleus
GO:0034629	9	0.000389299		biological_process	cellular protein complex localization
GO:0031503	9	3.64195e-07	*	biological_process	protein complex localization
GO:0031081	9	0.0416216		biological_process	nuclear pore distribution
GO:0000796	16	0.0368384		cellular_component	condensin complex
GO:0070058	16	0.0420434		biological_process	tRNA gene clustering
GO:0007076	16	0.00122723		biological_process	mitotic chromosome condensation
GO:0030892	16	9.14641e-07	*	cellular_component	mitotic cohesin complex
GO:0031518	17	0.129515		cellular_component	CBF3 complex
GO:0019237	17	0.101439		molecular_function	centromeric DNA binding
GO:0000921	17	0.0540188		biological_process	septin ring assembly
GO:0034508	17	0.00562437		biological_process	centromere complex assembly
GO:0031262	17	8.10883e-05		cellular_component	Ndc80 complex
GO:0070011	2	0.000809057		molecular_function	peptidase activity, acting on L-amino acid peptides
GO:0008233	2	0.000309044		molecular_function	peptidase activity
GO:0004175	2	0.000232544		molecular_function	endopeptidase activity
GO:0016485	2	0.00387991		biological_process	protein processing
GO:0051604	2	0.000853341		biological_process	protein maturation
GO:0070646	2	0.000207995		biological_process	protein modification by small protein removal
GO:0070682	2	7.24479e-07	*	biological_process	proteasome regulatory particle assembly
GO:0008540	2	3.68915e-05	*	cellular_component	proteasome regulatory particle, base subcomplex
GO:0043248	2	1.96109e-05	*	biological_process	proteasome assembly
GO:0045899	2	4.45162e-06	*	biological_process	positive regulation of RNA polymerase II transcriptional preinitiation complex assembly
GO:0008541	2	1.11024e-06	*	cellular_component	proteasome regulatory particle, lid subcomplex
GO:0005838	2	1.3929e-08	*	cellular_component	proteasome regulatory particle
GO:0031597	2	2.05936e-05	*	cellular_component	cytosolic proteasome complex
GO:0000502	2	4.96219e-08	*	cellular_component	proteasome complex
GO:0019773	2	0.00950504		cellular_component	proteasome core complex, alpha-subunit complex
GO:0010499	2	0.00683569		biological_process	proteasomal ubiquitin-independent protein catabolic process
GO:0019774	2	0.00612402		cellular_component	proteasome core complex, beta-subunit complex
GO:0035967	2	0.000734329		biological_process	cellular response to topologically incorrect protein
GO:0035966	2	0.000503179		biological_process	response to topologically incorrect protein
GO:0006986	2	0.000250494		biological_process	response to unfolded protein
GO:0030970	2	0.000844072		biological_process	retrograde protein transport, ER to cytosol
GO:0043130	2	0.000305775		molecular_function	ubiquitin binding
GO:0031965	2	0.000876741		cellular_component	nuclear membrane
GO:0031461	2	0.000517812		cellular_component	cullin-RING ubiquitin ligase complex
GO:0000151	2	0.0376958		cellular_component	ubiquitin ligase complex
GO:0031146	2	0.000663563		biological_process	SCF-dependent proteasomal ubiquitin-dependent protein catabolic process
GO:0031145	2	0.0081319		biological_process	anaphase-promoting complex-dependent proteasomal ubiquitin-dependent protein catabolic process
GO:0000152	2	0.00786423		cellular_component	nuclear ubiquitin ligase complex
GO:0016879	2	0.000241806		molecular_function	ligase activity, forming carbon-nitrogen bonds
GO:0016874	2	0.000117713		molecular_function	ligase activity
GO:0004842	2	0.0214419		molecular_function	ubiquitin-protein ligase activity
GO:0019787	2	0.0202486		molecular_function	small conjugating protein ligase activity
GO:0016881	2	0.00553514		molecular_function	acid-amino acid ligase activity
GO:0016567	2	0.0034287		biological_process	protein ubiquitination
GO:0032446	2	0.00355119		biological_process	protein modification by small protein conjugation
GO:0070647	2	0.000984875		biological_process	protein modification by small protein conjugation or removal
GO:0042787	2	0.00113909		biological_process	protein ubiquitination involved in ubiquitin-dependent protein catabolic process
GO:0006511	2	6.54351e-08	*	biological_process	ubiquitin-dependent protein catabolic process
GO:0043632	2	5.38587e-08	*	biological_process	modification-dependent macromolecule catabolic process
GO:0043161	2	2.14292e-06	*	biological_process	proteasomal ubiquitin-dependent protein catabolic process
GO:0030433	2	0.00503391		biological_process	ER-associated protein catabolic process
GO:0030674	2	0.00501307		molecular_function	protein binding, bridging
GO:0001025	12	1.34816e-05	*	molecular_function	RNA polymerase III transcription factor binding
GO:0000126	12	3.16545e-06	*	cellular_component	transcription factor TFIIIB complex
GO:0006384	12	8.4012e-05		biological_process	transcription initiation from RNA polymerase III promoter
GO:0001112	12	0.00295946		biological_process	DNA-dependent transcriptional open complex formation
GO:0000992	12	0.0130933		molecular_function	polymerase III regulatory region sequence-specific DNA binding
GO:0001016	12	0.00215264		molecular_function	RNA polymerase III regulatory region DNA binding
GO:0000127	12	0.0189727		cellular_component	transcription factor TFIIIC complex
GO:0001007	12	1.10826e-05	*	molecular_function	RNA polymerase III transcription factor binding transcription factor activity
GO:0000182	12	0.011		molecular_function	rDNA binding
GO:0008301	12	0.140666		molecular_function	DNA binding, bending
GO:0070860	12	3.32224e-05	*	cellular_component	RNA polymerase I core factor complex
GO:0001082	12	1.54625e-05	*	molecular_function	RNA polymerase I transcription factor binding transcription factor activity
GO:0006361	12	8.83158e-06	*	biological_process	transcription initiation from RNA polymerase I promoter
GO:0001167	12	0.000650605		molecular_function	sequence-specific DNA binding RNA polymerase I transcription factor activity
GO:0000120	12	0.000452113		cellular_component	RNA polymerase I transcription factor complex
GO:0001179	12	6.84187e-06	*	molecular_function	RNA polymerase I transcription factor binding
GO:0042790	12	0.00199481		biological_process	transcription of nuclear large rRNA transcript from RNA polymerase I promoter
GO:0009303	12	0.00192237		biological_process	rRNA transcription
GO:0016591	12	3.97049e-12	*	cellular_component	DNA-directed RNA polymerase II, holoenzyme
GO:0055029	12	2.57396e-11	*	cellular_component	nuclear DNA-directed RNA polymerase complex
GO:0005667	12	6.23335e-06	*	cellular_component	transcription factor complex
GO:0065004	12	0.00164842		biological_process	protein-DNA complex assembly
GO:0071824	12	4.60854e-05	*	biological_process	protein-DNA complex subunit organization
GO:0006367	12	1.16971e-05	*	biological_process	transcription initiation from RNA polymerase II promoter
GO:0006352	12	6.42425e-06	*	biological_process	DNA-dependent transcription, initiation
GO:0051123	12	4.09888e-06	*	biological_process	RNA polymerase II transcriptional preinitiation complex assembly
GO:0070897	12	3.30178e-05	*	biological_process	DNA-dependent transcriptional preinitiation complex assembly
GO:0005669	12	3.14421e-06	*	cellular_component	transcription factor TFIID complex
GO:0003682	12	0.00104271		molecular_function	chromatin binding
GO:0001085	12	0.0088346		molecular_function	RNA polymerase II transcription factor binding
GO:0008134	12	3.62321e-06	*	molecular_function	transcription factor binding
GO:0001102	12	9.33658e-05		molecular_function	RNA polymerase II activating transcription factor binding
GO:0033613	12	5.70032e-05	*	molecular_function	activating transcription factor binding
GO:0017025	12	0.0897309		molecular_function	TBP-class protein binding
GO:0001083	12	0.0685117		molecular_function	RNA polymerase II basal transcription factor binding transcription factor activity
GO:0000989	12	3.32012e-05	*	molecular_function	transcription factor binding transcription factor activity
GO:0000988	12	0.000382843		molecular_function	protein binding transcription factor activity
GO:0001076	12	0.000843573		molecular_function	RNA polymerase II transcription factor binding transcription factor activity
GO:0001134	12	0.0180977		molecular_function	transcription factor recruiting transcription factor activity
GO:0000122	12	1.46747e-05	*	biological_process	negative regulation of transcription from RNA polymerase II promoter
GO:0003713	12	0.000159892		molecular_function	transcription coactivator activity
GO:0003712	12	0.00017338		molecular_function	transcription cofactor activity
GO:0001104	12	0.00335551		molecular_function	RNA polymerase II transcription cofactor activity
GO:0003714	12	5.80337e-07	*	molecular_function	transcription corepressor activity
GO:0070847	12	0.00422929		cellular_component	core mediator complex
GO:0000981	12	3.62338e-05	*	molecular_function	sequence-specific DNA binding RNA polymerase II transcription factor activity
GO:0003700	12	1.55799e-05	*	molecular_function	sequence-specific DNA binding transcription factor activity
GO:0000982	12	0.00681071		molecular_function	RNA polymerase II core promoter proximal region sequence-specific DNA binding transcription factor activity
GO:0000978	12	0.0515388		molecular_function	RNA polymerase II core promoter proximal region sequence-specific DNA binding
GO:0000977	12	0.0131413		molecular_function	RNA polymerase II regulatory region sequence-specific DNA binding
GO:0000987	12	0.0104837		molecular_function	core promoter proximal region sequence-specific DNA binding
GO:0000975	12	0.000179923		molecular_function	regulatory region DNA binding
GO:0001067	12	0.000342602		molecular_function	regulatory region nucleic acid binding
GO:0000976	12	0.00840046		molecular_function	transcription regulatory region sequence-specific DNA binding
GO:0005675	12	0.00430045		cellular_component	holo TFIIH complex
GO:0070816	12	0.000149		biological_process	phosphorylation of RNA polymerase II C-terminal domain
GO:0000112	12	0.024916		cellular_component	nucleotide-excision repair factor 3 complex
GO:0000990	12	0.00018343		molecular_function	core RNA polymerase binding transcription factor activity
GO:0000109	12	9.7102e-05		cellular_component	nucleotide-excision repair complex
GO:0006289	12	0.037613		biological_process	nucleotide-excision repair
GO:0010528	12	4.60988e-05	*	biological_process	regulation of transposition
GO:0001139	12	0.00562048		molecular_function	core RNA polymerase II recruiting transcription factor activity
GO:0000991	12	0.000508988		molecular_function	core RNA polymerase II binding transcription factor activity
GO:0001173	12	0.0519602		biological_process	DNA-dependent transcriptional start site selection
GO:0001109	12	0.0125427		biological_process	promoter clearance during DNA-dependent transcription
GO:0070940	12	0.0183867		biological_process	dephosphorylation of RNA polymerase II C-terminal domain
GO:0017016	12	0.00166331		molecular_function	Ras GTPase binding
GO:0019899	12	1.97558e-05	*	molecular_function	enzyme binding
GO:0043175	12	8.65484e-06	*	molecular_function	RNA polymerase core enzyme binding
GO:0001098	12	0.0182501		molecular_function	basal transcription machinery binding
GO:0032403	12	6.98396e-05		molecular_function	protein complex binding
GO:0006370	12	0.000476014		biological_process	7-methylguanosine mRNA capping
GO:0001054	12	9.09821e-12	*	molecular_function	RNA polymerase I activity
GO:0005665	12	2.24481e-15	*	cellular_component	DNA-directed RNA polymerase II, core complex
GO:0005736	12	5.1221e-08	*	cellular_component	DNA-directed RNA polymerase I complex
GO:0009304	12	1.92549e-07	*	biological_process	tRNA transcription
GO:0005666	12	2.66371e-10	*	cellular_component	DNA-directed RNA polymerase III complex
GO:0003899	12	2.08778e-08	*	molecular_function	DNA-directed RNA polymerase activity
GO:0034062	12	2.9966e-10	*	molecular_function	RNA polymerase activity
GO:0006383	12	2.5732e-12	*	biological_process	transcription from RNA polymerase III promoter
GO:0043624	4	0.051645		biological_process	cellular protein complex disassembly
GO:0043241	4	0.0339364		biological_process	protein complex disassembly
GO:0032984	4	0.00149302		biological_process	macromolecular complex disassembly
GO:0022411	4	0.00312342		biological_process	cellular component disassembly
GO:0043244	4	0.0179273		biological_process	regulation of protein complex disassembly
GO:0006415	4	0.00132581		biological_process	translational termination
GO:0003746	4	0.0992399		molecular_function	translation elongation factor activity
GO:0043021	4	0.0139717		molecular_function	ribonucleoprotein complex binding
GO:0043044	4	6.43617e-05		biological_process	ATP-dependent chromatin remodeling
GO:0034728	4	8.31926e-05		biological_process	nucleosome organization
GO:0070603	4	6.22554e-05		cellular_component	SWI/SNF superfamily-type complex
GO:0006338	4	0.000402098		biological_process	chromatin remodeling
GO:0015616	4	0.00127418		molecular_function	DNA translocase activity
GO:0016586	4	0.00411734		cellular_component	RSC complex
GO:0006323	4	0.00479921		biological_process	DNA packaging
GO:0071103	4	0.00174635		biological_process	DNA conformation change
GO:0006333	4	0.0310134		biological_process	chromatin assembly or disassembly
GO:0016584	4	0.00405312		biological_process	nucleosome positioning
GO:0032968	4	1.18684e-05	*	biological_process	positive regulation of transcription elongation from RNA polymerase II promoter
GO:0034243	4	8.91122e-07	*	biological_process	regulation of transcription elongation from RNA polymerase II promoter
GO:0006368	4	3.52099e-07	*	biological_process	transcription elongation from RNA polymerase II promoter
GO:0051329	4	0.00179		biological_process	interphase of mitotic cell cycle
GO:0051325	4	0.000366588		biological_process	interphase
GO:0000082	4	0.0035423		biological_process	G1/S transition of mitotic cell cycle
GO:0044770	4	0.0190784		biological_process	cell cycle phase transition
GO:0000086	4	0.000145617		biological_process	G2/M transition of mitotic cell cycle
GO:0018205	4	8.029e-07	*	biological_process	peptidyl-lysine modification
GO:0018193	4	1.67013e-05	*	biological_process	peptidyl-amino acid modification
GO:0006475	4	4.39693e-07	*	biological_process	internal protein amino acid acetylation
GO:0006473	4	1.35966e-06	*	biological_process	protein acetylation
GO:0000123	4	4.94036e-06	*	cellular_component	histone acetyltransferase complex
GO:0016569	4	6.98662e-05		biological_process	covalent chromatin modification
GO:0016568	4	0.000221516		biological_process	chromatin modification
GO:0008080	4	0.00285096		molecular_function	N-acetyltransferase activity
GO:0016410	4	0.000313212		molecular_function	N-acyltransferase activity
GO:0016407	4	2.78202e-05	*	molecular_function	acetyltransferase activity
GO:0004402	4	0.00235621		molecular_function	histone acetyltransferase activity
GO:0016747	4	5.75593e-05	*	molecular_function	transferase activity, transferring acyl groups other than amino-acyl groups
GO:0016746	4	4.61489e-05	*	molecular_function	transferase activity, transferring acyl groups
GO:0035267	4	0.000482699		cellular_component	NuA4 histone acetyltransferase complex
GO:0046695	4	2.35631e-06	*	cellular_component	SLIK (SAGA-like) complex
GO:0032947	4	1.9759e-06	*	molecular_function	protein complex scaffold
GO:0006348	4	2.56939e-05	*	biological_process	chromatin silencing at telomere
GO:0006342	4	8.50366e-06	*	biological_process	chromatin silencing
GO:0030466	4	0.00421232		biological_process	chromatin silencing at silent mating-type cassette
GO:0031938	4	0.00385231		biological_process	regulation of chromatin silencing at telomere
GO:0031935	4	0.00251936		biological_process	regulation of chromatin silencing
GO:0000790	4	0.00016718		cellular_component	nuclear chromatin
GO:0000785	4	0.000306532		cellular_component	chromatin
GO:0016810	4	0.043601		molecular_function	hydrolase activity, acting on carbon-nitrogen (but not peptide) bonds
GO:0000018	4	0.00019236		biological_process	regulation of DNA recombination
GO:0051053	4	0.000392248		biological_process	negative regulation of DNA metabolic process
GO:2001251	4	0.00302229		biological_process	negative regulation of chromosome organization
GO:0033044	4	0.000414804		biological_process	regulation of chromosome organization
GO:0090329	4	0.00578604		biological_process	regulation of DNA-dependent DNA replication
GO:0006275	4	0.00239442		biological_process	regulation of DNA replication
GO:0051052	4	0.000249256		biological_process	regulation of DNA metabolic process
GO:0030174	4	0.00679902		biological_process	regulation of DNA-dependent DNA replication initiation
GO:0006261	4	0.0083549		biological_process	DNA-dependent DNA replication
GO:0006260	4	0.00132584		biological_process	DNA replication
GO:0006270	4	1.69569e-06	*	biological_process	DNA replication initiation
GO:0005656	4	6.81112e-05		cellular_component	pre-replicative complex
GO:0006267	4	1.7605e-05	*	biological_process	pre-replicative complex assembly
GO:0031261	4	0.000897		cellular_component	DNA replication preinitiation complex
GO:0003688	4	0.000342666		molecular_function	DNA replication origin binding
GO:0000084	4	2.33755e-07	*	biological_process	S phase of mitotic cell cycle
GO:0051320	4	6.19117e-07	*	biological_process	S phase
GO:0009378	4	0.0254186		molecular_function	four-way junction helicase activity
GO:0042555	4	1.44635e-06	*	cellular_component	MCM complex
GO:0006268	4	0.0562582		biological_process	DNA unwinding involved in replication
GO:0043596	4	9.74767e-06	*	cellular_component	nuclear replication fork
GO:0005657	4	0.000581123		cellular_component	replication fork
GO:0031298	4	6.94853e-07	*	cellular_component	replication fork protection complex
GO:0032993	4	2.63141e-05	*	cellular_component	protein-DNA complex
GO:0000724	4	5.52148e-05	*	biological_process	double-strand break repair via homologous recombination
GO:0000725	4	2.81061e-05	*	biological_process	recombinational repair
GO:0000727	4	4.02355e-05	*	biological_process	double-strand break repair via break-induced replication
GO:0006302	4	2.3383e-06	*	biological_process	double-strand break repair
GO:0007004	4	0.00845907		biological_process	telomere maintenance via telomerase
GO:0010833	4	0.00522956		biological_process	telomere maintenance via telomere lengthening
GO:0006278	4	0.000154006		biological_process	RNA-dependent DNA replication
GO:0032204	4	0.000340878		biological_process	regulation of telomere maintenance
GO:0000723	4	0.0117483		biological_process	telomere maintenance
GO:0032200	4	0.00290804		biological_process	telomere organization
GO:0000784	4	0.00243928		cellular_component	nuclear chromosome, telomeric region
GO:0000781	4	0.00299968		cellular_component	chromosome, telomeric region
GO:0043047	4	0.00957019		molecular_function	single-stranded telomeric DNA binding
GO:0042162	4	0.00833704		molecular_function	telomeric DNA binding
GO:0016233	4	0.00245786		biological_process	telomere capping
GO:0003697	4	0.000730715		molecular_function	single-stranded DNA binding
GO:0043566	4	0.00090922		molecular_function	structure-specific DNA binding
GO:0003690	4	0.00212042		molecular_function	double-stranded DNA binding
GO:0003678	4	0.000203652		molecular_function	DNA helicase activity
GO:0004386	4	0.00369281		molecular_function	helicase activity
GO:0004004	4	0.0005204		molecular_function	ATP-dependent RNA helicase activity
GO:0008186	4	8.26251e-05		molecular_function	RNA-dependent ATPase activity
GO:0003724	4	2.0878e-05	*	molecular_function	RNA helicase activity
GO:0008026	4	0.00683332		molecular_function	ATP-dependent helicase activity
GO:0008094	4	0.00075739		molecular_function	DNA-dependent ATPase activity
GO:0042623	4	0.00046768		molecular_function	ATPase activity, coupled
GO:0043140	4	0.00104385		molecular_function	ATP-dependent 3'-5' DNA helicase activity
GO:0004003	4	0.00430809		molecular_function	ATP-dependent DNA helicase activity
GO:0031011	4	0.000186202		cellular_component	Ino80 complex
GO:0070209	4	4.74661e-06	*	cellular_component	ASTRA complex
GO:0000491	4	2.28253e-06	*	biological_process	small nucleolar ribonucleoprotein complex assembly
GO:0006284	4	0.00379328		biological_process	base-excision repair
GO:0016796	4	0.000938498		molecular_function	exonuclease activity, active with either ribo- or deoxyribonucleic acids and producing 5'-phosphomonoesters
GO:0042575	4	0.018521		cellular_component	DNA polymerase complex
GO:0006272	4	0.00330559		biological_process	leading strand elongation
GO:0030894	4	0.000598981		cellular_component	replisome
GO:0006273	4	0.0166713		biological_process	lagging strand elongation
GO:0006271	4	0.0580758		biological_process	DNA strand elongation involved in DNA replication
GO:0006301	4	0.0134168		biological_process	postreplication repair
GO:0005663	4	0.00246996		cellular_component	DNA replication factor C complex
GO:0003887	4	0.000283427		molecular_function	DNA-directed DNA polymerase activity
GO:0016779	4	3.34775e-09	*	molecular_function	nucleotidyltransferase activity
GO:0004540	4	0.00703135		molecular_function	ribonuclease activity
GO:0004518	4	0.019193		molecular_function	nuclease activity
GO:0032196	4	0.000381342		biological_process	transposition
GO:0000444	20	0.00438729		cellular_component	MIS12/MIND type complex
GO:0030915	18	0.00024197		cellular_component	Smc5-Smc6 complex
a830 GOs were classified into 20 groups by hierarchical culster analysis with Boolean matrix of gene annotation.
bP values were calculated by multiple logistic regression with best combination of pCVs after model selection by AIC.
cAsterisk indicates significant correlation between GO annotations and pCV scores of heterozygotes at P < 0.05 after Bonferroni correction.
