# Supplementary material for: High-dimensional single-cell phenotyping reveals extensive haploinsufficiency
Source: PLoS Biol. 2018 May 16;16(5):e2005130. doi: 10.1371/journal.pbio.2005130 (PMC5955526; doi:10.1371/journal.pbio.2005130)
Supplement: S4 Table — The set of essential genes of haploinsufficient strains detected in this study was compared to those detected by Deutschbauer et al. [12]. (XLSX) [file pbio.2005130.s005.xlsx]

## Sheet: S4 Table
		Growtha		Total
		no phenotype	haploinsufficient
Morphologyb	no phenotype	421	25	446
	haploinsufficient	574	73	647
Total		995	98	1093c
a Deutschbauer et al. [12]
b This study
c Essential genes defined in both of Deutschbauer et al. [12] and this study
