# Supplementary material for: High-dimensional single-cell phenotyping reveals extensive haploinsufficiency
Source: PLoS Biol. 2018 May 16;16(5):e2005130. doi: 10.1371/journal.pbio.2005130 (PMC5955526; doi:10.1371/journal.pbio.2005130)
Supplement: S5 Table — The morphological haploinsufficient genes were compared to those defined as the subunits of protein complexes by Pu et al. [50]. (XLSX) [file pbio.2005130.s006.xlsx]

## Sheet: S5 Table
		Protein complex genea		Total
		FALSE	TRUE
Morphologyb	no phenotype	237	218	455
	haploinsufficient	291	366	657
Total		528	584	1112
a Genes annotated to protein complex in Pu et al. [50] were used as a gene of the protein complex.
b This study
