# Supplementary material for: High-dimensional single-cell phenotyping reveals extensive haploinsufficiency
Source: PLoS Biol. 2018 May 16;16(5):e2005130. doi: 10.1371/journal.pbio.2005130 (PMC5955526; doi:10.1371/journal.pbio.2005130)
Supplement: S6 Table — Morphological traits that were significantly correlated with growth were detected at FDR = 0.05 using the likelihood ratio test for a simple regression of the GLM with the PDFs listed in S1 Table. GLM, generalized linear model. (XLSX) [file pbio.2005130.s007.xlsx]

## Sheet: S6 Table
ID	Za	Pb	Qc	Description
D17-1_A	-8.89052	6.23216e-17	0	Nuclear_fitness_for_ellipse
D182_A	7.20943	4.57078e-11	0	Nuclear_axis_ratio
DCV176_A	-6.73623	1.783e-10	0	Noise_of_nuclear_long_axis_length
DCV173_A	-6.43998	9.07734e-10	0	Noise_of_maximal_distance_between_nuclear_gravity_center_and_nuclear_outline
D203	-7.4112	5.11464e-09	0	Nuclear_D_ratio
DCV17-3_A1B	5.97957	1.04204e-08	0	Noise_of_nuclear_fitness_for_ellipse
CCV128_A1B	5.80754	2.51872e-08	0	Noise_of_distance_between_middle_point_of_neck_and_mother_hip
DCV151_C	-5.68608	4.64951e-08	3.33333e-05	Noise_of_ratio_of_distance_between_each_nucleus_and_middle_point_of_neck
ACV7-2_C	5.65616	5.40068e-08	3.33333e-05	Noise_of_size_of_actin_region_in_bud
D17-2_C	-5.44106	6.81191e-08	3.33333e-05	Nuclear_fitness_for_ellipse_in_bud
ACV101_C	5.47903	1.2963e-07	6.06061e-05	Noise_of_actin_region_ratio_in_whole_cell
CCV128_C	5.35432	2.37439e-07	8.33333e-05	Noise_of_distance_between_middle_point_of_neck_and_mother_hip
D173_A	-5.03104	9.55105e-07	0.000205128	Maximal_distance_between_nuclear_gravity_center_and_nuclear_outline
CCV112_A1B	4.99189	1.30558e-06	0.000309524	Noise_of_distance_between_middle_point_of_neck_and_mother_center
D17-1_C	-4.87884	1.33729e-06	0.000311111	Nuclear_fitness_for_ellipse_in_mother
D154_A	4.91086	2.22712e-06	0.000388889	Angle_between_C1D1-1_and_C1C1-2
DCV14-1_A	-4.78386	3.34353e-06	0.000388889	Noise_of_nuclear_size
DCV188_A	-4.76765	3.59344e-06	0.000388889	Noise_of_distance_between_nuclear_gravity_center_and_brightest_point
CCV112_C	4.65808	5.82248e-06	0.000516667	Noise_of_distance_between_middle_point_of_neck_and_mother_center
D176_A	-4.61721	6.25073e-06	0.000516667	Nuclear_long_axis_length
A101_A	-4.70511	8.88457e-06	0.000546667	Actin_region_ratio_in_whole_cell
D188_C	-4.45954	1.04755e-05	0.000546667	Distance_between_nuclear_gravity_center_and_brightest_point_in_mother
D146_C	4.56325	1.1042e-05	0.000546667	Distance_between_nuclear_outline_point_D8_in_bud_and_bud_tip
DCV112_C	-4.50655	1.11988e-05	0.000546667	Noise_of_ratio_of_D108_to_C128
CCV109_A1B	4.49676	1.16758e-05	0.000546667	Noise_of_neck_width
DCV106_C	-4.46979	1.30934e-05	0.000564103	Noise_of_ratio_of_D103_to_C103
A105	-5.67041	1.45344e-05	0.000567901	Actin_a_ratio
D183_C	4.54206	1.67251e-05	0.000595238	Nuclear_axis_ratio_in_bud
DCV14-1_C	-4.40157	1.74564e-05	0.000609195	Noise_of_nuclear_size_in_mother
CCV105_A1B	-4.31059	2.54869e-05	0.000822222	Noise_of_neck_position
DCV110_A1B	4.26222	3.10945e-05	0.000885417	Noise_of_distance_between_nuclear_gravity_center_and_middle_point_of_neck
DCV147_A1B	4.25976	3.14093e-05	0.000885417	Noise_of_relative_distance_of_nuclear_gravity_center_to_mother_center
DCV141_C	-4.24292	3.36463e-05	0.000909091	Noise_of_distance_between_nuclear_brightest_point_in_mother_and_mother_hip
CCV115_A	4.2022	3.97048e-05	0.000964912	Noise_of_whole_cell_axis_ratio
A114	-5.00453	3.97128e-05	0.000964912	Actin_a_ratio_to_no_bud_cells
A115	5.00453	3.97128e-05	0.000964912	Actin_b_ratio_to_no_bud_cells
A7-1_A	-4.12903	4.17928e-05	0.000964912	Size_of_actin_region
DCV128_C	-4.1872	4.21889e-05	0.000964912	Noise_of_distance_between_nuclear_brightest_point_in_mother_and_mother_tip
D151_C	-4.10108	4.54063e-05	0.001	Ratio_of_distance_between_each_nucleus_and_middle_point_of_neck
DCV126_A1B	4.14906	4.91931e-05	0.00105	Noise_of_distance_between_nuclear_gravity_center_and_mother_hip
DCV14-2_C	-4.11636	5.60694e-05	0.00110606	Noise_of_nuclear_size_in_bud
D155_A	4.14169	5.62171e-05	0.00110606	Angle_between_C1D2-1_and_C1C1-2
CCV103_A	4.11316	5.67902e-05	0.00110606	Noise_of_long_axis_length_in_whole_cell
ACV7-2_A1B	4.1087	5.78098e-05	0.00110606	Noise_of_size_of_actin_region_in_bud
A105_A	-4.86885	5.87537e-05	0.00111111	Actin_a_ratio
DCV180_C	-4.09024	6.22139e-05	0.00117687	Noise_of_nuclear_minimum_radius_in_bud
A106_A	4.81796	6.48169e-05	0.00117687	Actin_b_ratio
C124_C	-4.99972	6.59579e-05	0.00117687	Medium_bud_ratio
C125_C	4.99972	6.59579e-05	0.00117687	Large_bud_ratio
DCV194_A	-4.01096	8.50388e-05	0.00144444	Noise_of_maximal_intensity_of_nuclear_brightness_divided_by_average
D206	4.8968	8.56427e-05	0.00144444	Nuclear_A_ratio_to_no_bud_cells
CCV12-2_A1B	3.99511	9.04716e-05	0.00146795	Noise_of_bud_cell_outline_length
DCV179_A	-3.97505	9.78224e-05	0.00154717	Noise_of_nuclear_minimum_radius
CCV11-2_A1B	3.93266	0.000115268	0.0017697	Noise_of_bud_cell_size
D121_C	3.95366	0.000118436	0.0017697	Distance_between_nuclear_gravity_center_in_bud_and_bud_tip
C13_A	-3.87931	0.000122726	0.00178571	Whole_cell_fitness_for_ellipse
DCV114_A1B	3.90718	0.000127136	0.00180702	Noise_of_ratio_of_D110_to_C128
C108_A1B	3.90444	0.000137714	0.00191954	Short_axis_length_in_bud
CCV118_A1B	3.8666	0.000148469	0.00201695	Noise_of_cell_size_ratio
DCV148_A1B	3.84855	0.000159013	0.00206011	Noise_of_relative_distance_of_nuclear_brightest_point_to_mother_center
DCV118_A1B	3.84495	0.000161197	0.00206011	Noise_of_distance_between_nuclear_gravity_center_and_mother_center
A7-2_A1B	3.89605	0.000165399	0.00208065	Size_of_actin_region_in_bud
C103_A	3.82419	0.000183269	0.00218519	Long_axis_length_in_whole_cell
DCV179_C	-3.80054	0.000190615	0.00220312	Noise_of_nuclear_minimum_radius_in_mother
C125_A1B	3.37458	0.000197455	0.00222564	Large_bud_ratio
C107_C	3.80031	0.000202268	0.00222727	Long_axis_length_in_bud
CCV117_A1B	3.76139	0.000220701	0.00237811	Noise_of_cell_outline_ratio
C111_A1B	3.75627	0.000239035	0.0024902	Distance_between_bud_tip_and_mother_short_axis_extension
DCV188_C	-3.69804	0.000279092	0.00281643	Noise_of_distance_between_nuclear_gravity_center_and_brightest_point_in_mother
DCV177_C	-3.66182	0.000318747	0.00307512	Noise_of_nuclear_long_axis_length_in_bud
CCV107_A1B	3.65797	0.000323256	0.00307512	Noise_of_long_axis_length_in_bud
DCV184_A1B	3.60546	0.000391167	0.003625	Noise_of_nuclear_axis_ratio
DCV132_A1B	3.58999	0.000413599	0.00367568	Noise_of_distance_between_nuclear_brightest_point_and_middle_point_of_neck
DCV176_C	-3.58604	0.000419523	0.00367568	Noise_of_nuclear_long_axis_length_in_mother
D105_A	-3.56585	0.000445807	0.00378667	Ratio_of_D102_to_C103
C11-2_C	3.57898	0.000473946	0.00389474	Bud_cell_size
D176_C	-3.52461	0.000489732	0.00395671	Nuclear_long_axis_length_in_mother
ACV101_A1B	3.52505	0.000521685	0.00415385	Noise_of_actin_region_ratio_in_whole_cell
C12-2_C	3.51712	0.000565186	0.00451477	Bud_cell_outline_length
CCV115_C	3.47614	0.000620036	0.00482083	Noise_of_mother_axis_ratio
CCV111_C	3.47189	0.000629356	0.00483128	Noise_of_distance_between_bud_tip_and_mother_short_axis_extension
CCV103_C	3.42544	0.000740157	0.00547154	Noise_of_long_axis_length_in_mother
C12-1_A	3.4278	0.000761157	0.00556225	Whole_cell_outline_length
D173_C	-3.37679	0.000826347	0.00586508	Maximal_distance_between_nuclear_gravity_center_and_nuclear_outline_in_mother
A9_A1B	3.39191	0.000875603	0.00601916	Proportion_of_actin_region_at_neck
DCV195_C	-3.37349	0.000885608	0.00601916	Noise_of_maximal_intensity_of_nuclear_brightness_divided_by_average_in_bud
D145_A1B	3.38703	0.000886724	0.00601916	Distance_between_nuclear_outline_point_D7_and_mother_hip
DCV145_A1B	3.33147	0.00102238	0.00673106	Noise_of_distance_between_nuclear_outline_point_D7_and_mother_hip
DCV103_C	-3.3137	0.00108591	0.00700375	Noise_of_distance_between_nuclear_gravity_center_in_mother_and_mother_tip
CCV13_A	3.29774	0.00114611	0.00725556	Noise_of_whole_cell_fitness_for_ellipse
C128_A1B	3.29888	0.00117721	0.00735531	Distance_between_middle_point_of_neck_and_mother_hip
D186_C	3.28336	0.00124237	0.00767754	Total_length_of_two_straight_segments_D12-1C4-1_and_D12-2C4-1
C102_C	3.25427	0.00137002	0.00807639	Whole_cell_outline_length
DCV125_C	-3.24286	0.00137767	0.00807639	Noise_of_distance_between_nuclear_gravity_center_in_mother_and_mother_hip
C11-1_A	3.25943	0.00138607	0.00807639	Whole_cell_size
CCV108_A1B	3.23909	0.00139508	0.00807639	Noise_of_short_axis_length_in_bud
DCV152_C	-3.22123	0.00148035	0.00850172	Noise_of_mobility_of_nucleus_in_mother
D139_C	3.20439	0.00166413	0.00932653	Distance_between_nuclear_brightest_point_in_bud_and_bud_tip
DCV130_C	-3.16365	0.00178933	0.00991333	Noise_of_distance_between_nuclear_brightest_point_in_mother_and_middle_point_of_neck
DCV104_A1B	3.16135	0.00180288	0.00991333	Noise_of_distance_between_nuclear_gravity_center_and_mother_tip
C103_C	3.16019	0.00186275	0.0101254	Long_axis_length_in_mother
ACV8-2_A1B	3.14768	0.00188509	0.0101314	Noise_of_total_brightness_of_actin_region_in_bud
ACV104_A1B	3.14218	0.0019191	0.0101314	Noise_of_relative_distance_of_actin_patch_center_from_neck_in_bud
A112	3.36244	0.00192371	0.0101314	Actin_bcd_ratio
C103_A1B	3.14534	0.00195119	0.0101937	Long_axis_length_in_mother
D207	1.27321	0.00213028	0.0110126	Nuclear_A1_ratio_to_budded_cells
D177_C	-3.08804	0.00218198	0.0111464	Nuclear_long_axis_length_in_bud
DCV155_C	-3.08859	0.002282	0.0115432	Noise_of_angle_between_C1D2-1_and_C1C1-2
D185_C	3.08215	0.00239424	0.0119908	Total_length_of_two_straight_segments_D11-1C4-1_and_D11-2C4-1
A108_C	-3.08152	0.00251143	0.0123333	Actin_d_iso_ratio
C128_C	3.0669	0.00251734	0.0123333	Distance_between_middle_point_of_neck_and_mother_hip
D155_C	3.0649	0.00272831	0.0131577	Angle_between_C1D2-1_and_C1C1-2
C111_C	3.04558	0.00275778	0.0132135	Distance_between_bud_tip_and_mother_short_axis_extension
A109_C	2.97837	0.002782	0.0132135	Actin_e_ratio
CCV102_A1B	3.01484	0.00288539	0.0134986	Noise_of_whole_cell_outline_length
D153_C	-2.97186	0.00291944	0.0135402	Mobility_of_nucleus_in_bud
ACV9_C	3.00246	0.00300003	0.0138123	Noise_of_proportion_of_actin_region_at_neck
D182_C	3.05538	0.00304256	0.0138123	Nuclear_axis_ratio_in_mother
C101_C	3.01352	0.00304766	0.0138123	Whole_cell_size
D17-3_A1B	-2.91662	0.00340906	0.0152778	Nuclear_fitness_for_ellipse
CCV12-1_A	2.95758	0.00345157	0.015314	Noise_of_whole_cell_outline_length
D174_C	-2.93784	0.00352693	0.0155383	Maximal_distance_between_nuclear_gravity_center_and_nuclear_outline_in_bud
ACV123_A	-2.94518	0.003587	0.01571	Noise_of_ratio_of_actin_patches_to_actin_region
DCV146_C	-2.92112	0.00386345	0.0167419	Noise_of_distance_between_nuclear_outline_point_D8_in_bud_and_bud_tip
DCV174_C	-2.9167	0.00391632	0.0168201	Noise_of_maximal_distance_between_nuclear_gravity_center_and_nuclear_outline_in_bud
C112_A1B	2.92249	0.00393925	0.0168201	Distance_between_middle_point_of_neck_and_mother_center
C109_A1B	2.91848	0.00397424	0.0168504	Neck_width
CCV103_A1B	2.87802	0.00440822	0.0184844	Noise_of_long_axis_length_in_mother
D126_A1B	2.87448	0.00457522	0.0188974	Distance_between_nuclear_gravity_center_and_mother_hip
A111	-3.09679	0.00460044	0.0188974	Actin_ae_ratio
C11-2_A1B	2.88343	0.00468622	0.0190865	Bud_cell_size
DCV145_C	-2.8542	0.00473844	0.0191439	Noise_of_distance_between_nuclear_outline_point_D7_in_mother_and_mother_hip
DCV143_C	-2.84252	0.00490849	0.0196642	Noise_of_distance_between_nuclear_outline_point_D6-1_in_mother_and_middle_point_of_neck
C115_C	-2.81566	0.00502706	0.019837	Mother_axis_ratio
DCV15-1_C	-2.83447	0.00502902	0.019837	Noise_of_nuclear_brightness_in_mother
D156_C	2.85442	0.00511933	0.0200319	Angle_between_C2D1-2_and_C2C4-2
D104_A1B	2.83358	0.00517448	0.0200973	Distance_between_nuclear_gravity_center_and_mother_tip
CCV106_A1B	-2.82236	0.00521526	0.0201063	Noise_of_bud_direction
C102_A1B	2.80101	0.00568817	0.0218058	Whole_cell_outline_length
C112_C	2.74255	0.00675408	0.0255857	Distance_between_middle_point_of_neck_and_mother_center
D143_A1B	2.73855	0.0069865	0.0262931	Distance_between_nuclear_outline_point_D6-1_and_middle_point_of_neck
D200	2.64172	0.00719281	0.0268592	Nuclear_A1_ratio
D14-3_C	-2.68364	0.00752638	0.0279114	Nuclear_size_in_whole_cell
C101_A1B	2.70694	0.00760833	0.0280093	Whole_cell_size
A119	-2.92152	0.0078573	0.0286005	Actin_f_ratio_to_budded_cells
A107	2.60462	0.00789597	0.0286005	Actin_c_api_ratio
DCV107_A1B	2.67208	0.00810948	0.029027	Noise_of_ratio_of_D104_to_C103
D188_A	-2.65387	0.00814302	0.029027	Distance_between_nuclear_gravity_center_and_brightest_point
D14-1_C	-2.61121	0.00924397	0.0325123	Nuclear_size_in_mother
D142_A1B	2.62532	0.0094804	0.0331214	Distance_between_nuclear_brightest_point_and_mother_hip
C108_C	2.62536	0.00952881	0.0331214	Short_axis_length_in_bud
A101_A1B	2.58193	0.0096729	0.033375	Actin_region_ratio_in_whole_cell
C126_A	-2.56846	0.0104541	0.0357974	Brightness_difference_of_cell_wall
DCV185_C	2.57753	0.0106062	0.0360671	Noise_of_total_length_of_two_straight_segments_D11-1C4-1_and_D11-2C4-1
CCV110_A1B	-2.57013	0.0108281	0.0365556	Noise_of_distance_between_bud_tip_and_mother_long_axis_extension
DCV173_C	-2.56772	0.0109012	0.0365556	Noise_of_maximal_distance_between_nuclear_gravity_center_and_nuclear_outline_in_mother
D129_A1B	2.57331	0.0109734	0.036586	Distance_between_nuclear_brightest_point_and_mother_tip
C115_A1B	-2.52107	0.0118921	0.039289	Mother_axis_ratio
A9_C	2.50999	0.0122955	0.0403082	Proportion_of_actin_region_at_neck
DCV152_A1B	2.51693	0.012549	0.0408021	Noise_of_mobility_of_nucleus_in_mother
C126_C	-2.47871	0.013442	0.0433292	Brightness_difference_of_cell_wall
C104_A	2.45826	0.0149621	0.047963	Short_axis_length_in_whole_cell
A7-1_C	2.46085	0.0157167	0.049953	Size_of_actin_region_in_mother
aZ value of a slope in the generalized linear regression for fitness [12]
bP value of a likelihood ratio test for the generalized linear model.
cQ value was estimated for FDR by randomization (n = 3000) of morphological data.
