# Supplementary material for: High-dimensional single-cell phenotyping reveals extensive haploinsufficiency
Source: PLoS Biol. 2018 May 16;16(5):e2005130. doi: 10.1371/journal.pbio.2005130 (PMC5955526; doi:10.1371/journal.pbio.2005130)
Supplement: S7 Table — Morphological features of the 163 traits listed in S6 Table were summarized through successive PCA, as described previously [45]. (XLSX) [file pbio.2005130.s008.xlsx]

## Sheet: S7 Table
PCa	ID	Loadingb	P (loading)c	Z (Wald)d	P (LRT)e	Description
PC1	DCV176_A	-0.534804	8.8249e-10	-6.73623	1.783e-10	Noise_of_nuclear_long_axis_length
PC1	DCV173_A	-0.556188	1.32324e-10	-6.43998	9.07734e-10	Noise_of_maximal_distance_between_nuclear_gravity_center_and_nuclear_outline
PC1	D173_A	0.531272	1.19215e-09	-5.03104	9.55105e-07	Maximal_distance_between_nuclear_gravity_center_and_nuclear_outline
PC1	DCV14-1_A	-0.639416	1.90616e-14	-4.78386	3.34353e-06	Noise_of_nuclear_size
PC1	D176_A	0.553308	1.72205e-10	-4.61721	6.25073e-06	Nuclear_long_axis_length
PC1	DCV179_A	-0.465635	1.7859e-07	-3.97505	9.78224e-05	Noise_of_nuclear_minimum_radius
PC1	C13_A	-0.76132	8.25507e-23	-3.87931	0.000122726	Whole_cell_fitness_for_ellipse
PC1	D105_A	0.423476	2.67255e-06	-3.56585	0.000445807	Ratio_of_D102_to_C103
PC1	D176_C	0.564491	6.10444e-11	-3.52461	0.000489732	Nuclear_long_axis_length_in_mother
PC1	D173_C	0.581737	1.1407e-11	-3.37679	0.000826347	Maximal_distance_between_nuclear_gravity_center_and_nuclear_outline_in_mother
PC1	DCV103_C	0.401707	9.42916e-06	-3.3137	0.00108591	Noise_of_distance_between_nuclear_gravity_center_in_mother_and_mother_tip
PC1	DCV125_C	0.421307	3.04247e-06	-3.24286	0.00137767	Noise_of_distance_between_nuclear_gravity_center_in_mother_and_mother_hip
PC1	D177_C	0.62566	9.88204e-14	-3.08804	0.00218198	Nuclear_long_axis_length_in_bud
PC1	D174_C	0.610617	5.45835e-13	-2.93784	0.00352693	Maximal_distance_between_nuclear_gravity_center_and_nuclear_outline_in_bud
PC1	DCV145_C	0.459736	2.66646e-07	-2.8542	0.00473844	Noise_of_distance_between_nuclear_outline_point_D7_in_mother_and_mother_hip
PC1	C115_C	0.614156	3.68118e-13	-2.81566	0.00502706	Mother_axis_ratio
PC1	D14-3_C	0.673864	2.0989e-16	-2.68364	0.00752638	Nuclear_size_in_whole_cell
PC1	D188_A	0.427833	2.05438e-06	-2.65387	0.00814302	Distance_between_nuclear_gravity_center_and_brightest_point
PC1	D14-1_C	0.547197	2.98663e-10	-2.61121	0.00924397	Nuclear_size_in_mother
PC1	C115_A1B	0.706488	1.6157e-18	-2.52107	0.0118921	Mother_axis_ratio
PC1	C104_A	0.899587	4.23296e-42	2.45826	0.0149621	Short_axis_length_in_whole_cell
PC1	DCV152_A1B	0.478354	7.33239e-08	2.51693	0.012549	Noise_of_mobility_of_nucleus_in_mother
PC1	D129_A1B	0.82271	3.06065e-29	2.57331	0.0109734	Distance_between_nuclear_brightest_point_and_mother_tip
PC1	C108_C	0.583549	9.50907e-12	2.62536	0.00952881	Short_axis_length_in_bud
PC1	D142_A1B	0.835908	5.93138e-31	2.62532	0.0094804	Distance_between_nuclear_brightest_point_and_mother_hip
PC1	A107	0.426875	2.17738e-06	2.60462	0.00789597	actin_c_api_ratio
PC1	C101_A1B	0.910542	8.94929e-45	2.70694	0.00760833	Whole_cell_size
PC1	C112_C	0.767373	2.3555e-23	2.74255	0.00675408	Distance_between_middle_point_of_neck_and_mother_center
PC1	C102_A1B	0.787791	2.54756e-25	2.80101	0.00568817	Whole_cell_outline_length
PC1	D104_A1B	0.840269	1.49128e-31	2.83358	0.00517448	Distance_between_nuclear_gravity_center_and_mother_tip
PC1	C11-2_A1B	0.485725	4.30404e-08	2.88343	0.00468622	Bud_cell_size
PC1	D126_A1B	0.81958	7.43463e-29	2.87448	0.00457522	Distance_between_nuclear_gravity_center_and_mother_hip
PC1	C109_A1B	0.821508	4.31304e-29	2.91848	0.00397424	Neck_width
PC1	C112_A1B	0.896674	1.93217e-41	2.92249	0.00393925	Distance_between_middle_point_of_neck_and_mother_center
PC1	C101_C	0.893169	1.13276e-40	3.01352	0.00304766	Whole_cell_size
PC1	D182_C	-0.404599	8.0155e-06	3.05538	0.00304256	Nuclear_axis_ratio_in_mother
PC1	C111_C	0.550443	2.23233e-10	3.04558	0.00275778	Distance_between_bud_tip_and_mother_short_axis_extension
PC1	C128_C	0.755385	2.72447e-22	3.0669	0.00251734	Distance_between_middle_point_of_neck_and_mother_hip
PC1	D185_C	0.769027	1.66113e-23	3.08215	0.00239424	Total_length_of_two_straight_segments_D11-1C4-1_and_D11-2C4-1
PC1	C103_A1B	0.893636	8.98228e-41	3.14534	0.00195119	Long_axis_length_in_mother
PC1	C103_C	0.754489	3.2533e-22	3.16019	0.00186275	Long_axis_length_in_mother
PC1	C11-1_A	0.867254	1.03155e-35	3.25943	0.00138607	Whole_cell_size
PC1	C102_C	0.8188	9.25035e-29	3.25427	0.00137002	Whole_cell_outline_length
PC1	D186_C	0.751982	5.32114e-22	3.28336	0.00124237	Total_length_of_two_straight_segments_D12-1C4-1_and_D12-2C4-1
PC1	C128_A1B	0.889139	8.03302e-40	3.29888	0.00117721	Distance_between_middle_point_of_neck_and_mother_hip
PC1	D145_A1B	0.6736	2.17751e-16	3.38703	0.000886724	Distance_between_nuclear_outline_point_D7_and_mother_hip
PC1	A9_A1B	-0.536134	7.87249e-10	3.39191	0.000875603	Proportion_of_actin_region_at_neck
PC1	C12-1_A	0.842113	8.21505e-32	3.4278	0.000761157	Whole_cell_outline_length
PC1	C12-2_C	0.594629	3.04851e-12	3.51712	0.000565186	Bud_cell_outline_length
PC1	C11-2_C	0.739958	5.20777e-21	3.57898	0.000473946	Bud_cell_size
PC1	DCV132_A1B	0.578958	1.50468e-11	3.58999	0.000413599	Noise_of_distance_between_nuclear_brightest_point_and_middle_point_of_neck
PC1	C111_A1B	0.60555	9.51363e-13	3.75627	0.000239035	Distance_between_bud_tip_and_mother_short_axis_extension
PC1	C107_C	0.600692	1.60582e-12	3.80031	0.000202268	Long_axis_length_in_bud
PC1	C103_A	0.756158	2.33651e-22	3.82419	0.000183269	Long_axis_length_in_whole_cell
PC1	A7-2_A1B	0.43474	1.34365e-06	3.89605	0.000165399	Size_of_actin_region_in_bud
PC1	C108_A1B	0.683327	5.45913e-17	3.90444	0.000137714	Short_axis_length_in_bud
PC1	DCV110_A1B	0.397218	1.20978e-05	4.26222	3.10945e-05	Noise_of_distance_between_nuclear_gravity_center_and_middle_point_of_neck
PC2	D17-1_A	0.452883	4.20819e-07	-8.89052	6.23216e-17	Nuclear_fitness_for_ellipse
PC2	DCV151_C	0.525528	1.93022e-09	-5.68608	4.64951e-08	Noise_of_ratio_of_distance_between_each_nucleus_and_middle_point_of_neck
PC2	D17-2_C	0.402573	8.98295e-06	-5.44106	6.81191e-08	Nuclear_fitness_for_ellipse_in_bud
PC2	A101_A	0.541573	4.90998e-10	-4.70511	8.88457e-06	Actin_region_ratio_in_whole_cell
PC2	DCV112_C	0.555182	1.45111e-10	-4.50655	1.11988e-05	Noise_of_ratio_of_D108_to_C128
PC2	DCV106_C	0.470185	1.30425e-07	-4.46979	1.30934e-05	Noise_of_ratio_of_D103_to_C103
PC2	A105	0.660054	1.3733e-15	-5.67041	1.45344e-05	actin_a_ratio
PC2	DCV141_C	0.471698	1.17361e-07	-4.24292	3.36463e-05	Noise_of_distance_between_nuclear_brightest_point_in_mother_and_mother_hip
PC2	A114	0.659118	1.55423e-15	-5.00453	3.97128e-05	actin_a_ratio_to_no_bud_cells
PC2	A7-1_A	0.439094	1.02313e-06	-4.12903	4.17928e-05	Size_of_actin_region
PC2	DCV128_C	0.490213	3.09277e-08	-4.1872	4.21889e-05	Noise_of_distance_between_nuclear_brightest_point_in_mother_and_mother_tip
PC2	A105_A	0.649514	5.39733e-15	-4.86885	5.87537e-05	Actin_a_ratio
PC2	DCV180_C	0.407933	6.63394e-06	-4.09024	6.22139e-05	Noise_of_nuclear_minimum_radius_in_bud
PC2	D176_C	0.549898	2.3446e-10	-3.52461	0.000489732	Nuclear_long_axis_length_in_mother
PC2	D173_C	0.547003	3.03873e-10	-3.37679	0.000826347	Maximal_distance_between_nuclear_gravity_center_and_nuclear_outline_in_mother
PC2	DCV103_C	0.392905	1.53182e-05	-3.3137	0.00108591	Noise_of_distance_between_nuclear_gravity_center_in_mother_and_mother_tip
PC2	DCV125_C	0.393457	1.48651e-05	-3.24286	0.00137767	Noise_of_distance_between_nuclear_gravity_center_in_mother_and_mother_hip
PC2	DCV152_C	0.549876	2.34939e-10	-3.22123	0.00148035	Noise_of_mobility_of_nucleus_in_mother
PC2	DCV130_C	0.540155	5.55735e-10	-3.16365	0.00178933	Noise_of_distance_between_nuclear_brightest_point_in_mother_and_middle_point_of_neck
PC2	A111	0.537613	6.92975e-10	-3.09679	0.00460044	actin_ae_ratio
PC2	DCV143_C	0.59281	3.68558e-12	-2.84252	0.00490849	Noise_of_distance_between_nuclear_outline_point_D6-1_in_mother_and_middle_point_of_neck
PC2	D14-3_C	0.472161	1.13616e-07	-2.68364	0.00752638	Nuclear_size_in_whole_cell
PC2	D14-1_C	0.529801	1.34995e-09	-2.61121	0.00924397	Nuclear_size_in_mother
PC2	C126_A	-0.49108	2.89972e-08	-2.56846	0.0104541	Brightness_difference_of_cell_wall
PC2	A9_C	-0.417774	3.75029e-06	2.50999	0.0122955	Proportion_of_actin_region_at_neck
PC2	C111_C	-0.496218	1.97255e-08	3.04558	0.00275778	Distance_between_bud_tip_and_mother_short_axis_extension
PC2	D185_C	-0.384555	2.39684e-05	3.08215	0.00239424	Total_length_of_two_straight_segments_D11-1C4-1_and_D11-2C4-1
PC2	A112	-0.420824	3.1311e-06	3.36244	0.00192371	actin_bcd_ratio
PC2	D186_C	-0.400331	1.01819e-05	3.28336	0.00124237	Total_length_of_two_straight_segments_D12-1C4-1_and_D12-2C4-1
PC2	A106_A	-0.638302	2.18467e-14	4.81796	6.48169e-05	Actin_b_ratio
PC2	A115	-0.659118	1.55423e-15	5.00453	3.97128e-05	actin_b_ratio_to_no_bud_cells
PC3	D153_C	-0.400729	9.95815e-06	-2.97186	0.00291944	Mobility_of_nucleus_in_bud
PC3	A101_A1B	-0.460575	2.51988e-07	2.58193	0.0096729	Actin_region_ratio_in_whole_cell
PC3	DCV107_A1B	0.490127	3.11241e-08	2.67208	0.00810948	Noise_of_ratio_of_D104_to_C103
PC3	D143_A1B	0.499866	1.49453e-08	2.73855	0.0069865	Distance_between_nuclear_outline_point_D6-1_and_middle_point_of_neck
PC3	C11-2_A1B	-0.410581	5.70025e-06	2.88343	0.00468622	Bud_cell_size
PC3	CCV102_A1B	0.596194	2.58701e-12	3.01484	0.00288539	Noise_of_whole_cell_outline_length
PC3	ACV104_A1B	0.420678	3.15842e-06	3.14218	0.0019191	Noise_of_relative_distance_of_actin_patch_center_from_neck_in_bud
PC3	ACV8-2_A1B	0.620605	1.773e-13	3.14768	0.00188509	Noise_of_total_brightness_of_actin_region_in_bud
PC3	DCV104_A1B	0.460513	2.53044e-07	3.16135	0.00180288	Noise_of_distance_between_nuclear_gravity_center_and_mother_tip
PC3	D139_C	0.60292	1.26447e-12	3.20439	0.00166413	Distance_between_nuclear_brightest_point_in_bud_and_bud_tip
PC3	C12-2_C	0.450026	5.07494e-07	3.51712	0.000565186	Bud_cell_outline_length
PC3	ACV101_A1B	0.538946	6.17399e-10	3.52505	0.000521685	Noise_of_actin_region_ratio_in_whole_cell
PC3	CCV107_A1B	0.74433	2.30612e-21	3.65797	0.000323256	Noise_of_long_axis_length_in_bud
PC3	C111_A1B	-0.397386	1.1986e-05	3.75627	0.000239035	Distance_between_bud_tip_and_mother_short_axis_extension
PC3	CCV117_A1B	0.661625	1.11457e-15	3.76139	0.000220701	Noise_of_cell_outline_ratio
PC3	A7-2_A1B	-0.452773	4.23855e-07	3.89605	0.000165399	Size_of_actin_region_in_bud
PC3	DCV118_A1B	0.464358	1.94911e-07	3.84495	0.000161197	Noise_of_distance_between_nuclear_gravity_center_and_mother_center
PC3	CCV118_A1B	0.715556	3.70382e-19	3.8666	0.000148469	Noise_of_cell_size_ratio
PC3	DCV114_A1B	0.482167	5.57509e-08	3.90718	0.000127136	Noise_of_ratio_of_D110_to_C128
PC3	D121_C	0.532287	1.09386e-09	3.95366	0.000118436	Distance_between_nuclear_gravity_center_in_bud_and_bud_tip
PC3	CCV11-2_A1B	0.765439	3.53105e-23	3.93266	0.000115268	Noise_of_bud_cell_size
PC3	CCV12-2_A1B	0.73099	2.63463e-20	3.99511	9.04716e-05	Noise_of_bud_cell_outline_length
PC3	ACV7-2_A1B	0.763087	5.74656e-23	4.1087	5.78098e-05	Noise_of_size_of_actin_region_in_bud
PC3	DCV126_A1B	0.463051	2.13072e-07	4.14906	4.91931e-05	Noise_of_distance_between_nuclear_gravity_center_and_mother_hip
PC3	D146_C	0.461401	2.383e-07	4.56325	1.1042e-05	Distance_between_nuclear_outline_point_D8_in_bud_and_bud_tip
PC4	D17-2_C	-0.420714	3.15159e-06	-5.44106	6.81191e-08	Nuclear_fitness_for_ellipse_in_bud
PC4	A101_A	0.564885	5.88119e-11	-4.70511	8.88457e-06	Actin_region_ratio_in_whole_cell
PC4	A105	0.557716	1.14946e-10	-5.67041	1.45344e-05	actin_a_ratio
PC4	A114	0.582038	1.10685e-11	-5.00453	3.97128e-05	actin_a_ratio_to_no_bud_cells
PC4	A7-1_A	0.56655	5.02209e-11	-4.12903	4.17928e-05	Size_of_actin_region
PC4	DCV14-2_C	-0.500553	1.41794e-08	-4.11636	5.60694e-05	Noise_of_nuclear_size_in_bud
PC4	A105_A	0.585969	7.44453e-12	-4.86885	5.87537e-05	Actin_a_ratio
PC4	DCV180_C	-0.426793	2.18829e-06	-4.09024	6.22139e-05	Noise_of_nuclear_minimum_radius_in_bud
PC4	DCV177_C	-0.46826	1.49059e-07	-3.66182	0.000318747	Noise_of_nuclear_long_axis_length_in_bud
PC4	ACV123_A	0.454338	3.82266e-07	-2.94518	0.003587	Noise_of_ratio_of_actin_patches_to_actin_region
PC4	DCV174_C	-0.455629	3.50915e-07	-2.9167	0.00391632	Noise_of_maximal_distance_between_nuclear_gravity_center_and_nuclear_outline_in_bud
PC4	CCV12-1_A	0.437767	1.11214e-06	2.95758	0.00345157	Noise_of_whole_cell_outline_length
PC4	A106_A	-0.599114	1.89974e-12	4.81796	6.48169e-05	Actin_b_ratio
PC4	A115	-0.582038	1.10685e-11	5.00453	3.97128e-05	actin_b_ratio_to_no_bud_cells
PC4	D183_C	0.443511	7.73e-07	4.54206	1.67251e-05	Nuclear_axis_ratio_in_bud
PC5	DCV177_C	0.410322	5.78554e-06	-3.66182	0.000318747	Noise_of_nuclear_long_axis_length_in_bud
PC5	DCV176_C	0.405285	7.71076e-06	-3.58604	0.000419523	Noise_of_nuclear_long_axis_length_in_mother
PC5	A108_C	0.412829	5.00614e-06	-3.08152	0.00251143	Actin_d_iso_ratio
PC5	DCV174_C	0.425509	2.36503e-06	-2.9167	0.00391632	Noise_of_maximal_distance_between_nuclear_gravity_center_and_nuclear_outline_in_bud
PC5	DCV173_C	0.429314	1.87711e-06	-2.56772	0.0109012	Noise_of_maximal_distance_between_nuclear_gravity_center_and_nuclear_outline_in_mother
PC5	A101_A1B	0.465915	1.7519e-07	2.58193	0.0096729	Actin_region_ratio_in_whole_cell
PC5	C108_C	-0.499084	1.58653e-08	2.62536	0.00952881	Short_axis_length_in_bud
PC5	C11-2_A1B	0.406652	7.13587e-06	2.88343	0.00468622	Bud_cell_size
PC5	CCV117_A1B	0.407403	6.83745e-06	3.76139	0.000220701	Noise_of_cell_outline_ratio
PC5	C125_A1B	0.561841	7.83193e-11	3.37458	0.000197455	Large_bud_ratio
PC5	A7-2_A1B	0.388775	1.9144e-05	3.89605	0.000165399	Size_of_actin_region_in_bud
PC6	D17-1_A	0.522781	2.42288e-09	-8.89052	6.23216e-17	Nuclear_fitness_for_ellipse
PC6	D173_A	0.518395	3.46836e-09	-5.03104	9.55105e-07	Maximal_distance_between_nuclear_gravity_center_and_nuclear_outline
PC6	D176_A	0.520997	2.80517e-09	-4.61721	6.25073e-06	Nuclear_long_axis_length
PC6	CCV112_C	-0.446053	6.56622e-07	4.65808	5.82248e-06	Noise_of_distance_between_middle_point_of_neck_and_mother_center
PC6	CCV128_C	-0.468773	1.43852e-07	5.35432	2.37439e-07	Noise_of_distance_between_middle_point_of_neck_and_mother_hip
PC7	DCV112_C	0.386539	2.15741e-05	-4.50655	1.11988e-05	Noise_of_ratio_of_D108_to_C128
PC7	DCV106_C	0.427472	2.09992e-06	-4.46979	1.30934e-05	Noise_of_ratio_of_D103_to_C103
PC7	DCV141_C	0.390002	1.79227e-05	-4.24292	3.36463e-05	Noise_of_distance_between_nuclear_brightest_point_in_mother_and_mother_hip
PC7	DCV128_C	0.401515	9.53107e-06	-4.1872	4.21889e-05	Noise_of_distance_between_nuclear_brightest_point_in_mother_and_mother_tip
PC7	DCV103_C	0.439105	1.0224e-06	-3.3137	0.00108591	Noise_of_distance_between_nuclear_gravity_center_in_mother_and_mother_tip
PC7	DCV125_C	0.427612	2.08222e-06	-3.24286	0.00137767	Noise_of_distance_between_nuclear_gravity_center_in_mother_and_mother_hip
PC7	CCV103_A1B	-0.481883	5.69048e-08	2.87802	0.00440822	Noise_of_long_axis_length_in_mother
PC7	DCV104_A1B	-0.478778	7.11338e-08	3.16135	0.00180288	Noise_of_distance_between_nuclear_gravity_center_and_mother_tip
PC7	DCV145_A1B	-0.455569	3.52329e-07	3.33147	0.00102238	Noise_of_distance_between_nuclear_outline_point_D7_and_mother_hip
PC7	DCV126_A1B	-0.474927	9.35316e-08	4.14906	4.91931e-05	Noise_of_distance_between_nuclear_gravity_center_and_mother_hip
PC7	CCV112_A1B	-0.462706	2.18121e-07	4.99189	1.30558e-06	Noise_of_distance_between_middle_point_of_neck_and_mother_center
PC7	CCV128_A1B	-0.434046	1.40275e-06	5.80754	2.51872e-08	Noise_of_distance_between_middle_point_of_neck_and_mother_hip
PC8	DCV176_A	0.467487	1.57235e-07	-6.73623	1.783e-10	Noise_of_nuclear_long_axis_length
PC8	DCV173_A	0.444931	7.05786e-07	-6.43998	9.07734e-10	Noise_of_maximal_distance_between_nuclear_gravity_center_and_nuclear_outline
PC8	DCV14-1_A	0.421789	2.95631e-06	-4.78386	3.34353e-06	Noise_of_nuclear_size
PC8	D151_C	0.442443	8.27473e-07	-4.10108	4.54063e-05	Ratio_of_distance_between_each_nucleus_and_middle_point_of_neck
PC8	C124_C	-0.388298	1.96396e-05	-4.99972	6.59579e-05	Medium_bud_ratio
PC8	DCV179_A	0.424165	2.56428e-06	-3.97505	9.78224e-05	Noise_of_nuclear_minimum_radius
PC8	C125_C	0.388298	1.96396e-05	4.99972	6.59579e-05	Large_bud_ratio
PC9	A111	0.424738	2.47751e-06	-3.09679	0.00460044	actin_ae_ratio
PC9	A7-1_C	0.435727	1.26357e-06	2.46085	0.0157167	Size_of_actin_region_in_mother
PC9	ACV9_C	0.41116	5.51334e-06	3.00246	0.00300003	Noise_of_proportion_of_actin_region_at_neck
PC9	A112	-0.467385	1.58336e-07	3.36244	0.00192371	actin_bcd_ratio
PC10	DCV14-1_C	-0.399862	1.04509e-05	-4.40157	1.74564e-05	Noise_of_nuclear_size_in_mother
PC10	DCV176_C	-0.436364	1.21427e-06	-3.58604	0.000419523	Noise_of_nuclear_long_axis_length_in_mother
PC10	DCV173_C	-0.44177	8.63727e-07	-2.56772	0.0109012	Noise_of_maximal_distance_between_nuclear_gravity_center_and_nuclear_outline_in_mother
PC10	DCV152_A1B	0.399762	1.05091e-05	2.51693	0.012549	Noise_of_mobility_of_nucleus_in_mother
PC10	DCV107_A1B	0.412285	5.16645e-06	2.67208	0.00810948	Noise_of_ratio_of_D104_to_C103
PC10	DCV114_A1B	0.444546	7.23442e-07	3.90718	0.000127136	Noise_of_ratio_of_D110_to_C128
PC10	DCV110_A1B	0.414574	4.52359e-06	4.26222	3.10945e-05	Noise_of_distance_between_nuclear_gravity_center_and_middle_point_of_neck
PC10	D146_C	-0.399379	1.07349e-05	4.56325	1.1042e-05	Distance_between_nuclear_outline_point_D8_in_bud_and_bud_tip
PC11	D151_C	0.397052	1.22089e-05	-4.10108	4.54063e-05	Ratio_of_distance_between_each_nucleus_and_middle_point_of_neck
PC11	CCV106_A1B	-0.437835	1.10744e-06	-2.82236	0.00521526	Noise_of_bud_direction
aPCs were extracted by PCA for Z value of wild-type of 163 traits (S6 Table) as described previously [45]
bPC loadings were calculated as correlation between PC score and Z value of each trait.
cP value for PC loading were calculated by two-tailed t test for correlation coefficient.
dZ value was estimated by Wald test for slope between fitness and Z value of morphological trait in the linear regression.
eP value was calculated by likelhood ratio test (LRT) for the linear regression.
