# Supplementary material for: High-dimensional single-cell phenotyping reveals extensive haploinsufficiency
Source: PLoS Biol. 2018 May 16;16(5):e2005130. doi: 10.1371/journal.pbio.2005130 (PMC5955526; doi:10.1371/journal.pbio.2005130)
Supplement: S8 Table — (A) GO terms enriched in each gene group. (B) Genes and annotated GOs in each gene group. GO, gene ontology. (XLSX) [file pbio.2005130.s009.xlsx]

## Sheet: A
Gene groupa	GOID	P valueb	Number of annotated genes in a group	Number of genes in a group	Number of annotated genes in essential genes conferring haploinsufficiency	Number of essential genes conferring haploinsufficiency	Name space	GO term
1	GO:0006457	1.36027e-16	10	10	19	553	biological_process	protein folding
1	GO:0005832	2.18284e-16	8	10	8	553	cellular_component	chaperonin-containing T-complex
1	GO:0051082	1.37274e-12	8	10	15	553	molecular_function	unfolded protein binding
2	GO:0071554	1.45668e-14	8	8	14	553	biological_process	cell wall organization or biogenesis
2	GO:0030950	2.69241e-07	4	8	6	553	biological_process	establishment or maintenance of actin cytoskeleton polarity
3	GO:0042273	3.73107e-27	17	17	24	553	biological_process	ribosomal large subunit biogenesis
3	GO:0000027	3.69173e-19	11	17	11	553	biological_process	ribosomal large subunit assembly
3	GO:0042255	1.53211e-15	11	17	16	553	biological_process	ribosome assembly
3	GO:0070925	1.42438e-12	11	17	25	553	biological_process	organelle assembly
4	NA	NA	NA	1	NA	553	NA	NA
5	GO:0070209	3.56727e-08	3	3	3	553	cellular_component	ASTRA complex
6	GO:0016074	8.58567e-24	12	12	13	553	biological_process	snoRNA metabolic process
6	GO:0043144	1.06546e-18	10	12	11	553	biological_process	snoRNA processing
6	GO:0031126	1.76229e-17	9	12	9	553	biological_process	snoRNA 3'-end processing
6	GO:0043628	3.81951e-15	9	12	12	553	biological_process	ncRNA 3'-end processing
6	GO:0034661	2.62203e-13	7	12	7	553	biological_process	ncRNA catabolic process
6	GO:0071025	2.08081e-12	7	12	8	553	biological_process	RNA surveillance
6	GO:0071051	2.39041e-11	6	12	6	553	biological_process	polyadenylation-dependent snoRNA 3'-end processing
6	GO:0071042	1.65756e-10	6	12	7	553	biological_process	nuclear polyadenylation-dependent mRNA catabolic process
6	GO:0000467	1.65756e-10	6	12	7	553	biological_process	exonucleolytic trimming to generate mature 3'-end of 5.8S rRNA from tricistronic rRNA transcript (SSU-rRNA, 5.8S rRNA, LSU-rRNA)
6	GO:0016073	1.65756e-10	6	12	7	553	biological_process	snRNA metabolic process
6	GO:0000459	6.56781e-10	6	12	8	553	biological_process	exonucleolytic trimming involved in rRNA processing
6	GO:0000956	1.58156e-09	7	12	15	553	biological_process	nuclear-transcribed mRNA catabolic process
6	GO:0000177	1.87135e-09	5	12	5	553	cellular_component	cytoplasmic exosome (RNase complex)
6	GO:0034472	1.87135e-09	5	12	5	553	biological_process	snRNA 3'-end processing
6	GO:0006401	4.70255e-09	7	12	17	553	biological_process	RNA catabolic process
6	GO:0000176	1.11086e-08	5	12	6	553	cellular_component	nuclear exosome (RNase complex)
6	GO:0000291	1.11086e-08	5	12	6	553	biological_process	nuclear-transcribed mRNA catabolic process, exonucleolytic
6	GO:0000184	1.11086e-08	5	12	6	553	biological_process	nuclear-transcribed mRNA catabolic process, nonsense-mediated decay
6	GO:0034655	7.9017e-08	7	12	24	553	biological_process	nucleobase-containing compound catabolic process
6	GO:0071035	1.28422e-07	4	12	4	553	biological_process	nuclear polyadenylation-dependent rRNA catabolic process
7	GO:0055114	2.64851e-15	7	7	8	553	biological_process	oxidation-reduction process
7	GO:0006091	3.84657e-08	5	7	12	553	biological_process	generation of precursor metabolites and energy
7	GO:0015980	4.52031e-08	4	7	5	553	biological_process	energy derivation by oxidation of organic compounds
8	GO:0042274	1.25784e-23	17	17	33	553	biological_process	ribosomal small subunit biogenesis
8	GO:0000469	1.80664e-16	13	17	25	553	biological_process	cleavage involved in rRNA processing
8	GO:0030686	5.68627e-11	11	17	33	553	cellular_component	90S preribosome
9	NA	NA	NA	1	NA	553	NA	NA
10	GO:0048193	2.87868e-19	15	15	39	553	biological_process	Golgi vesicle transport
10	GO:0006888	5.4086e-18	12	15	18	553	biological_process	ER to Golgi vesicle-mediated transport
10	GO:0030135	2.77724e-13	8	15	9	553	cellular_component	coated vesicle
10	GO:0016023	1.47561e-11	8	15	12	553	cellular_component	cytoplasmic membrane-bounded vesicle
10	GO:0030662	8.93583e-10	6	15	7	553	cellular_component	coated vesicle membrane
10	GO:0030134	4.19259e-08	5	15	6	553	cellular_component	ER to Golgi transport vesicle
10	GO:0044431	5.69904e-07	6	15	15	553	cellular_component	Golgi apparatus part
10	GO:0012507	1.74228e-06	4	15	5	553	cellular_component	ER to Golgi transport vesicle membrane
11	NA	NA	NA	1	NA	553	NA	NA
12	GO:0000793	9.58588e-47	31	31	35	553	cellular_component	condensed chromosome
12	GO:0000794	1.21693e-33	25	31	29	553	cellular_component	condensed nuclear chromosome
12	GO:0000780	3.55126e-26	19	31	20	553	cellular_component	condensed nuclear chromosome, centromeric region
12	GO:0000775	3.64908e-25	19	31	21	553	cellular_component	chromosome, centromeric region
12	GO:0007059	5.43749e-17	18	31	33	553	biological_process	chromosome segregation
12	GO:0005200	1.02742e-07	9	31	19	553	molecular_function	structural constituent of cytoskeleton
12	GO:0007052	4.92355e-07	6	31	8	553	biological_process	mitotic spindle organization
12	GO:0008608	2.31357e-06	5	31	6	553	biological_process	attachment of spindle microtubules to kinetochore
12	GO:0030472	2.31357e-06	5	31	6	553	biological_process	mitotic spindle organization in nucleus
13	GO:1901137	2.86531e-08	6	6	33	553	biological_process	carbohydrate derivative biosynthetic process
14	GO:0030686	9.09616e-18	13	13	33	553	cellular_component	90S preribosome
14	GO:0042274	7.03566e-08	8	13	33	553	biological_process	ribosomal small subunit biogenesis
15	GO:0030532	8.83552e-38	23	23	26	553	cellular_component	small nuclear ribonucleoprotein complex
15	GO:0046540	4.50983e-13	10	23	13	553	cellular_component	U4/U6 x U5 tri-snRNP complex
16	GO:0008135	1.66635e-24	13	13	15	553	molecular_function	translation factor activity, nucleic acid binding
16	GO:0003743	2.32672e-21	11	13	11	553	molecular_function	translation initiation factor activity
16	GO:0006413	9.9918e-18	11	13	16	553	biological_process	translational initiation
16	GO:0043614	3.04095e-09	5	13	5	553	cellular_component	multi-eIF complex
16	GO:0005852	1.85498e-07	4	13	4	553	cellular_component	eukaryotic translation initiation factor 3 complex
17	GO:0002181	2.72054e-16	10	10	20	553	biological_process	cytoplasmic translation
17	GO:0022625	6.62222e-11	7	10	13	553	cellular_component	cytosolic large ribosomal subunit
17	GO:0022626	4.31515e-09	7	10	21	553	cellular_component	cytosolic ribosome
18	NA	NA	NA	2	NA	553	NA	NA
19	NA	NA	NA	1	NA	553	NA	NA
20	GO:0065002	1.95277e-24	15	15	22	553	biological_process	intracellular protein transmembrane transport
21	GO:0032543	2.36282e-12	5	5	5	553	biological_process	mitochondrial translation
22	NA	NA	NA	1	NA	553	NA	NA
23	GO:0005759	1.13621e-12	7	7	14	553	cellular_component	mitochondrial matrix
23	GO:0006457	5.52655e-07	5	7	19	553	biological_process	protein folding
24	GO:0007059	1.41432e-09	7	7	33	553	biological_process	chromosome segregation
25	GO:0003724	2.59697e-07	4	4	14	553	molecular_function	RNA helicase activity
26	NA	NA	NA	1	NA	553	NA	NA
27	GO:0000989	1.55113e-12	8	8	22	553	molecular_function	transcription factor binding transcription factor activity
27	GO:0008134	1.29459e-08	6	8	18	553	molecular_function	transcription factor binding
27	GO:0006352	2.54399e-07	6	8	28	553	biological_process	DNA-dependent transcription, initiation
27	GO:0006361	1.99767e-06	3	8	3	553	biological_process	transcription initiation from RNA polymerase I promoter
28	GO:0006270	4.8081e-08	5	5	21	553	biological_process	DNA replication initiation
28	GO:0006267	1.27956e-06	4	5	14	553	biological_process	pre-replicative complex assembly
29	GO:0051726	1.25697e-06	4	4	20	553	biological_process	regulation of cell cycle
30	GO:0032993	3.56759e-12	8	8	24	553	cellular_component	protein-DNA complex
30	GO:0043596	1.44231e-06	5	8	19	553	cellular_component	nuclear replication fork
31	GO:0030695	2.07169e-10	6	6	16	553	molecular_function	GTPase regulator activity
31	GO:0060589	1.40382e-09	6	6	21	553	molecular_function	nucleoside-triphosphatase regulator activity
31	GO:0005085	1.11086e-08	5	6	12	553	molecular_function	guanyl-nucleotide exchange factor activity
32	GO:0018193	1.09162e-09	5	5	11	553	biological_process	peptidyl-amino acid modification
32	GO:0006473	1.62255e-07	4	5	9	553	biological_process	protein acetylation
32	GO:0018205	1.62255e-07	4	5	9	553	biological_process	peptidyl-lysine modification
33	GO:0007020	1.87135e-09	5	5	12	553	biological_process	microtubule nucleation
33	GO:0005200	2.74749e-08	5	5	19	553	molecular_function	structural constituent of cytoskeleton
34	NA	NA	NA	4	NA	553	NA	NA
35	GO:0008033	6.24292e-14	8	8	16	553	biological_process	tRNA processing
35	GO:0004549	1.81606e-08	4	8	4	553	molecular_function	tRNA-specific ribonuclease activity
35	GO:0000214	1.99767e-06	3	8	3	553	cellular_component	tRNA-intron endonuclease complex
36	GO:0006644	1.08823e-27	17	17	23	553	biological_process	phospholipid metabolic process
36	GO:0090407	1.29103e-24	17	17	30	553	biological_process	organophosphate biosynthetic process
36	GO:1901137	2.07179e-16	14	17	33	553	biological_process	carbohydrate derivative biosynthetic process
37	GO:0006913	3.81835e-26	21	21	44	553	biological_process	nucleocytoplasmic transport
37	GO:0051170	4.87137e-10	9	21	17	553	biological_process	nuclear import
37	GO:0051168	1.39021e-09	11	21	33	553	biological_process	nuclear export
37	GO:0034504	3.16661e-09	9	21	20	553	biological_process	protein localization to nucleus
37	GO:0006999	4.8081e-08	5	21	5	553	biological_process	nuclear pore organization
37	GO:0051656	1.44292e-07	10	21	38	553	biological_process	establishment of organelle localization
37	GO:0006606	2.06431e-07	7	21	15	553	biological_process	protein import into nucleus
37	GO:0051640	5.30906e-07	10	21	43	553	biological_process	organelle localization
38	GO:0055086	1.22894e-29	17	17	20	553	biological_process	nucleobase-containing small molecule metabolic process
38	GO:0009117	2.07174e-20	13	17	16	553	biological_process	nucleotide metabolic process
38	GO:0072521	5.26749e-20	12	17	13	553	biological_process	purine-containing compound metabolic process
38	GO:0042278	4.38512e-18	11	17	12	553	biological_process	purine nucleoside metabolic process
38	GO:0009150	1.92156e-14	9	17	10	553	biological_process	purine ribonucleotide metabolic process
38	GO:0009165	1.17922e-13	8	17	8	553	biological_process	nucleotide biosynthetic process
38	GO:0009205	2.20256e-09	6	17	7	553	biological_process	purine ribonucleoside triphosphate metabolic process
38	GO:0006184	1.46211e-08	5	17	5	553	biological_process	GTP catabolic process
38	GO:0009154	8.61259e-08	5	17	6	553	biological_process	purine ribonucleotide catabolic process
38	GO:1901565	2.95934e-07	5	17	7	553	biological_process	organonitrogen compound catabolic process
38	GO:0090407	4.95969e-07	8	17	30	553	biological_process	organophosphate biosynthetic process
38	GO:0009152	6.17461e-07	4	17	4	553	biological_process	purine ribonucleotide biosynthetic process
39	NA	NA	NA	3	NA	553	NA	NA
40	GO:0003899	1.30227e-30	18	20	19	553	molecular_function	DNA-directed RNA polymerase activity
40	GO:0016779	4.82252e-30	20	20	29	553	molecular_function	nucleotidyltransferase activity
40	GO:0034062	1.29765e-29	18	20	20	553	molecular_function	RNA polymerase activity
40	GO:0055029	2.23031e-20	18	20	42	553	cellular_component	nuclear DNA-directed RNA polymerase complex
40	GO:0005666	8.31952e-20	12	20	12	553	cellular_component	DNA-directed RNA polymerase III complex
40	GO:0009304	2.72054e-16	10	20	10	553	biological_process	tRNA transcription
40	GO:0006383	3.80571e-15	12	20	19	553	biological_process	transcription from RNA polymerase III promoter
40	GO:0005736	1.34543e-14	9	20	9	553	cellular_component	DNA-directed RNA polymerase I complex
40	GO:0005665	1.32094e-13	9	20	10	553	cellular_component	DNA-directed RNA polymerase II, core complex
40	GO:0006360	1.8436e-09	9	20	20	553	biological_process	transcription from RNA polymerase I promoter
40	GO:0001054	3.66331e-08	5	20	5	553	molecular_function	RNA polymerase I activity
40	GO:0044452	9.28294e-08	9	20	29	553	cellular_component	nucleolar part
40	GO:0016591	3.31356e-07	9	20	33	553	cellular_component	DNA-directed RNA polymerase II, holoenzyme
41	NA	NA	NA	1	NA	553	NA	NA
42	GO:0006368	1.87135e-09	5	5	12	553	biological_process	transcription elongation from RNA polymerase II promoter
43	NA	NA	NA	3	NA	553	NA	NA
44	GO:0006694	4.85075e-18	8	8	8	553	biological_process	steroid biosynthetic process
44	GO:0046165	8.00374e-16	8	8	11	553	biological_process	alcohol biosynthetic process
44	GO:0006066	2.40112e-15	8	8	12	553	biological_process	alcohol metabolic process
44	GO:0006696	2.64851e-15	7	8	7	553	biological_process	ergosterol biosynthetic process
45	GO:0006096	9.08031e-09	4	4	7	553	biological_process	glycolysis
45	GO:0006007	3.26891e-08	4	4	9	553	biological_process	glucose catabolic process
45	GO:0006091	1.28422e-07	4	4	12	553	biological_process	generation of precursor metabolites and energy
46	GO:0016773	1.45668e-14	8	8	14	553	molecular_function	phosphotransferase activity, alcohol group as acceptor
46	GO:0016301	6.24292e-14	8	8	16	553	molecular_function	kinase activity
47	GO:0006511	3.56814e-48	33	33	38	553	biological_process	ubiquitin-dependent protein catabolic process
47	GO:0043632	2.04445e-43	33	33	45	553	biological_process	modification-dependent macromolecule catabolic process
47	GO:0043161	1.1375e-30	24	33	28	553	biological_process	proteasomal ubiquitin-dependent protein catabolic process
47	GO:0000502	2.75996e-28	20	33	20	553	cellular_component	proteasome complex
47	GO:0031597	1.18757e-20	15	33	15	553	cellular_component	cytosolic proteasome complex
47	GO:0005838	1.36296e-13	10	33	10	553	cellular_component	proteasome regulatory particle
47	GO:0043248	3.08939e-12	9	33	9	553	biological_process	proteasome assembly
47	GO:0008540	2.86531e-08	6	33	6	553	cellular_component	proteasome regulatory particle, base subcomplex
47	GO:0070682	5.60782e-07	5	33	5	553	biological_process	proteasome regulatory particle assembly
48	GO:0048284	1.45668e-14	8	8	14	553	biological_process	organelle fusion
48	GO:0006906	3.16293e-13	7	8	10	553	biological_process	vesicle fusion
48	GO:0016050	5.06828e-11	7	8	17	553	biological_process	vesicle organization
48	GO:0048193	3.86475e-08	7	8	39	553	biological_process	Golgi vesicle transport
49	GO:0016591	2.75996e-28	20	20	33	553	cellular_component	DNA-directed RNA polymerase II, holoenzyme
49	GO:0055029	2.47406e-25	20	20	42	553	cellular_component	nuclear DNA-directed RNA polymerase complex
49	GO:0005667	3.65978e-23	17	20	26	553	cellular_component	transcription factor complex
49	GO:0006367	4.68845e-18	14	20	22	553	biological_process	transcription initiation from RNA polymerase II promoter
49	GO:0051123	9.9194e-18	13	20	18	553	biological_process	RNA polymerase II transcriptional preinitiation complex assembly
49	GO:0070897	8.75796e-17	13	20	20	553	biological_process	DNA-dependent transcriptional preinitiation complex assembly
49	GO:0006352	5.51831e-16	14	20	28	553	biological_process	DNA-dependent transcription, initiation
49	GO:0005669	1.34543e-14	9	20	9	553	cellular_component	transcription factor TFIID complex
49	GO:0000981	2.80104e-12	9	20	12	553	molecular_function	sequence-specific DNA binding RNA polymerase II transcription factor activity
49	GO:0071824	1.13311e-10	13	20	47	553	biological_process	protein-DNA complex subunit organization
49	GO:0003700	1.03306e-09	9	20	19	553	molecular_function	sequence-specific DNA binding transcription factor activity
49	GO:0032947	2.14785e-07	5	20	6	553	molecular_function	protein complex scaffold
49	GO:0046695	1.25697e-06	4	20	4	553	cellular_component	SLIK (SAGA-like) complex
49	GO:0033613	1.25697e-06	4	20	4	553	molecular_function	activating transcription factor binding
50	GO:0000122	2.18284e-16	8	8	10	553	biological_process	negative regulation of transcription from RNA polymerase II promoter
50	GO:0003714	1.81606e-08	4	8	4	553	molecular_function	transcription corepressor activity
51	NA	NA	NA	3	NA	553	NA	NA
52	NA	NA	NA	2	NA	553	NA	NA
53	GO:0008173	1.41769e-11	5	6	5	553	molecular_function	RNA methyltransferase activity
53	GO:0008757	8.49321e-11	5	6	6	553	molecular_function	S-adenosylmethionine-dependent methyltransferase activity
53	GO:0009451	1.29481e-10	6	6	15	553	biological_process	RNA modification
53	GO:0001510	3.89156e-09	4	6	4	553	biological_process	RNA methylation
53	GO:0032259	5.80334e-08	4	6	6	553	biological_process	methylation
53	GO:0030488	7.13453e-07	3	6	3	553	biological_process	tRNA methylation
54	GO:0000956	3.12146e-14	8	8	15	553	biological_process	nuclear-transcribed mRNA catabolic process
54	GO:0006401	1.17922e-13	8	8	17	553	biological_process	RNA catabolic process
54	GO:0034655	3.56759e-12	8	8	24	553	biological_process	nucleobase-containing compound catabolic process
54	GO:0035770	7.30871e-09	5	8	8	553	cellular_component	ribonucleoprotein granule
54	GO:0000932	1.81606e-08	4	8	4	553	cellular_component	cytoplasmic mRNA processing body
55	GO:0050658	1.80449e-38	22	22	23	553	biological_process	RNA transport
55	GO:0015931	2.16538e-37	22	22	24	553	biological_process	nucleobase-containing compound transport
55	GO:0006405	4.17385e-37	21	22	21	553	biological_process	RNA export from nucleus
55	GO:0006403	1.17292e-35	22	22	26	553	biological_process	RNA localization
55	GO:0051168	1.44907e-28	21	22	33	553	biological_process	nuclear export
55	GO:0006913	8.0537e-25	21	22	44	553	biological_process	nucleocytoplasmic transport
55	GO:0005643	3.53906e-11	10	22	18	553	cellular_component	nuclear pore
55	GO:0000055	4.05327e-09	8	22	14	553	biological_process	ribosomal large subunit export from nucleus
55	GO:0006606	8.48564e-09	8	22	15	553	biological_process	protein import into nucleus
55	GO:0017056	1.69011e-08	7	22	11	553	molecular_function	structural constituent of nuclear pore
55	GO:0051170	3.0595e-08	8	22	17	553	biological_process	nuclear import
55	GO:0034504	1.47782e-07	8	22	20	553	biological_process	protein localization to nucleus
55	GO:0051640	9.18856e-07	10	22	43	553	biological_process	organelle localization
56	GO:0022627	7.13453e-07	3	3	6	553	cellular_component	cytosolic small ribosomal subunit
56	GO:0015935	1.99767e-06	3	3	8	553	cellular_component	small ribosomal subunit
57	GO:0003700	2.74749e-08	5	5	19	553	molecular_function	sequence-specific DNA binding transcription factor activity
57	GO:0001007	4.52031e-08	4	5	7	553	molecular_function	RNA polymerase III transcription factor binding transcription factor activity
58	GO:0000724	5.78896e-30	16	16	17	553	biological_process	double-strand break repair via homologous recombination
58	GO:0000725	3.29971e-28	16	16	19	553	biological_process	recombinational repair
58	GO:0006302	6.92939e-27	16	16	21	553	biological_process	double-strand break repair
58	GO:0000727	4.93734e-26	14	16	14	553	biological_process	double-strand break repair via break-induced replication
58	GO:0043596	2.33729e-19	13	16	19	553	cellular_component	nuclear replication fork
58	GO:0031298	1.28407e-16	10	16	11	553	cellular_component	replication fork protection complex
58	GO:0006270	4.2189e-14	11	16	21	553	biological_process	DNA replication initiation
58	GO:0032993	2.90921e-13	11	16	24	553	cellular_component	protein-DNA complex
58	GO:0000084	5.54532e-13	8	16	9	553	biological_process	S phase of mitotic cell cycle
58	GO:0051320	9.90226e-12	8	16	11	553	biological_process	S phase
58	GO:0006267	1.73217e-10	8	16	14	553	biological_process	pre-replicative complex assembly
58	GO:0042555	2.07169e-10	6	16	6	553	cellular_component	MCM complex
58	GO:0006348	8.98835e-07	6	16	15	553	biological_process	chromatin silencing at telomere
59	GO:0015629	1.32318e-10	5	5	8	553	cellular_component	actin cytoskeleton
59	GO:0030036	7.09554e-09	5	5	15	553	biological_process	actin cytoskeleton organization
59	GO:0007015	4.52031e-08	4	5	7	553	biological_process	actin filament organization
59	GO:0005885	1.42301e-06	3	5	4	553	cellular_component	Arp2/3 protein complex
59	GO:0008154	1.42301e-06	3	5	4	553	biological_process	actin polymerization or depolymerization
60	GO:0060341	1.32318e-10	5	5	8	553	biological_process	regulation of cellular localization
60	GO:0032879	2.97715e-10	5	5	9	553	biological_process	regulation of localization
60	GO:0051050	3.56727e-07	3	5	3	553	biological_process	positive regulation of transport
61	GO:0009653	4.36568e-17	8	8	9	553	biological_process	anatomical structure morphogenesis
61	GO:0048869	2.18284e-16	8	8	10	553	biological_process	cellular developmental process
61	GO:0030437	7.24368e-13	6	8	6	553	biological_process	ascospore formation
61	GO:0032989	5.05468e-12	6	8	7	553	biological_process	cellular component morphogenesis
61	GO:0048646	5.05468e-12	6	8	7	553	biological_process	anatomical structure formation involved in morphogenesis
61	GO:0022413	5.05468e-12	6	8	7	553	biological_process	reproductive process in single-celled organism
61	GO:0003006	2.01553e-11	6	8	8	553	biological_process	developmental process involved in reproduction
61	GO:0022414	6.02757e-11	6	8	9	553	biological_process	reproductive process
62	GO:0005937	2.72054e-16	10	10	20	553	cellular_component	mating projection
62	GO:0005935	5.19375e-16	10	10	21	553	cellular_component	cellular bud neck
62	GO:0005938	5.68955e-16	9	10	13	553	cellular_component	cell cortex
62	GO:0043332	3.83667e-14	9	10	18	553	cellular_component	mating projection tip
62	GO:0044463	7.27744e-14	9	10	19	553	cellular_component	cell projection part
62	GO:0044448	1.06644e-13	8	10	12	553	cellular_component	cell cortex part
62	GO:0005934	2.76365e-13	8	10	13	553	cellular_component	cellular bud tip
62	GO:0000145	5.43276e-12	6	10	6	553	cellular_component	exocyst
62	GO:0006903	4.47812e-10	6	10	9	553	biological_process	vesicle targeting
62	GO:0051648	1.11248e-09	6	10	10	553	biological_process	vesicle localization
62	GO:0006893	1.11248e-09	6	10	10	553	biological_process	Golgi to plasma membrane transport
62	GO:0006887	1.11248e-09	6	10	10	553	biological_process	exocytosis
62	GO:0032940	2.43203e-09	6	10	11	553	biological_process	secretion by cell
62	GO:0006892	4.83334e-09	6	10	12	553	biological_process	post-Golgi vesicle-mediated transport
62	GO:0001927	5.44819e-08	4	10	4	553	biological_process	exocyst assembly
a553 genes were classified into 62 groups by hierarchical culster analysis with Boolean matrix of 306 GO annotations.
bP values for GO enrichment by Fisher's exact test. NA indicates "not available" because no significant GO was significantly enriched in the group at P < 0.05 after the Bonferroni correction by Fisher's exact test.

## Sheet: B
Group	Corea	ORF	Gene	Description
Gene group 1: protein folding (GO:0006457)		YDL143W	CCT4	Subunit of the cytosolic chaperonin Cct ring complex
		YDR188W	CCT6	Subunit of the cytosolic chaperonin Cct ring complex
		YDR212W	TCP1	Alpha subunit of chaperonin-containing T-complex
		YIL142W	CCT2	Subunit beta of the cytosolic chaperonin Cct ring complex
		YJL008C	CCT8	Subunit of the cytosolic chaperonin Cct ring complex
		YJL014W	CCT3	Subunit of the cytosolic chaperonin Cct ring complex
		YJL111W	CCT7	Subunit of the cytosolic chaperonin Cct ring complex
		YJR064W	CCT5	Subunit of the cytosolic chaperonin Cct ring complex
		YBR155W	CNS1	TPR-containing co-chaperone
		YOR281C	PLP2	Protein that interacts with the CCT complex to stimulate actin folding
Gene group 2: cell wall organization or biogenesis (GO:0071554)		YER093C	TSC11	Subunit of TORC2 (Tor2p-Lst8p-Avo1-Avo2-Tsc11p-Bit61p)
		YMR200W	ROT1	Molecular chaperone involved in protein folding in the ER
		YNL006W	LST8	Protein required for the transport of Gap1p to the cell surface
		YOL078W	AVO1	Component of a membrane-bound complex containing the Tor2p kinase
		YEL058W	PCM1	Essential N-acetylglucosamine-phosphate mutase
		YJL174W	KRE9	Glycoprotein involved in cell wall beta-glucan assembly
		YKL104C	GFA1	Glutamine-fructose-6-phosphate amidotransferase
		YNL313C	EMW1	Essential conserved protein with a role in cell wall integrity
Gene group 3: ribosomal large subunit biogenesis (GO:0042273)		YCR072C	RSA4	WD-repeat protein involved in ribosome biogenesis
		YDR060W	MAK21	Constituent of 66S pre-ribosomal particles
		YHR085W	IPI1	Component of the Rix1 complex (Rix1p-Ipi1p-Ipi3p) and possibly pre-re
		YHR197W	RIX1	Component of the Rix1 complex (Rix1p-Ipi1p-Ipi3p) and possibly pre-re
		YKL021C	MAK11	Protein involved in an early step of 60S ribosomal subunit biogenesis
		YLL008W	DRS1	Nucleolar DEAD-box protein required for ribosome assembly and function
		YLR075W	RPL10	Ribosomal 60S subunit protein L10
		YLR340W	RPP0	Conserved ribosomal protein P0 of the ribosomal stalk
		YOL127W	RPL25	Ribosomal 60S subunit protein L25
		YPL131W	RPL5	Ribosomal 60S subunit protein L5
		YPL211W	NIP7	Nucleolar protein required for 60S ribosome subunit biogenesis
		YER126C	NSA2	Protein constituent of 66S pre-ribosomal particles
		YGL111W	NSA1	Constituent of 66S pre-ribosomal particles
		YJR067C	YAE1	Protein that forms a complex with Lto1p and Rli1p
		YLR009W	RLP24	Essential protein required for ribosomal large subunit biogenesis
		YNL002C	RLP7	Nucleolar protein similar to large ribosomal subunit L7 proteins
		YOL144W	NOP8	Nucleolar protein required for 60S ribosomal subunit biogenesis
Gene group 5: ASTRA complex (GO:0070209)		YDR190C	RVB1	ATP-dependent DNA helicase, also known as pontin
		YKL033W	TTI1	Subunit of the ASTRA complex, involved in chromatin remodeling
		YPL235W	RVB2	ATP-dependent DNA helicase, also known as reptin
Gene group 6: snoRNA metabolic process (GO:0016074)		YDR280W	RRP45	Exosome non-catalytic core component
		YHR069C	RRP4	Exosome non-catalytic core component
		YGR195W	SKI6	Exosome non-catalytic core component
		YCR035C	RRP43	Exosome non-catalytic core component
		YDL111C	RRP42	Exosome non-catalytic core component
		YJL050W	MTR4	ATP-dependent 3'-5' RNA helicase of the DExD/H family
		YPL190C	NAB3	RNA-binding protein, subunit of Nrd1 complex (Nrd1p-Nab3p-Sen1p)
		YLR175W	CBF5	Pseudouridine synthase catalytic subunit of box H/ACA snoRNPs
		YKL018W	SWD2	Subunit of the COMPASS (Set1C) complex
		YLR323C	CWC24	Spliceosome assembly factor, essential for the first step of splicing
		YHR040W	BCD1	Essential protein required for the accumulation of box C/D snoRNA
		YNL222W	SSU72	Phosphatase and transcription/RNA-processing factor
Gene group 7: oxidation-reduction process (GO:0055114)		YBL030C	PET9	Major ADP/ATP carrier of the mitochondrial inner membrane
		YBR243C	ALG7	UDP-N-acetyl-glucosamine-1-P transferase
		YDR081C	PDC2	Transcription factor for thiamine-regulated genes
		YGL018C	JAC1	Specialized J-protein that functions in Fe-S cluster biogenesis
		YBR196C	PGI1	Glycolytic enzyme phosphoglucose isomerase
		YOR095C	RKI1	Ribose-5-phosphate ketol-isomerase
		YPR048W	TAH18	Conserved NAPDH-dependent diflavin reductase
Gene group 8: ribosomal small subunit biogenesis (GO:0042274)		YBL004W	UTP20	Component of the small-subunit (SSU) processome
		YCR057C	PWP2	Conserved 90S pre-ribosomal component
		YDL148C	NOP14	Nucleolar protein
		YGL171W	ROK1	RNA-dependent ATPase
		YJR002W	MPP10	Component of the SSU processome and 90S preribosome
		YLR222C	UTP13	Nucleolar protein
		YMR229C	RRP5	RNA binding protein involved in synthesis of both 18S and 5.8S rRNAs
		YNR054C	ESF2	Essential nucleolar protein involved in pre-18S rRNA processing
		YOR310C	NOP58	Protein involved in pre-rRNA processing
		YPR112C	MRD1	Essential conserved small ribosomal subunit (40s) synthesis factor
		YCL031C	RRP7	Essential protein involved in rRNA processing and ribosome biogenesis
		YKL099C	UTP11	Subunit of U3-containing Small Subunit (SSU) processome complex
		YNL308C	KRI1	Essential nucleolar protein required for 40S ribosome biogenesis
		YOR004W	UTP23	Component of the small subunit processome, involved in 40S ribosomal
		YDR021W	FAL1	Nucleolar protein required for maturation of 18S rRNA
		YIL019W	FAF1	Protein involved in pre-rRNA processing and ribosomal subunit assembly
		YOL022C	TSR4	Cytoplasmic protein required for correct processing of 20S pre-rRNA
Gene group 10: Golgi vesicle transport (GO:0048193)		YDL058W	USO1	Protein involved in the ER to Golgi transport step of secretion
		YDL195W	SEC31	Component of the Sec13p-Sec31p complex of the COPII vesicle coat
		YIL109C	SEC24	Component of the Sec23p-Sec24p heterodimer of the COPII vesicle coat
		YPL085W	SEC16	COPII vesicle coat protein required for ER transport vesicle budding
		YDR238C	SEC26	Essential beta-coat protein of the COPI coatomer
		YFR051C	RET2	Delta subunit of the coatomer complex (COPI)
		YIL004C	BET1	Type II membrane protein required for vesicular transport
		YIL048W	NEO1	Putative aminophospholipid translocase (flippase)
		YBR254C	TRS20	Subunit of the transport protein particle (TRAPP) complex
		YER157W	COG3	Essential component of the conserved oligomeric Golgi complex
		YBR002C	RER2	Cis-prenyltransferase involved in dolichol synthesis
		YDL212W	SHR3	Endoplasmic reticulum packaging chaperone
		YJL031C	BET4	Alpha subunit of Type II geranylgeranyltransferase
		YLR440C	SEC39	Component of the Dsl1p tethering complex
		YNL258C	DSL1	Peripheral membrane protein needed for Golgi-to-ER retrograde traffic
Gene group 12: condensed chromosome (GO:0000793)		YKL052C	ASK1	Essential subunit of the Dam1 complex (aka DASH complex)
		YDR016C	DAD1	Essential subunit of the Dam1 complex (aka DASH complex)
		YDR201W	SPC19	Essential subunit of the Dam1 complex (aka DASH complex)
		YGL093W	SPC105	Subunit of a kinetochore-microtubule binding complex
		YKR037C	SPC34	Essential subunit of the Dam1 complex (aka DASH complex)
		YKR083C	DAD2	Essential subunit of the Dam1 complex (aka DASH complex)
		YBR211C	AME1	Essential kinetochore protein associated with microtubules and SPBs
		YDL028C	MPS1	Dual-specificity kinase
		YER018C	SPC25	Component of the kinetochore-associated Ndc80 complex
		YGR140W	CBF2	Essential kinetochore protein
		YGR179C	OKP1	Outer kinetochore protein required for accurate chromosome segregation
		YIL144W	TID3	Component of the kinetochore-associated Ndc80 complex
		YOL069W	NUF2	Component of the kinetochore-associated Ndc80 complex
		YDL139C	SCM3	Nonhistone component of centromeric chromatin that binds CenH3-H4
		YIR010W	DSN1	Essential component of the MIND kinetochore complex
		YJR112W	NNF1	Essential component of the MIND kinetochore complex
		YPL233W	NSL1	Essential component of the MIND kinetochore complex
		YMR094W	CTF13	Subunit of the CBF3 complex
		YMR168C	CEP3	Essential kinetochore protein
		YDL003W	MCD1	Essential alpha-kleisin subunit of the cohesin complex
		YDR325W	YCG1	Subunit of the condensin complex
		YFL008W	SMC1	Subunit of the multiprotein cohesin complex
		YFR031C	SMC2	Subunit of the condensin complex
		YLR086W	SMC4	Subunit of the condensin complex
		YNL088W	TOP2	Topoisomerase II, relieves torsional strain in DNA by cleaving and re
		YDL105W	NSE4	Component of the SMC5-SMC6 complex
		YDR288W	NSE3	Component of the SMC5-SMC6 complex
		YEL019C	MMS21	SUMO ligase and component of the SMC5-SMC6 complex
		YLR007W	NSE1	Component of the SMC5-SMC6 complex
		YML023C	NSE5	Component of the SMC5-SMC6 complex
		YOL034W	SMC5	Component of the SMC5-SMC6 complex
Gene group 13: carbohydrate derivative biosynthetic process (GO:1901137)		YBR070C	ALG14	Component of UDP-GlcNAc transferase
		YBR110W	ALG1	Mannosyltransferase
		YDL193W	NUS1	Putative prenyltransferase
		YEL002C	WBP1	Beta subunit of the oligosaccharyl transferase glycoprotein complex
		YGL065C	ALG2	Mannosyltransferase in the N-linked glycosylation pathway
		YMR149W	SWP1	Delta subunit of the oligosaccharyl transferase glycoprotein complex
Gene group 14: 90S preribosome (GO:0030686)		YDR324C	UTP4	Subunit of U3-containing 90S preribosome and SSU processome
		YGR145W	ENP2	Essential nucleolar protein
		YJL109C	UTP10	Nucleolar protein
		YLL011W	SOF1	Essential protein required for biogenesis of the 40S ribosomal subunit
		YMR093W	UTP15	Nucleolar protein
		YMR128W	ECM16	Essential DEAH-box ATP-dependent RNA helicase specific to U3 snoRNP
		YNL132W	KRE33	Protein required for biogenesis of the small ribosomal subunit
		YPL012W	RRP12	Protein required for export of the ribosomal subunits
		YDL060W	TSR1	Protein required for processing of 20S pre-rRNA in the cytoplasm
		YDR299W	BFR2	Essential protein that is a component of 90S preribosomes
		YHR148W	IMP3	Component of the SSU processome
		YMR290C	HAS1	ATP-dependent RNA helicase
		YPR137W	RRP9	Protein involved in pre-rRNA processing
Gene group 15: small nuclear ribonucleoprotein complex (GO:0030532)		YDL098C	SNU23	Component of the U4/U6.U5 snRNP complex
		YDR473C	PRP3	Splicing factor
		YEL026W	SNU13	RNA binding protein
		YER172C	BRR2	RNA-dependent ATPase RNA helicase (DEIH box)
		YFL017W-A	SMX2	Core Sm protein Sm G
		YGR075C	PRP38	Unique component of the U4/U6.U5 tri-snRNP particle
		YLR275W	SMD2	Core Sm protein Sm D2
		YOR159C	SME1	Core Sm protein Sm E
		YPR082C	DIB1	17-kDa component of the U4/U6aU5 tri-snRNP
		YPR178W	PRP4	Splicing factor
		YBL074C	AAR2	Component of the U5 snRNP complex
		YDL030W	PRP9	Subunit of the SF3a splicing factor complex
		YDL043C	PRP11	Subunit of the SF3a splicing factor complex
		YDL087C	LUC7	Essential protein associated with the U1 snRNP complex
		YDR243C	PRP28	RNA helicase in the DEAD-box family
		YER127W	LCP5	Essential protein involved in maturation of 18S rRNA
		YGR013W	SNU71	Component of U1 snRNP required for mRNA splicing via spliceosome
		YIL061C	SNP1	Component of U1 snRNP required for mRNA splicing via spliceosome
		YJL203W	PRP21	Subunit of the SF3a splicing factor complex
		YML049C	RSE1	Protein involved in pre-mRNA splicing
		YMR288W	HSH155	U2-snRNP associated splicing factor
		YOR319W	HSH49	U2-snRNP associated splicing factor
		YPR094W	RDS3	Component of the SF3b subcomplex of the U2 snRNP
Gene group 16: translation factor activity, nucleic acid binding (GO:0008135)		YMR309C	NIP1	eIF3c subunit of the eukaryotic translation initiation factor 3 (eIF3)
		YOR361C	PRT1	eIF3b subunit of the eukaryotic translation initiation factor 3 (eIF3)
		YBR079C	RPG1	eIF3a subunit of the eukaryotic translation initiation factor 3 (eIF3)
		YDR429C	TIF35	eIF3g subunit of the eukaryotic translation initiation factor 3 (eIF3)
		YJR007W	SUI2	Alpha subunit of the translation initiation factor eIF2
		YPL237W	SUI3	Beta subunit of the translation initiation factor eIF2
		YPR041W	TIF5	Translation initiation factor eIF5
		YDR211W	GCD6	Catalytic epsilon subunit of the translation initiation factor eIF2B
		YEL034W	HYP2	Translation elongation factor eIF-5A
		YGR083C	GCD2	Delta subunit of the translation initiation factor eIF2B
		YOR260W	GCD1	Gamma subunit of the translation initiation factor eIF2B
		YBR143C	SUP45	Polypeptide release factor (eRF1) in translation termination
		YLR249W	YEF3	Gamma subunit of translational elongation factor eEF1B
Gene group 17: cytoplasmic translation (GO:0002181)		YBL092W	RPL32	Ribosomal 60S subunit protein L32
		YGL030W	RPL30	Ribosomal 60S subunit protein L30
		YGL103W	RPL28	Ribosomal 60S subunit protein L28
		YKL180W	RPL17A	Ribosomal 60S subunit protein L17A
		YNL162W	RPL42A	Ribosomal 60S subunit protein L42A
		YOL120C	RPL18A	Ribosomal 60S subunit protein L18A
		YPL143W	RPL33A	Ribosomal 60S subunit protein L33A
		YBL076C	ILS1	Cytoplasmic isoleucine-tRNA synthetase
		YDR341C	YDR341C	Arginyl-tRNA synthetase
		YLL018C	DPS1	Aspartyl-tRNA synthetase
Gene group 20: intracellular protein transmembrane transport (GO:0065002)		YBR091C	TIM12	Essential protein of the inner mitochondrial membrane
		YDL217C	TIM22	Essential core component of the mitochondrial TIM22 complex
		YDR086C	SSS1	Subunit of the Sec61p translocation complex (Sec61p-Sss1p-Sbh1p)
		YGR029W	ERV1	Flavin-linked sulfhydryl oxidase of the mitochondrial IMS
		YIL022W	TIM44	Essential component of the TIM23 complex
		YJL054W	TIM54	Component of the mitochondrial TIM22 complex
		YJL143W	TIM17	Essential component of the TIM23 complex
		YKL195W	MIA40	Oxidoreductase that mediates mitochondrial intermembrane space import
		YLR008C	PAM18	Subunit of the PAM complex and the TIM23 complex
		YMR203W	TOM40	Component of the TOM (translocase of outer membrane) complex
		YNL131W	TOM22	Component of the TOM (translocase of outer membrane) complex
		YNR017W	TIM23	Essential component of the TIM23 complex
		YOL026C	MIM1	Mitochondrial protein required for outer membrane protein import
		YOR254C	SEC63	Essential subunit of Sec63 complex
		YPL094C	SEC62	Essential subunit of Sec63 complex
Gene group 21: mitochondrial translation (GO:0032543)		YBR121C	GRS1	Cytoplasmic and mitochondrial glycyl-tRNA synthase
		YDR041W	RSM10	Mitochondrial ribosomal protein of the small subunit
		YIL051C	MMF1	Mitochondrial protein required for transamination of isoleucine
		YNL137C	NAM9	Mitochondrial ribosomal component of the small subunit
		YOR335C	ALA1	Cytoplasmic and mitochondrial alanyl-tRNA synthetase
Gene group 23: mitochondrial matrix (GO:0005759)		YJR045C	SSC1	Hsp70 family ATPase
		YLR259C	HSP60	Tetradecameric mitochondrial chaperonin
		YNL310C	ZIM17	Heat shock protein with a zinc finger motif
		YOR020C	HSP10	Mitochondrial co-chaperonin that inhibits Hsp60p ATPase activity
		YOR232W	MGE1	Mitochondrial matrix cochaperone
		YHR024C	MAS2	Larger subunit of the mitochondrial processing protease (MPP)
		YLR355C	ILV5	Acetohydroxyacid reductoisomerase and mtDNA binding protein
Gene group 24: chromosome segregation (GO:0007059)		YBR087W	RFC5	Subunit of heteropentameric Replication factor C (RF-C)
		YDR113C	PDS1	Securin
		YFL037W	TUB2	Beta-tubulin
		YJR068W	RFC2	Subunit of heteropentameric Replication factor C (RF-C)
		YKL193C	SDS22	Regulatory subunit of the type 1 protein phosphatase (PP1) Glc7p
		YML085C	TUB1	Alpha-tubulin
		YOR373W	NUD1	Component of the spindle pole body outer plaque
Gene group 25: RNA helicase activity (GO:0003724)		YBR142W	MAK5	Essential nucleolar protein
		YDL031W	DBP10	Putative ATP-dependent RNA helicase of the DEAD-box protein family
		YLR276C	DBP9	DEAD-box protein required for 27S rRNA processing
		YLR424W	SPP382	Essential protein that forms a dimer with Ntr2p
Gene group 27: transcription factor binding transcription factor activity (GO:0000989)		YBL014C	RRN6	Component of the core factor (CF) rDNA transcription factor complex
		YKL125W	RRN3	Protein required for transcription of rDNA by RNA polymerase I
		YML043C	RRN11	Component of the core factor (CF) rDNA transcription factor complex
		YGR246C	BRF1	TFIIIB B-related factor
		YNL039W	BDP1	Essential subunit of RNA polymerase III transcription factor (TFIIIB)
		YPR086W	SUA7	Transcription factor TFIIB
		YNL103W	MET4	Leucine-zipper transcriptional activator
		YOR372C	NDD1	Transcriptional activator essential for nuclear division
Gene group 28: DNA replication initiation (GO:0006270)		YHR118C	ORC6	Subunit of the origin recognition complex
		YJL194W	CDC6	Essential ATP-binding protein required for DNA replication
		YLL004W	ORC3	Subunit of the origin recognition complex
		YLR002C	NOC3	Component of a nuclear complex with Noc2p and pre-replicative complex
		YLR117C	CLF1	Member of the NineTeen Complex (NTC)
Gene group 29: regulation of cell cycle (GO:0051726)		YBR135W	CKS1	Cyclin-dependent protein kinase regulatory subunit and adaptor
		YIL106W	MOB1	Component of the mitotic exit network
		YJL076W	NET1	Core subunit of the RENT complex
		YML064C	TEM1	GTP-binding protein of the Ras family involved in M-phase termination
Gene group 30: protein-DNA complex (GO:0032993)		YDL102W	POL3	Catalytic subunit of DNA polymerase delta
		YDR224C	HTB1	Histone H2B
		YIR008C	PRI1	Subunit of DNA primase
		YJR006W	POL31	Subunit of DNA polymerase delta (polymerase III)
		YNL102W	POL1	Catalytic subunit of the DNA polymerase I alpha-primase complex
		YDL220C	CDC13	Single stranded DNA-binding protein found at TG1-3 telomere G-tails
		YDR082W	STN1	Telomere end-binding and capping protein
		YLR010C	TEN1	Protein that regulates telomeric length
Gene group 31: GTPase regulator activity (GO:0030695)		YAL003W	EFB1	Translation elongation factor 1 beta
		YAL041W	CDC24	Guanine nucleotide exchange factor for Cdc42p
		YDR170C	SEC7	Guanine nucleotide exchange factor (GEF) for ADP ribosylation factors
		YDR246W	TRS23	Subunit of the transport protein particle (TRAPP) complex
		YLR310C	CDC25	Membrane bound guanine nucleotide exchange factor
		YER136W	GDI1	GDP dissociation inhibitor
Gene group 32: peptidyl-amino acid modification (GO:0018193)		YFL024C	EPL1	Subunit of NuA4, an essential histone H4/H2A acetyltransferase complex
		YFR027W	ECO1	Acetyltransferase
		YJL081C	ARP4	Nuclear actin-related protein involved in chromatin remodeling
		YGR147C	NAT2	Protein with a role in acetylation of N-terminal methionine residues
		YHR068W	DYS1	Deoxyhypusine synthase
Gene group 33: microtubule nucleation (GO:0007020)		YBL034C	STU1	Component of the mitotic spindle
		YHR172W	SPC97	Component of the microtubule-nucleating Tub4p (gamma-tubulin) complex
		YKL042W	SPC42	Central plaque component of spindle pole body (SPB)
		YNL126W	SPC98	Component of the microtubule-nucleating Tub4p (gamma-tubulin) complex
		YPL124W	SPC29	Inner plaque spindle pole body (SPB) component
Gene group 35: tRNA processing (GO:0008033)		YAR008W	SEN34	Subunit of the tRNA splicing endonuclease
		YLR105C	SEN2	Subunit of the tRNA splicing endonuclease
		YPL083C	SEN54	Subunit of the tRNA splicing endonuclease
		YIR015W	RPR2	Subunit of nuclear RNase P
		YGL091C	NBP35	Cytoplasmic iron-sulfur cluster binding protein
		YGR024C	THG1	tRNAHis guanylyltransferase
		YIL003W	CFD1	Iron-sulfur cluster binding protein
		YJL035C	TAD2	Subunit of tRNA-specific adenosine-34 deaminase
Gene group 36: phospholipid metabolic process (GO:0006644)		YBR004C	GPI18	Functional ortholog of human PIG-V
		YCL052C	PBN1	Component of glycosylphosphatidylinositol-mannosyltransferase I
		YDR437W	GPI19	Subunit of GPI-GlcNAc transferase involved in synthesis of GlcNAc-PI
		YGL142C	GPI10	Integral membrane protein involved in GPI anchor synthesis
		YGR216C	GPI1	Membrane protein involved in the synthesis of GlcNAc-PI
		YHR188C	GPI16	Subunit of the glycosylphosphatidylinositol transamidase complex
		YJL091C	GWT1	Protein involved in the inositol acylation of GlcN-PI
		YJR013W	GPI14	Glycosylphosphatidylinositol-alpha 1,4 mannosyltransferase I
		YLL031C	GPI13	ER phosphoryltransferase for GPI anchor precursors
		YLR088W	GAA1	Subunit of the GPI:protein transamidase complex
		YLR459W	GAB1	GPI transamidase subunit
		YNL158W	PGA1	Essential component of GPI-mannosyltransferase II
		YOR149C	SMP3	Alpha 1,2-mannosyltransferase involved in GPI biosynthesis
		YPR183W	DPM1	Dolichol phosphate mannose (Dol-P-Man) synthase of the ER membrane
		YBR029C	CDS1	Phosphatidate cytidylyltransferase (CDP-diglyceride synthetase)
		YCL004W	PGS1	Phosphatidylglycerolphosphate synthase
		YGR046W	TAM41	Mitochondrial protein required for cardiolipin biosynthesis
Gene group 37: nucleocytoplasmic transport (GO:0006913)		YFR002W	NIC96	Linker nucleoporin component of the nuclear pore complex (NPC)
		YGR119C	NUP57	FG-nucleoporin component of central core of the nuclear pore complex
		YLR347C	KAP95	Karyopherin beta
		YBR017C	KAP104	Transportin or cytosolic karyopherin beta 2
		YBR109C	CMD1	Calmodulin
		YDR267C	CIA1	Component of cytosolic iron-sulfur protein assembly (CIA) machinery
		YER006W	NUG1	GTPase that associates with nuclear 60S pre-ribosomes
		YER009W	NTF2	Nuclear envelope protein
		YER036C	ARB1	ATPase of the ATP-binding cassette (ABC) family
		YHR170W	NMD3	Protein involved in nuclear export of the large ribosomal subunit
		YIL063C	YRB2	Protein of unknown function involved in Ran-GTPase nuclear processes
		YJL010C	NOP9	Essential subunit of U3-containing 90S preribosome
		YLL034C	RIX7	Putative ATPase of the AAA family
		YNR053C	NOG2	Putative GTPase
		YOR160W	MTR10	Nuclear import receptor
		YPR016C	TIF6	Constituent of 66S pre-ribosomal particles
		YLR243W	GPN3	Putative GTPase with a role in biogenesis of RNA pol II and polIII
		YMR185W	RTP1	Protein required for the nuclear import and biogenesis of RNA pol II
		YGL238W	CSE1	Nuclear envelope protein that mediates the nuclear export of Srp1p
		YJL039C	NUP192	Essential subunit of the inner ring of the nuclear pore complex (NPC)
		YML031W	NDC1	Subunit of the transmembrane ring of the nuclear pore complex (NPC)
Gene group 38: nucleobase-containing small molecule metabolic process (GO:0055086)		YDL004W	ATP16	Delta subunit of the central stalk of mitochondrial F1F0 ATP synthase
		YDR407C	TRS120	Subunit of the transport protein particle (TRAPP) complex
		YMR218C	TRS130	One of 10 subunits of the transport protein particle (TRAPP) complex
		YNR026C	SEC12	Guanine nucleotide exchange factor (GEF)
		YOR370C	MRS6	Rab escort protein
		YPR181C	SEC23	GTPase-activating protein, stimulates the GTPase activity of Sar1p
		YIL083C	CAB2	Probable phosphopantothenoylcysteine synthetase (PPCS)
		YKL088W	CAB3	Subunit of a phosphopantothenoylcysteine decarboxylase (PPCDC)
		YLR359W	ADE13	Adenylosuccinate lyase
		YDL055C	PSA1	GDP-mannose pyrophosphorylase (mannose-1-phosphate guanyltransferase)
		YDL103C	QRI1	UDP-N-acetylglucosamine pyrophosphorylase
		YFL017C	GNA1	Glucosamine-6-phosphate acetyltransferase
		YHR074W	QNS1	Glutamine-dependent NAD(+) synthetase
		YCL017C	NFS1	Cysteine desulfurase
		YGL169W	SUA5	Single-stranded telomeric DNA-binding protein
		YKR038C	KAE1	Highly conserved ATPase of HSP70/DnaK family
		YKL024C	URA6	Uridylate kinase
Gene group 40: DNA-directed RNA polymerase activity (GO:0003899)		YBR154C	RPB5	RNA polymerase subunit ABC27
		YOR224C	RPB8	RNA polymerase subunit ABC14.5
		YPR187W	RPO26	RNA polymerase subunit ABC23
		YHR143W-A	RPC10	RNA polymerase subunit ABC10-alpha, found in RNA pol I, II, and III
		YOR210W	RPB10	RNA polymerase subunit ABC10-beta
		YNL113W	RPC19	RNA polymerase subunit AC19
		YPR110C	RPC40	RNA polymerase subunit AC40
		YDL150W	RPC53	RNA polymerase III subunit C53
		YJL011C	RPC17	RNA polymerase III subunit C17
		YNR003C	RPC34	RNA polymerase III subunit C34
		YOR116C	RPO31	RNA polymerase III largest subunit C160
		YOR207C	RET1	Second-largest subunit of RNA polymerase III
		YOR340C	RPA43	RNA polymerase I subunit A43
		YPR010C	RPA135	RNA polymerase I second largest subunit A135
		YDL140C	RPO21	RNA polymerase II largest subunit B220
		YIL021W	RPB3	RNA polymerase II third largest subunit B44
		YOL005C	RPB11	RNA polymerase II subunit B12.5
		YOR151C	RPB2	RNA polymerase II second largest subunit B150
		YER168C	CCA1	ATP (CTP):tRNA-specific tRNA nucleotidyltransferase
		YKR002W	PAP1	Poly(A) polymerase, one of three factors required for mRNA 3'-end pol
Gene group 42: transcription elongation from RNA polymerase II promoter (GO:0006368)		YCR052W	RSC6	Component of the RSC chromatin remodeling complex
		YDR303C	RSC3	Component of the RSC chromatin remodeling complex
		YLR033W	RSC58	Component of the RSC chromatin remodeling complex
		YMR033W	ARP9	Component of both the SWI/SNF and RSC chromatin remodeling complexes
		YPR034W	ARP7	Component of both the SWI/SNF and RSC chromatin remodeling complexes
Gene group 45: glycolysis (GO:0006096)		YAL038W	CDC19	Pyruvate kinase
		YCR012W	PGK1	3-phosphoglycerate kinase
		YDR050C	TPI1	Triose phosphate isomerase, abundant glycolytic enzyme
		YKL152C	GPM1	Tetrameric phosphoglycerate mutase
Gene group 46: phosphotransferase activity, alcohol Gene group as acceptor (GO:0016773)		YBR160W	CDC28	Catalytic subunit of the main cell cycle cyclin-dependent kinase (CDK)
		YIL147C	SLN1	Histidine kinase osmosensor that regulates a MAP kinase cascade
		YJL087C	TRL1	tRNA ligase
		YMR001C	CDC5	Polo-like kinase with multiple functions in mitosis and cytokinesis
		YNL207W	RIO2	Essential serine kinase involved in the processing of 20S pre-rRNA
		YNL267W	PIK1	Phosphatidylinositol 4-kinase
		YOR119C	RIO1	Serine kinase involved in cell cycling and pre-rRNA processing
		YPR161C	SGV1	Cyclin (Bur2p)-dependent protein kinase that functions in transcripti
Gene group 47: ubiquitin-dependent protein catabolic process (GO:0006511)		YGL048C	RPT6	ATPase of the 19S regulatory particle of the 26S proteasome
		YOR259C	RPT4	ATPase of the 19S regulatory particle of the 26S proteasome
		YDL007W	RPT2	ATPase of the 19S regulatory particle of the 26S proteasome
		YDR394W	RPT3	ATPase of the 19S regulatory particle of the 26S proteasome
		YIL075C	RPN2	Subunit of the 26S proteasome
		YKL145W	RPT1	ATPase of the 19S regulatory particle of the 26S proteasome
		YDL097C	RPN6	Essential, non-ATPase regulatory subunit of the 26S proteasome lid
		YFR050C	PRE4	Beta 7 subunit of the 20S proteasome
		YPR103W	PRE2	Beta 5 subunit of the 20S proteasome
		YDL147W	RPN5	Subunit of the CSN and 26S proteasome lid complexes
		YER012W	PRE1	Beta 4 subunit of the 20S proteasome
		YER094C	PUP3	Beta 3 subunit of the 20S proteasome
		YFR052W	RPN12	Subunit of the 19S regulatory particle of the 26S proteasome lid
		YGL011C	SCL1	Alpha 1 subunit of the 20S proteasome
		YML092C	PRE8	Alpha 2 subunit of the 20S proteasome
		YMR314W	PRE5	Alpha 6 subunit of the 20S proteasome
		YOL038W	PRE6	Alpha 4 subunit of the 20S proteasome
		YOR157C	PUP1	Beta 2 subunit of the 20S proteasome
		YOR261C	RPN8	non-ATPase regulatory subunit of the 26S proteasome
		YDR177W	UBC1	Ubiquitin-conjugating enzyme
		YDL008W	APC11	Catalytic core subunit of the Anaphase-Promoting Complex/Cyclosome (A
		YDR054C	CDC34	Ubiquitin-conjugating enzyme (E2)
		YDR118W	APC4	Subunit of the Anaphase-Promoting Complex/Cyclosome (APC/C)
		YFL009W	CDC4	F-box protein required for G1/S and G2/M transition
		YGL116W	CDC20	Activator of anaphase-promoting complex/cyclosome (APC/C)
		YHR166C	CDC23	Subunit of the Anaphase-Promoting Complex/Cyclosome (APC/C)
		YJL034W	KAR2	ATPase involved in protein import into the ER
		YKL022C	CDC16	Subunit of the Anaphase-Promoting Complex/Cyclosome (APC/C)
		YLR378C	SEC61	Essential subunit of Sec61 complex
		YNL172W	APC1	Largest subunit of the Anaphase-Promoting Complex/Cyclosome
		YOL133W	HRT1	RING finger containing subunit of SCF ubiquitin protein ligase complex
		YOR257W	CDC31	Calcium-binding component of the spindle pole body (SPB) half-bridge
		YOR256C	TRE2	Transferrin receptor-like protein
Gene group 48: organelle fusion (GO:0048284)		YBR080C	SEC18	ATPase required for vesicular transport between ER and Golgi
		YDR498C	SEC20	Membrane glycoprotein v-SNARE involved in retrograde transport
		YGL098W	USE1	Essential SNARE protein localized to the ER
		YKL006C-A	SFT1	Intra-Golgi v-SNARE
		YLR026C	SED5	cis-Golgi t-SNARE syntaxin
		YMR197C	VTI1	Protein involved in cis-Golgi membrane traffic
		YOR075W	UFE1	t-SNARE required for retrograde transport and ER membrane fusion
		YNL188W	KAR1	Protein involved in karyogamy and spindle pole body duplication
Gene group 49: DNA-directed RNA polymerase II, holoenzyme (GO:0016591)		YDR145W	TAF12	Subunit (61/68 kDa) of TFIID and SAGA complexes
		YGL112C	TAF6	Subunit (60 kDa) of TFIID and SAGA complexes
		YBR198C	TAF5	Subunit (90 kDa) of TFIID and SAGA complexes
		YDR167W	TAF10	Subunit (145 kDa) of TFIID and SAGA complexes
		YER148W	SPT15	TATA-binding protein
		YGR274C	TAF1	TFIID subunit (145 kDa)
		YML098W	TAF13	TFIID subunit (19 kDa)
		YMR227C	TAF7	TFIID subunit (67 kDa)
		YPL011C	TAF3	TFIID subunit (47 kDa)
		YGR005C	TFG2	TFIIF (Transcription Factor II) middle subunit
		YGR186W	TFG1	TFIIF (Transcription Factor II) largest subunit
		YHR058C	MED6	Subunit of the RNA polymerase II mediator complex
		YMR112C	MED11	Subunit of the RNA polymerase II mediator complex
		YER022W	SRB4	Subunit of the RNA polymerase II mediator complex
		YDL108W	KIN28	Serine/threonine protein kinase
		YDR311W	TFB1	Subunit of TFIIH and nucleotide excision repair factor 3 complexes
		YDR460W	TFB3	Subunit of TFIIH and nucleotide excision repair factor 3 complexes
		YLR005W	SSL1	Subunit of the core form of RNA polymerase transcription factor TFIIH
		YPL122C	TFB2	Subunit of TFIIH and nucleotide excision repair factor 3 complexes
		YPR056W	TFB4	Subunit of TFIIH complex
Gene group 50: negative regulation of transcription from RNA polymerase II promoter (GO:0000122)		YBR193C	MED8	Subunit of the RNA polymerase II mediator complex
		YDR308C	SRB7	Subunit of the RNA polymerase II mediator complex
		YDR397C	NCB2	Subunit of a heterodimeric NC2 transcription regulator complex
		YER159C	BUR6	Subunit of a heterodimeric NC2 transcription regulator complex
		YKL112W	ABF1	DNA binding protein with possible chromatin-reorganizing activity
		YNL216W	RAP1	Essential DNA-binding transcription regulator that binds at many loci
		YPL075W	GCR1	Transcriptional activator of genes involved in glycolysis
		YPR104C	FHL1	Regulator of ribosomal protein (RP) transcription
Gene group 53: RNA methyltransferase activity (GO:0008173)		YHR070W	TRM5	tRNA(m(1)G37)methyltransferase
		YJL125C	GCD14	Subunit of tRNA (1-methyladenosine) methyltransferase
		YNL062C	GCD10	Subunit of tRNA (1-methyladenosine) methyltransferase with Gcd14p
		YLR186W	EMG1	Methyltransferase for rRNA
		YPL266W	DIM1	Essential 18S rRNA dimethylase (dimethyladenosine transferase)
		YDL208W	NHP2	Protein related to mammalian high mobility group (HMG) proteins
Gene group 54: nuclear-transcribed mRNA catabolic process (GO:0000956)		YBL026W	LSM2	Lsm (Like Sm) protein
		YDR404C	RPB7	RNA polymerase II subunit B16
		YNL118C	DCP2	Catalytic subunit of the Dcp1p-Dcp2p decapping enzyme complex
		YOL149W	DCP1	Subunit of the Dcp1p-Dcp2p decapping enzyme complex
		YER165W	PAB1	Poly(A) binding protein
		YER146W	LSM5	Lsm (Like Sm) protein
		YNL112W	DBP2	ATP-dependent RNA helicase of the DEAD-box protein family
		YOR048C	RAT1	Nuclear 5' to 3' single-stranded RNA exonuclease
Gene group 55: RNA transport (GO:0050658)		YGL172W	NUP49	FG-nucleoporin component of central core of the nuclear pore complex
		YJL041W	NSP1	FG-nucleoporin component of central core of the nuclear pore complex
		YJL061W	NUP82	Linker nucleoporin component of the nuclear pore complex (NPC)
		YJR042W	NUP85	Subunit of the Nup84p subcomplex of the nuclear pore complex (NPC)
		YOR098C	NUP1	FG-nucleoporin component of central core of the nuclear pore complex
		YGL092W	NUP145	Essential protein with distinct roles in two nuclear pore subcomplexes
		YIL115C	NUP159	FG-nucleoporin component of central core of the nuclear pore complex
		YMR235C	RNA1	GTPase activating protein (GAP) for Gsp1p
		YPL169C	MEX67	Poly(A)RNA binding protein involved in nuclear mRNA export
		YKL186C	MTR2	mRNA transport regulator
		YDL207W	GLE1	Cytoplasmic nucleoporin required for polyadenylated RNA export
		YBR118W	TEF2	Translational elongation factor EF-1 alpha
		YDL084W	SUB2	Component of the TREX complex required for nuclear mRNA export
		YDR381W	YRA1	RNA binding protein required for nuclear export of poly(A)+ mRNA
		YGL247W	BRR6	Essential nuclear envelope integral membrane protein
		YGR090W	UTP22	Component of the small-subunit processome
		YHR036W	BRL1	Essential nuclear envelope integral membrane protein
		YIL143C	SSL2	Component of RNA polymerase transcription factor TFIIH holoenzyme
		YJR123W	RPS5	Protein component of the small (40S) ribosomal subunit
		YOL040C	RPS15	Protein component of the small (40S) ribosomal subunit
		YPR133C	SPN1	Protein involved in RNA polymerase II transcription
		YGR082W	TOM20	Component of the TOM (translocase of outer membrane) complex
Gene group 57: sequence-specific DNA binding transcription factor activity (GO:0003700)		YBR123C	TFC1	Subunit of TFIIIC RNA pol III transcription initiation factor complex
		YDR362C	TFC6	Subunit of TFIIIC RNA pol III transcription initiation factor complex
		YPL007C	TFC8	Subunit of TFIIIC RNA pol III transcription initiation factor complex
		YPR186C	PZF1	Transcription factor IIIA (TFIIIA)
		YMR270C	RRN9	Protein involved in promoting high level transcription of rDNA
Gene group 58: double-strand break repair via homologous recombination (GO:0000724)		YBR202W	MCM7	Component of the heterohexameric MCM2-7 complex
		YEL032W	MCM3	Protein involved in DNA replication
		YLR274W	MCM5	Component of the hexameric MCM complex
		YGL201C	MCM6	Protein involved in DNA replication
		YLR103C	CDC45	DNA replication initiation factor
		YPR019W	MCM4	Essential helicase component of heterohexameric MCM2-7 complexes
		YBL023C	MCM2	Protein involved in DNA replication
		YIL150C	MCM10	Chromatin-associated protein involved in DNA replication initiation
		YJL090C	DPB11	DNA replication initiation protein
		YJR046W	TAH11	DNA replication licensing factor
		YDL017W	CDC7	DDK (Dbf4-dependent kinase) catalytic subunit required for origin fir
		YDR013W	PSF1	Subunit of the GINS complex
		YOL146W	PSF3	Subunit of the GINS complex
		YAR007C	RFA1	Subunit of heterotrimeric Replication Protein A (RPA)
		YGL113W	SLD3	Protein involved in the initiation of DNA replication
		YJL173C	RFA3	Subunit of heterotrimeric Replication Protein A (RPA)
Gene group 59: actin cytoskeleton (GO:0015629)		YBR234C	ARC40	Subunit of the ARP2/3 complex
		YJR065C	ARP3	Essential component of the Arp2/3 complex
		YLL050C	COF1	Cofilin, involved in pH-dependent actin filament depolarization
		YIL062C	ARC15	Subunit of the ARP2/3 complex
		YOR329C	SCD5	Protein required for normal actin organization and endocytosis
Gene group 61: anatomical structure morphogenesis (GO:0009653)		YDL029W	ARP2	Essential component of the Arp2/3 complex
		YER133W	GLC7	Type 1 serine/threonine protein phosphatase catalytic subunit
		YFL005W	SEC4	Rab family GTPase essential for exocytic secretion and autophagy
		YFL039C	ACT1	Actin
		YJL074C	SMC3	Subunit of the multiprotein cohesin complex
		YMR079W	SEC14	Phosphatidylinositol/phosphatidylcholine transfer protein
		YDR141C	DOP1	Golgi-localized, leucine-zipper domain containing protein
		YKL189W	HYM1	Component of the RAM signaling network
Gene group 62: mating projection (GO:0005937)		YBR102C	EXO84	Exocyst subunit with dual roles in exocytosis and spliceosome assembly
		YDR166C	SEC5	Essential 107kDa subunit of the exocyst complex
		YER008C	SEC3	Subunit of the exocyst complex
		YJL085W	EXO70	Subunit of the exocyst complex
		YGL233W	SEC15	Essential 113 kDa subunit of the exocyst complex
		YPR055W	SEC8	Essential 121 kDa subunit of the exocyst complex
		YJR076C	CDC11	Component of the septin ring that is required for cytokinesis
		YNL161W	CBK1	Serine/threonine protein kinase of the the RAM signaling network
		YFL034C-B	MOB2	Activator of Cbk1p kinase
		YHR107C	CDC12	Component of the septin ring that is required for cytokinesis
aColored cells corresponding to Fig 6A indicate core gene groups which were determined by cluster analysis in Fig 6B to have correlations with high number of other groups.
