# Supplementary material for: High-dimensional single-cell phenotyping reveals extensive haploinsufficiency
Source: PLoS Biol. 2018 May 16;16(5):e2005130. doi: 10.1371/journal.pbio.2005130 (PMC5955526; doi:10.1371/journal.pbio.2005130)
Supplement: S1 Data — (XLSX) [file pbio.2005130.s024.xlsx]

## Sheet: P value in YPD
NAME	C11-1_A	C12-1_A	C13_A	C103_A	C104_A	C115_A	C126_A	C127_A	A7-1_A	A8-1_A	A101_A	A105_A	A106_A	A113_A	A120_A	A121_A	A122_A	A123_A	D14-1_A	D15-1_A	D16-1_A	D17-1_A	D102_A	D105_A	D117_A	D127_A	D135_A	D147_A	D148_A	D154_A	D155_A	D173_A	D176_A	D179_A	D182_A	D188_A	D191_A	D194_A	CCV11-1_A	CCV12-1_A	CCV13_A	CCV103_A	CCV104_A	CCV115_A	CCV126_A	CCV127_A	ACV7-1_A	ACV8-1_A	ACV101_A
YAL001C	0.0507424	0.0404117	0.752736	0.0130131	0.16557	0.241541	0.664862	0.464924	0.176879	0.197879	0.0331523	0.0484444	0.208745	0.0399445	0.343635	0.380599	0.266034	0.0881713	0.482745	0.802426	0.63163	0.312388	0.0503946	0.762647	0.157237	0.0709403	0.172419	0.0752111	0.249128	0.0577099	0.050592	0.705577	0.729903	0.213017	0.108723	0.555261	0.600778	0.792838	0.349111	0.197867	0.364285	0.226401	0.636472	0.0804526	0.694596	0.403816	0.101354	0.373944	0.384051
YAL003W	0.651956	0.7819	0.112963	0.805532	0.364938	0.0246227	0.729076	0.67107	0.0270241	0.00255659	0.0798192	0.0674824	0.151526	0.187678	0.07898	0.084759	0.0562129	0.0506239	0.703435	0.352464	0.417021	0.763256	0.764301	0.14174	0.128588	0.616965	0.0820689	0.139143	0.0467023	0.484293	0.864189	0.726078	0.653803	0.794455	0.183956	0.381274	0.328588	0.230626	0.696204	0.696235	0.0600732	0.827539	0.707669	0.411769	0.644268	0.386325	0.463219	0.426247	0.498757
YAL025C	0.523485	0.428769	0.0648364	0.114065	0.858885	0.00434882	0.461832	0.486401	0.0366275	0.0791734	0.0327261	0.0597906	0.303965	0.0235329	0.22296	0.167106	0.177338	0.296883	0.350837	0.399628	0.664506	0.0761117	0.186564	0.909802	0.944659	0.226236	0.569081	0.733754	0.164212	0.815062	0.494164	0.267756	0.315655	0.385143	0.353732	0.458908	0.599237	0.498783	0.725377	0.796479	0.664066	0.271915	0.959294	0.0184671	0.41123	0.416243	0.0537478	0.122881	0.162806
YAL032C	0.455041	0.516935	0.191231	0.800327	0.265494	0.0654468	0.844835	0.548164	0.0157242	0.131301	0.0406698	0.00342716	0.0164299	0.204265	0.668954	0.650491	0.67315	0.982576	0.0982573	0.695486	0.721955	0.589863	0.690147	0.604728	0.502417	0.487913	0.382991	0.85918	0.463411	0.699347	0.240115	0.0939482	0.11495	0.0739185	0.57562	0.505372	0.65473	0.901272	0.765748	0.61117	0.446942	0.2007	0.81601	0.422727	0.921026	0.711162	0.155467	0.954251	0.0343878
YAL033W	0.381761	0.340645	0.941253	0.181445	0.550302	0.329941	0.40905	0.708237	0.0718905	0.0931583	0.0415548	0.00590835	0.0112388	0.658137	0.846744	0.85141	0.631017	0.258447	0.350099	0.673145	0.780644	0.823281	0.141895	0.280521	0.38937	0.11591	0.162934	0.365155	0.224529	0.698214	0.908595	0.314411	0.424275	0.143137	0.441955	0.862606	0.993805	0.0476252	0.607769	0.725078	0.151147	0.855405	0.492467	0.126218	0.246897	0.999019	0.0127171	0.314262	0.0456316
YAL034C-B	0.506143	0.371058	0.384294	0.111943	0.931735	0.00840669	0.19898	0.00742267	0.677498	0.988547	0.500469	0.947985	0.814115	1	0.353417	0.320354	0.635301	0.860033	0.156756	0.137415	0.343594	0.00226301	0.0485033	0.100677	0.213042	0.0404853	0.222355	0.27092	0.628467	0.0652167	0.207562	0.0425369	0.0643269	0.754106	0.00122006	0.321905	0.438928	0.198578	0.6999	0.410484	0.969746	0.382456	0.971954	0.277976	0.850445	0.197793	0.326815	0.84012	0.327847
YAL034W-A	0.788402	0.949886	0.271299	0.566408	0.3681	0.00797083	0.887478	0.416105	0.427048	0.361654	0.512021	0.184946	0.279196	0.601402	0.915329	0.905647	0.662681	0.4612	0.415276	0.390293	0.30729	0.39963	0.731671	0.750448	0.691162	0.80099	0.432402	0.625383	0.309923	0.279828	0.198873	0.607115	0.694229	0.75567	0.973203	0.469087	0.250754	0.222847	0.877765	0.978158	0.174037	0.562378	0.935094	0.378482	0.644964	0.622866	0.123867	0.743295	0.0563877
YAL038W	0.962368	0.969385	0.721636	0.98373	0.850457	0.569747	0.144373	0.159281	0.0247435	0.0317155	0.0584214	0.271098	0.570708	0.0500764	0.986128	0.969041	0.59953	0.687425	0.437049	0.320361	0.250873	0.880273	0.761956	0.350333	0.998645	0.67668	0.634846	0.974405	0.83067	0.173793	0.148602	0.670326	0.54465	0.347494	0.695971	0.342916	0.176498	0.367614	0.0319241	0.0338406	0.490832	0.210074	0.015998	0.876845	0.507834	0.897655	0.652392	0.496899	0.509531
YAL041W	0.37062	0.302459	0.264504	0.159019	0.728268	0.110426	0.0407832	0.724368	0.0532097	0.235729	0.0386511	0.0404959	0.0296023	1	0.221216	0.168494	0.00582258	0.0623637	0.765905	0.151987	0.102091	0.513166	0.16348	0.543595	0.941268	0.139901	0.713474	0.974472	0.99679	0.232231	0.308966	0.639803	0.896277	0.956443	0.798459	0.341766	0.0830119	0.733679	0.492572	0.232086	0.166669	0.0548613	0.402215	0.840768	0.570424	0.772863	0.0316747	0.0527804	0.0989731
YAL043C	0.877511	0.755525	0.496351	0.489463	0.742197	0.0888611	0.321218	0.595039	0.275573	0.886626	0.325694	0.175912	0.0932768	0.12208	0.441889	0.435283	0.307126	0.558746	0.0440428	0.0479288	0.145139	0.271324	0.167859	0.0274591	0.397446	0.192334	0.267231	0.510207	0.541983	0.0111467	0.124364	0.0315918	0.0328033	0.0691909	0.145191	0.558606	0.217157	0.0781904	0.0768698	0.0476465	0.473203	0.0702512	0.291772	0.112093	0.0502095	0.189491	0.780815	0.97479	0.977316
YAR007C	0.516249	0.645365	0.0602746	0.995696	0.255844	0.0196122	0.453731	0.476234	0.261027	0.59896	0.414469	0.259438	0.291777	0.741725	0.608567	0.744081	0.401106	0.683301	0.740561	0.887303	0.858625	0.652108	0.412933	0.0141176	0.787273	0.5213	0.957083	0.644157	0.866793	0.0161847	0.0223311	0.864575	0.77518	0.472146	0.665035	0.65256	0.852677	0.691642	0.808457	0.789449	0.723955	0.751391	0.74496	0.721085	0.39102	0.901156	0.0174525	0.402322	0.00206807
YAR008W	0.32327	0.267406	0.969846	0.328867	0.314788	0.682623	0.0152991	0.562518	0.892164	0.591872	0.851174	0.409683	0.116711	0.00754167	0.874918	0.762199	0.613391	0.558983	0.716795	0.850392	0.660157	0.719342	0.460107	0.902159	0.380965	0.482276	0.644113	0.270643	0.345702	0.211478	0.444586	0.928235	0.858026	0.670172	0.172907	0.834195	0.716995	0.404986	0.0989968	0.0474259	0.17414	0.0241153	0.455675	0.63115	0.156712	0.162513	0.786011	0.936216	0.0814267
YAR019C	0.489569	0.592683	0.759396	0.960305	0.258137	0.0311875	0.519066	0.621404	0.392962	0.646683	0.585594	0.298914	0.223583	1	0.0146143	0.015933	0.0779686	0.0219394	0.664405	0.99849	0.896786	0.960446	0.918021	0.556419	0.870124	0.827592	0.840922	0.763823	0.648726	0.710445	0.23484	0.648608	0.761518	0.555962	0.512589	0.603063	0.841112	0.0217121	0.198002	0.231916	0.273975	0.137325	0.341366	0.47314	0.116915	0.977007	0.077904	0.0269271	0.0110567
YBL004W	0.388949	0.421917	0.679797	0.694057	0.218266	0.0857739	0.0833149	8.28492e-07	0.75608	0.671934	0.582808	0.179631	0.234733	1	0.276037	0.285067	0.408641	0.190732	0.432855	0.0475912	0.0609929	0.621134	0.7981	0.0778851	0.8491	0.904268	0.59749	0.87047	0.345756	0.00302373	0.00686286	0.594139	0.610077	0.141705	0.102838	0.749582	0.0648481	0.470879	0.122964	0.11725	0.35821	0.122723	0.276435	0.937403	0.219715	0.428171	0.867565	0.691438	0.364504
YBL014C	0.00115035	0.000494013	4.08153e-06	0.000128866	0.00834479	0.332333	0.377875	0.554364	0.0071348	0.094209	0.000165891	7.14199e-05	7.14158e-05	1	0.202818	0.280263	0.14633	0.246659	0.608829	0.626297	0.967722	0.183731	0.00575241	0.147627	0.364619	0.0158933	0.917616	0.781273	0.411193	0.212505	0.0822405	0.818602	0.934874	0.393685	0.116204	0.267969	0.817228	0.0690803	0.0305496	0.0800682	0.151492	0.605957	0.0411645	0.00629663	0.72476	0.845619	0.938316	0.00688407	0.446333
YBL018C	0.904169	0.959489	0.0755919	0.693984	0.558655	0.0565106	0.236453	0.505047	0.584384	0.190272	0.750947	1	1	1	0.214267	0.258206	0.699971	0.841004	0.665843	0.0921187	0.131661	0.604148	0.813626	0.0997688	0.239521	0.780992	0.137423	0.213218	0.0986196	0.993426	0.782418	0.814256	0.73967	0.417249	0.435156	0.692182	0.118203	0.842304	0.964516	0.702257	0.256571	0.273127	0.61539	0.0501492	0.760589	0.184815	0.162957	0.853474	0.122685
YBL020W	0.730918	0.979926	0.0572686	0.451823	0.246612	0.000570329	0.596491	0.868657	0.690009	0.717019	0.803158	0.713103	0.771511	1	0.633288	0.526552	0.829116	0.735648	0.557221	0.129939	0.258211	0.758367	0.558411	0.993943	0.557314	0.551361	0.481627	0.430337	0.371596	0.266591	0.220272	0.710244	0.624897	0.226507	0.286328	0.219588	0.20094	0.538739	0.746664	0.755081	0.667388	0.169307	0.466375	0.129807	0.568031	0.800132	0.668325	0.829196	0.837213
YBL023C	0.905408	0.74847	0.457484	0.576351	0.736729	0.0849075	0.000135008	0.312934	0.997858	0.446127	0.878784	0.800481	0.729302	0.632117	0.745677	0.655209	0.378381	0.822166	0.575552	0.42232	0.317267	0.281031	0.236874	0.0271418	0.677001	0.320673	0.667629	0.634662	0.693455	0.0145751	0.061794	0.939373	0.894187	0.277902	0.165858	0.1212	0.211159	0.170203	0.542943	0.409502	0.0105826	0.612862	0.248635	0.0145945	0.198175	0.18768	0.233553	0.766739	0.0236546
YBL026W	0.321776	0.228209	0.222651	0.162802	0.401808	0.481311	0.718414	0.0543455	0.3616	0.42452	0.220181	0.277858	0.239401	1	0.0543734	0.0602168	0.0482788	0.291698	0.954239	0.330017	0.207251	0.0948163	0.316801	0.756832	0.789362	0.32333	0.954443	0.349491	0.656136	0.113478	0.851626	0.866885	0.737794	0.911357	0.386511	0.733787	0.358001	0.0563516	0.00782473	0.00390889	0.395857	0.000754352	0.143065	0.0100308	0.809174	0.100764	0.0993472	0.726989	0.203467
YBL030C	0.0507913	0.0397094	0.476539	0.0536697	0.0345677	0.175534	0.607056	0.154443	0.00247288	0.172962	2.41415e-05	0.00014514	8.33058e-05	0.676253	0.641558	0.496659	0.853878	0.141237	0.792	0.825702	0.852331	0.0185206	0.142871	0.700495	0.978859	0.131185	0.606461	0.745369	0.593814	0.0706877	0.095715	0.743456	0.705832	0.425067	0.0065131	0.949454	0.850275	0.893382	0.0310266	0.187284	0.76268	0.58572	0.00856975	0.0928889	0.24899	0.395991	0.426428	0.0143104	0.470855
YBL034C	0.427485	0.438544	0.344561	0.519948	0.332201	0.394626	0.558237	0.0868619	0.349825	0.190828	0.225116	0.116469	0.154163	1	0.196219	0.191005	0.107894	0.157019	0.801591	0.00104959	0.000660366	0.984348	0.415241	0.430465	0.630449	0.526468	0.747474	0.960805	0.715388	0.487571	0.482121	0.896879	0.880796	0.393339	0.0276571	0.878357	0.00183498	0.0871186	0.495345	0.495665	0.497602	0.727159	0.373051	0.0835697	0.0292221	0.223833	0.681277	0.0439827	0.792507
YBL035C	0.287922	0.324812	0.645559	0.435167	0.219625	0.216084	0.930988	0.952304	0.285107	0.58773	0.64233	0.562534	0.681615	1	0.110994	0.110578	0.753527	0.515414	0.206879	0.0039807	0.0190968	0.116335	0.497809	0.954004	0.817018	0.586078	0.815014	0.895282	0.547933	0.458839	0.709869	0.211432	0.230757	0.237364	0.40128	0.448985	0.0383487	0.200753	0.607975	0.596129	0.904015	0.710016	0.628167	0.430233	0.0108807	0.0650645	0.263217	0.850312	0.142119
YBL040C	0.383593	0.332951	0.213684	0.171703	0.585825	0.314548	0.711173	0.640294	0.151217	0.865762	0.0733738	0.0319294	0.0440906	1	0.641174	0.589525	0.751886	0.28686	0.960313	0.0138148	0.00798219	0.376366	0.298329	0.812894	0.518863	0.289837	0.740901	0.603	0.569267	0.568724	0.84131	0.977234	0.779822	0.862777	0.259446	0.251781	0.0143122	0.407123	0.0755592	0.105361	0.841415	0.503663	0.0336849	0.926858	0.0300503	0.802474	0.00736454	0.0272444	0.0558623
YBL041W	0.266988	0.21501	0.593518	0.125812	0.439145	0.332866	0.0127894	0.640659	0.130822	0.733835	0.0990283	0.0251506	0.0289697	1	0.498202	0.511399	0.961148	0.994148	0.30974	0.47104	0.672518	0.344069	0.416905	0.188343	0.787388	0.724668	0.155283	0.365531	0.0566858	0.774677	0.476284	0.242916	0.262471	0.528901	0.138022	0.192951	0.932364	0.0467737	0.00827184	0.0199663	0.803901	0.0557515	0.00922749	0.83165	0.530616	0.964306	0.914312	0.74412	0.452201
YBL050W	0.763257	0.704856	0.712852	0.530361	0.957817	0.37326	0.553177	0.742226	0.533185	0.991673	0.541313	0.15116	0.200186	1	0.87655	0.874261	0.810343	0.457369	0.28698	0.00994936	0.034501	0.190386	0.825872	0.431716	0.781247	0.757073	0.947172	0.684523	0.684387	0.0690166	0.531823	0.258402	0.200889	0.292477	0.269711	0.429338	0.0567535	0.207984	0.651698	0.967346	0.365583	0.615508	0.515042	0.0204707	0.342222	0.262097	0.0199767	0.0605694	0.172128
YBL073W	0.527237	0.632851	0.571506	0.807433	0.380731	0.173479	0.815745	0.456574	0.330042	0.780046	0.351523	0.290532	0.276329	0.714788	0.678431	0.628503	0.467713	0.447104	0.589167	0.0457291	0.0482353	0.0436413	0.686245	0.0824217	0.863807	0.522568	0.677044	0.668238	0.88452	0.00553355	0.0108687	0.467447	0.494676	0.884996	0.438028	0.889869	0.0586363	0.573012	0.786643	0.994265	0.294464	0.760973	0.909931	0.883913	0.0021935	0.263379	0.255819	0.644814	0.907502
YBL074C	0.0580143	0.047075	0.283192	0.0691179	0.0463182	0.243623	0.383408	0.110743	0.101539	0.0590607	0.0114721	0.013125	0.0182252	1	0.607788	0.718048	0.579101	0.111332	0.35501	0.118638	0.0538681	0.483326	0.174027	0.748012	0.33202	0.167242	0.282167	0.594944	0.280626	0.559924	0.471266	0.509014	0.710705	0.164609	0.0497396	0.941976	0.0561812	0.841294	0.476154	0.585104	0.0607889	0.931974	0.440256	0.0373672	0.038981	0.622285	0.265794	0.0925863	0.386039
YBL076C	0.684579	0.681531	0.379445	0.532908	0.771884	0.670064	0.0719102	0.278867	0.412507	0.22326	0.399312	0.652273	0.533568	1	0.132008	0.130434	0.0539433	0.00238754	0.140828	0.00255857	0.00642521	0.831341	0.714477	0.656101	0.739331	0.835158	0.910985	0.43245	0.424093	0.804076	0.410776	0.204061	0.18966	0.154061	0.966668	0.766869	0.0165234	0.0256244	0.820245	0.85667	0.882763	0.765662	0.952257	0.089582	0.028622	0.13129	0.763301	0.627827	0.928197
YBL077W	0.559718	0.511298	0.793596	0.558001	0.647338	0.947119	0.182322	0.132885	0.18783	0.0551748	0.42758	0.206716	0.266065	1	0.0122144	0.0105091	0.0292546	0.0715922	0.421775	0.00522405	0.00841098	0.925583	0.347066	0.225458	0.694953	0.41461	0.553344	0.875064	0.907659	0.0526677	0.264754	0.613022	0.565066	0.584483	0.739262	0.557452	0.0151209	0.250696	0.993222	0.648073	0.38987	0.940331	0.792741	0.0356087	0.319856	0.0655489	0.410973	0.944403	0.532613
YBL084C	0.442306	0.389356	0.999265	0.312903	0.508496	0.793425	0.339884	0.510719	0.0941786	0.882898	0.0509667	0.150481	0.114562	1	0.216109	0.187358	0.380629	0.208683	0.296947	0.512281	0.88917	0.612373	0.382923	0.798899	0.825588	0.34818	0.497291	0.626944	0.435522	0.415611	0.356708	0.397728	0.359074	0.348337	0.573765	0.704292	0.785508	0.543674	0.237126	0.21229	0.170482	0.48489	0.099843	0.493437	0.387294	0.961449	0.8772	0.0317584	0.598425
YBL092W	0.73612	0.925966	0.424827	0.670514	0.390361	0.0138555	0.445527	0.240361	0.367859	0.953446	0.464332	0.91816	0.825729	1	0.642086	0.57241	0.665023	0.589204	0.460387	0.271033	0.545094	0.358616	0.763791	0.874933	0.287708	0.891034	0.437023	0.157228	0.208641	0.144936	0.530071	0.443101	0.507245	0.81734	0.175756	0.940063	0.377088	0.0564288	0.0274897	0.0187416	0.666066	0.0026148	0.072088	0.033809	0.507132	0.668804	0.725792	0.180741	0.842364
YBL097W	0.214209	0.292374	0.0363398	0.501601	0.107946	0.0222354	0.375514	0.11938	0.467424	0.699632	0.766035	0.784017	0.865765	1	0.520184	0.590225	0.919032	0.948334	0.804706	0.77891	0.84796	0.744934	0.411978	0.453298	0.129134	0.44516	0.313306	0.285161	0.426659	0.998237	0.794045	0.838656	0.849321	0.339908	0.118604	0.930458	0.981741	0.283746	0.571368	0.555944	0.839888	0.254302	0.578354	0.291542	0.0370491	0.358342	0.0728865	0.841811	0.482534
YBL105C	0.124333	0.127244	0.0638757	0.194121	0.115089	0.240544	0.195034	0.189505	0.0400895	0.531266	0.192104	0.066608	0.0465766	1	0.926344	0.847094	0.187085	0.184633	0.533022	0.57722	0.227426	0.834542	0.283946	0.916972	0.144863	0.345779	0.189571	0.269947	0.218118	0.306068	0.0483918	0.614295	0.576588	0.624227	0.441209	0.720981	0.268557	0.444202	0.499023	0.530712	0.802569	0.571119	0.323377	0.542996	0.131016	0.306939	0.426027	0.534393	0.0627649
YBR002C	0.0557076	0.0430249	0.194349	0.0277199	0.16535	0.393881	0.013707	0.417198	0.841112	0.0429813	0.291155	0.636791	0.566139	1	0.0390326	0.0305851	0.0261225	0.0977447	0.0299445	0.13538	0.402198	0.95158	0.0690495	0.781791	0.876824	0.0627098	0.474428	0.499971	0.920932	0.533095	0.985789	0.0325381	0.0307461	0.114541	0.0280421	0.889142	0.655747	0.0109228	0.313638	0.347514	0.852953	0.243028	0.51732	0.0638425	0.128105	0.0207501	0.561789	0.0906534	0.325864
YBR004C	0.593978	0.690109	0.511044	0.995897	0.377985	0.0584329	0.571582	0.389343	0.133981	0.209494	0.273594	0.520813	0.796047	0.083125	0.635814	0.73008	0.913584	0.98382	0.804687	0.859673	0.541208	0.817866	0.722363	0.288265	0.392835	0.810896	0.665234	0.626185	0.811522	0.372848	0.531134	0.771844	0.682867	0.898374	0.565223	0.894882	0.783312	0.0272989	0.522469	0.578908	0.523066	0.327341	0.903207	0.0460569	0.425599	0.90231	0.636084	0.100027	0.720623
YBR011C	0.999402	0.960188	0.408299	0.796652	0.901946	0.442824	0.191721	0.157316	0.827199	0.883505	0.862019	0.73123	0.813385	1	0.482655	0.535464	0.22826	0.589264	0.492064	0.241057	0.352817	0.842418	0.793764	0.177836	0.577147	0.927755	0.710811	0.706949	0.674861	0.145616	0.438873	0.508739	0.545178	0.52754	0.707997	0.492613	0.385371	0.53832	0.997007	0.979276	0.578217	0.451918	0.913529	0.365978	0.530658	0.687805	0.413661	0.712451	0.63011
YBR017C	0.712672	0.84253	0.667172	0.608776	0.29515	0.00311837	0.000260878	0.750342	0.338045	0.756061	0.404282	0.386069	0.417352	0.774174	0.791619	0.689324	0.236584	0.301705	0.673777	0.705689	0.70001	0.122573	0.559086	0.611108	0.869774	0.467444	0.661692	0.415274	0.546623	0.961263	0.540726	0.49754	0.674588	0.400477	0.534372	0.847635	0.867471	0.234257	0.354858	0.349841	0.0933884	0.120334	0.890069	0.136057	0.0199698	0.113909	0.189539	0.282431	0.361342
YBR029C	0.55855	0.606394	0.224608	0.895327	0.380501	0.114505	0.0807021	0.265875	0.499972	0.457807	0.691474	0.668492	0.708774	0.761353	0.534622	0.559633	0.535352	0.981184	0.827488	0.518791	0.380279	0.760082	0.62129	0.301198	0.133534	0.56002	0.210833	0.123089	0.127655	0.794329	0.896017	0.853007	0.895743	0.780163	0.806067	0.511089	0.498919	0.191043	0.177753	0.163372	0.871278	0.180593	0.361084	0.624266	0.768332	0.684589	0.29554	0.0666095	0.399717
YBR038W	0.903749	0.924702	0.372703	0.45126	0.485574	0.00760509	0.263505	0.366976	0.100263	0.471007	0.114429	0.0897736	0.0639248	1	0.436733	0.426226	0.747588	0.557583	0.879184	0.27957	0.309619	0.833763	0.462219	0.783152	0.939783	0.477241	0.901001	0.658426	0.949963	0.911604	0.682085	0.911529	0.844967	0.642297	0.274249	0.611675	0.296696	0.998061	0.0558912	0.0273481	0.23658	0.0167738	0.208493	0.393517	0.571396	0.253168	0.241402	0.0400934	0.110998
YBR039W	0.518276	0.69579	0.017575	0.870602	0.199569	0.00548033	0.787784	0.238441	0.142648	0.767862	0.253556	0.488079	0.427114	1	0.581118	0.490706	0.400996	0.260283	0.401111	0.92548	0.673551	0.553029	0.976811	0.745084	0.907254	0.988893	0.663327	0.576527	0.673565	0.762585	0.675022	0.661324	0.546052	0.707689	0.541055	0.971613	0.653885	0.946066	0.909567	0.921324	0.439997	0.90107	0.909039	0.641036	0.728612	0.658548	0.796281	0.710213	0.831843
YBR049C	0.984785	0.821568	0.757608	0.370691	0.515058	0.00763235	0.242578	0.391323	0.453144	0.793838	0.454281	0.352275	0.30143	1	0.36881	0.404243	0.779271	0.398363	0.969612	0.458122	0.414648	0.356615	0.550463	0.648855	0.854479	0.712673	0.621126	0.926513	0.576816	0.924156	0.387274	0.900817	0.918951	0.880073	0.947326	0.744326	0.445406	0.724151	0.909578	0.795952	0.432582	0.79834	0.946326	0.358761	0.654503	0.687788	0.45702	0.797266	0.297139
YBR055C	0.629143	0.578938	0.578294	0.300558	0.947093	0.111066	0.710113	0.194498	0.600373	0.900681	0.522581	0.939513	0.875207	1	0.681273	0.64773	0.659625	0.581387	0.0121632	0.243683	0.0364036	0.126949	0.245336	0.238253	0.658469	0.18792	0.679016	0.719931	0.893657	0.169965	0.186811	0.0201808	0.0208649	0.018783	0.236996	0.0732049	0.0412533	0.50775	0.701853	0.68273	0.118757	0.769917	0.40585	0.52904	0.254717	0.490777	0.896916	0.437225	0.281706
YBR060C	0.892764	0.739597	0.668168	0.490665	0.734983	0.0617385	0.52326	0.485028	0.729562	0.727188	0.785141	0.261817	0.337317	1	0.771148	0.814417	0.466592	0.151956	0.659177	0.134193	0.127815	0.681192	0.617195	0.856648	0.768245	0.619033	0.62555	0.608962	0.774634	0.748342	0.256733	0.770565	0.612201	0.780062	0.664648	0.188407	0.187205	0.161273	0.741323	0.473707	0.659787	0.47114	0.702161	0.109829	0.0906447	0.0192722	0.561151	0.723077	0.80377
YBR070C	0.864564	0.889084	0.888994	0.892088	0.731237	0.369859	0.138874	0.697141	0.435427	0.880191	0.438067	0.234074	0.15353	0.191806	0.879472	0.907761	0.714847	0.658123	0.856574	0.639549	0.668378	0.109804	0.873388	0.981775	0.944815	0.803564	0.839795	0.837596	0.827875	0.452612	0.53944	0.574526	0.535266	0.936282	0.146709	0.724295	0.714329	0.557647	0.718915	0.82707	0.588187	0.932363	0.63459	0.156345	0.00383921	0.493283	0.265404	0.602819	0.339015
YBR079C	0.913668	0.874837	0.583468	0.835446	0.998518	0.731365	0.812187	0.555844	0.113901	0.440038	0.0878701	0.0062727	0.00524802	0.628336	0.13712	0.163966	0.164037	0.866648	0.999105	0.182845	0.183102	0.104076	0.989588	0.58952	0.994116	0.964686	0.910151	0.934142	0.626295	0.386791	0.486474	0.678102	0.669846	0.595545	0.0293466	0.765222	0.150563	0.64175	0.724924	0.531468	0.981768	0.70914	0.485534	0.0387477	0.0126464	0.491933	0.670611	0.732398	0.705772
YBR080C	0.340948	0.293791	0.466524	0.262807	0.384302	0.981933	0.724008	0.567859	0.808436	0.291217	0.632561	0.922868	0.888821	0.738406	0.991079	0.977815	0.169815	0.226965	0.779303	0.423853	0.338763	0.984302	0.605747	0.203121	0.978599	0.525798	0.817205	0.709647	0.744538	0.202642	0.160152	0.9265	0.984103	0.935175	0.874597	0.639901	0.389341	0.446393	0.556187	0.51534	0.562196	0.166617	0.953074	0.433011	0.347588	0.43194	0.211596	0.461786	0.00928569
YBR086C	0.069331	0.053622	0.433671	0.0305486	0.1022	0.810951	0.403724	0.719815	0.0874613	0.448888	0.0149838	0.00975266	0.0136037	1	0.947281	0.86352	0.62987	0.517145	0.66821	0.0786832	0.051177	0.177968	0.0684808	0.746628	0.232237	0.0579358	0.298295	0.410271	0.358927	0.415196	0.725572	0.825775	0.842979	0.864278	0.832169	0.854645	0.0579877	0.648189	0.0127996	0.00633687	0.273533	0.00463678	0.0352014	0.704546	0.0084351	0.723292	0.409223	0.306596	0.289882
YBR087W	0.308313	0.233484	0.658351	0.120529	0.585748	0.191217	0.548461	0.379608	0.0389577	0.164105	0.230623	0.0274652	0.0138607	0.143315	0.0695048	0.0544986	0.000114215	0.210511	0.791007	0.158228	0.127597	0.942538	0.0866105	0.234033	0.324485	0.123197	0.442029	0.363579	0.971216	0.842531	0.746992	0.914983	0.9195	0.674069	0.534835	0.944561	0.171317	0.329819	0.585493	0.743645	0.24864	0.972312	0.489466	0.788638	0.886917	0.0672128	0.367685	0.19111	0.913531
YBR088C	0.0211207	0.0220425	0.0989007	0.0176361	0.0362358	0.78593	0.610878	0.505652	0.373833	0.0742462	0.835504	0.63756	0.194761	0.00379267	0.0286578	0.0227121	0.030816	0.00686371	0.422318	0.320233	0.305581	0.119624	0.0224247	0.415122	0.0442549	0.0420748	0.0966916	0.0603578	0.200848	0.694143	0.491197	0.311661	0.414626	0.513431	0.571339	0.560254	0.381086	0.134279	0.275128	0.27432	0.812489	0.39434	0.430731	0.731543	0.318096	0.343548	0.77939	0.724574	0.473748
YBR089W	0.814463	0.821294	0.591726	0.834369	0.779077	0.743655	0.263004	0.373121	0.876107	0.415811	0.933096	1	1	1	0.0793876	0.0885651	0.0549723	0.023322	0.090559	0.118532	0.384395	0.555436	0.774172	0.73758	0.946913	0.737523	0.944226	0.940837	0.489605	0.0587851	0.050724	0.109288	0.135728	0.25046	0.221635	0.466488	0.468454	0.152056	0.611211	0.546551	0.449902	0.758169	0.67901	0.0439773	0.680257	0.0485143	0.0342879	0.87725	0.34661
YBR091C	0.0569125	0.0529433	0.34379	0.0192722	0.150053	0.327717	0.410211	0.888957	0.113777	0.644068	0.0202474	0.0236285	0.0328365	1	0.849097	0.872775	0.197854	0.608986	0.652936	0.612446	0.423856	0.265928	0.136442	0.239721	0.688188	0.0798847	0.395071	0.791757	0.414204	0.268982	0.22516	0.753314	0.700717	0.593575	0.935334	0.713457	0.348171	0.85175	0.873463	0.543584	0.142323	0.481956	0.871786	0.392519	0.812366	0.936613	0.308682	0.111011	0.568543
YBR096W	0.158962	0.193838	0.0278281	0.242304	0.112003	0.198617	0.63489	0.000769164	0.271953	0.700377	0.0959425	0.0841744	0.114437	1	0.938972	0.968206	0.773978	0.929741	0.898004	0.00173315	0.00153764	0.82417	0.173803	0.269094	0.0666261	0.168946	0.182624	0.115653	0.205553	0.950469	0.430181	0.782879	0.769307	0.74337	0.0993306	0.7951	0.00181177	0.64596	0.98007	0.651947	0.665495	0.186744	0.557367	0.00732378	0.000320237	0.476126	0.254093	0.303261	0.645277
YBR102C	3.14403e-05	7.07779e-06	0.383008	6.88397e-07	0.000249848	0.647186	0.271443	0.0258158	1.19752e-11	0.00655293	4.44089e-16	5.36805e-17	3.0969e-18	0.325377	0.397916	0.521979	0.258283	0.0178025	0.080935	0.196988	0.467367	0.000670793	0.00336002	0.000418482	0.937066	0.00678366	0.860739	0.130885	0.0781116	0.0129806	0.0138449	0.49823	0.485149	0.00425656	0.000412532	0.419296	0.551769	0.33612	0.0122568	0.0152669	0.831064	0.138388	0.000370838	0.681146	0.194284	0.428331	0.384996	0.0158951	0.258728
YBR109C	0.0134232	0.019026	0.00861433	0.0738999	0.00195058	0.00040024	0.00581333	0.0251495	0.167442	0.0810049	0.820764	0.742302	0.706689	0.777347	0.99079	0.945328	0.788748	0.496641	0.367019	0.545328	0.201172	0.827549	0.184361	0.640128	0.106323	0.162538	0.121759	0.268289	0.22013	0.0137767	0.023542	0.549745	0.543479	0.13444	0.153103	0.690602	0.205743	0.610501	0.68136	0.717771	0.0143638	0.972244	0.597195	0.706883	0.632241	0.626251	0.0526349	0.999604	0.803265
YBR110W	0.00682334	0.0104371	0.951639	0.0121406	0.0126596	0.384181	0.817134	0.632193	0.142639	0.0845687	0.911294	0.294248	0.166486	0.127795	0.0277489	0.0238204	0.0833202	0.178863	0.056464	0.000358285	0.00731125	0.225542	0.00586979	0.116872	0.0304475	0.0095469	0.0154444	0.0851257	0.100998	0.726397	0.581099	0.0653366	0.0688104	0.0885161	0.275533	0.067431	0.00917455	0.70638	0.0236138	0.0433975	0.760561	0.856058	0.000767073	0.00632847	0.0130906	0.110782	0.558583	0.920857	0.162627
YBR117C	0.898726	0.815783	0.869762	0.682166	0.923943	0.409302	0.229249	0.126326	0.723597	0.789738	0.662827	0.399007	0.439165	1	0.844394	0.943839	0.882108	0.546869	0.257651	0.349205	0.607955	0.832084	0.459498	0.257242	0.529963	0.536168	0.792311	0.560715	0.805858	0.706196	0.541831	0.353987	0.418154	0.166337	0.249696	0.394738	0.571532	0.791492	0.986196	0.64027	0.318556	0.280592	0.47903	0.870676	0.761846	0.149876	0.0656514	0.915127	0.0636031
YBR118W	0.00621888	0.00678931	0.0479803	0.00720408	0.00628088	0.197202	0.356694	0.856884	0.0873599	0.577317	0.00522178	0.0246307	0.0205739	0.774174	0.515712	0.510606	0.527762	0.981839	0.559494	0.461198	0.828482	0.292305	0.0527951	0.394681	0.126375	0.0713715	0.358855	0.304225	0.610691	0.052812	0.0752967	0.693976	0.64318	0.359468	0.544841	0.618498	0.649703	0.176961	0.230351	0.433568	0.399277	0.65435	0.228356	0.300394	0.10286	0.900151	0.565717	0.247746	0.896624
YBR121C	0.702956	0.673188	0.578094	0.821818	0.617151	0.477616	0.974952	0.812862	0.938106	0.00286795	0.957663	0.921482	0.997611	1	0.000140757	0.000106947	6.62333e-07	4.11237e-05	0.897028	0.203372	0.157297	0.779056	0.812269	0.861219	0.81716	0.648459	0.661087	0.991098	0.873856	0.774829	0.221772	0.713246	0.799971	0.76576	0.917446	0.472636	0.179751	0.796673	0.365041	0.438703	0.776693	0.477836	0.328972	0.461063	0.70598	0.249671	0.827105	0.893051	0.519656
YBR123C	0.498989	0.465263	0.979097	0.449665	0.568067	0.865693	0.16579	0.419967	0.222693	0.000237082	0.194689	0.197355	1	0.00064594	0.00352489	0.0021276	3.00341e-05	0.00160942	0.356679	0.00104759	0.000140246	0.269518	0.481418	0.757841	0.804135	0.366928	0.86827	0.420889	0.741297	0.238396	0.0926615	0.36233	0.376247	0.357002	0.648145	0.961887	0.000197739	0.189157	0.122722	0.170298	0.530224	0.24581	0.215206	0.544018	0.152645	0.851176	0.886404	0.208434	0.834454
YBR124W	0.178685	0.155961	0.456704	0.118415	0.194144	0.927069	0.473848	0.281948	5.54192e-06	9.01159e-05	1.75342e-06	2.89561e-05	3.84752e-05	1	0.024008	0.0360794	0.103352	0.310302	0.909799	0.164174	0.124505	0.0151897	0.299464	0.435924	0.358983	0.221994	0.377487	0.414812	0.315948	0.00256666	0.0541991	0.833654	0.840882	0.954454	0.459548	0.981604	0.144863	0.859431	0.00106635	0.00169315	0.56282	0.00892858	0.000216193	0.860553	8.18117e-05	0.0899491	0.0951394	0.00811744	0.299297
YBR135W	0.0749295	0.0934009	5.33726e-05	0.155858	0.0445804	0.0575321	0.00846323	0.920943	0.942375	0.747815	0.505612	0.449715	0.409082	0.700981	0.00897143	0.0137276	0.0545657	0.00258785	0.744364	0.609289	0.675964	0.468117	0.455416	0.209453	0.408746	0.368969	0.451201	0.586619	0.496292	0.0276141	0.162017	0.674757	0.597357	0.983235	0.256428	0.614829	0.561407	0.459682	0.32374	0.266685	0.153765	0.794261	0.145162	0.369303	0.00639573	0.607072	0.269858	0.729673	0.960986
YBR136W	0.359656	0.2839	0.247811	0.20183	0.621069	0.292313	0.163428	0.327693	0.342685	0.797128	0.233649	0.191131	0.150967	1	0.149845	0.15584	0.287167	0.206991	0.399421	0.424015	0.332258	0.0798589	0.248923	0.922713	0.918969	0.238385	0.683984	0.657614	0.748474	0.406004	0.459773	0.446536	0.387048	0.576763	0.349687	0.761464	0.219733	0.189706	0.91796	0.816903	0.63806	0.597227	0.677191	0.855604	0.249507	0.0924011	0.779553	0.976067	0.303891
YBR140C	0.51359	0.557767	0.510139	0.878979	0.285696	0.041141	0.410622	0.580903	0.0717664	0.131406	0.0841627	0.360607	0.309232	1	0.514568	0.622707	0.951651	0.690751	0.0603575	0.427568	0.68145	0.0637822	0.788629	0.661457	0.966654	0.630453	0.536977	0.581545	0.711236	0.533329	0.782296	0.0357403	0.0197263	0.148668	0.00635821	0.0288966	0.872371	0.0958455	0.213645	0.298557	0.568137	0.157989	0.579808	0.466067	0.528093	0.512264	0.0643844	0.358097	0.00771474
YBR142W	0.000435286	0.000210547	0.0138507	0.000201277	0.000767678	0.354148	0.626683	0.0757136	0.60359	0.643308	0.228885	0.0472572	0.0547131	1	0.701126	0.669691	0.759092	0.3789	0.0691258	0.577994	0.684562	0.0475615	0.000243429	0.0612319	0.000651919	0.000318275	0.00191997	0.00397675	0.00590434	0.382544	0.438391	0.1586	0.185173	0.0487345	0.411488	0.348889	0.804009	0.25875	0.19563	0.197678	0.0104555	0.0889312	0.417537	0.71675	0.596956	0.783873	0.678852	0.660437	0.204724
YBR143C	0.0133998	0.00953847	0.0596493	0.00420681	0.0278502	0.955727	0.127982	0.288379	0.599159	0.953676	0.0868136	0.108967	0.0757094	0.278363	0.660215	0.614487	0.221521	0.457144	0.218571	0.677409	0.265117	0.332406	0.0131505	0.791558	0.14744	0.0259304	0.585088	0.559317	0.799832	0.917761	0.86555	0.431647	0.359641	0.224093	0.906429	0.295612	0.343336	0.414464	0.615015	0.686005	0.223949	0.937979	0.0898231	0.0475201	0.626964	0.486107	0.511177	0.59609	0.967377
YBR152W	0.154899	0.128976	0.651334	0.0449163	0.342436	0.163212	0.995985	0.766559	0.188641	0.151303	0.0959108	0.0658675	0.0502016	1	0.693979	0.748206	0.536935	0.188338	0.978051	0.530248	0.573649	0.953885	0.165861	0.488925	0.871206	0.23304	0.700032	0.834904	0.253574	0.848365	0.791622	0.769389	0.8718	0.765703	0.368778	0.610172	0.553505	0.798777	0.281332	0.367406	0.995928	0.29001	0.649341	0.772921	0.0301606	0.628151	0.183368	0.24023	0.438643
YBR153W	0.104652	0.107549	0.980355	0.205381	0.0481371	0.038518	0.42722	0.581216	4.39256e-11	3.00777e-07	9.28146e-14	2.51164e-09	1.24729e-09	0.66543	0.117321	0.183097	0.915438	0.256963	0.780276	0.524372	0.372933	0.0287642	0.618561	0.128296	0.628822	0.570494	0.550811	0.660685	0.319223	0.00118016	0.00116634	0.777488	0.927808	0.778007	0.67667	0.649201	0.495265	0.240352	0.00789183	0.00625182	0.41803	0.05162	0.000782573	0.580341	0.136755	0.710873	0.46814	0.087058	0.145764
YBR154C	0.158206	0.342049	0.00399728	0.637072	0.00430976	5.28848e-10	0.0566826	0.522322	0.0685984	0.0456278	0.0191483	0.0256309	0.0295788	1	0.392751	0.51503	0.525665	0.824918	0.0116784	0.0883809	0.334617	1.41571e-16	0.835446	0.612107	0.135959	0.698242	0.954536	0.174238	0.661101	0.34871	0.817214	7.29322e-06	2.90182e-05	0.0669897	2.06035e-07	0.032519	0.525217	0.0127659	0.543461	0.53929	0.26304	0.857929	0.856948	0.0002253	0.873112	0.621255	0.869366	0.00887009	0.945282
YBR155W	0.0133933	0.00955999	0.223316	0.00731195	0.0164924	0.51051	0.257496	0.218898	0.00538702	0.847642	6.27262e-05	0.000414428	0.000290475	0.783654	0.12144	0.106021	0.0172883	0.172341	0.096484	0.459653	0.874489	0.0142976	0.0279051	0.978482	0.23906	0.0439569	0.632408	0.805909	0.761947	0.893822	0.701513	0.214806	0.250873	0.188291	0.905731	0.442407	0.953807	0.157158	0.0588011	0.10604	0.414501	0.0418182	0.0418599	0.00238639	0.76773	0.373285	0.779638	0.12838	0.721585
YBR160W	0.00139395	3.08855e-05	0.151049	4.72761e-12	0.832255	1.20582e-20	0.0439339	0.751141	0.121125	0.155061	0.00579405	0.0710767	0.0530091	1	4.60274e-05	1.92352e-05	0.00509122	0.00651614	0.970873	0.157365	0.122051	0.0025558	2.31646e-08	0.748383	0.390584	1.45553e-07	0.392548	0.967322	0.932943	0.45688	0.733281	0.647062	0.718926	0.680993	0.886372	0.624165	0.118441	0.811199	0.00037944	0.00473336	0.703694	0.0102818	0.0330632	0.282199	0.689375	0.173469	0.128099	0.0105023	0.758635
YBR167C	0.00331072	0.00338297	0.020845	0.00465894	0.00257143	0.0991513	0.852214	0.390679	0.528227	0.190846	0.0863899	0.109402	0.126904	1	0.62389	0.689579	0.691044	0.0798545	0.439258	0.806492	0.608847	0.374439	0.00895934	0.464007	0.00983525	0.00958854	0.0283563	0.0306428	0.068185	0.173535	0.363675	0.438763	0.356934	0.237082	0.909993	0.210938	0.918532	0.0117152	0.988028	0.968372	0.44507	0.394794	0.863156	0.0718388	0.206664	0.712484	0.404067	0.290022	0.552789
YBR190W	0.0011854	0.0010576	0.00346375	0.000696691	0.00230891	0.444944	0.0015059	0.700991	0.18543	0.13406	0.00492688	0.0280858	0.0324147	1	0.320107	0.39776	0.180814	0.0452526	0.901676	0.642291	0.25425	1.01161e-07	0.0138253	0.326458	0.0189232	0.0079413	0.0499937	0.0457975	0.0944901	7.92775e-06	0.00553864	0.153539	0.263292	0.306216	0.00093929	0.931898	0.362933	0.106705	0.164968	0.31212	0.1747	0.56762	0.193459	0.461981	0.48568	0.697831	0.982681	0.763103	0.558362
YBR192W	0.195124	0.194132	0.141206	0.286591	0.157749	0.204144	0.155008	0.651922	0.540207	0.735484	0.820942	0.793788	0.881795	1	0.465831	0.494714	0.885198	0.490194	0.263379	0.968413	0.343845	0.568695	0.149553	0.110866	0.053263	0.231238	0.22842	0.108862	0.324956	0.969154	0.854498	0.313299	0.263897	0.303205	0.463801	0.998672	0.504125	0.036577	0.364631	0.296687	0.213254	0.678296	0.0643015	0.666357	0.787933	0.569994	0.784027	0.339297	0.664009
YBR193C	0.00152831	0.0006363	0.285457	0.000319838	0.00411697	0.768916	0.961235	0.117374	0.0301794	0.367149	0.000463628	6.80965e-06	2.29143e-06	0.336041	0.746655	0.679406	0.647542	0.245475	0.172583	0.479449	0.628935	0.0182975	0.0250933	0.0121147	0.602907	0.0411537	0.840175	0.615126	0.428084	0.00511164	0.00716011	0.354525	0.341555	0.209273	0.714271	0.482738	0.788749	0.143117	0.0936884	0.152668	0.437603	0.732581	0.00157773	0.288396	0.0907434	0.488664	0.356477	0.00448577	0.857024
YBR196C	1.48453e-05	6.42804e-06	0.00346747	3.90992e-06	4.64649e-05	0.298282	0.484146	0.0900564	0.00372128	0.527692	1.56141e-06	4.75656e-06	2.81346e-06	0.886296	0.409567	0.346288	0.215563	0.430088	0.163943	0.460836	0.954291	0.749764	9.74123e-05	0.895725	0.0174082	0.000302409	0.165494	0.190363	0.854649	0.158042	0.218471	0.278698	0.301384	0.317776	0.615504	0.947836	0.87217	0.481923	0.796885	0.766909	0.0209267	0.930628	0.959154	0.0741738	0.041372	0.682245	0.527606	0.0179341	0.450407
YBR198C	0.909161	0.588987	0.00412435	0.0878252	0.235231	7.45613e-07	0.195771	0.392553	0.794691	0.514487	0.878764	0.931406	0.846963	1	0.00934231	0.0141886	0.172639	0.109825	0.476988	0.463797	0.229779	0.493501	0.301461	0.251723	0.189022	0.638332	0.113216	0.140993	0.0586155	0.609496	0.582117	0.50627	0.553388	0.394038	0.988946	0.781951	0.198131	0.772625	0.988876	0.5406	0.0400802	0.275069	0.939731	0.290161	0.729117	0.743313	0.654701	0.335489	0.821086
YBR202W	0.199171	0.191006	0.472023	0.112072	0.374296	0.352301	0.671898	0.967918	0.0786303	0.701978	0.0377488	0.0680904	0.408542	0.00714343	0.65752	0.543374	0.527536	0.185262	0.0334094	0.539339	0.93201	0.00657483	0.0341579	0.0357494	0.231154	0.0184358	0.0640876	0.476837	0.245308	0.11058	0.119977	0.00181129	0.00310153	0.446752	4.54594e-06	0.146007	0.738211	0.196676	0.254779	0.12498	0.923579	0.076967	0.102105	0.0122494	0.753423	0.806776	0.770854	0.134721	0.524889
YBR211C	0.00345878	0.00205057	0.47931	0.00101406	0.00989024	0.91212	0.857361	0.641349	0.0257411	0.820558	0.000280266	1.34331e-05	1.25539e-05	1	0.520704	0.467318	0.143502	0.0774327	0.995175	0.826948	0.886363	0.200663	0.0314798	0.0969067	0.523228	0.0435209	0.94748	0.661705	0.229133	0.159366	0.495575	0.661991	0.668996	0.792301	0.0850745	0.60839	0.716325	0.164602	0.499324	0.613061	0.429445	0.715919	0.104183	0.0167902	0.724362	0.279094	0.206869	0.085889	0.231318
YBR234C	0.119635	0.137188	0.103763	0.238112	0.0731109	0.0632009	0.307626	0.693495	0.36561	0.933664	0.908	0.629592	0.658276	0.808382	0.617392	0.579256	0.490383	0.538935	0.489494	0.601266	0.913541	0.222435	0.330526	0.993764	0.0954789	0.361834	0.279377	0.103294	0.286958	0.0323008	0.389048	0.791385	0.728444	0.39276	0.444813	0.338091	0.910723	0.110392	0.0262245	0.0247788	0.285565	0.0305621	0.274649	0.0591801	0.377484	0.28072	0.453564	0.754926	0.789183
YBR236C	0.0670351	0.0525279	0.196554	0.0389914	0.0818784	0.752606	0.368678	0.807727	0.749681	0.935816	0.183784	0.059987	0.0817067	1	0.345204	0.394587	0.807223	0.105926	0.354156	0.179287	0.315589	0.0131131	0.0667498	0.7917	0.439494	0.0510395	0.40267	0.909459	0.661531	0.925199	0.55453	0.303436	0.33889	0.139543	0.563867	0.9247	0.324845	0.787214	0.00885501	0.0204289	0.309037	0.182632	0.00100398	0.903472	0.524192	0.957738	0.012788	0.299976	0.148945
YBR237W	0.0215691	0.0145154	0.277473	0.00493985	0.0518767	0.482	0.0042437	0.0863758	0.699725	0.211294	0.11545	0.0100666	0.0141152	1	0.134438	0.145741	0.0249295	0.455042	0.295932	0.180074	0.265894	0.0208445	0.0111074	0.515428	0.0351342	0.019088	0.128826	0.045171	0.135137	0.14945	0.487262	0.279848	0.295432	0.254203	0.716066	0.72461	0.328497	0.342401	0.465841	0.349734	0.502492	0.124513	0.720888	0.718605	0.513813	0.830437	0.0654359	0.735738	0.55175
YBR243C	0.224835	0.189532	0.135427	0.128338	0.348981	0.562578	0.388264	0.84676	0.382898	0.854078	0.154701	0.0649076	0.0587969	0.66543	0.328185	0.301938	0.40706	0.572891	0.774787	0.025875	0.0197495	0.224849	0.637983	0.0116351	0.896841	0.405482	0.757025	0.756405	0.55376	0.000417465	0.0485528	0.798971	0.867418	0.697481	0.472272	0.963779	0.0195033	0.785495	0.157494	0.112675	0.769066	0.261458	0.0858304	0.79534	0.637925	0.48665	0.0310549	0.0288989	0.121085
YBR247C	0.483792	0.42645	0.442898	0.342475	0.632908	0.599937	0.640519	0.510322	0.257714	0.334089	0.221453	0.136013	0.179271	1	0.14647	0.162797	0.759984	0.253944	0.621329	0.0288721	0.024954	0.9107	0.580808	0.441519	0.890719	0.469253	0.856946	0.544495	0.783195	0.451607	0.744848	0.78794	0.707647	0.432723	0.569923	0.834525	0.0409174	0.155227	0.343569	0.463674	0.359149	0.78535	0.407125	0.996338	0.612252	0.551368	0.0191026	0.0255467	0.417003
YBR252W	0.696238	0.55676	0.559699	0.193064	0.806168	0.014105	0.198008	0.0238757	0.0946591	0.247028	0.213018	0.311304	0.269783	0.569595	0.983444	0.941103	0.642153	0.941105	0.754291	0.286387	0.327899	0.929611	0.314865	0.795219	0.948368	0.330561	0.887816	0.951445	0.443241	0.673872	0.446941	0.78494	0.846699	0.798012	0.857778	0.95761	0.343923	0.967019	0.497242	0.699618	0.0641066	0.661318	0.468082	0.578932	0.121447	0.486903	0.393814	0.63276	0.545103
YBR253W	0.214985	0.190587	0.451118	0.145401	0.307032	0.740924	0.0666151	0.638975	0.44999	0.992464	0.221216	0.129045	0.117235	0.654468	0.446088	0.538613	0.347326	0.631839	0.708182	0.251861	0.227322	0.0181557	0.361931	0.404834	0.993823	0.348475	0.869811	0.537259	0.65714	0.332433	0.859357	0.388668	0.374043	0.823174	0.0790895	0.924666	0.312205	0.179167	0.715716	0.744805	0.9122	0.77536	0.67932	0.790717	0.664619	0.203079	0.0579905	0.836186	0.277123
YBR254C	0.0424131	0.031572	0.93839	0.0178262	0.0973944	0.720356	0.18082	0.0184005	0.233317	0.841073	0.0510571	0.006247	0.00702443	1	0.478218	0.47201	0.950711	0.869291	0.693247	0.18856	0.284605	0.964468	0.0656503	0.682326	0.528317	0.0878344	0.986797	0.907358	0.580734	0.449873	0.893382	0.700548	0.521252	0.856435	0.0610608	0.481372	0.288492	0.983149	0.87653	0.728716	0.556553	0.260593	0.170637	0.864502	0.430514	0.964162	0.449722	0.0884295	0.8925
YBR256C	0.568163	0.449092	0.847492	0.284839	0.774966	0.267749	0.16343	0.532649	0.00240027	0.461656	0.00206271	0.000702839	0.000976461	1	0.496543	0.489365	0.650003	0.610879	0.664825	0.0122966	0.0270649	0.0431861	0.978656	0.0128477	0.593312	0.9595	0.377049	0.31636	0.418663	0.342667	0.363619	0.282399	0.306617	0.788725	0.0426061	0.770302	0.0239483	0.976286	0.00847188	0.0121081	0.620859	0.0335992	0.0332757	0.404148	0.827231	0.40189	0.242822	0.171834	0.388217
YBR257W	0.300785	0.318135	0.297006	0.473623	0.158067	0.105813	0.448334	0.317331	0.170536	0.382794	0.0451824	0.0241424	0.0334337	1	0.830019	0.860237	0.626987	0.459424	0.84856	0.173453	0.213732	0.579433	0.391722	0.47116	0.173201	0.276317	0.0826164	0.226372	0.0504044	0.724227	0.442614	0.729875	0.816059	0.94064	0.472792	0.492732	0.243825	0.823062	0.0293832	0.0127204	0.100152	0.0437957	0.0595187	0.0608031	0.171388	0.124476	0.164261	0.171896	0.162215
YBR265W	0.0146661	0.0253409	0.0873269	0.107055	0.00387097	0.000623354	0.691968	0.937888	0.00311842	0.151215	0.192049	0.10554	0.0725919	0.502492	0.446321	0.438416	0.692935	0.0504325	0.363603	0.528228	0.958713	0.370721	0.0739367	0.228437	0.353746	0.0916463	0.423815	0.888515	0.675253	0.511887	0.948831	0.19949	0.175396	0.47716	0.0696028	0.0762383	0.88679	0.219963	0.876231	0.919407	0.115404	0.257498	0.185073	0.00335478	0.178137	0.367676	0.487933	0.507881	0.318292
YCL004W	0.892415	0.892021	0.361909	0.833855	0.948923	0.792899	0.870778	0.0584198	7.5351e-07	0.0017094	5.02766e-06	0.000659012	0.000674236	1	0.0635595	0.0713367	0.333903	0.884352	0.438111	0.968262	0.688097	0.100699	0.411005	0.0249044	0.647212	0.309218	0.30122	0.906063	0.347207	0.0074568	0.0413958	0.259125	0.125297	0.518859	0.0576311	0.372728	0.565676	0.333417	0.481385	0.424914	0.263689	0.296389	0.990676	0.468679	0.439909	0.00888273	0.594692	0.337764	0.519078
YCL017C	0.00105549	0.00133522	0.0390037	0.00538196	0.000348549	0.00611527	0.0902596	0.806963	0.379625	0.487181	0.0243877	0.028129	0.032435	1	0.164128	0.154862	0.0137862	0.484874	0.184993	0.106566	0.337225	0.681822	0.00324052	0.0631293	0.00258866	0.00409579	0.00430453	0.0270148	0.0150004	0.899706	0.287164	0.225996	0.268876	0.132229	0.797821	0.401345	0.304219	0.587349	0.264372	0.380691	0.328614	0.519566	0.04483	0.0326903	0.0567625	0.223368	0.548711	0.154203	0.630211
YCL031C	0.72932	0.894026	0.165409	0.46892	0.197174	0.000136932	0.712491	0.937888	0.2838	0.692723	0.170632	0.112408	0.0842183	0.613045	0.804373	0.807841	0.583072	0.437905	0.995377	0.945773	0.945325	0.0159049	0.213534	0.0634344	0.897604	0.242382	0.802152	0.810252	0.415934	0.00219471	3.20893e-05	0.364186	0.450605	0.880686	0.0768747	0.795916	0.936278	0.462357	0.924466	0.798924	0.849575	0.647038	0.370228	0.367879	0.192734	0.11082	0.279379	0.0349912	0.29901
YCL041C	0.528672	0.479762	0.751655	0.405824	0.649043	0.623153	0.586942	0.436343	0.988591	0.776286	0.952526	0.803535	0.872113	1	0.549444	0.54597	0.737834	0.81264	0.510689	0.894645	0.654979	0.811345	0.639623	0.573506	0.95089	0.599612	0.982446	0.784594	0.675765	0.790793	0.922631	0.529263	0.715339	0.777602	0.633068	0.747839	0.633811	0.751707	0.551286	0.560543	0.612089	0.726397	0.996272	0.718826	0.480973	0.772954	0.730131	0.434547	0.159229
YCL043C	0.0233872	0.0258489	0.20242	0.0849448	0.00877186	0.0087194	0.40161	0.167313	0.136174	0.732384	0.0122776	0.0161921	0.0119749	0.767789	0.552883	0.458222	0.438629	0.494609	0.3664	0.127545	0.372878	0.147112	0.0810852	0.327449	0.0103152	0.131633	0.0255614	0.0049902	0.0160624	0.0286941	0.0013232	0.801584	0.707036	0.26287	0.16975	0.309256	0.308694	0.556466	0.790054	0.887148	0.621807	0.99002	0.78839	0.361202	0.549596	0.595205	0.584117	0.313304	0.95939
YCL052C	0.0490296	0.0528182	0.263841	0.0787538	0.040283	0.157065	0.797233	0.723396	0.433195	0.553782	0.0894041	0.0362254	0.0418868	1	0.423322	0.492671	0.117154	0.271568	0.913094	0.781529	0.597254	0.598731	0.101826	0.601375	0.0104039	0.103737	0.029934	0.0114696	0.0200285	0.0203082	0.084441	0.993624	0.995326	0.871634	0.997147	0.945243	0.680136	0.541061	0.518712	0.433765	0.230489	0.229733	0.643933	0.824574	0.819011	0.675502	0.72489	0.499672	0.422257
YCL054W	0.0166257	0.0264868	0.154633	0.0423177	0.0110711	0.0601876	0.0285075	0.258435	0.263321	0.089491	0.940494	0.300368	0.339983	1	0.0942967	0.117695	0.753415	0.680106	0.203251	0.172271	0.351904	0.818944	0.0161492	0.0411094	0.0634293	0.0167658	0.0164301	0.126098	0.0472386	0.864976	0.641364	0.117174	0.122067	0.165381	0.219209	0.361146	0.50743	0.242313	0.763311	0.77506	0.548222	0.920715	0.785151	0.819595	0.912113	0.634444	0.0205845	0.0292593	0.266446
YCL059C	0.360948	0.421469	0.992209	0.600721	0.275454	0.153727	0.142867	0.0878651	0.206076	0.892716	0.155344	0.625075	0.547912	1	0.648459	0.487129	0.656517	0.580028	0.138567	0.23904	0.800398	0.811808	0.88506	0.430649	0.554807	0.867943	0.819459	0.393361	0.481804	0.582723	0.230528	0.202374	0.220069	0.164167	0.782536	0.561798	0.74461	0.846317	0.711884	0.659345	0.341031	0.218342	0.935881	0.00467738	0.370452	0.68292	0.324005	0.0996849	0.0256303
YCR012W	0.133094	0.126835	0.354499	0.135527	0.128046	0.47109	0.629846	0.433772	0.46567	0.149295	0.957564	0.751111	0.704394	0.907859	0.362356	0.359295	0.388149	0.959212	0.277516	0.01617	0.0424442	0.102338	0.155219	0.605022	0.211	0.285526	0.437883	0.246133	0.467016	0.470551	0.0762392	0.52441	0.504545	0.369119	0.663855	0.51219	0.0420001	0.975745	0.764439	0.97595	0.382208	0.893767	0.357181	0.686828	0.01709	0.284777	0.0675244	0.498191	0.206595
YCR013C	0.113428	0.100616	0.45666	0.098294	0.146336	0.767982	0.0124159	0.812696	0.566828	0.0195136	0.787756	0.624157	0.554194	0.758115	0.0823815	0.102213	0.0324288	0.118406	0.228665	0.146511	0.257415	0.369347	0.123059	0.596445	0.396538	0.146734	0.374486	0.736851	0.592443	0.746477	0.931045	0.325857	0.39001	0.220398	0.658065	0.71353	0.298636	0.512579	0.921723	0.83199	0.61266	0.770256	0.725652	0.173767	0.00649297	0.216597	0.170144	0.439929	0.431222
YCR035C	0.22691	0.183844	0.192871	0.100562	0.431197	0.254622	0.168412	0.162745	0.161983	0.270236	0.0696534	0.0466628	0.0326589	1	0.786183	0.820503	0.321702	0.972152	0.653451	0.0824191	0.0498782	0.988015	0.124904	0.588486	0.589542	0.153592	0.656771	0.80475	0.82359	0.636647	0.667507	0.813209	0.767842	0.403569	0.395303	0.900869	0.0412252	0.599422	0.0238448	0.0168796	0.177506	0.0236867	0.0726593	0.764285	0.162211	0.897404	0.603822	0.699735	0.892499
YCR052W	7.28437e-05	4.02087e-05	0.795319	7.21166e-06	0.0018341	0.368976	0.302774	0.038741	0.685905	0.38635	0.0433556	0.190124	0.596367	0.011738	0.364538	0.434141	0.114332	0.370988	0.0109153	0.0521365	0.36475	0.256721	1.71213e-05	0.0780138	0.00102016	1.63099e-05	0.000326697	0.00146465	0.0015953	0.293866	0.244047	0.0091413	0.0077004	0.0129035	0.111143	0.254047	0.593313	0.0525793	0.471984	0.105926	0.36255	0.0115467	0.797872	6.32595e-06	0.175865	0.0866446	0.412676	0.679722	0.155579
YCR054C	0.913054	0.896014	0.557827	0.912678	0.822285	0.827297	0.600188	0.783166	0.248286	0.00840418	0.319769	0.127882	0.00431393	3.6925e-06	0.00141102	0.000589078	5.94342e-05	8.72588e-06	0.680751	0.963115	0.83551	0.693013	0.686754	0.308483	0.627805	0.603648	0.649472	0.718264	0.867056	0.24217	0.221656	0.661207	0.619519	0.496387	0.967876	0.891014	0.703089	0.360198	0.275582	0.370931	0.939084	0.370062	0.480509	0.188934	0.405146	0.801256	0.432033	0.365203	0.0897837
YCR057C	0.689307	0.634766	0.457932	0.553281	0.837955	0.584852	0.114989	0.379948	0.684992	3.24791e-05	0.632626	0.361416	0.185829	0.0742321	0.000114842	5.94123e-05	2.36409e-07	5.35537e-06	0.592343	0.441531	0.528961	0.962367	0.961994	0.119279	0.983041	0.927375	0.991176	0.866225	0.841944	0.0922803	0.0515766	0.487943	0.417215	0.951882	0.108293	0.603713	0.549184	0.952414	0.64409	0.775296	0.817563	0.611108	0.785426	0.566774	0.0346432	0.938565	0.724276	0.243313	0.803435
YCR072C	0.741966	0.714277	0.788476	0.779723	0.745437	0.814583	0.921421	0.130163	0.119351	0.112314	0.195781	0.016789	0.029617	0.808382	0.362329	0.326747	0.425944	0.264513	0.167536	0.0280578	0.0866358	0.858132	0.88736	0.263549	0.531798	0.891007	0.520322	0.367645	0.420508	0.421165	0.570348	0.352802	0.246405	0.149982	0.854255	0.659365	0.104161	0.505608	0.970682	0.861188	0.670509	0.853673	0.879161	0.434623	0.332883	0.56664	0.470271	0.928811	0.225657
YCR093W	0.249367	0.22695	0.309183	0.289543	0.222882	0.461352	0.782052	0.153925	0.138008	0.926506	0.0514131	0.0162787	0.0102644	1	0.230538	0.21388	0.351878	0.272759	0.25441	0.669504	0.782641	0.128792	0.118138	0.0615234	0.067773	0.109916	0.0422763	0.043584	0.0536797	0.552537	0.757564	0.578143	0.426591	0.331048	0.91259	0.661566	0.926099	0.0337636	0.931062	0.646119	0.0747122	0.811806	0.517445	0.711281	0.744144	0.0232206	0.0637717	0.0252266	0.0714355
YDL003W	0.416778	0.358682	0.0421538	0.491763	0.258217	0.238418	0.289302	0.228542	0.334594	0.552447	0.653635	0.471657	0.52986	1	0.631728	0.67106	0.879053	0.0883952	0.449791	0.73713	0.676304	0.696504	0.916977	0.0326421	0.635344	0.975226	0.342146	0.159432	0.0763824	0.251848	0.798414	0.507548	0.558554	0.366112	0.646822	0.163246	0.52758	0.202659	2.22768e-06	9.14322e-07	0.646125	5.13536e-06	0.000181727	0.0843238	0.312251	0.253584	0.0897356	0.623135	0.182211
YDL004W	0.00212107	0.000554031	0.131048	2.97559e-05	0.0217341	0.0312376	0.740399	0.394842	0.00119918	0.813072	7.43083e-06	1.04209e-07	1.13078e-07	1	0.457875	0.346774	0.104943	0.295251	0.827528	2.56021e-05	1.25181e-05	0.000882775	0.00261807	0.174099	0.260943	0.00179672	0.445909	0.820086	0.99305	0.094873	0.912846	0.482946	0.499079	0.727549	0.0322413	0.801111	1.70962e-05	0.716272	0.00184082	0.0033975	0.687106	0.000794978	0.000827114	0.23492	0.59608	0.257518	0.65533	0.0105895	0.918954
YDL007W	1.32542e-05	5.27834e-06	0.0726511	1.05435e-05	1.55359e-05	0.0804819	0.0724087	0.543025	2.10568e-07	0.00893627	7.73381e-12	2.18283e-12	1.81583e-12	1	0.127682	0.17949	0.999138	0.496452	0.208892	0.0532009	0.0043492	0.028807	0.00140515	0.191248	0.143078	0.000911385	0.137456	0.858196	0.542131	0.100167	0.12095	0.47838	0.403723	0.435122	0.775644	0.908556	0.00731383	0.616756	0.0232035	0.0399875	0.0254847	0.0349316	0.0789689	0.938995	0.190026	0.0543238	0.60676	2.00388e-05	0.721173
YDL008W	0.0933428	0.0549648	0.890108	0.0275387	0.189841	0.376432	0.69497	0.262494	0.0277802	0.176671	0.00573172	0.00410099	0.00209351	0.179462	0.475176	0.534077	0.744599	0.477096	0.630036	0.0687496	0.0574509	0.0583961	0.0813458	0.812193	0.161308	0.0811459	0.498285	0.25885	0.586267	0.117956	0.734426	0.57549	0.392952	0.864713	0.0472003	0.436846	0.0881012	0.168763	0.00499596	0.00900083	0.413627	0.0207078	0.00403537	0.365177	0.510091	0.588352	0.879931	0.145359	0.796446
YDL014W	0.0252207	0.0225459	0.338418	0.0360716	0.0241976	0.246727	0.443998	0.353515	0.89746	0.816124	0.276886	0.154355	0.149796	0.758115	0.243459	0.239975	0.692581	0.0722351	0.777788	0.241392	0.131091	0.126655	0.0378575	0.283018	0.0365278	0.0305563	0.0385508	0.0744209	0.0339081	0.354926	0.794611	0.966114	0.931566	0.65486	0.357856	0.873215	0.156795	0.512611	0.931244	0.697934	0.286417	0.596368	0.876256	0.0469695	0.237576	0.690847	0.16138	0.685163	0.832368
YDL015C	0.00931277	0.00653621	0.051647	0.00383058	0.0136585	0.775962	0.479667	0.291403	0.0535409	0.277859	0.0035569	0.00181595	0.00253184	1	0.463357	0.550963	0.975861	0.325458	0.458668	0.13015	0.15943	0.100943	0.0335731	0.364016	0.119069	0.0539364	0.307719	0.201277	0.34783	0.0270243	0.0482381	0.452721	0.489082	0.477127	0.867602	0.927922	0.221106	0.298389	0.113079	0.156847	0.940751	0.101624	0.18109	0.392471	0.00329183	0.140385	0.105182	0.00147187	0.401289
YDL016C	0.614252	0.795368	0.0773676	0.84425	0.396239	0.0628092	0.210095	0.464763	0.000174106	0.0058674	0.00176509	0.000263472	0.000361761	1	0.0241839	0.0353072	0.246491	0.534287	0.451685	0.00118732	0.00204995	0.0531973	0.540636	0.0174881	0.0715597	0.46234	0.0436398	0.0475834	0.103937	0.443307	0.250392	0.506435	0.388692	0.333282	0.728488	0.192885	0.00470418	0.214457	1.27758e-05	3.28249e-06	0.0547257	9.71106e-05	1.29678e-06	0.19112	0.0965026	0.121538	0.745267	0.107193	0.904992
YDL017W	0.343333	0.385113	0.188515	0.581814	0.220771	0.106235	0.339932	0.654644	0.495387	0.564141	0.858315	0.792928	0.699896	1	0.727463	0.761655	0.337446	0.744672	0.937131	0.665361	0.505366	0.802494	0.645508	0.971394	0.154247	0.571116	0.111944	0.121152	0.0356406	0.0449648	0.04291	0.991789	0.834978	0.938408	0.401691	0.620422	0.499053	0.74838	0.681242	0.685123	0.515813	0.583288	0.333645	0.0966261	0.892915	0.60082	0.250529	0.126015	0.127906
YDL028C	0.14666	0.0929229	0.671443	0.052448	0.293925	0.324347	0.0273246	0.551841	0.000127787	0.547556	1.51472e-05	5.95289e-06	7.52234e-06	1	0.321603	0.274486	0.0753869	0.197191	0.92382	0.0284257	0.0254214	0.100065	0.356392	0.03315	0.970901	0.41659	0.686643	0.786593	0.750925	0.00678854	0.0159085	0.87657	0.981417	0.650649	0.290787	0.948897	0.0263046	0.945822	0.00199496	0.00637288	0.775032	0.0417342	0.00172561	0.431316	0.482632	0.651936	0.339043	0.129645	0.306111
YDL029W	0.681512	0.568412	0.396428	0.243928	0.830535	0.0219235	0.0145035	0.592677	0.420312	1.78087e-05	0.550396	0.629803	0.54735	1	0.0196381	0.0224009	1.92659e-05	0.00702433	0.597706	0.520262	0.446975	0.0424684	0.336161	0.954301	0.421111	0.42487	0.307607	0.236994	0.0723186	0.0598936	0.0532417	0.785737	0.829912	0.878433	0.909483	0.0840859	0.485366	0.34492	0.855507	0.745373	0.352973	0.349174	0.501506	0.132559	0.641059	0.150944	0.0167074	0.0131398	0.0789199
YDL030W	0.0115596	0.00823124	0.110767	0.0025886	0.0340774	0.493285	0.279739	0.442779	0.0110405	0.144004	0.000581441	0.000686132	0.000949969	1	0.992246	0.905137	0.416324	0.781709	0.927174	7.04424e-06	1.61072e-06	0.250921	0.00750587	0.518107	0.07091	0.00540345	0.074369	0.156921	0.100631	0.889462	0.760998	0.962177	0.907423	0.937042	0.737738	0.118934	4.11638e-06	0.26065	0.798601	0.710778	0.178677	0.784811	0.845214	0.0413704	0.149517	0.582214	0.518759	0.233212	0.893794
YDL031W	0.918425	0.985307	0.683153	0.958525	0.98937	0.983899	0.172767	0.49014	0.858031	0.00971922	0.989807	0.561762	0.162575	0.000708877	0.00861168	0.00542093	0.000629459	0.000804734	0.0959115	0.942645	0.464908	0.00150411	0.564245	0.0525063	0.656659	0.668545	0.689314	0.580692	0.98856	0.17424	0.148541	0.0521504	0.057895	0.0942475	0.149461	0.470312	0.513114	0.573557	0.280626	0.224314	0.572732	0.271611	0.29945	0.776653	0.689655	0.253971	0.47101	0.703589	0.224216
YDL043C	0.168075	0.127897	0.712235	0.154968	0.147146	0.44746	0.247355	0.528059	0.000218206	0.725664	0.000164507	5.6206e-07	6.53031e-07	1	0.762272	0.875436	0.337152	0.113903	0.328414	0.10344	0.198309	0.000150055	0.977143	0.00016356	0.397717	0.800933	0.374571	0.150973	0.218491	0.000974323	0.108612	0.107326	0.115028	0.258724	0.096214	0.0911257	0.294077	0.182236	0.000462035	0.00172527	0.794935	0.0753473	3.86627e-05	0.583178	0.596939	0.484133	0.907531	0.0614292	0.300158
YDL045C	0.492495	0.577231	0.568928	0.810073	0.299281	0.0732183	0.0917314	0.402333	0.160961	0.863329	0.298952	0.443367	0.370185	1	0.83094	0.741423	0.443856	0.41684	0.0902268	0.613997	0.686875	0.270667	0.54883	0.247627	0.714083	0.64563	0.980262	0.6127	0.550332	0.0331194	0.042921	0.135166	0.161287	0.0243628	0.36981	0.961757	0.79507	0.366984	0.444083	0.683331	0.246928	0.725323	0.976103	0.463072	0.751632	0.972117	0.778739	0.0471909	0.492736
YDL055C	0.423269	0.462427	0.761537	0.855436	0.183103	0.0126443	0.0258881	0.159165	0.793792	0.276142	0.625745	0.698043	0.755599	1	0.130933	0.206469	0.0383546	0.0384272	0.606842	0.000633472	0.000595952	0.0422011	0.540578	0.2366	0.310018	0.611077	0.276248	0.515012	0.398452	0.628976	0.824002	0.597445	0.466729	0.589098	0.387314	0.0174601	9.88313e-05	0.0748246	0.212466	0.144898	0.454082	0.127265	0.0817874	0.0130084	0.927019	0.183443	0.37492	0.545926	0.26174
YDL058W	0.188294	0.145071	0.41525	0.065605	0.35097	0.277513	0.740704	0.960044	0.569176	0.0774594	0.964718	1	0.544844	0.00638654	0.0428391	0.0418418	0.000817452	0.00124972	0.167934	0.649093	0.795116	0.00380919	0.00782874	0.000411454	0.101775	0.0147268	0.120388	0.126158	0.294474	0.00877022	0.0192944	0.0395285	0.0946737	0.146417	0.195353	0.51516	0.790994	0.544546	0.309661	0.277505	0.601159	0.137203	0.48815	0.181893	0.86123	0.391503	0.539033	0.300376	0.871265
YDL060W	0.0401349	0.0288547	0.157686	0.019589	0.0552162	0.858931	0.440675	0.0742188	0.247231	0.387033	0.0268554	0.00149123	0.00096429	0.745029	0.789958	0.782462	0.554858	0.672144	0.651967	0.201155	0.196418	1.2601e-05	0.0469341	0.961311	0.76863	0.0870851	0.861294	0.455967	0.147477	0.613569	0.790375	0.74883	0.747874	0.687803	0.0680111	0.234902	0.252769	0.254754	0.00186852	0.00285323	0.517965	0.040694	6.53604e-05	0.949788	0.193306	0.971156	0.161036	0.122777	0.477471
YDL064W	0.384838	0.378968	0.168103	0.373674	0.39744	0.890263	0.999716	0.242418	0.382618	0.470661	0.263705	0.290944	0.239534	1	0.136257	0.162267	0.161417	0.348431	0.417252	0.642433	0.478239	0.815703	0.483328	0.903085	0.647635	0.66677	0.64347	0.291144	0.155121	0.283854	0.839211	0.707076	0.660901	0.509388	0.798567	0.378102	0.472493	0.891809	0.498129	0.436703	0.752493	0.753474	0.35	0.974754	0.937026	0.0048797	0.148343	0.357396	0.796369
YDL084W	0.00504299	0.00320358	0.953848	0.00499446	0.00347767	0.164442	0.884105	0.124124	3.04323e-09	5.21783e-08	9.8499e-13	2.97358e-11	2.67846e-11	1	0.00133755	0.00349253	0.00068584	0.258051	0.128179	0.096944	0.0147825	0.00647493	0.0235003	0.574889	0.071208	0.0280756	0.139637	0.296441	0.268695	0.0653967	0.0703857	0.478679	0.466205	0.0590739	0.052678	0.3461	0.0177026	0.909582	0.0159826	0.0177698	0.960152	0.113166	0.0172212	0.0307658	0.975537	0.965957	0.980278	0.609178	0.82208
YDL087C	0.780301	0.973918	0.034384	0.396609	0.261999	0.000253846	0.0422338	0.527653	0.954758	0.00926254	0.789054	0.718533	0.773408	1	0.0247058	0.0369216	3.49588e-05	0.0218372	0.2103	0.417552	0.174727	0.0399501	0.839297	0.144886	0.0342818	0.850141	0.00336447	0.0004826	3.00646e-05	0.00355032	0.0278015	0.268609	0.172336	0.319295	0.103736	0.841515	0.0834243	0.106272	0.87844	0.87492	0.104652	0.534239	0.382729	0.570155	0.575089	0.828801	0.0511416	0.993701	0.0263892
YDL092W	0.0155431	0.0124864	0.299735	0.0148092	0.0104413	0.138575	0.0789751	0.641396	1.90872e-10	0.492567	3.69571e-12	9.91721e-08	3.70648e-08	0.690472	0.00534033	0.00297836	0.000419978	0.000217626	0.157837	0.298556	0.492479	0.00625017	0.307549	0.00220797	0.903479	0.399117	0.531027	0.443612	0.134577	0.00281857	0.0321595	0.563017	0.534547	0.036302	0.00606323	0.0702316	0.644942	0.138368	0.00361412	0.00400679	0.784974	0.0152607	6.38298e-05	0.258256	0.43347	0.800086	0.318287	4.94606e-05	0.439149
YDL097C	0.991114	0.867775	0.703371	0.684556	0.830683	0.32232	4.34374e-12	0.21807	0.000148755	0.431655	0.00258698	8.27622e-06	6.82258e-06	1	0.693251	0.608123	0.0149241	0.1226	0.281947	9.68785e-05	0.00366136	0.0112547	0.511932	0.00323219	0.0419674	0.505373	0.0375499	0.0117062	0.0112635	0.424483	0.808746	0.157168	0.104632	0.365967	0.0163014	0.151237	0.00133336	0.0682748	0.000446999	0.00105622	0.940171	0.0556533	1.82355e-05	0.306222	0.690532	0.000284505	0.759247	0.0462925	0.670019
YDL098C	0.00296897	0.00214831	0.00411736	0.00120676	0.00594765	0.64675	0.848129	0.00368826	1.29402e-05	0.00988916	5.82427e-08	9.8686e-07	7.00652e-07	0.820453	0.504826	0.592691	0.928351	0.824365	0.595332	0.0575176	0.0486408	0.0983641	0.0169783	0.382719	0.481529	0.0140179	0.442317	0.599997	0.892237	0.251416	0.397571	0.965633	0.904926	0.552937	0.312693	0.610671	0.0322193	0.652642	0.219903	0.169592	0.563419	0.267035	0.198771	0.107966	0.00137585	0.910501	0.239827	1.95058e-05	0.301069
YDL102W	0.457221	0.475975	0.558786	0.508555	0.443812	0.659106	0.00710489	0.165391	0.420836	0.0319281	0.53858	0.756001	1	0.206352	0.0973256	0.120661	0.281495	0.442521	0.49353	0.162274	0.117803	0.144775	0.340224	0.259587	0.0927437	0.30503	0.0451392	0.0576231	0.0145478	0.554857	0.134547	0.346404	0.364919	0.92402	0.0530964	0.59955	0.123641	0.945248	0.763954	0.810558	0.763771	0.744042	0.414687	0.576877	0.184595	0.572084	0.165526	0.7848	0.518135
YDL103C	0.271635	0.225784	0.918949	0.118812	0.429192	0.320927	0.7571	0.17931	0.923558	0.357874	0.461017	0.105882	0.116847	1	0.888772	0.862569	0.767846	0.628581	0.764685	0.0367028	0.0337534	0.0445958	0.229412	0.766656	0.406897	0.243315	0.573659	0.380867	0.635373	0.165194	0.353025	0.830651	0.931091	0.875168	0.545512	0.488176	0.0471402	0.338101	0.00680569	0.00900451	0.242	0.0552171	0.0129574	0.867765	0.130698	0.738313	0.324711	0.644398	0.287018
YDL105W	0.00472809	0.00287545	0.201741	0.00169057	0.00926451	0.821431	0.149784	0.146227	0.0124559	0.41294	0.000572923	0.000178316	0.000167519	1	0.427568	0.373879	0.00847344	0.12181	0.661476	0.137442	0.138695	0.00923772	0.0211697	0.4118	0.189457	0.0375623	0.285927	0.521861	0.657833	0.153654	0.0119914	0.364125	0.370603	0.678173	0.00979718	0.10245	0.0879318	0.0896426	0.101714	0.0999365	0.272316	0.114192	0.0289942	0.873718	0.702863	0.405933	0.209348	0.00482728	0.995685
YDL108W	0.0677618	0.0565191	0.194592	0.077647	0.0789144	0.422411	0.183748	0.653653	0.0942469	0.00376688	0.00848692	0.014503	0.0201935	1	0.00117112	0.00121472	0.00500252	0.00553762	0.487984	0.00190553	7.5802e-05	0.542274	0.0423971	0.103175	0.281204	0.0216672	0.0874067	0.927351	0.193638	0.106183	0.093265	0.338733	0.285035	0.654677	0.0926453	0.370026	0.000308319	0.0565002	0.335043	0.222826	0.272142	0.116992	0.79498	0.20501	0.7138	0.728912	0.912438	0.814817	0.802959
YDL111C	0.10379	0.0798866	0.20597	0.0547423	0.13045	0.983358	0.139651	0.412336	0.958645	0.0472824	0.426439	0.0316087	0.0111459	0.0639132	0.261644	0.234191	0.271925	0.185934	0.523966	0.129677	0.0432601	0.00409899	0.0835252	0.757314	0.19143	0.105109	0.377596	0.312342	0.581341	0.255216	0.323767	0.364104	0.382575	0.508198	0.427435	0.133646	0.0595858	0.395859	0.0148133	0.040575	0.660639	0.0633691	0.0176996	0.370002	0.256415	0.592581	0.141899	0.963494	0.67502
YDL120W	0.435749	0.371385	0.863803	0.1275	0.794499	0.0468023	0.889542	0.68143	0.0847843	0.891883	0.0465637	0.018861	0.0364003	0.557376	0.591571	0.580491	0.0815604	0.28961	0.348904	0.698255	0.861585	0.0104828	0.292848	0.555378	0.880916	0.323435	0.863362	0.754544	0.959998	0.545612	0.729753	0.182505	0.252535	0.681791	0.0331595	0.395594	0.960347	0.354427	0.121904	0.0758509	0.643946	0.0688192	0.275294	0.244516	0.561094	0.289996	0.0551393	0.08859	0.151291
YDL126C	0.0070323	0.00460618	0.100019	0.00661781	0.00668891	0.160676	0.0421389	0.460334	1.8429e-06	0.826136	1.94773e-08	3.4277e-07	2.55509e-07	1	0.334986	0.262483	0.0107494	0.00678412	0.326151	0.00158037	0.00259079	0.000320299	0.0498805	0.367138	0.302781	0.122547	0.77559	0.685387	0.524475	0.0228532	0.0738379	0.695234	0.556992	0.282805	0.332887	0.0956785	0.00412487	0.491061	0.00658237	0.00659597	0.705882	0.0335062	0.000281909	0.0589913	0.474943	0.112978	0.641259	0.00762553	0.862126
YDL132W	0.0978141	0.120143	0.168662	0.223946	0.0608109	0.0675778	0.328953	0.0398993	0.592352	0.332543	0.372527	0.900984	0.755599	0.553266	0.503541	0.559395	0.776911	0.500085	0.547298	0.222182	0.58326	0.396755	0.054062	0.00500263	0.00334035	0.0443967	0.00727964	0.00139133	0.00915334	0.791994	0.153102	0.273851	0.391401	0.706418	0.193196	0.331346	0.408902	0.105426	0.188244	0.263259	0.673356	0.830626	0.0678278	0.118658	0.0913053	0.55889	0.72101	0.67334	0.418291
YDL139C	0.958885	0.934058	0.528525	0.974578	0.933194	0.826089	0.30664	0.365257	0.867997	0.0300786	0.802249	0.426535	0.381367	0.835275	0.0397483	0.0320696	0.0038378	0.00376889	0.677119	0.0844034	0.0776425	0.156896	0.916348	0.744261	0.994445	0.828348	0.720184	0.852046	0.809311	0.706728	0.835695	0.713221	0.63144	0.360532	0.611622	0.804934	0.133871	0.0225364	0.908599	0.86798	0.660133	0.864444	0.710138	0.0404843	0.131396	0.141452	0.722423	0.946759	0.615292
YDL140C	0.798121	0.768378	0.306204	0.936063	0.677522	0.390755	0.451225	0.148052	0.129129	0.320625	0.092246	0.0253538	0.0353834	1	0.148609	0.163815	0.450189	0.42682	0.370396	0.0401931	0.00506238	0.738667	0.935381	0.945641	0.690547	0.850444	0.537523	0.675686	0.233807	0.610425	0.889322	0.395389	0.437195	0.195753	0.588819	0.140793	0.0119281	0.123004	0.78687	0.66507	0.274145	0.380703	0.349964	0.282417	0.267487	0.524412	0.274577	0.760896	0.262217
YDL141W	0.718498	0.648217	0.440008	0.631852	0.626847	0.693477	0.974051	0.858914	0.214955	0.276025	0.36506	0.573721	0.507046	1	0.501619	0.532252	0.855655	0.713362	0.057353	0.541069	0.8703	0.683303	0.830919	0.44201	0.692008	0.757676	0.720823	0.437692	0.412273	0.788902	0.452549	0.165268	0.116189	0.0323205	0.681373	0.96282	0.840613	0.820136	0.00127011	0.00282135	0.955726	0.017843	0.00105207	0.0348029	0.988105	0.582665	0.433414	0.342246	0.76427
YDL143W	0.306318	0.41692	0.75023	0.967228	0.077836	0.000162878	0.00819653	0.503118	0.293095	0.214212	0.590769	0.582259	0.616095	1	0.0806989	0.0889632	0.0141487	0.166708	0.472345	0.989394	0.902127	1.9421e-05	0.312783	0.00474452	0.0298705	0.176204	0.0424233	0.131299	0.0206571	0.484559	0.0726843	0.129225	0.186864	0.55211	0.0758717	0.614374	0.785446	0.348689	0.71603	0.799856	0.291993	0.642853	0.854701	0.2278	0.736676	0.0689978	0.183147	0.22245	0.192824
YDL145C	0.183047	0.149641	0.338659	0.207367	0.159471	0.377668	0.120123	0.75412	0.672576	0.214023	0.940778	0.615235	0.537054	0.714788	0.214981	0.20739	0.0884869	0.39321	0.367307	0.492991	0.607067	0.0578603	0.185799	0.448038	0.127199	0.265659	0.133091	0.128515	0.110389	0.435441	0.00993308	0.570204	0.650505	0.398822	0.492951	0.443322	0.64315	0.742917	0.0209505	0.0262716	0.778752	0.0238609	0.0192686	0.0442859	0.0768538	0.0680895	0.102579	0.274379	0.593115
YDL147W	0.0129145	0.00876279	0.196888	0.0221608	0.00772119	0.073156	0.0897859	0.874929	1.39603e-07	0.000636366	3.0682e-09	7.66493e-07	9.13358e-07	1	0.0874605	0.134339	0.281186	0.635503	0.734926	0.0152727	0.00720557	0.298737	0.0934153	0.542707	0.210454	0.0901202	0.309395	0.308646	0.346078	0.0091229	0.0635693	0.612142	0.921594	0.701236	0.551749	0.35437	0.00659679	0.697602	0.031383	0.0657948	0.610169	0.216469	0.011465	0.00725803	0.00193794	0.752876	0.148207	0.000295669	0.200961
YDL148C	0.254194	0.282057	0.224954	0.318053	0.214829	0.338953	0.652031	0.997609	0.349699	0.0345362	0.774738	0.592737	0.18717	0.00462339	0.0346369	0.025042	0.00307394	0.00115756	0.659307	0.942224	0.778941	0.0368965	0.352326	0.787643	0.123846	0.229835	0.157379	0.0864123	0.232766	0.127565	0.669373	0.949057	0.955953	0.465706	0.226651	0.61067	0.76056	0.707834	0.63064	0.590998	0.64392	0.630047	0.700285	0.654866	0.0558437	0.505302	0.749522	0.559805	0.918742
YDL150W	0.0102281	0.00630894	0.167163	0.00337449	0.0237013	0.843856	0.249663	0.600749	0.00401325	0.118599	0.203656	0.526801	0.450208	0.544992	0.467754	0.435231	0.742123	0.0603094	0.00355516	0.0535519	0.588122	0.924706	0.00136853	0.0411402	0.00202566	0.003738	0.014863	0.00510864	0.00912228	0.703896	0.701101	0.0026896	0.00414033	0.00862492	0.0358149	0.994813	0.634429	0.774817	7.01544e-05	4.40184e-05	0.850059	1.70756e-05	0.00113179	0.0686651	0.0971655	0.452775	0.948567	0.83304	0.575423
YDL152W	0.00558272	0.00292702	0.230797	0.00245293	0.00676467	0.475554	0.523485	0.599916	9.49936e-09	0.00164226	2.44882e-11	2.4458e-10	2.18199e-10	1	0.955991	0.821459	0.770871	0.655571	0.646424	0.0939381	0.0347665	0.0324508	0.0325506	0.26489	0.436432	0.0473453	0.699545	0.828885	0.819598	0.0916153	0.149271	0.951608	0.946067	0.515026	0.183926	0.948166	0.0535363	0.282857	0.000290764	0.000630761	0.584992	0.0177967	0.000138054	0.619891	0.000181102	0.355057	0.326596	4.19145e-05	0.424947
YDL153C	0.487849	0.40676	0.458063	0.223952	0.778242	0.164851	0.730844	0.518808	0.0265692	0.00258814	0.110976	0.0685088	0.157335	0.293323	0.577346	0.595264	0.774035	0.562744	0.628812	0.0668405	0.0464255	0.0740633	0.274811	0.726757	0.953597	0.335877	0.822105	0.829434	0.888008	0.541421	0.93718	0.928239	0.930808	0.412913	0.0833023	0.582817	0.0883423	0.025989	0.855103	0.972082	0.780018	0.570668	0.395931	0.00449006	0.0449933	0.977708	0.934264	0.638136	0.802091
YDL158C	0.277336	0.335915	0.0707221	0.370845	0.260083	0.34781	0.98626	0.0503338	0.682939	0.000714496	0.977889	0.714144	0.9382	0.014261	0.000704385	0.000239421	6.77147e-07	0.00012211	0.669828	0.953812	0.954229	0.133238	0.687535	0.37201	0.364398	0.92841	0.598886	0.387885	0.488538	0.0266845	0.00127477	0.93804	0.881211	0.981262	0.951492	0.924102	0.994863	0.860188	0.213719	0.278055	0.0415803	0.186827	0.788014	0.212911	0.503054	0.856075	0.0367222	0.644793	0.00339547
YDL163W	0.17276	0.147418	0.668982	0.115508	0.236869	0.837102	0.0992401	0.968745	0.523842	0.0567242	0.956143	0.732227	0.272168	0.0028222	0.00435799	0.00298538	0.000510773	0.0580732	0.815373	0.712036	0.682663	0.000682657	0.068531	0.114107	0.135285	0.0982481	0.123475	0.104455	0.237295	0.904202	0.827582	0.606016	0.685588	0.923217	0.301114	0.348437	0.648962	0.739409	0.116256	0.149567	0.895542	0.152677	0.218513	0.7226	0.647193	0.424747	0.865769	0.500679	0.672685
YDL164C	0.565441	0.602176	0.612053	0.738496	0.453286	0.284201	0.0973853	0.497602	0.269705	0.0292725	0.383554	0.663628	0.857131	0.21682	0.340297	0.284334	0.161035	0.834522	0.268668	0.778785	0.969944	0.245427	0.915553	0.665355	0.691308	0.820968	0.647197	0.976256	0.632672	0.751319	0.929593	0.19828	0.17619	0.207138	0.369767	0.506439	0.840049	0.238786	0.877375	0.8607	0.520778	0.80295	0.444353	0.97875	0.30029	0.850261	0.825049	0.89824	0.428497
YDL165W	0.862078	0.733247	0.709546	0.480599	0.916372	0.221008	0.427524	0.470936	0.329957	0.751134	0.257531	0.102911	0.0726706	0.536644	0.655916	0.687542	0.454686	0.65732	0.772319	0.764381	0.546636	0.000464267	0.349151	0.309148	0.198356	0.347501	0.247971	0.098077	0.156839	0.911432	0.63738	0.442416	0.531178	0.561332	0.419384	0.267318	0.575194	0.709014	0.00179089	0.00107149	0.060269	0.0291443	0.00013717	0.000794341	0.867679	0.10261	0.816749	0.728907	0.818129
YDL166C	0.193934	0.137656	0.474623	0.0629517	0.390792	0.187993	0.612799	0.773964	0.9717	0.0460786	0.526263	0.213655	0.180331	0.774174	0.236356	0.294158	0.136633	0.416983	0.569533	0.794925	0.603105	0.0238765	0.141079	0.880065	0.753251	0.138693	0.919463	0.936606	0.525236	0.744955	0.172272	0.254347	0.31404	0.764792	0.0840695	0.60407	0.541754	0.561187	0.0879732	0.160118	0.711844	0.225637	0.0919131	0.314884	0.39692	0.47744	0.0163859	0.766566	0.0811829
YDL193W	3.40263e-14	5.01194e-17	0.0688522	2.0658e-22	1.84925e-09	6.88332e-05	3.81231e-06	0.024841	0.00117402	0.0530952	5.72919e-12	2.99442e-12	1.81651e-13	0.0362299	0.00242217	0.000616347	0.000360522	0.00124389	5.55214e-05	1.76029e-09	3.79089e-07	0.120061	1.9953e-13	0.037805	0.0110521	5.62032e-13	0.0230995	0.828843	0.86543	0.0109847	0.117507	0.0015999	0.00108626	1.73652e-05	0.490912	0.946103	3.62848e-06	0.00036732	0.368156	0.270283	0.758963	0.124333	0.209165	1.13533e-05	6.15265e-05	0.784215	0.618311	0.00359452	0.281646
YDL195W	0.161143	0.129411	0.653682	0.0576033	0.338117	0.224573	0.985004	0.943137	0.487868	0.662231	0.234771	0.0733934	0.080759	1	0.745797	0.786375	0.618723	0.951273	0.543299	0.504541	0.337167	0.0221476	0.0719076	0.413534	0.24874	0.159744	0.3832	0.365728	0.488401	0.524401	0.0830398	0.995826	0.905842	0.503329	0.285138	0.530013	0.312498	0.870987	0.0501955	0.112342	0.795866	0.383136	0.028329	0.419521	0.416738	0.00752471	0.0776829	0.0670463	0.265245
YDL196W	0.299295	0.176408	0.759524	0.0500662	0.706828	0.00968507	0.87902	0.165085	0.00815335	0.208979	0.0016711	0.000502956	0.000264649	0.536644	0.00455492	0.00290683	0.00261338	0.008829	0.496227	0.465423	0.168943	0.0007181	0.618925	0.000301908	0.0491058	0.748118	0.0548282	0.00113851	0.00238201	0.349424	0.282534	0.174217	0.13648	0.905826	0.000180768	0.376224	0.198371	0.340649	0.000256587	0.000933274	0.518461	0.0409151	0.000155678	0.754144	0.823725	0.509503	0.814196	0.0680638	0.788448
YDL205C	0.0705864	0.115022	0.022837	0.486323	0.00853199	5.19505e-05	0.0187838	0.661862	0.445775	0.0206798	0.952124	0.516816	0.562655	1	0.00295396	0.00752277	0.00221618	1.01513e-08	0.0700268	0.260836	0.952808	0.686154	0.465619	0.533863	0.161494	0.277788	0.0398212	0.268179	0.0631743	0.171877	0.192831	0.110843	0.119568	0.0977286	0.63184	0.454304	0.789266	0.0191632	0.89265	0.814984	0.0136954	0.0319453	0.36419	0.322818	0.243226	0.942818	0.282899	0.790314	0.841969
YDL207W	0.940575	0.879767	0.220412	0.809079	0.917051	0.720535	0.411941	0.0882113	1.09574e-08	0.000531476	3.80988e-08	6.67183e-07	2.36666e-07	0.493759	0.0725284	0.113478	0.221294	0.170883	0.961185	0.325723	0.5129	0.0022178	0.612751	0.0454722	0.599994	0.421699	0.296243	0.778921	0.310264	0.0290829	0.0937555	0.485265	0.470442	0.88058	0.0695925	0.0446578	0.405392	0.283972	2.63508e-08	1.29235e-07	0.841907	0.00149521	1.23883e-09	0.155438	0.917555	0.0369987	0.669882	0.162074	0.888844
YDL208W	0.420164	0.324553	0.395411	0.310717	0.566376	0.597453	0.587319	0.00943437	0.301472	0.0705892	0.619089	0.400953	0.154431	0.0102149	0.0517345	0.035156	0.00111763	0.0032325	0.484224	0.565081	0.71374	0.273514	0.0572309	0.00145799	0.277015	0.0903501	0.372405	0.442395	0.893615	0.00220055	0.00584605	0.518688	0.621897	0.342383	0.906972	0.634652	0.816065	0.467595	0.782557	0.466346	0.00290005	0.334515	0.855348	0.859398	0.715843	0.00205057	0.174663	0.968392	0.142107
YDL209C	0.199813	0.184768	0.445736	0.267537	0.133498	0.19785	0.355984	0.00924815	0.341047	0.0149635	0.12643	0.306812	0.967588	0.00135385	0.0412411	0.0447736	0.00646933	0.00897008	0.646814	0.964536	0.675502	0.0736639	0.570116	0.355012	0.71122	0.538869	0.294992	0.601764	0.273906	0.0234866	0.0098284	0.896869	0.88301	0.897301	0.972505	0.772044	0.721717	0.818872	0.0886224	0.152696	0.795856	0.11592	0.137279	0.9107	0.794197	0.652598	0.301227	0.147459	0.647523
YDL212W	0.0199493	0.0194778	0.000164409	0.022378	0.0172339	0.208757	0.101619	0.0970249	0.990006	0.10092	0.241295	0.148419	0.199596	1	0.120922	0.169653	0.0603297	0.000798254	0.198517	0.00628778	0.000673264	0.708169	0.0402804	0.639482	0.342439	0.0503946	0.671473	0.956387	0.737582	0.85952	0.270845	0.149122	0.175343	0.217635	0.52258	0.882111	0.000906261	0.631311	0.0733675	0.074248	0.554422	0.180379	0.0339555	0.568812	0.000153215	0.740899	0.0716622	0.377133	0.672115
YDL217C	0.573428	0.671557	0.468445	0.901962	0.376789	0.102825	0.336681	0.0339692	0.0974952	0.560934	0.0764562	0.0634043	0.0300124	0.0742321	0.0168518	0.0138372	0.000381189	0.000588393	0.83373	0.871764	0.902955	0.00951209	0.358767	0.0193785	0.0171297	0.397317	0.0317209	0.00634025	0.00570191	0.794635	0.720401	0.692508	0.843902	0.806449	0.687514	0.135347	0.918509	0.988562	0.360384	0.414564	0.81651	0.442623	0.683326	0.534263	0.300141	0.424213	0.010019	0.491357	0.0227926
YDL220C	0.163764	0.171743	0.399977	0.181311	0.211412	0.634638	0.886271	0.00107718	0.0839094	0.982257	0.404334	0.090166	0.120095	1	0.15545	0.11963	0.0311723	0.0822622	0.164455	0.0487698	0.123296	0.627559	0.0621192	0.0216993	0.0234948	0.069266	0.0369544	0.0083929	0.108041	0.890986	0.724579	0.284326	0.271683	0.0977181	0.356687	0.485983	0.137878	0.791236	0.345257	0.246641	0.223828	0.247108	0.900928	0.905942	0.663067	0.132746	0.556638	0.751177	0.95799
YDL221W	0.11694	0.144889	0.0929274	0.265883	0.0688602	0.0659591	0.861327	0.629847	0.0895062	0.210229	0.307625	0.548421	0.469132	1	0.415546	0.432427	0.890342	0.169002	0.863772	0.191638	0.29525	0.989543	0.393253	0.624807	0.196794	0.315084	0.245322	0.346566	0.355721	0.278313	0.215815	0.848808	0.807155	0.760347	0.855653	0.293696	0.357733	0.528097	0.625217	0.994172	0.0741999	0.375789	0.214788	0.709902	0.560825	0.756533	0.654793	0.230874	0.0845099
YDL235C	0.620134	0.67016	0.902525	0.934423	0.400894	0.0788685	0.626379	0.883553	0.849908	0.664975	0.71318	0.188036	0.171696	0.654468	0.89612	0.951822	0.758668	0.626096	0.0576155	0.587065	0.872146	0.145625	0.716544	0.45274	0.825165	0.642982	0.985784	0.757829	0.708738	0.1924	0.110765	0.0826016	0.093871	0.116727	0.586737	0.748933	0.911373	0.13577	0.649278	0.833646	0.213524	0.280825	0.207917	0.0546125	0.472772	0.605636	0.814916	0.179134	0.385663
YDR002W	0.828784	0.852735	0.930967	0.973764	0.705411	0.458488	0.425603	0.871561	0.434621	0.129603	0.451568	0.753427	0.681658	1	0.312233	0.362453	0.824206	0.60479	0.558871	0.319813	0.324782	0.946243	0.927157	0.797583	0.89592	0.949941	0.823542	0.946714	0.781471	0.911758	0.856825	0.745325	0.652342	0.51858	0.717265	0.801498	0.411142	0.140804	0.768222	0.686249	0.793786	0.906935	0.51841	0.0352594	0.600085	0.731976	0.00917179	0.923092	0.0186416
YDR013W	0.0383882	0.036508	0.475864	0.0465497	0.0670687	0.702616	0.323115	0.939046	0.60329	0.552531	0.232399	0.499573	0.450922	1	0.451657	0.510364	0.738899	0.920352	0.66978	0.267893	0.315678	0.461455	0.124741	0.911459	0.24894	0.0611968	0.22222	0.409527	0.618691	0.289194	0.54548	0.908792	0.980456	0.762864	0.86213	0.98175	0.291956	0.946138	0.6632	0.693073	0.120595	0.23916	0.883434	0.78584	0.377914	0.652267	0.194536	0.256372	0.435723
YDR016C	0.716855	0.658741	0.638783	0.643291	0.798897	0.914596	0.957412	0.796855	0.855146	0.462434	0.915669	1	0.697984	0.0381353	0.803181	0.803731	0.590012	0.287464	0.255466	0.567938	0.970555	0.0022139	0.855566	0.361756	0.568772	0.986171	0.944418	0.256377	0.796956	0.0366591	0.0246457	0.790104	0.525323	0.117664	0.264969	0.189364	0.922679	0.671663	0.82651	0.86694	0.537561	0.653913	0.530906	0.0373872	0.39664	0.236085	0.206268	0.4942	0.11238
YDR021W	0.0880252	0.105125	0.344187	0.200887	0.0561529	0.0472044	0.477567	0.45248	0.621438	0.630587	0.218768	0.498175	0.436813	1	0.867916	0.792495	0.938916	0.962336	0.141127	0.295128	0.832421	0.381021	0.0567777	0.0243437	0.0942773	0.0599092	0.108004	0.364986	0.401713	0.313314	0.456415	0.108554	0.0965583	0.22586	0.094673	0.122923	0.8284	0.782702	0.796937	0.836891	0.657166	0.793348	0.875251	0.25998	0.388176	0.495093	0.895088	0.534425	0.63432
YDR023W	0.109722	0.112275	0.53889	0.152127	0.107592	0.348052	0.820232	0.159282	0.0549545	0.00476288	0.0280555	0.138729	0.636713	0.0229653	0.222211	0.200228	0.134976	0.383614	0.746722	0.451106	0.446239	0.537181	0.407087	0.361994	0.460503	0.330966	0.588435	0.478988	0.830232	0.0199033	0.32035	0.982679	0.83679	0.517658	0.546496	0.548509	0.325416	0.350387	0.253055	0.193267	0.000194704	0.0953502	0.483547	0.968702	0.0323318	0.304671	0.767736	0.09326	0.390386
YDR037W	0.653498	0.531436	0.304571	0.268276	0.956639	0.0531423	0.30267	0.037118	0.325708	0.43197	0.232089	0.0795314	0.175292	0.48051	0.910222	0.840866	0.69424	0.294651	0.826007	0.43799	0.458053	0.87274	0.87626	0.0407059	0.496529	0.853163	0.30802	0.349863	0.13966	0.666406	0.821101	0.889544	0.858736	0.871568	0.102	0.0732655	0.447566	0.947977	0.81132	0.901651	0.670865	0.291227	0.387084	0.771252	0.21047	0.661236	0.478415	0.115196	0.254821
YDR041W	0.486335	0.471873	0.769808	0.437302	0.581523	0.937166	0.945908	0.629315	0.204829	0.00189365	0.401081	0.362898	0.766488	0.0621055	0.0581223	0.057185	0.131129	0.0333551	0.41728	0.184021	0.267827	0.712671	0.568688	0.771345	0.933439	0.725263	0.926872	0.748926	0.733731	0.667511	0.817495	0.616489	0.584601	0.36224	0.751429	0.340967	0.276964	0.974025	0.524215	0.415381	0.298889	0.372826	0.709374	0.766838	0.0366198	0.245889	0.812696	0.991687	0.423574
YDR044W	0.373249	0.400021	0.0572548	0.447185	0.35228	0.498302	0.985679	0.16997	0.414206	0.0053021	0.667955	0.178048	0.426352	0.100932	0.165201	0.119276	0.0628766	0.0680842	0.355057	0.557698	0.705757	0.494981	0.564413	0.895841	0.302233	0.583638	0.179354	0.22987	0.109548	0.0238576	0.0102264	0.262971	0.358242	0.197223	0.648541	0.823233	0.972583	0.0498192	0.90628	0.741025	0.989766	0.704576	0.992439	0.104583	0.323421	0.545554	0.994958	0.726687	0.583969
YDR045C	0.328117	0.270249	0.966458	0.234962	0.435221	0.793409	0.644403	0.385173	0.0248314	0.831477	0.0111058	0.0217027	0.0150204	1	0.497337	0.412048	0.427843	0.139447	0.301865	0.71603	0.918332	0.594396	0.535848	0.299167	0.835186	0.703235	0.795859	0.800642	0.550001	0.208241	0.0297044	0.445208	0.474593	0.492612	0.725512	0.55353	0.988995	0.456304	0.0296311	0.0487477	0.538367	0.0476062	0.0255677	0.975645	0.39604	0.534502	0.118284	0.10889	0.216677
YDR047W	0.700853	0.840836	0.0386612	0.992664	0.490607	0.154547	0.374322	0.171181	0.415319	0.177004	0.557681	0.986474	0.892401	0.167251	0.549962	0.557034	0.931657	0.889456	0.994493	0.917096	0.807286	0.110665	0.831444	0.479495	0.524482	0.779134	0.67428	0.357479	0.49588	0.00697068	0.023831	0.830222	0.88971	0.928736	0.889991	0.405764	0.974693	0.0649943	0.42332	0.396047	0.00245734	0.151472	0.571342	0.191347	0.959584	0.843086	0.705194	0.907208	0.429191
YDR050C	0.957775	0.952456	0.561434	0.933582	0.964467	0.874008	0.277909	0.347071	0.551524	0.674829	0.642116	0.993106	0.92044	1	0.0584143	0.0648646	0.0581355	0.0911193	0.450765	0.912358	0.982494	0.289635	0.787762	0.495625	0.976469	0.893441	0.822136	0.911578	0.843599	0.359753	0.679289	0.439706	0.506163	0.454427	0.737688	0.893142	0.839473	0.334062	0.8761	0.784007	0.917399	0.77166	0.312992	0.850178	0.302728	0.0798385	0.913024	0.338881	0.622847
YDR052C	0.675313	0.795257	0.483768	0.707962	0.248557	0.00205157	0.0689914	0.759822	0.663856	0.0797532	0.54279	0.337109	0.284558	1	0.927434	0.958386	0.379637	0.163442	0.713637	0.820465	0.712262	0.0135128	0.974406	0.30908	0.551543	0.868275	0.999067	0.508818	0.852385	0.570557	0.81077	0.300298	0.365984	0.715913	0.088648	0.370146	0.851082	0.161581	0.145243	0.117921	0.747114	0.108202	0.386018	0.037946	0.510302	0.172821	0.189196	0.0902242	0.22904
YDR053W	0.504655	0.467095	0.983787	0.405258	0.610159	0.738616	0.0611147	0.88107	0.0140259	0.654055	0.0386302	0.0373256	0.0537714	0.66543	0.0506059	0.0662421	0.00793333	0.000721285	0.289184	0.811466	0.349019	0.399559	0.591811	0.628355	0.555577	0.577929	0.535897	0.585905	0.342275	0.486107	0.291529	0.439438	0.307661	0.233097	0.886136	0.165197	0.397393	0.347064	0.245765	0.277456	0.267334	0.354971	0.198833	0.619144	0.529326	0.255335	0.909338	0.244482	0.92633
YDR054C	0.0678829	0.136154	0.00113152	0.545079	0.00663093	2.34294e-05	0.220761	0.72365	0.230811	0.202199	0.840115	1	1	1	0.209873	0.286179	0.00750947	0.00313971	0.76197	0.958417	0.533359	0.208372	0.312819	0.112288	0.0529013	0.210528	0.0150935	0.12553	0.0157599	0.793155	0.381679	0.576932	0.502506	0.480613	0.855462	0.908829	0.602751	0.232168	0.237737	0.101309	0.128531	0.0295279	0.971124	0.163199	0.650179	0.151819	0.407962	0.7204	0.847357
YDR060W	0.00813719	0.00944061	0.0484962	0.0119372	0.0114584	0.287587	0.170778	0.151652	0.00454187	0.0350749	0.113072	0.0603077	0.111166	0.274092	0.33368	0.29478	0.356337	0.534323	0.145419	0.398956	0.79847	0.287468	0.0220595	0.579098	0.0107517	0.0226244	0.019334	0.0230792	0.0292361	0.0302228	0.0333673	0.11562	0.130587	0.119731	0.430604	0.0961394	0.977618	0.0612983	0.00646978	0.00679676	0.0803738	0.0461206	0.0104657	0.54229	0.432743	0.657163	0.251952	0.0441372	0.0472075
YDR062W	0.000833307	0.00044041	0.0590252	9.21241e-05	0.00620305	0.442657	0.0365265	0.236418	0.258592	0.6727	0.016763	0.0152683	0.00986095	1	0.120241	0.0814727	0.125816	0.299199	0.133946	0.0741331	0.255072	0.811178	0.000218102	0.190392	0.0252879	0.000138951	0.00499182	0.0620531	0.0213378	0.73353	0.585044	0.187814	0.202041	0.100998	0.862861	0.847612	0.346781	0.176871	0.293418	0.443027	0.374215	0.244689	0.640598	0.589443	0.504103	0.513333	0.799317	0.0598894	0.0652485
YDR064W	0.157087	0.126859	0.158729	0.0230034	0.547347	0.00828804	0.308218	0.440558	0.319805	0.0196482	0.637428	0.416238	0.9774	0.00340237	0.343493	0.319542	0.0903157	0.166863	0.0354261	0.974439	0.26379	0.739487	0.136672	0.246862	0.692407	0.180143	0.926934	0.779337	0.648602	0.394206	0.758395	0.104257	0.137178	0.0113266	0.277416	0.98797	0.314185	0.411273	0.000240036	1.69965e-05	0.0552884	1.17868e-07	0.0543483	0.00244801	0.357026	0.321583	0.606998	0.409334	0.055278
YDR081C	0.221656	0.227032	0.311055	0.208102	0.238023	0.69972	0.401601	0.709793	0.48397	0.609397	0.972068	0.944287	0.853942	1	0.406008	0.553227	0.732554	0.586855	0.987725	0.686495	0.504572	0.406312	0.240379	0.836722	0.220562	0.353167	0.627517	0.350055	0.778831	0.353998	0.309493	0.91142	0.969603	0.419834	0.306515	0.786669	0.549298	0.495917	0.49263	0.377391	0.774111	0.421702	0.166923	0.0591574	0.826288	0.389013	0.0265309	0.900125	0.0139576
YDR082W	0.00869307	0.010401	0.116855	0.011345	0.0122402	0.339329	0.93826	0.810636	0.133313	0.0515683	0.648345	0.212318	0.161955	1	0.386537	0.352704	0.184912	0.545384	0.0692165	0.164312	0.790909	0.527305	0.023621	0.65042	0.0325709	0.0174827	0.0265969	0.10897	0.0550436	0.413101	0.50814	0.0989511	0.0612421	0.16183	0.0922465	0.673894	0.630483	0.0999237	0.00161018	0.00295391	0.579382	0.0466587	0.00144965	0.795474	0.264603	0.239816	0.395711	0.0263539	0.0010495
YDR086C	0.526939	0.454833	0.0792359	0.124378	0.819842	0.00159234	0.46392	0.410655	0.689257	0.22022	0.526876	0.42452	0.484407	1	0.45961	0.455861	0.317695	0.170932	0.822196	0.876702	0.584683	0.792934	0.368914	0.303304	0.302485	0.439913	0.69761	0.171357	0.467658	0.0169501	0.0311737	0.809794	0.90774	0.767808	0.736625	0.844191	0.75628	0.144963	0.85563	0.810913	0.0187975	0.804779	0.982046	1.85766e-13	1.95171e-06	0.123302	0.553902	0.562308	0.234937
YDR087C	0.0793869	0.0782865	0.0737896	0.0535561	0.106825	0.806911	0.262001	0.486983	0.0336335	0.08761	0.238551	0.475272	0.49909	0.820453	0.831215	0.819265	0.309463	0.835455	0.0639804	0.231405	0.996595	0.91805	0.183191	0.440224	0.59967	0.252963	0.916055	0.900897	0.658597	0.583834	0.359983	0.122549	0.100122	0.0837659	0.623099	0.490661	0.726821	0.0183521	0.892243	0.931411	0.465078	0.733669	0.309127	0.911773	0.267908	0.990416	0.889465	0.298816	0.746651
YDR088C	0.658981	0.758922	0.446339	0.909393	0.432688	0.0734098	0.898789	0.825206	0.370232	0.749659	0.443937	0.839111	0.753808	1	0.252198	0.234057	0.866191	0.796981	0.363633	0.674017	0.907379	0.0391935	0.926823	0.903983	0.333253	0.953374	0.297861	0.30759	0.145987	0.253003	0.063559	0.320398	0.389101	0.326801	0.773279	0.0126141	0.878222	0.845559	0.680608	0.613752	0.997395	0.442459	0.839683	0.898331	0.0502621	0.540519	0.326729	0.193383	0.112395
YDR091C	0.446023	0.384256	0.671939	0.167521	0.861133	0.0597334	0.193133	0.937819	0.349311	0.257032	0.196091	0.452235	0.416526	0.931348	0.0253527	0.0244241	0.000410305	0.0402786	0.62034	0.380446	0.584506	0.983311	0.481124	0.216266	0.438818	0.561007	0.800381	0.556562	0.361795	0.6502	0.128094	0.605915	0.55161	0.809105	0.39223	0.719234	0.491943	0.346976	0.365582	0.346879	0.988311	0.0931698	0.56965	0.974276	0.543236	0.911032	0.594448	0.227513	0.577893
YDR113C	0.779175	0.803496	0.910088	0.898077	0.767109	0.744994	0.719216	0.477351	0.0486582	0.0472026	0.0862768	0.21728	0.320469	0.274092	0.566951	0.574182	0.406101	0.981123	0.774358	0.438129	0.798687	0.565694	0.245959	0.00183612	0.153824	0.253796	0.10492	0.0665502	0.100761	0.195311	0.313282	0.763626	0.77323	0.857348	0.935607	0.390176	0.591529	0.0758006	0.924177	0.933855	0.0284061	0.769652	0.960067	0.508801	0.663489	0.125201	0.83754	0.256313	0.518538
YDR118W	0.00450945	0.00634864	0.0763205	0.0157572	0.00375306	0.0445256	0.104244	0.510719	0.665057	0.668771	0.137406	0.353098	0.41158	0.650782	0.00990453	0.0105667	0.0317441	0.290981	0.136376	0.0433409	0.254363	0.387867	0.00247377	0.00222435	0.0012918	0.00341993	0.000353704	0.00258698	0.00107982	0.682453	0.347645	0.202805	0.184223	0.160449	0.558744	0.180281	0.230677	0.588148	0.329456	0.309747	0.604435	0.364405	0.457503	0.708481	0.148481	0.537979	0.0538959	0.0189573	0.874518
YDR141C	0.0249112	0.0220258	0.122803	0.0255662	0.0238278	0.343096	0.34818	0.580459	0.79053	0.0726665	0.522439	0.857648	0.199901	0.000138986	0.00362156	0.00153393	0.0132219	0.0935668	0.12945	0.13823	0.48382	0.929035	0.131966	0.428525	0.17286	0.187273	0.425022	0.250893	0.530235	0.024925	0.0232102	0.19247	0.164111	0.0412998	0.493241	0.668284	0.414807	0.234065	0.245043	0.144295	0.187026	0.0373682	0.69312	0.656545	0.328084	0.907027	0.152775	0.045744	0.795975
YDR145W	0.216693	0.409981	6.24139e-05	0.730379	0.0172657	1.89242e-07	0.0694451	0.137093	0.911073	0.333035	0.657522	1	0.880922	0.585638	0.217939	0.205826	0.00780002	0.0282369	0.851406	0.54807	0.813883	0.409457	0.658549	0.658973	0.608803	0.770817	0.5664	0.676418	0.582999	0.243926	0.452912	0.733624	0.659848	0.784404	0.530454	0.581567	0.913512	0.00515046	0.958235	0.57242	0.247155	0.193739	0.462889	0.161266	0.124988	0.127121	0.0335246	0.486097	0.192153
YDR160W	0.891842	0.912262	0.97418	0.957697	0.800845	0.58903	0.720495	0.628841	0.011109	0.840768	0.0375347	0.0379624	0.0346785	0.690472	0.123385	0.0851961	0.00567435	0.171629	0.301255	0.246529	0.300057	0.555633	0.846675	0.479445	0.375484	0.965647	0.265626	0.112319	0.0265518	0.000393325	0.00135987	0.494755	0.494612	0.494269	0.628369	0.397246	0.362069	0.375326	0.769601	0.788462	0.0358203	0.763215	0.540867	0.491359	0.444197	0.425667	0.455189	0.248839	0.687589
YDR164C	0.0591229	0.0666944	0.00957043	0.117901	0.0365106	0.086789	0.383369	0.260482	0.00470387	0.0302682	0.0636438	0.170812	0.131757	1	0.248225	0.268988	0.571501	0.51845	0.0246083	0.563677	0.696394	0.64342	0.0756372	0.164524	0.0826828	0.0615731	0.044898	0.230118	0.0486511	0.346453	0.901045	0.0826063	0.0467043	0.0169873	0.917673	0.332464	0.683885	0.938847	0.998767	0.927087	0.92542	0.559745	0.924502	0.67874	0.590413	0.68848	0.444857	0.151104	0.197246
YDR166C	0.22527	0.213978	0.729995	0.0822587	0.535867	0.091515	0.254663	0.92771	0.0750825	0.00771395	0.230626	0.207674	0.321619	0.246399	0.0101273	0.00898761	0.0085249	0.124438	0.918491	0.349981	0.673387	0.831231	0.0666473	0.245276	0.0929217	0.105511	0.279343	0.141544	0.295604	0.76368	0.817182	0.834273	0.902724	0.566703	0.236827	0.603046	0.477116	0.0638449	0.0614551	0.0258602	0.214727	0.0157419	0.139887	0.963551	0.898263	0.877924	0.912882	0.489225	0.710173
YDR167W	0.227442	0.171165	0.388181	0.0559395	0.594353	0.0594911	0.731579	8.00865e-05	0.910012	0.286639	0.807036	0.904102	0.769549	1	0.0865659	0.0872526	0.541078	0.117599	0.228253	0.080939	0.099421	0.181089	0.0432058	0.242047	0.198703	0.0650417	0.287779	0.284274	0.695765	0.263153	0.349657	0.442345	0.654142	0.301907	0.235225	0.301735	0.28225	0.00068149	0.967156	0.951483	0.189068	0.584313	0.395466	0.0146475	0.00327878	0.224468	0.0926229	0.811628	0.59319
YDR168W	0.171592	0.164031	0.273918	0.30223	0.107496	0.0867648	0.802191	0.472906	0.936501	0.963345	0.576036	0.402407	0.469132	0.632117	0.666987	0.735619	0.327184	0.205703	0.867085	0.841167	0.944085	0.341206	0.138512	0.0327233	0.285508	0.146718	0.239645	0.362309	0.494699	0.193936	0.502364	0.758094	0.725404	0.844443	0.503699	0.749229	0.915196	0.201821	0.244758	0.29174	0.796456	0.273701	0.309658	0.390496	0.665539	0.853754	0.0468156	0.921175	0.235703
YDR170C	0.42091	0.33834	0.340953	0.490887	0.30689	0.355166	0.46121	0.659756	0.787863	0.676053	0.551962	0.287573	0.165244	0.167251	0.440661	0.634007	0.529568	0.81974	0.159438	0.837813	0.644292	0.120347	0.607108	0.849724	0.803151	0.510187	0.988339	0.332776	0.657199	0.869151	0.432166	0.380467	0.299634	0.0427731	0.225523	0.711627	0.62761	0.929303	1.16971e-05	4.28672e-05	0.648159	0.000129572	5.71664e-05	0.417919	0.912385	0.315772	0.984702	0.0650935	0.491006
YDR172W	0.368018	0.445425	0.499834	0.801053	0.210679	0.0319615	0.631281	0.946467	0.461676	0.0777945	0.789178	0.879383	0.69716	0.212626	0.513482	0.55206	0.0280531	0.397734	0.32342	0.537552	0.904083	0.21876	0.870319	0.811114	0.254792	0.813951	0.30666	0.206269	0.178039	0.0749932	0.143105	0.252547	0.27329	0.422035	0.28414	0.69848	0.954827	0.155053	0.216072	0.224626	0.164262	0.302613	0.243009	0.306824	0.250059	0.560992	0.822721	0.820327	0.950624
YDR177W	0.635738	0.590889	0.681975	0.445206	0.812586	0.433143	0.144518	0.374121	0.725571	0.181372	0.482369	0.0800852	0.177878	0.177417	0.00891394	0.00972004	0.0721556	0.238452	0.970492	0.506197	0.496258	0.914588	0.601223	0.730608	0.704207	0.844919	0.718568	0.546842	0.473386	0.80939	0.435921	0.820613	0.910524	0.906345	0.517379	0.085473	0.454316	0.974543	0.536089	0.277988	0.588433	0.263117	0.633961	0.225066	0.771286	0.602632	0.0392219	0.908916	0.0213142
YDR180W	0.897527	0.929289	0.765775	0.91521	0.785356	0.474466	0.391522	0.574598	0.824482	0.0600871	0.800166	1	1	0.764578	0.00571561	0.00445879	0.00208001	0.0196483	0.833842	0.996641	0.833118	0.927139	0.831025	0.616906	0.60864	0.879277	0.733194	0.389064	0.615975	0.988127	0.88112	0.640268	0.65858	0.772344	0.2149	0.924213	0.990569	0.151394	0.138564	0.256007	0.896006	0.304553	0.221894	0.698062	0.963272	0.991249	0.58992	0.382937	0.656871
YDR182W	0.417962	0.441777	0.275421	0.333202	0.605736	0.596738	0.806751	0.931868	0.114447	0.166367	0.0950034	0.301269	0.399351	0.506829	0.389494	0.393788	0.540412	0.396969	0.556543	0.907173	0.864434	0.0713959	0.427727	0.994845	0.561279	0.514545	0.55047	0.258357	0.161558	0.194259	0.227627	0.394275	0.450152	0.598526	0.576209	0.69519	0.950979	0.279866	0.266599	0.131573	0.456232	0.236318	0.530687	0.719584	0.339581	0.858268	0.497107	0.564785	0.969401
YDR187C	0.840437	0.774527	0.00041047	0.860054	0.688236	0.642755	0.519644	0.140352	0.673164	0.625154	0.885954	0.908705	0.99483	1	0.394929	0.395368	0.410641	0.955099	0.957198	0.92174	0.968084	0.00243519	0.0736996	3.51712e-07	0.010555	0.0337084	0.0021314	0.000660725	0.000612372	0.0110321	0.00551502	0.333758	0.344092	0.402387	0.0021738	0.535141	0.931533	0.991719	0.000894043	0.00114202	0.0126941	0.00963999	0.0403686	1.22669e-09	0.21049	0.148806	0.105044	0.619847	0.363956
YDR188W	0.705037	0.732512	0.000104779	0.7917	0.647102	0.595806	0.704394	0.00278618	0.00775418	0.874468	0.0280779	0.00449367	0.00629476	1	0.0545273	0.0351661	0.0844247	0.0338324	0.088949	0.45427	0.971277	2.64808e-05	0.0316656	9.33772e-10	0.00445627	0.0447912	0.00911268	0.00068233	0.0169629	0.000361257	0.000972272	0.0336197	0.0546522	0.360727	0.0107271	0.253606	0.956078	0.930503	0.998883	0.776857	0.692904	0.320419	0.97217	7.43764e-05	0.732301	0.622979	0.0889658	0.0295132	0.292964
YDR189W	0.257662	0.232889	0.277317	0.220062	0.353115	0.892365	0.82738	0.660763	0.243003	0.189323	0.519276	0.908831	0.90305	0.0621055	0.545569	0.55622	0.610289	0.792411	0.231227	0.536062	0.887482	0.712717	0.177687	0.318257	0.140939	0.19299	0.206428	0.179175	0.184109	0.941243	0.898514	0.258268	0.264538	0.189335	0.623272	0.402612	0.989762	0.431002	0.675914	0.690197	0.631804	0.752561	0.463247	0.883035	0.0987749	0.988114	0.923237	0.943894	0.2041
YDR190C	0.715908	0.797879	0.167741	0.668641	0.382049	0.0107547	0.17644	0.646946	0.469689	0.0331925	0.635237	1	0.995805	0.502492	0.21833	0.186476	0.134055	0.11855	0.205257	0.519143	0.937925	0.98315	0.553461	0.495264	0.974472	0.689912	0.638092	0.974658	0.422146	0.0508406	0.170828	0.332722	0.323217	0.257561	0.681643	0.963827	0.951198	0.874533	0.444223	0.436326	0.359294	0.50954	0.681081	0.502561	0.2523	0.0573341	0.710413	0.606912	0.49985
YDR196C	0.123986	0.137677	0.553428	0.201394	0.1208	0.274114	0.107751	0.665324	0.991704	0.544363	0.565024	1	0.900615	0.536644	0.305116	0.356052	0.946615	0.847335	0.187213	0.331095	0.188046	0.462209	0.181979	0.487556	0.192826	0.19109	0.196217	0.302939	0.389345	0.921454	0.71219	0.358627	0.273207	0.15823	0.701346	0.388524	0.160921	0.25321	0.024047	0.0101214	0.000405428	0.0312323	0.0343119	0.20694	0.497261	0.877559	0.674207	0.299162	0.597106
YDR201W	0.107668	0.0940274	0.70196	0.121153	0.146159	0.660836	0.350973	0.992817	0.675922	0.00707143	0.286898	0.969614	0.246161	0.00200763	0.0852547	0.0964327	0.226566	0.0453229	0.346083	0.223866	0.0828873	0.682195	0.0774554	0.252954	0.046682	0.143934	0.147257	0.0502472	0.190032	0.430074	0.141174	0.584293	0.453646	0.964638	0.111926	0.824317	0.10138	0.683827	0.987858	0.801641	0.249735	0.645109	0.74973	0.140476	0.250864	0.0707325	0.68505	0.514724	0.349892
YDR208W	0.808129	0.728567	0.404608	0.727717	0.950836	0.563996	0.441321	0.796855	0.0168462	0.0266361	0.0357521	0.177903	0.14775	1	0.972835	0.94894	0.149197	0.400927	0.120469	0.413939	0.919025	0.590392	0.95307	0.572984	0.706046	0.892057	0.713462	0.637024	0.543866	0.729367	0.960635	0.204888	0.146381	0.155359	0.574568	0.48909	0.882735	0.704476	0.686257	0.68917	0.166473	0.779531	0.358966	0.391607	0.750387	0.732616	0.918934	0.942397	0.641918
YDR211W	0.282701	0.283153	0.289631	0.281599	0.269817	0.680247	0.463479	0.37616	0.536362	0.295645	0.249094	0.200216	0.30143	0.589605	0.538395	0.589402	0.50759	0.63924	0.500823	0.621056	0.892346	0.167628	0.379697	0.859554	0.941841	0.431367	0.761159	0.842869	0.449825	0.505269	0.734892	0.740388	0.692119	0.150793	0.048515	0.518888	0.817668	0.734823	0.536631	0.608495	0.0736056	0.996488	0.553015	0.344988	0.799719	0.167607	0.579253	0.308716	0.436247
YDR212W	0.429454	0.563279	0.0114543	0.600557	0.0500575	3.67481e-07	0.54566	0.765984	0.445526	0.921313	0.723346	0.264888	0.34245	1	0.630448	0.631536	0.854384	0.571106	1.04989e-06	0.0021768	0.105946	1.27373e-10	0.258318	2.02316e-06	0.0261264	0.138961	0.00176416	0.0387851	0.00575454	0.000466436	0.00854866	3.1238e-07	2.3982e-07	0.00235917	8.64804e-06	0.0300474	0.18872	0.119416	0.286985	0.218246	0.110853	0.0591473	0.45996	0.394068	0.0334032	0.986465	0.0452325	0.29245	0.0408646
YDR224C	0.0816891	0.044416	0.64225	0.0137256	0.309748	0.0429639	0.979792	0.5405	0.0415369	0.0878076	0.0181069	0.410494	0.36488	1	0.579622	0.46593	0.971653	0.84723	0.881092	0.992319	0.676452	0.855327	0.00961954	0.0686867	0.00842411	0.0035766	0.00980403	0.0045902	0.00845524	0.839787	0.686898	0.505269	0.605443	0.768254	0.489944	0.212522	0.692195	0.873346	0.177286	0.333343	0.0624011	0.853223	0.497743	3.64323e-08	0.0575388	0.312178	0.758868	0.941935	0.71739
YDR228C	0.55551	0.447219	0.819731	0.171067	0.924249	0.0200018	0.196097	0.040309	0.739197	0.110952	0.815043	1	1	0.721606	0.546823	0.453229	0.330311	0.0336304	0.437595	0.365896	0.293122	0.548281	0.326205	0.763493	0.541717	0.213238	0.813828	0.205925	0.509591	0.0771081	0.0700819	0.463633	0.561289	0.59122	0.702907	0.589555	0.234929	0.302084	0.0266948	0.0115854	0.653763	0.0145892	0.0747603	0.925612	0.0737471	0.79855	0.913979	0.81063	0.616721
YDR232W	0.754895	0.762662	0.473074	0.76839	0.835554	0.967896	0.0896834	0.827073	0.266747	0.000583574	0.42503	0.397785	0.928261	0.0216524	0.062581	0.0539268	0.000122284	0.00988051	0.0669993	0.317986	0.599019	0.419853	0.603408	0.0205187	0.154728	0.663343	0.459538	0.0347409	0.36283	0.402839	0.0576558	0.135416	0.136925	0.0361413	0.598105	0.97153	0.782836	0.12395	0.656885	0.648545	0.283732	0.840223	0.859072	0.130312	0.348071	0.577204	0.540348	0.674196	0.538952
YDR235W	0.184391	0.196516	0.388634	0.302322	0.144466	0.180636	0.95765	0.404543	0.776572	0.077466	0.852289	0.510122	0.558404	1	0.6474	0.573106	0.268862	0.0988357	0.00201738	0.695385	0.120466	0.260174	0.211688	0.256353	0.278092	0.207189	0.173654	0.436655	0.281371	0.8054	0.512141	0.017871	0.00808885	0.00796705	0.147969	0.274663	0.0740281	0.176118	0.904383	0.892025	0.0352663	0.359019	0.939122	0.0738189	0.420365	0.0845182	0.563567	0.778202	0.103643
YDR236C	0.311811	0.247636	0.860488	0.20756	0.459842	0.574174	0.701428	0.945291	0.031014	0.0766455	0.012105	0.0344734	0.045013	0.745029	0.14345	0.151505	0.456226	0.966869	0.330807	0.250972	0.586865	0.490474	0.242853	0.662766	0.54289	0.203524	0.229761	0.532746	0.301116	0.703292	0.277135	0.3207	0.391626	0.249063	0.957805	0.548488	0.528381	0.615758	0.922782	0.702358	0.372068	0.516745	0.924252	0.813162	0.359935	0.721545	0.358635	0.00919364	0.371568
YDR238C	0.905701	0.93356	0.789934	0.986722	0.900252	0.796534	0.268036	0.51215	0.735856	0.60467	0.924795	0.815819	0.90305	1	0.488395	0.558579	0.917209	0.524706	0.672068	0.630995	0.599785	0.466662	0.797126	0.411751	0.532779	0.873735	0.686369	0.574568	0.434738	0.498117	0.686317	0.44985	0.487422	0.844012	0.0316853	0.84529	0.73334	0.18784	0.665108	0.535567	0.581342	0.584242	0.463828	0.58583	0.347349	0.228357	0.248777	0.0960067	0.834768
YDR240C	0.448569	0.427937	0.971433	0.444271	0.531391	0.957675	0.74942	0.808709	0.50827	0.231094	0.833988	0.704931	0.975864	0.141354	0.635071	0.596082	0.453668	0.932949	0.803192	0.910018	0.917497	0.337125	0.677883	0.000967751	0.700016	0.83221	0.716534	0.357738	0.723494	0.0142877	0.0147611	0.954536	0.981741	0.925558	0.914369	0.283972	0.807456	0.553411	0.988836	0.793077	0.351279	0.824557	0.786246	0.472295	0.281948	0.126343	0.386755	0.671969	0.335827
YDR243C	0.0926079	0.10853	0.0859007	0.210608	0.0496624	0.0350175	0.748231	0.796855	0.203665	0.183087	0.0920539	0.205598	0.488539	0.139399	0.927483	0.793216	0.333505	0.741991	0.535864	0.0198537	0.05723	0.961938	0.0902081	0.0604148	0.0551363	0.0969716	0.0678204	0.0662648	0.114083	0.643263	0.920143	0.60839	0.533627	0.579403	0.70796	0.303963	0.0499652	0.597487	0.604795	0.65042	0.326807	0.577023	0.63817	0.51133	0.621854	0.862199	0.882654	0.505949	0.329547
YDR246W	0.319637	0.346647	0.333091	0.343963	0.295043	0.513029	0.0354138	0.404236	0.0469523	0.342542	0.128297	0.0854055	0.17018	0.210532	0.916621	0.941935	0.442499	0.117095	0.441188	0.561074	0.862876	0.511002	0.371368	0.744667	0.294539	0.271896	0.221276	0.491028	0.185462	0.613345	0.799283	0.442594	0.485517	0.427871	0.721595	0.359391	0.833814	0.75426	0.51332	0.666242	0.071047	0.667991	0.846512	0.400406	0.586579	0.0919014	0.921809	0.480177	0.547196
YDR267C	0.9594	0.987876	0.413597	0.939774	0.920844	0.746305	0.417387	0.11866	0.0740309	0.007744	0.150756	0.864148	0.788827	1	0.0670814	0.0752783	0.302375	0.662425	0.964301	0.833263	0.926694	0.15037	0.988157	0.986496	0.94549	0.951546	0.941422	0.968424	0.926109	0.759595	0.968989	0.843062	0.808788	0.514934	0.521309	0.218826	0.929636	0.299799	0.110002	0.13645	0.893914	0.103979	0.197788	0.188426	0.827335	0.984541	0.0893585	0.0780513	0.0387524
YDR280W	0.97128	0.964665	0.839673	0.841639	0.896684	0.522267	0.048149	0.521599	0.568245	0.579925	0.652034	0.782992	1	0.175376	0.781679	0.919524	0.317203	0.959807	0.540653	0.817252	0.525146	0.633098	0.352321	0.0215003	0.965097	0.287801	0.476745	0.757033	0.736356	0.000161234	0.000139567	0.610244	0.546906	0.785762	0.418499	0.912753	0.558052	0.476366	0.676852	0.640629	0.462382	0.530071	0.441222	0.285548	0.867586	0.330321	0.399704	0.945069	0.686291
YDR288W	0.357352	0.34205	0.340616	0.327355	0.405037	0.867173	0.246914	0.753156	0.73154	0.354047	0.935108	0.376492	0.957242	0.00419441	0.558054	0.496281	0.285468	0.510671	0.116182	0.5048	0.667304	0.892696	0.21304	0.238185	0.1113	0.209572	0.147182	0.124449	0.101873	0.919499	0.857554	0.186952	0.205944	0.0616337	0.569384	0.528819	0.8031	0.233824	0.928349	0.973059	0.480923	0.755632	0.95343	0.723153	0.623735	0.669447	0.891698	0.216096	0.882022
YDR292C	0.229759	0.216973	0.288845	0.195948	0.32146	0.962554	0.709639	0.174279	0.517035	0.187646	0.902916	0.65026	0.666	0.869683	0.778018	0.678305	0.18507	0.614646	0.507339	0.758058	0.433661	0.220535	0.237401	0.757311	0.238114	0.340477	0.464141	0.310443	0.432453	0.670566	0.449228	0.629326	0.586897	0.368351	0.663063	0.645701	0.479877	0.538385	0.215934	0.149315	0.161868	0.129818	0.569698	0.595754	0.757442	0.296221	0.800561	0.41268	0.403115
YDR299W	0.256135	0.29798	0.219463	0.486289	0.16475	0.0999364	0.731413	0.645613	0.973935	0.0371166	0.683393	0.523812	0.283568	0.0704076	0.344233	0.380392	0.144784	0.150469	0.935197	0.30309	0.153609	0.122505	0.425464	0.497638	0.188077	0.391598	0.244732	0.211474	0.403143	0.902155	0.995966	0.635289	0.727708	0.81558	0.172342	0.586764	0.217633	0.112616	0.428364	0.372081	0.519006	0.161793	0.914092	0.979594	0.980106	0.302115	0.0377625	0.970784	0.0111196
YDR301W	0.0569888	0.0535729	0.175229	0.0357174	0.10717	0.927223	0.437468	0.896531	0.015564	0.00499688	0.16478	0.0735257	0.134847	0.259161	0.10629	0.110669	0.0552202	0.636836	0.483091	0.455545	0.902577	0.222	0.0592655	0.688975	0.0291809	0.0476123	0.0568328	0.0339108	0.0537387	0.130778	0.650247	0.495045	0.635482	0.401524	0.750583	0.704191	0.99838	0.882108	0.143989	0.132896	0.507741	0.126088	0.428278	0.578556	0.73825	0.74616	0.502816	0.135523	0.404073
YDR302W	0.832045	0.749905	0.168806	0.570208	0.981715	0.297159	0.909414	0.453552	0.160168	0.370965	0.144902	0.2397	0.189645	1	0.714845	0.773723	0.514298	0.83655	0.616001	0.649395	0.978163	0.184945	0.859425	0.329141	0.500212	0.84777	0.97198	0.487596	0.915274	0.747479	0.356346	0.639252	0.634712	0.264106	0.441555	0.891105	0.78513	0.0287982	0.0579111	0.0628969	0.129262	0.0849666	0.0449241	0.314005	0.885952	0.783714	0.155928	0.411646	0.13606
YDR303C	0.000570304	0.000404587	0.0886503	0.000110851	0.00266274	0.844359	0.451121	0.519861	0.340674	0.00822537	0.546607	0.433976	0.414923	0.849808	0.0604028	0.0451509	0.00417494	0.213223	0.109608	0.656293	0.494742	0.0936855	0.000314623	0.269217	0.0105362	0.000567258	0.0343282	0.129885	0.173042	0.909404	0.991047	0.133031	0.127983	0.0526322	0.841702	0.209521	0.686046	0.0669933	0.0356331	0.0476489	0.088621	0.160572	0.0793069	0.92787	0.468782	0.307199	0.317459	0.367949	0.196395
YDR308C	0.140212	0.113534	0.489386	0.0682478	0.235694	0.651026	0.156115	0.30437	0.413362	0.36614	0.144944	0.667423	0.586379	1	0.0721857	0.0982255	0.0893445	0.567852	0.166212	0.683805	0.398163	0.0236574	0.0449701	0.125656	0.190402	0.0383324	0.143623	0.2374	0.375046	0.321183	0.201163	0.148647	0.140008	0.103502	0.74963	0.253332	0.346339	0.559041	0.257454	0.21538	0.285585	0.342908	0.0759034	0.520569	0.495267	0.680688	0.772455	0.473126	0.512155
YDR311W	0.0470069	0.0416491	0.158743	0.0231832	0.100958	0.814609	0.776993	0.684074	0.592409	0.405006	0.6379	1	0.988354	0.814442	0.278512	0.266633	0.881059	0.593664	0.197337	0.842062	0.487694	0.710213	0.033972	0.46763	0.251819	0.0375881	0.449077	0.862738	0.913468	0.393597	0.228951	0.26308	0.318206	0.0996381	0.445153	0.800566	0.637214	0.124942	0.0490037	0.0215948	0.202572	0.00468008	0.81332	0.899213	0.616878	0.62238	0.756434	0.732598	0.282252
YDR324C	0.170379	0.219516	0.202219	0.363347	0.111515	0.088023	0.3314	0.00136076	0.562424	0.731926	0.432697	0.290264	0.330966	1	0.0128436	0.00962959	0.000321437	0.22309	0.216997	0.183431	0.503119	0.046084	0.479121	0.866886	0.150043	0.280078	0.0732211	0.1625	0.0389186	0.0400061	0.243952	0.220675	0.185352	0.159196	0.542777	0.053734	0.471725	0.594023	0.0606424	0.0891392	0.656126	0.272807	0.0318874	0.386866	0.349255	0.000562135	0.843333	0.796615	0.128485
YDR325W	0.50059	0.48781	0.491785	0.395565	0.680997	0.611602	0.898192	0.239358	0.273212	0.577528	0.384957	0.348241	0.282897	1	0.310835	0.303547	0.358306	0.492863	0.82056	0.727947	0.648302	0.474867	0.202594	0.0947406	0.201298	0.220224	0.282406	0.365766	0.306227	0.408806	0.350247	0.77961	0.736678	0.801034	0.755813	0.561371	0.558144	0.817119	0.0825947	0.0389783	0.165993	0.114218	0.127682	0.162921	0.540294	0.30808	0.610252	0.599743	0.226849
YDR327W	0.167385	0.173569	0.0933033	0.223632	0.136995	0.295757	0.345772	0.144633	0.395328	0.143258	0.848324	0.501916	0.435341	1	0.421495	0.416202	0.909301	0.695712	0.285163	0.69658	0.890209	0.212664	0.233574	0.619953	0.430723	0.258169	0.447753	0.706354	0.693641	0.448669	0.353076	0.433537	0.424897	0.449373	0.708533	0.688967	0.873955	0.133446	0.307829	0.297497	0.931578	0.32997	0.292007	0.125154	0.663677	0.624631	0.522383	0.579204	0.935879
YDR328C	0.35326	0.362342	0.0861266	0.2897	0.454131	0.93522	0.266673	0.023294	0.00401102	0.116243	0.0238641	0.0652201	0.228679	0.0484506	0.540258	0.679465	0.602377	0.02719	0.253084	0.71134	0.836784	0.330082	0.384145	0.959126	0.396433	0.336029	0.255297	0.629622	0.210607	0.884207	0.677403	0.179612	0.209514	0.383276	0.105862	0.520447	0.899687	0.754916	0.35283	0.427908	0.229947	0.250042	0.837636	0.140329	0.610217	0.685871	0.369356	0.16886	0.556742
YDR331W	0.915186	0.797989	0.329838	0.534746	0.827312	0.147171	0.417609	0.120172	0.0786968	0.57108	0.0696262	0.0302241	0.0198174	1	0.802553	0.933778	0.780565	0.682457	0.928295	0.745285	0.584552	0.889835	0.644197	0.830271	0.336983	0.844321	0.434975	0.197887	0.182256	0.530839	0.941947	0.911524	0.766399	0.75654	0.74982	0.451526	0.55215	0.990077	0.472562	0.5607	0.57415	0.838279	0.156803	0.580912	0.719251	0.582442	0.558859	0.0677754	0.42131
YDR339C	0.61082	0.676411	0.8942	0.972175	0.447102	0.0879759	0.746176	0.978092	0.816807	0.982669	0.91184	0.452041	0.495642	1	0.524665	0.574831	0.736677	0.996612	0.332721	0.231006	0.299764	0.00335174	0.863853	0.658892	0.810288	0.955718	0.906923	0.619389	0.923331	0.980985	0.693564	0.153222	0.236831	0.330536	0.408955	0.478381	0.409565	0.154406	0.0578552	0.119425	0.712272	0.0787622	0.14056	0.597298	0.710942	0.176449	0.214233	0.676519	0.283753
YDR341C	0.584804	0.598556	0.00201653	0.418794	0.734317	0.501476	0.267882	0.693416	0.549175	0.0902196	0.773874	0.581797	0.636324	1	0.240097	0.241491	0.130403	0.472439	0.982577	0.910005	0.82101	0.0780728	0.596296	0.819294	0.869618	0.897673	0.412921	0.761439	0.229163	0.507175	0.763437	0.834745	0.816022	0.721089	0.187568	0.191667	0.937719	0.280069	0.46782	0.264928	2.38792e-12	0.827371	0.414796	0.854331	0.494239	0.824365	0.297711	0.589618	0.230194
YDR353W	0.283744	0.24331	0.939992	0.0850081	0.630507	0.0487279	0.0335728	0.873306	0.151967	0.827308	0.0699268	0.0338232	0.0368338	1	0.896054	0.869311	0.68437	0.970109	0.291831	0.46988	0.177716	0.317474	0.06001	0.224447	0.230054	0.194605	0.820499	0.299324	0.95681	0.817721	0.458666	0.262539	0.218107	0.1975	0.429829	0.0462545	0.193182	0.787653	0.269171	0.207555	0.180868	0.0193714	0.596018	0.110649	0.0988362	0.853945	0.0179855	0.376808	0.0793248
YDR355C	0.525322	0.440902	0.134672	0.307972	0.790068	0.228815	0.418932	0.735042	0.74477	0.322943	0.647572	1	1	1	0.514971	0.492731	0.330311	0.391343	0.268601	0.558951	0.307588	0.351702	0.289338	0.507649	0.69092	0.140937	0.157458	0.991203	0.149146	0.31419	0.375454	0.224346	0.176697	0.265325	0.292373	0.00804792	0.289167	0.788266	0.558911	0.251913	0.743188	0.132618	0.64648	0.740448	0.82082	0.00932944	0.340671	0.708132	0.0931049
YDR356W	0.526316	0.493498	0.330215	0.282182	0.833064	0.141124	0.0501856	0.629315	0.232393	0.0219641	0.443642	1	0.93643	1	0.16098	0.154752	0.0498276	0.414393	0.378501	0.9893	0.737231	0.074554	0.0913865	0.0191257	0.0386575	0.1218	0.0576129	0.0108425	0.0197101	0.864512	0.739191	0.445697	0.438387	0.138494	0.276699	0.784113	0.673901	0.596971	0.726513	0.439068	0.702818	0.980789	0.391681	0.119059	0.840383	0.255652	0.237418	0.49143	0.44433
YDR361C	0.95086	0.934246	0.407865	0.821478	0.782291	0.342628	0.758551	0.815587	0.546362	0.306004	0.550275	0.907816	0.837292	1	0.874144	0.916361	0.372852	0.896446	0.652046	0.529647	0.450757	0.305941	0.984054	0.491769	0.325872	0.836682	0.457127	0.134245	0.268977	0.668715	0.252538	0.932314	0.911561	0.284916	0.0501369	0.444711	0.513157	0.490588	0.802673	0.973089	0.885116	0.667979	0.835925	0.46576	0.830135	0.147273	0.442559	0.420251	0.440026
YDR362C	0.694189	0.576284	0.479839	0.463773	0.918035	0.294565	0.340052	0.231038	0.756847	0.057838	0.717442	0.896297	1	0.66543	0.3907	0.464721	0.079889	0.0274764	0.0904966	0.48541	0.22072	0.301141	0.679882	0.00317513	0.251754	0.817675	0.456641	0.145749	0.294159	0.160109	0.605372	0.117607	0.187212	0.297335	0.388019	0.72226	0.241331	0.895997	0.782688	0.831425	0.749956	0.900585	0.853031	0.0477898	0.218966	0.339123	0.848743	0.187316	0.860966
YDR365C	0.457128	0.561455	0.247403	0.904691	0.232429	0.0213972	0.958525	0.373604	0.0937005	0.0890149	0.116057	0.523864	0.458772	1	0.955252	0.957036	0.664079	0.929287	0.794495	0.401101	0.403801	0.00504961	0.945233	0.973825	0.157518	0.742882	0.0367911	0.0575335	0.00777399	0.0524146	0.0558585	0.719189	0.85583	0.788109	0.814892	0.0235576	0.410832	0.919655	0.317773	0.466674	0.825618	0.566292	0.348173	0.461155	0.172447	0.672608	0.762519	0.380497	0.133375
YDR367W	0.841919	0.899349	0.483499	0.948054	0.670828	0.375558	0.977214	0.0621754	0.134988	0.664114	0.135618	0.293423	0.233785	1	0.355034	0.326868	0.486171	0.517015	0.52103	0.409893	0.570668	0.633301	0.860603	0.565325	0.920836	0.878691	0.842421	0.943048	0.907472	0.453575	0.921794	0.457151	0.383336	0.531918	0.363463	0.173098	0.619384	0.769702	0.808522	0.627897	0.652004	0.313271	0.696039	0.629868	0.579475	0.876749	0.640949	0.25207	0.324323
YDR373W	0.719345	0.712977	0.948844	0.864144	0.540956	0.266504	0.89346	0.840444	0.0346555	0.404916	0.0341365	0.0274021	0.0177864	1	0.787821	0.870557	0.647068	0.459613	0.89965	0.948181	0.861399	0.527304	0.967475	0.700206	0.965854	0.994063	0.627159	0.859006	0.601484	0.398206	0.341102	0.736715	0.724496	0.928751	0.228513	0.857318	0.940749	0.792477	0.209841	0.284075	0.900662	0.53581	0.265886	0.298565	0.279652	0.347854	0.75813	0.0187006	0.882294
YDR376W	0.0369106	0.037683	0.0464511	0.0492306	0.0424039	0.373922	0.0798124	0.791517	0.1948	0.610915	0.605495	0.336129	0.270409	1	0.937546	0.996277	0.671818	0.637824	0.690552	0.503825	0.637087	0.53497	0.00871992	0.00323541	0.00223487	0.00652173	0.00276766	0.00552044	0.00266305	0.746384	0.474532	0.719282	0.669265	0.585071	0.933614	0.758255	0.628474	0.755262	0.0221524	0.0178276	0.583128	0.290474	0.00982755	0.0496877	0.0119613	0.0836452	0.55026	0.213824	0.0358166
YDR381W	0.403154	0.405676	0.406288	0.381979	0.482836	0.992326	0.104406	0.97065	0.191602	0.131245	0.313194	0.413005	0.34405	1	0.364288	0.409986	0.189137	0.594833	0.981754	0.150325	0.188716	0.851349	0.215891	0.130043	0.0757454	0.188767	0.0903497	0.0815648	0.0652055	0.571939	0.493221	0.936566	0.887585	0.924893	0.542517	0.922391	0.166744	0.363629	0.511009	0.388637	0.463203	0.398596	0.370159	0.429022	0.00632176	0.469815	0.837187	0.123455	0.444719
YDR390C	0.306326	0.316879	0.545092	0.366026	0.291275	0.526672	0.643099	0.47762	0.534833	0.994452	0.289791	0.470941	0.394028	1	0.743311	0.836983	0.923184	0.790186	0.468795	0.403155	0.506052	0.0816925	0.283971	0.370975	0.834228	0.339256	0.83023	0.692998	0.512588	0.262312	0.449322	0.327469	0.369604	0.33165	0.567005	0.860467	0.681569	0.209672	0.681384	0.535235	0.991344	0.808509	0.354409	0.7951	0.758812	0.443893	0.28707	0.167185	0.680313
YDR394W	0.0364988	0.0331835	0.140559	0.0181217	0.0718512	0.775276	0.191369	0.609208	0.289622	0.108106	0.849431	0.957674	0.98574	0.820453	0.139943	0.165241	0.166898	0.900649	0.947702	0.183868	0.183695	0.0679177	0.0617357	0.698568	0.122627	0.0498921	0.0659396	0.358839	0.113963	0.154936	0.301487	0.825836	0.823275	0.846978	0.304095	0.630685	0.182999	0.896139	0.88563	0.85648	0.790809	0.539778	0.878445	0.032603	0.444238	0.223431	0.0307583	0.235535	0.450866
YDR396W	0.614139	0.542176	0.409009	0.347624	0.954948	0.117765	0.294922	0.611703	0.0510223	0.0638734	0.0979965	0.141253	0.106832	1	0.138609	0.196104	0.323663	0.718272	0.900095	0.877727	0.859702	0.109963	0.522777	0.729953	0.444751	0.538691	0.922652	0.324314	0.961744	0.28778	0.874472	0.819084	0.65247	0.957318	0.230322	0.763053	0.893481	0.562289	0.550276	0.528726	0.844204	0.467644	0.693476	0.800392	0.483582	0.554048	0.205527	0.271753	0.457616
YDR397C	0.680927	0.610464	0.851369	0.585325	0.710775	0.873651	0.951858	0.198887	0.200364	0.315636	0.203524	0.417445	0.340096	1	0.328683	0.391014	0.669902	0.710389	0.304311	0.756962	0.548098	0.810011	0.878562	0.513018	0.796919	0.779333	0.882792	0.970487	0.967468	0.276553	0.373422	0.311047	0.334547	0.352495	0.583356	0.88095	0.382019	0.0688766	0.593493	0.920085	0.389293	0.71251	0.914839	0.474424	0.980585	0.518119	0.924776	0.118623	0.305397
YDR398W	0.736005	0.668078	0.423108	0.347879	0.878226	0.045132	0.168919	0.45069	0.613906	0.684543	0.688333	0.977686	1	1	0.252482	0.220666	0.570493	0.155587	0.181919	0.615751	0.25347	0.00393995	0.493804	0.848925	0.633281	0.64243	0.610382	0.549455	0.618108	0.173007	0.488839	0.119393	0.128104	0.0778113	0.826859	0.0897673	0.254493	0.710491	0.350405	0.26752	0.342289	0.172606	0.174538	0.334359	0.00352856	0.105391	0.244404	0.469868	0.353351
YDR404C	0.771459	0.263912	0.240467	0.000431909	0.0214865	3.70652e-20	0.371508	0.661235	0.808964	0.991547	0.588345	0.981225	0.885904	1	0.316055	0.234291	0.856346	0.974353	0.929125	0.419409	0.751999	0.0543811	0.00821582	0.379525	0.714278	0.0127265	0.84236	0.618904	0.528365	0.605761	0.605258	0.849828	0.933764	0.677756	0.281127	0.726641	0.618017	0.0945452	0.281359	0.6442	0.981362	0.810246	0.0467705	0.0186698	0.810949	0.682022	0.724917	0.426249	0.771686
YDR407C	0.14498	0.10495	0.642819	0.0287731	0.398825	0.0560418	0.978521	0.511672	0.497592	0.928982	0.98195	0.627706	0.763115	1	0.64871	0.642958	0.927756	0.144379	0.923507	0.888371	0.877916	0.313679	0.0616802	0.806919	0.0373095	0.0319768	0.0180682	0.0153682	0.00212835	0.0124088	0.141142	0.84197	0.913587	0.800725	0.961707	0.341758	0.820758	0.800324	0.753941	0.966866	0.333943	0.585595	0.60873	0.00640778	0.000205099	0.858413	0.0306209	0.448157	0.436879
YDR412W	0.208151	0.242014	0.234976	0.307994	0.161796	0.301813	0.836543	0.000363257	0.142978	0.0260593	0.0550149	0.0592194	0.0801926	1	0.433579	0.508457	0.242081	0.159956	0.576034	0.487922	0.438213	0.672581	0.339532	0.719715	0.201888	0.239105	0.0903057	0.156009	0.0281601	0.149971	0.223382	0.727807	0.612581	0.600796	0.606541	0.359805	0.645324	0.0771758	0.988072	0.795623	0.000110315	0.273489	0.716389	0.622096	0.638483	0.249076	0.795282	0.518749	0.96225
YDR413C	0.497038	0.67521	0.15859	0.955787	0.270883	0.0435806	0.113766	0.00192999	0.529086	0.00647678	0.494166	0.528957	0.638498	1	0.0922896	0.11927	0.0629744	0.00699386	0.827244	0.0130641	0.00505201	0.670871	0.717195	0.238169	0.852733	0.926694	0.337435	0.989258	0.167915	0.0364781	0.296248	0.924927	0.847719	0.886105	0.326992	0.423987	0.00746294	0.303227	0.9778	0.873523	0.908283	0.446648	0.550735	0.849289	0.993049	0.706517	0.54125	0.651752	0.757825
YDR416W	0.889334	0.928981	0.542443	0.827268	0.874877	0.9092	0.614149	0.0340172	0.112266	0.075747	0.145787	0.090308	0.121249	1	0.0924858	0.082999	0.192482	0.119979	0.429363	0.0969281	0.144672	0.796313	0.691518	0.0845414	0.218761	0.714785	0.383967	0.200992	0.189913	0.959783	0.482517	0.47652	0.491463	0.226014	0.500579	0.94485	0.169381	0.620931	0.918697	0.937559	0.338566	0.646183	0.6698	0.942603	0.457968	0.855843	0.170521	0.553498	0.182407
YDR427W	0.964411	0.947251	0.611737	0.818067	0.83612	0.409651	0.990084	0.101528	0.655151	0.887525	0.611255	0.319942	0.404639	1	0.747914	0.621695	0.904566	0.89974	0.0369278	0.873177	0.571512	0.0168473	0.831652	0.961349	0.993751	0.982647	0.731948	0.907805	0.951666	0.413683	0.997361	0.0288456	0.041624	0.0568311	0.32958	0.111866	0.577568	0.918684	0.447292	0.325805	0.709031	0.18701	0.849674	0.231692	0.696079	0.131585	0.148147	0.73544	0.32293
YDR429C	0.349817	0.312982	0.372618	0.113886	0.676751	0.0745954	0.151333	0.19892	0.829063	0.400019	0.696783	0.896963	0.75307	1	0.757382	0.796933	0.68525	0.281727	0.709501	0.376043	0.295301	0.992886	0.453708	0.0952754	0.794217	0.247728	0.300574	0.863277	0.114053	0.0536405	0.086994	0.61915	0.588387	0.699517	0.0360484	0.563694	0.286898	0.87684	0.486569	0.402632	0.982917	0.120874	0.668961	0.045596	0.418175	0.21241	0.233093	0.418784	0.0137302
YDR434W	0.954883	0.935925	0.939618	0.632834	0.851629	0.299397	0.410063	0.373121	0.874719	0.156334	0.758024	0.93316	0.799013	1	0.1937	0.196047	0.0549723	0.0701819	0.952411	0.00071698	0.000126667	0.329501	0.99431	0.203233	0.224008	0.916668	0.253648	0.074624	0.0289405	0.321935	0.245631	0.739333	0.902563	0.936785	0.506511	0.831444	0.000335798	0.0538282	0.92764	0.783928	0.302723	0.582091	0.744537	0.961711	0.0198302	0.948574	0.388998	0.912682	0.0795653
YDR437W	0.258107	0.168205	0.420801	0.115401	0.42566	0.29708	0.323897	0.988857	0.14431	0.297603	0.0668975	0.0176492	0.0244587	1	0.249158	0.315587	0.888348	0.152659	0.0869123	0.0298457	0.1442	0.0117226	0.254222	0.502947	0.50178	0.316007	0.861896	0.70961	0.919353	0.0858226	0.672686	0.144115	0.107599	0.146474	0.269741	0.427298	0.163285	0.542343	0.000778625	0.00141485	0.10714	0.00234863	0.00415319	0.867455	0.0182967	0.271374	0.233483	0.0527295	0.841403
YDR449C	0.120376	0.0800878	0.491704	0.0383768	0.285917	0.221707	0.555293	0.520898	0.93214	0.0678482	0.489677	0.503707	0.618397	1	0.013012	0.0184511	0.00723114	0.000104564	0.575369	0.0236608	0.0199386	0.0629203	0.0789577	0.865126	0.195249	0.0536409	0.173725	0.286489	0.127406	0.49188	0.99759	0.577192	0.694463	0.430445	0.546568	0.42819	0.0350352	0.195552	0.504842	0.796825	0.139451	0.748679	0.749932	0.0940189	0.0438958	0.137669	0.154541	0.525136	0.824731
YDR454C	0.00211118	0.00117375	0.410013	0.000517214	0.0102211	0.624217	0.969642	0.841499	0.474025	0.372314	0.0625002	0.0229857	0.031846	1	0.149947	0.156071	0.274348	0.0472329	0.54254	0.108306	0.0445456	0.686035	0.00468893	0.848184	0.348543	0.00414344	0.472344	0.653762	0.791575	0.923633	0.408768	0.610104	0.567216	0.655803	0.701563	0.84103	0.0534094	0.702963	0.0760502	0.0853335	0.0130962	0.159304	0.107768	0.0246526	0.427539	0.512476	0.101214	0.245924	0.784015
YDR460W	0.388466	0.304357	0.97411	0.14335	0.699876	0.0876224	0.0243794	0.130532	0.76591	0.16901	0.889706	0.18598	0.205577	1	0.16583	0.153669	0.262262	0.520131	0.814526	0.00336147	0.00131736	0.00510858	0.0785265	0.0940835	0.415555	0.147373	0.588453	0.594207	0.749873	0.149559	0.452664	0.299339	0.343523	0.883308	0.00845069	0.268776	0.0016043	0.304438	0.763839	0.897152	0.229966	0.468039	0.39364	0.782348	0.00512756	0.939276	0.0135012	0.996946	0.0576584
YDR464W	0.561173	0.667154	0.860333	0.951333	0.348492	0.0650203	0.548579	0.848706	0.0525507	0.358182	0.0451435	0.0577681	0.0498802	0.770988	0.0432432	0.0413207	0.000908802	0.00225916	0.309143	0.4377	0.994068	0.0237479	0.99589	0.926308	0.335499	0.963116	0.29949	0.388336	0.186609	0.763346	0.496115	0.257822	0.206981	0.440365	0.097555	0.0348134	0.828765	0.0515717	0.466962	0.581653	0.594718	0.696414	0.714286	0.489028	0.499433	0.709453	0.198623	0.258184	0.120983
YDR468C	0.78113	0.75893	0.359681	0.710148	0.897626	0.778712	0.806374	0.175291	0.781139	0.283458	0.585044	0.351891	0.312061	0.838204	0.268054	0.315584	0.246033	0.309066	0.609741	0.554318	0.407721	0.00367202	0.779308	0.952838	0.733322	0.951264	0.810392	0.510647	0.898951	0.761517	0.72913	0.350426	0.301879	0.867318	0.0572607	0.388794	0.424928	0.858085	0.249849	0.256041	0.487004	0.598681	0.125029	0.329487	0.771237	0.647361	0.124395	0.700282	0.101249
YDR472W	0.705309	0.606934	0.617953	0.42997	0.986944	0.197506	0.503465	0.327224	0.288593	0.226736	0.42273	0.573721	0.888464	0.171305	0.39343	0.476485	0.295074	0.41112	0.425431	0.0462129	0.0373	0.116971	0.996972	0.0352487	0.30304	0.948569	0.270673	0.12986	0.135675	0.19218	0.99803	0.732377	0.729843	0.458925	0.445778	0.632374	0.0685027	0.102215	0.748471	0.647942	0.477195	0.825317	0.715079	0.384948	0.137928	0.839812	0.965874	0.505808	0.917456
YDR473C	0.588715	0.538405	0.789702	0.22673	0.923968	0.0836186	0.880412	0.00337713	0.0684696	0.724672	0.230631	0.102857	0.136575	1	0.123943	0.118987	0.0500801	0.102938	0.0481328	0.0109872	0.0190467	0.875736	0.285089	0.796857	0.739198	0.430669	0.449566	0.385339	0.0805479	0.0262079	0.0497566	0.146298	0.183678	0.026411	0.259081	0.40968	0.0591796	0.000803755	0.406851	0.548286	0.453023	0.471454	0.504006	0.011118	9.53656e-07	0.0794526	0.413248	0.836175	0.810219
YDR478W	0.90627	0.958495	0.464514	0.980074	0.89783	0.79639	0.0703765	0.847276	0.937804	0.734847	0.940318	0.862708	0.924131	1	0.361561	0.352976	0.883907	0.637372	0.676336	0.603511	0.527229	0.737717	0.795029	0.632497	0.574742	0.858924	0.67476	0.416471	0.607196	0.922549	0.858642	0.827339	0.924439	0.59503	0.317998	0.926184	0.546824	0.915457	0.0362012	0.0336368	0.856976	0.0453163	0.191142	0.762316	0.436177	0.0590135	0.532847	0.613148	0.651032
YDR483W	0.323929	0.281874	0.12568	0.238007	0.451992	0.703096	0.812154	0.0749737	0.713195	0.472063	0.991036	1	1	1	0.371967	0.371704	0.936457	0.17829	0.579865	0.93536	0.847137	0.0457446	0.287728	0.955003	0.63392	0.215922	0.56794	0.918797	0.951469	0.36165	0.141419	0.446366	0.358765	0.51433	0.171544	0.964717	0.697978	0.205805	0.30791	0.227169	0.636158	0.397514	0.488219	0.129039	0.156545	0.980997	0.838419	0.418371	0.306877
YDR487C	0.790604	0.774163	0.266854	0.587434	0.957768	0.332871	0.53906	0.233121	0.366446	0.364854	0.494325	0.998595	1	1	0.901747	0.928678	0.691796	0.635962	0.776791	0.929096	0.890121	0.0907595	0.763078	0.401733	0.954191	0.8418	0.990377	0.996675	0.956051	0.241479	0.185296	0.831615	0.952885	0.884572	0.849573	0.99551	0.990668	0.41199	0.969678	0.830616	0.00127248	0.56342	0.767608	0.744017	0.739457	0.798596	0.751787	0.472656	0.900612
YDR489W	0.267194	0.261951	0.831976	0.303058	0.306767	0.67704	0.841041	0.695735	0.754727	0.879077	0.630379	0.776796	0.92454	0.581654	0.743702	0.754141	0.618723	0.810114	0.0123103	0.661538	0.602361	0.125531	0.130455	0.071273	0.322295	0.0957531	0.282346	0.845342	0.805531	0.173785	0.0422055	0.0197476	0.0103995	0.0395243	0.0648859	0.210914	0.527254	0.475942	0.119353	0.0787219	0.731685	0.22983	0.132618	0.0507407	0.883325	0.189663	0.68633	0.832699	0.123519
YDR498C	0.63877	0.719358	0.828381	0.884486	0.339005	0.0307263	0.0720613	0.665996	0.991516	0.779783	0.96949	1	0.848311	0.159195	0.735203	0.679011	0.991049	0.797199	0.327105	0.870379	0.719835	0.0737514	0.949084	0.493102	0.394185	0.776076	0.289038	0.504547	0.204797	0.692346	0.438267	0.284773	0.268895	0.184789	0.710873	0.934828	0.526175	0.125308	0.980962	0.894381	0.917734	0.579749	0.794923	0.00574036	0.554493	0.757398	0.731792	0.942863	0.234879
YDR499W	0.753453	0.707912	0.989774	0.807942	0.682128	0.587598	0.696693	0.0419548	0.124863	0.663794	0.137218	0.229085	0.179002	0.613045	0.506469	0.459448	0.583072	0.314145	0.674264	0.584638	0.442842	0.369841	0.714878	0.0891719	0.689686	0.850587	0.656686	0.65436	0.571945	0.0913699	0.484525	0.780408	0.625288	0.890586	0.519506	0.877949	0.436892	0.772879	0.0464006	0.0396801	0.900073	0.102626	0.0621819	0.722982	0.225894	0.16238	0.749723	0.40635	0.556535
YDR510W	0.00488338	0.00854496	0.18465	0.017337	0.00445347	0.0653543	0.304463	0.683506	0.807014	0.694227	0.417593	0.546821	0.594781	1	0.558418	0.481315	0.237726	0.556243	0.0645062	0.0273125	0.251982	0.0388983	0.0533831	0.776217	0.634078	0.0393995	0.479406	0.413104	0.6323	0.367869	0.898379	0.0255768	0.0413167	0.0101068	0.9419	0.441908	0.242328	0.777992	0.00509726	0.00605971	0.422969	0.0080169	0.00453318	0.374314	0.892422	0.930437	0.68404	0.930335	0.0437713
YDR526C	0.838504	0.997153	0.973218	0.749811	0.633579	0.13552	0.344915	0.255441	0.474765	0.00205409	0.606353	1	0.922254	0.265556	7.88784e-05	4.66945e-05	4.96664e-05	0.00115393	0.361097	0.947809	0.477545	0.093059	0.974561	0.56399	0.633201	0.977891	0.695053	0.937219	0.676669	0.72359	0.628726	0.225937	0.30998	0.210556	0.998406	0.0328773	0.636891	0.119672	0.14732	0.109055	0.40014	0.247832	0.0822937	0.693241	0.207193	0.292595	0.303713	0.684954	0.420865
YDR527W	0.0035909	0.00253863	0.0155564	0.000580527	0.0219688	0.347532	0.359907	0.809984	0.0247421	0.0821747	0.000327567	0.202577	0.293515	0.401871	0.326691	0.192448	0.912585	0.0539388	0.143134	0.540139	0.857464	0.908306	0.00117595	0.35984	0.104453	0.000410013	0.0349237	0.729351	0.0891789	0.173588	0.103263	0.200473	0.215642	0.272096	0.726441	0.974111	0.960421	0.143333	0.105871	0.242171	0.775755	0.443378	0.133111	0.315483	0.000513472	0.599386	0.0689183	0.868577	0.00314858
YDR531W	0.884941	0.934508	0.161162	0.738104	0.675475	0.19071	0.960888	0.00310724	0.75519	0.0181623	0.802206	0.555962	0.669131	1	0.0147286	0.013505	0.0488737	0.0815673	0.417497	0.397667	0.543847	0.0807478	0.953393	0.49158	0.754606	0.998493	0.616135	0.893521	0.417011	0.718252	0.920126	0.278333	0.386454	0.502914	0.433701	0.564069	0.550486	0.682254	0.655643	0.41035	0.114096	0.562892	0.863214	0.464436	0.01184	0.743812	0.0599672	0.900921	0.0273925
YEL002C	0.0445672	0.063962	0.0156174	0.179264	0.0213358	0.0152929	0.666838	0.109107	0.0474875	0.335085	0.367115	0.454545	0.505112	0.748321	0.25104	0.289696	0.0681909	0.00415197	0.0176569	0.382612	0.654429	0.454136	0.326567	0.615068	0.138939	0.454928	0.30518	0.16635	0.175242	0.0166303	0.0122064	0.0231791	0.0285178	0.178202	0.0854814	0.873572	0.759291	0.15503	0.0390974	0.0249866	0.921657	0.0564356	0.197458	0.360216	0.000212689	0.272534	0.785293	0.286275	0.318539
YEL019C	0.896664	0.926675	0.199165	0.716262	0.65058	0.133555	0.297949	0.0238757	0.697101	0.0131709	0.860475	0.885052	0.741097	1	0.211128	0.210687	0.000436967	0.0513032	0.432818	0.180336	0.123646	0.749018	0.535965	0.345984	0.964229	0.772703	0.864308	0.917715	0.79098	0.215741	0.876617	0.267263	0.368991	0.462705	0.913641	0.508632	0.249305	0.00459221	0.85864	0.868368	3.98231e-05	0.466669	0.827426	0.414447	0.0191235	0.201111	0.835063	0.139989	0.66389
YEL026W	0.817134	0.676705	0.917135	0.327035	0.679203	0.0203912	0.564182	0.568964	0.990206	0.26327	0.862408	0.912445	1	0.171305	0.939038	0.906872	0.215087	0.303891	0.90448	0.141475	0.0879475	0.883482	0.359881	0.846249	0.77334	0.400682	0.516099	0.784251	0.720626	0.425757	0.698646	0.784364	0.924387	0.991842	0.729041	0.647894	0.127843	0.268301	0.97395	0.830573	0.985131	0.506182	0.809508	0.844381	0.0314424	0.397778	0.605831	0.224786	0.268802
YEL032W	0.708727	0.783677	0.121233	0.903901	0.560684	0.321486	0.258676	0.68679	0.106963	0.137557	0.214501	0.0638526	0.047275	1	0.911419	0.918395	0.75334	0.992919	0.819944	0.677638	0.864864	0.621295	0.81538	0.289893	0.783627	0.86572	0.903256	0.581346	0.847367	0.636538	0.337584	0.733542	0.686448	0.809133	0.103431	0.965915	0.757546	0.346804	0.224248	0.14194	0.0315633	0.433373	0.232015	0.791268	0.223245	0.134709	0.526338	0.873708	0.487314
YEL034W	0.143035	0.148726	0.594713	0.227193	0.0931777	0.121576	0.487206	0.207644	0.0658744	0.0419957	0.254695	0.500748	0.711756	0.125701	0.0781175	0.0978944	0.161604	0.996162	0.392665	0.728044	0.445198	0.539687	0.210812	0.405806	0.399598	0.189356	0.687678	0.951738	0.800405	0.19069	0.0934789	0.564585	0.625658	0.372545	0.484889	0.863119	0.515101	0.486916	0.299315	0.315719	0.301586	0.336662	0.192518	0.887928	0.341475	0.246421	0.494518	0.0691384	0.609517
YEL035C	0.938149	0.861713	0.048653	0.606711	0.633064	0.0711387	0.0646954	0.128893	0.553132	0.39678	0.62598	0.124837	0.113067	0.650782	0.0969259	0.068713	0.0579619	0.160745	0.429426	0.189482	0.0234206	0.925694	0.304997	0.0801984	0.654479	0.474657	0.938875	0.836068	0.482466	0.083678	0.178196	0.378827	0.414025	0.311137	0.741515	0.140775	0.0625567	0.00428552	0.152276	0.407126	0.173356	0.163794	0.103396	0.0383359	0.0022616	0.431913	0.955862	0.0201769	0.585352
YEL055C	0.130663	0.0951279	0.287063	0.0158282	0.574483	0.00518389	0.193464	0.451298	0.927646	0.713266	0.549954	0.573791	0.802075	0.420937	0.14784	0.143072	0.692564	0.436284	0.137018	0.863785	0.79867	0.0247429	0.228641	0.0297097	0.583826	0.233666	0.605209	0.265636	0.245437	0.616612	0.501	0.103135	0.11995	0.234419	0.149586	0.604019	0.625998	0.273026	0.472558	0.22085	0.956163	0.0678898	0.562322	0.93781	0.0702207	0.951529	0.0412644	0.734723	0.200397
YEL058W	0.0649281	0.0962912	0.123881	0.225195	0.0239617	0.0106405	0.753215	0.785628	0.168913	0.92039	0.632597	0.200216	0.16482	1	0.858945	0.880671	0.0884716	0.279419	0.449701	0.71174	0.792239	0.315611	0.137036	0.10663	0.0502792	0.139765	0.0276799	0.117634	0.0411717	0.793011	0.516716	0.351575	0.286387	0.420578	0.436529	0.910697	0.938581	0.173001	0.539369	0.740555	0.525988	0.772586	0.466221	0.941277	0.423116	0.403938	0.493791	0.294077	0.0779196
YER003C	0.833099	0.993569	0.829983	0.687629	0.561423	0.0541036	0.548484	0.245643	0.0156432	0.942264	0.0338741	0.31195	0.413047	0.502492	0.452464	0.452412	0.00661019	0.0352661	0.160414	0.796879	0.632988	0.675695	0.567148	0.604907	0.678455	0.689121	0.765698	0.448753	0.932161	0.642737	0.629114	0.0798589	0.119784	0.143547	0.348638	0.210956	0.647033	0.944962	0.939043	0.688986	0.498788	0.827569	0.858885	0.938151	0.257681	0.657729	0.261634	0.227856	0.424739
YER006W	0.157497	0.150349	0.871125	0.0576969	0.300096	0.333262	0.0373403	0.436919	0.624055	6.23313e-08	0.857974	0.635709	0.570627	1	0.0016532	0.00376442	1.76719e-10	4.74205e-06	0.590012	0.339411	0.537196	0.334731	0.0436387	0.194481	0.0762492	0.0438322	0.0822257	0.0805243	0.144557	0.773649	0.998631	0.755591	0.741417	0.515616	0.530589	0.388877	0.466856	0.49691	0.206162	0.203653	0.0313819	0.2046	0.295345	0.0428895	0.0220209	0.584659	0.140875	0.000757313	0.271605
YER008C	0.715042	0.721647	0.323206	0.439187	0.878547	0.320002	0.0267865	0.490883	0.721017	0.992883	0.826572	0.586375	0.522284	1	0.933434	0.960023	0.680183	0.938423	0.476175	0.30366	0.382736	0.474233	0.564708	0.83571	0.836583	0.79744	0.456908	0.800506	0.345917	0.833479	0.722259	0.475968	0.556557	0.321753	0.668691	0.341192	0.425373	0.53795	0.12945	0.106891	0.0354866	0.110287	0.363512	0.919485	0.169268	0.154595	0.491438	0.632558	0.596671
YER009W	0.171321	0.159859	0.707562	0.127932	0.267238	0.828773	0.0520016	0.00974246	0.581477	0.152966	0.294523	0.392451	0.569007	0.484946	0.153098	0.142935	0.0480179	0.315959	0.253991	0.169835	0.072081	0.642723	0.0788904	0.160009	0.161335	0.0871918	0.173897	0.218553	0.26102	0.394964	0.493128	0.355091	0.298026	0.466306	0.239293	0.764686	0.0942682	0.704083	0.641763	0.639092	0.773847	0.497009	0.550743	0.130455	0.634677	0.212736	0.147798	0.13667	0.415346
YER012W	0.145115	0.0810926	0.0368978	0.0220437	0.504161	0.0236369	0.00240123	0.0133382	0.325343	0.96116	0.180801	0.584205	0.705834	0.643364	0.294963	0.314981	0.199116	0.184903	0.0654497	0.828535	0.779386	0.597546	0.041046	0.823582	0.168062	0.014207	0.0731756	0.167997	0.172569	0.41059	0.724549	0.107193	0.122948	0.141436	0.759578	0.77006	0.602903	0.121995	0.134157	0.0683377	0.774549	0.03708	0.133373	0.562847	0.0572522	0.49098	0.729672	0.252715	0.911842
YER013W	0.0559249	0.0359107	0.470547	0.00805971	0.2093	0.105137	0.17003	0.508482	0.042086	0.610987	0.00779882	0.00354392	0.0155033	0.43965	0.25561	0.221146	0.515758	0.612956	0.722546	0.268961	0.287886	0.398988	0.0284561	0.862515	0.29029	0.0196831	0.174116	0.328104	0.388022	0.480801	0.475408	0.899698	0.960133	0.411399	0.247283	0.684252	0.3045	0.350878	0.288958	0.24315	0.892107	0.595216	0.157563	0.508538	0.212946	0.100726	0.0577669	0.321954	0.149282
YER018C	0.000140195	8.84138e-05	0.415945	2.1675e-05	0.00200567	0.452787	0.959016	0.736746	0.56483	0.443729	0.043378	0.455857	0.392218	1	0.221799	0.144966	0.0266915	0.670395	0.467135	0.397496	0.650646	0.62801	1.33772e-05	0.0101726	0.00117627	3.78464e-05	0.00161662	0.00287237	0.0176397	0.74551	0.585016	0.520255	0.523591	0.573662	0.562617	0.0836236	0.718582	0.928892	0.642155	0.520619	0.645759	0.535188	0.277413	0.0244716	0.810518	0.999484	0.463134	0.141099	0.994874
YER021W	0.0148206	0.0140364	0.934673	0.0150367	0.0169422	0.349657	0.938369	0.0249421	0.159029	0.00654448	0.0222309	0.109295	0.146338	0.624538	0.32753	0.406985	0.280702	0.0367418	0.918959	0.970694	0.705262	0.258725	0.0290163	0.587492	0.385635	0.0200387	0.231638	0.919337	0.784072	0.834051	0.866012	0.819841	0.924802	0.816639	0.587798	0.227301	0.826466	0.189207	0.0591556	0.0734558	0.508095	0.0283466	0.235282	0.996463	0.113421	0.810521	0.0953666	0.0447323	0.562888
YER022W	0.477988	0.361487	0.54227	0.11375	0.890003	0.00481151	0.280271	0.530721	0.326479	0.630766	0.200509	0.323652	0.623689	0.0559516	0.5864	0.615209	0.992485	0.608341	0.782571	0.636268	0.437085	0.551765	0.415148	0.14337	0.934908	0.301316	0.709301	0.960202	0.778712	0.136266	0.204667	0.823845	0.836426	0.917316	0.713252	0.372844	0.471729	0.551601	0.0101892	0.00480077	0.865397	0.0274875	0.0786713	0.639743	0.31222	0.687995	0.302602	0.179274	0.246645
YER023W	0.455201	0.397682	0.736928	0.316302	0.600883	0.568351	0.811847	0.851158	0.0697254	0.315454	0.0397618	0.0624233	0.0460065	1	0.649875	0.659627	0.796459	0.713976	0.911006	0.386838	0.430255	0.453427	0.86476	0.0882761	0.484682	0.784885	0.546642	0.120953	0.404782	0.00265891	0.0208065	0.887878	0.897762	0.487573	0.250433	0.927469	0.373515	0.602872	0.192442	0.249745	0.601287	0.428178	0.0888835	0.295128	0.797045	0.187464	0.131916	0.0306894	0.145635
YER025W	0.159	0.197177	0.0814659	0.303376	0.111178	0.124528	0.366794	0.00125526	0.850271	0.331069	0.661225	0.588249	0.714965	1	0.932892	0.930398	0.548891	0.773166	0.616982	0.0914192	0.0267623	0.0495761	0.393062	0.983703	0.414727	0.362134	0.395673	0.701083	0.350097	0.428529	0.779094	0.310654	0.352349	0.798026	0.0839185	0.316165	0.0377854	0.266768	0.341071	0.453929	0.121405	0.713932	0.38776	0.116421	0.0141319	0.00995201	0.857666	0.256958	0.254211
YER036C	0.203079	0.225453	0.416631	0.31084	0.160077	0.229893	0.640938	0.833477	0.509659	0.874708	0.307963	0.0465852	0.0638738	1	0.831852	0.909707	0.856284	0.994161	0.73382	0.607994	0.537704	0.212809	0.914289	0.0249126	0.764404	0.949931	0.980762	0.641377	0.626518	5.24279e-05	0.000196043	0.657293	0.822436	0.936615	0.883233	0.744839	0.652574	0.371621	0.424589	0.636494	0.0439187	0.573716	0.490667	0.176417	0.0840132	0.484131	0.649915	0.378449	0.414779
YER038C	0.535308	0.622537	0.185578	0.926312	0.313173	0.0806483	0.528403	0.827928	0.90129	0.949546	0.805122	0.781808	0.918931	1	0.727002	0.754706	0.699695	0.900298	0.285445	0.318883	0.393151	0.645614	0.695376	0.345696	0.29276	0.738735	0.404282	0.242587	0.159926	0.352904	0.187861	0.279538	0.333434	0.260313	0.743943	0.769271	0.365574	0.90601	0.754477	0.550158	0.00816258	0.620764	0.506821	0.0442712	0.117516	0.348632	0.460212	0.379549	0.0845561
YER043C	0.365064	0.378664	0.336902	0.587017	0.2777	0.231054	0.295371	0.62021	0.96893	0.043702	0.744681	0.988836	1	1	0.227129	0.218565	0.0673016	0.0425242	0.154832	0.0420658	0.0241832	0.990964	0.789525	0.680452	0.670747	0.502102	0.390688	0.752022	0.232942	0.321699	0.858928	0.309554	0.266017	0.131213	0.758382	0.544661	0.057033	0.0337183	0.281232	0.232704	0.415511	0.234914	0.376519	0.488182	0.27683	0.0646543	0.210051	0.395868	0.00866449
YER048W-A	0.812012	0.721062	0.486528	0.593569	0.988762	0.364956	0.8749	0.47189	0.22323	0.622338	0.2731	0.202592	0.226201	0.774174	0.666808	0.761873	0.694542	0.516376	0.386684	0.588884	0.737597	0.630429	0.605539	0.898589	0.987803	0.643972	0.912332	0.911322	0.907367	0.650617	0.866582	0.477412	0.576164	0.383266	0.650881	0.65437	0.915992	0.0693193	0.95717	0.767164	0.0554204	0.895797	0.931139	0.417106	0.426909	0.448924	0.62993	0.17093	0.793705
YER082C	0.496979	0.524238	0.989134	0.649483	0.388881	0.341415	0.209105	0.271179	0.374884	0.441417	0.313661	0.25861	0.334677	1	0.588598	0.64233	0.548891	0.855676	0.738009	0.0888224	0.0920153	0.328779	0.702561	0.903151	0.679152	0.434689	0.349398	0.766781	0.200603	0.589863	0.448149	0.885068	0.908197	0.513663	0.16742	0.896854	0.114845	0.510168	0.568052	0.609177	0.940167	0.886784	0.649906	0.700368	0.0829301	0.405735	0.441466	0.191496	0.140995
YER093C	8.27414e-05	5.00803e-05	0.864433	8.54943e-06	0.00162	0.366862	0.0635179	0.898844	0.75621	0.107266	0.203173	0.364464	0.303965	1	0.0591744	0.0518518	0.0231955	0.825049	0.29415	0.308284	0.595184	0.42169	0.000222249	0.943657	0.215139	0.000443733	0.0886933	0.737137	0.487133	0.562823	0.074357	0.318081	0.29287	0.881888	0.0612759	0.354491	0.668841	0.512382	0.377709	0.76528	0.00527622	0.460438	0.328113	0.205171	0.508281	0.0886133	0.000504544	0.0354584	0.527869
YER094C	0.277605	0.296435	0.0712114	0.312449	0.260599	0.362834	0.0473102	0.495531	0.919712	0.280583	0.564633	0.450896	0.510221	1	0.428578	0.48147	0.255512	0.182556	0.752063	0.139521	0.0431159	0.0384077	0.36057	0.74653	0.1265	0.386943	0.185798	0.0799503	0.0701153	0.177819	0.0453486	0.729342	0.618665	0.673146	0.570402	0.942621	0.0790265	0.0884135	0.185465	0.166161	0.683696	0.255105	0.0123597	6.72036e-07	0.405087	0.0282005	0.956235	0.309401	0.912671
YER104W	0.593581	0.615215	0.667206	0.802509	0.53968	0.344482	0.00126247	0.273867	0.148627	0.116329	0.340447	0.385088	0.487051	1	0.399176	0.388311	0.836756	0.683647	0.451941	0.258434	0.420641	0.483676	0.738091	0.728897	0.731889	0.75183	0.608731	0.896673	0.987297	0.46757	0.820299	0.648597	0.547738	0.736789	0.459206	0.30904	0.372823	0.599248	0.0885863	0.0736955	0.621373	0.00822295	0.548788	0.42611	1.91047e-13	0.10248	0.758766	0.859316	0.97317
YER112W	0.330081	0.324529	0.625987	0.24364	0.46402	0.694695	0.853932	0.0688945	0.139169	0.343022	0.0803426	0.112426	0.152392	1	0.616817	0.579109	0.653603	0.899418	0.734537	0.0734702	0.0543775	0.712647	0.274904	0.701359	0.129939	0.274568	0.110351	0.0538061	0.0151283	0.12757	0.0207444	0.777289	0.853092	0.576722	0.56726	0.826869	0.0765501	0.217904	0.786023	0.713485	0.483397	0.373892	0.935953	0.566473	0.192754	0.528375	0.8249	0.904467	0.799075
YER125W	0.218051	0.214629	0.975602	0.221058	0.260759	0.741722	0.893613	0.00221926	0.338538	0.31293	0.675298	0.532146	0.493516	0.661791	0.340868	0.293598	0.763657	0.948567	0.185846	0.750445	0.70173	0.016835	0.0676934	0.0108843	0.107641	0.0582121	0.0548542	0.118885	0.15189	0.14941	0.111409	0.135275	0.194874	0.166458	0.437532	0.85775	0.688304	0.664949	0.191788	0.100025	0.233694	0.0354842	0.612424	0.73378	0.091734	0.937637	0.336979	0.740919	0.0925056
YER126C	0.97164	0.805961	0.620028	0.525092	0.673394	0.0575803	0.793229	0.908867	0.80433	0.550951	0.745324	0.195203	0.199831	0.86406	0.920941	0.852578	0.884047	0.707873	0.226832	0.840266	0.457845	0.118655	0.691026	0.675917	0.502202	0.759835	0.265058	0.230044	0.215725	0.433639	0.133683	0.135797	0.126486	0.166523	0.333722	0.648135	0.415462	0.709189	0.0772507	0.177423	0.866245	0.378369	0.132184	0.237432	0.238263	0.709639	0.472042	0.831547	0.426777
YER127W	0.190517	0.154899	0.37301	0.111964	0.291508	0.725926	0.817777	0.0628539	0.216474	0.296044	0.718956	0.295644	0.377191	1	0.822779	0.831121	0.538321	0.490525	0.0104757	0.266849	0.787929	0.0117145	0.0788334	0.250396	0.287187	0.124933	0.354696	0.633045	0.961244	0.50886	0.535002	0.0114104	0.0125591	0.00932367	0.696384	0.563843	0.928753	0.303274	0.486439	0.458298	0.82379	0.464902	0.40133	0.012387	0.0233515	0.95027	0.755267	0.848398	0.993911
YER133W	0.180579	0.174494	0.763752	0.2729	0.129713	0.176796	0.726237	0.0635216	0.0166409	0.190447	0.21294	0.364622	0.452384	1	0.574195	0.442691	0.919074	0.195565	4.25265e-07	0.489428	0.350705	1.7467e-08	0.073854	0.0129617	0.645336	0.0621477	0.248301	0.646604	0.97491	2.19679e-05	0.00227916	6.19554e-07	3.47078e-07	1.72363e-05	0.00471982	0.110258	0.215719	0.0279325	0.730417	0.878427	0.434021	0.822968	0.792395	2.53186e-07	0.0274916	0.0647075	0.245853	0.440448	0.0341777
YER136W	0.716945	0.782621	0.642303	0.829683	0.741634	0.754368	0.24583	0.000448405	0.193295	0.446324	0.26554	0.11348	0.149563	1	0.588411	0.559465	0.974451	0.57224	0.10135	0.0240284	0.0492957	0.324587	0.898708	0.470129	0.856013	0.973771	0.939501	0.839922	0.687201	0.0678604	0.392935	0.15814	0.140753	0.117536	0.824603	0.372197	0.158385	0.00133614	0.134896	0.190833	0.148598	0.116283	0.422792	0.162464	6.62787e-07	0.470456	0.556698	0.596711	0.0767063
YER146W	0.247373	0.216164	0.484321	0.167863	0.365909	0.607952	0.914216	0.0894163	0.24939	0.81654	0.104939	0.0240992	0.0335734	1	0.588232	0.583195	0.384	0.710868	0.0340255	0.598304	0.913344	0.235581	0.114842	0.21374	0.125291	0.128009	0.347609	0.132751	0.299104	0.994058	0.158185	0.0706809	0.0759498	0.0145756	0.758136	0.244026	0.779102	0.463958	0.87334	0.837088	0.392465	0.809516	0.874031	0.0894956	0.30299	0.377202	0.591534	0.957912	0.920821
YER147C	0.741191	0.715441	0.834491	0.601583	0.837923	0.68495	0.946403	0.363239	0.565215	0.277678	0.538402	0.261817	0.337317	1	0.543315	0.6375	0.0800819	0.24726	0.595284	0.300221	0.268644	0.969722	0.418474	0.232638	0.473269	0.340301	0.501625	0.577492	0.42111	0.304532	0.312194	0.719343	0.677916	0.56442	0.907526	0.518532	0.369335	0.278939	0.208377	0.252517	0.660335	0.341365	0.511543	0.397563	0.0719783	0.229925	0.622195	0.911669	0.961945
YER148W	0.639477	0.705783	0.127182	0.904629	0.32936	0.0227955	0.477221	0.946571	0.69862	0.736196	0.848195	0.134649	0.129326	0.741725	0.133002	0.110976	0.193221	0.14856	0.0663438	0.0207764	0.105137	0.0833323	0.919051	0.738774	0.826857	0.792952	0.433779	0.757144	0.983469	0.524335	0.928889	0.0516374	0.0665587	0.0400048	0.560021	0.12929	0.150835	0.343391	0.878497	0.994006	2.50552e-33	0.770579	0.876756	0.0901878	0.112576	0.317915	0.492801	0.495715	0.455324
YER157W	0.556916	0.548858	0.729639	0.478066	0.601093	0.899929	0.684977	0.436062	0.122593	0.462269	0.0756933	0.0359717	0.0245422	1	0.81816	0.993611	0.618075	0.939269	0.281101	0.287078	0.463119	0.579343	0.561957	0.847472	0.628717	0.629303	0.881577	0.416069	0.489675	0.553902	0.619068	0.291489	0.219648	0.248333	0.501547	0.556825	0.567197	0.351236	0.129315	0.147684	0.214914	0.387511	0.0720654	0.114502	0.731228	0.340247	0.134669	0.0105038	0.155736
YER159C	0.685745	0.623302	0.931697	0.492757	0.884056	0.344679	0.0699887	0.299201	0.579457	0.323652	0.468197	0.297069	0.283114	0.718204	0.407732	0.437628	0.109788	0.0812203	0.702201	0.851866	0.75146	0.86343	0.43734	0.516981	0.415474	0.482025	0.582178	0.267656	0.245161	0.869742	0.672816	0.607059	0.560241	0.8851	0.25481	0.949133	0.723604	0.881903	0.451467	0.446636	0.577568	0.368491	0.832977	0.911149	0.0801215	0.729927	0.128307	0.580783	0.195273
YER165W	0.933655	0.858859	2.51224e-05	0.855903	0.808691	0.472881	0.7142	0.000448405	0.928013	0.718755	0.900168	0.57994	0.406183	0.189741	0.714196	0.659941	0.45264	0.991726	0.0231444	0.775847	0.764837	0.0225255	0.622342	0.352227	0.160805	0.559653	0.22979	0.0843538	0.046498	0.354368	0.724965	0.0311212	0.042318	0.0225103	0.571481	0.904317	0.615502	0.162288	0.396944	0.266392	3.21687e-35	0.206092	0.624015	0.504605	0.000273675	0.821146	0.769122	0.903961	0.645972
YER168C	0.939109	0.87173	0.326373	0.844232	0.950199	0.69667	0.292297	0.00141762	0.238076	0.696649	0.260903	0.0605624	0.061568	0.861232	0.843772	0.790017	0.34507	0.679734	0.0128539	0.757609	0.395936	0.000114533	0.60846	0.387989	0.73431	0.666503	0.341941	0.847623	0.432766	0.18938	0.744974	0.00202067	0.00320306	0.0949063	0.000398838	1.05766e-06	0.375356	0.907363	0.0528024	0.0343946	8.22295e-10	0.0174687	0.214135	0.481342	0.0107944	0.386019	0.380756	0.528155	0.549944
YER171W	0.764533	0.818896	0.547057	0.844339	0.554068	0.0992789	0.446505	0.19892	0.828704	0.233755	0.905947	0.62463	1	0.129713	0.0655622	0.0653469	0.0221038	0.108444	0.656803	0.246664	0.13923	0.0849357	0.844067	0.952266	0.592009	0.896602	0.649997	0.727549	0.531439	0.452554	0.522957	0.524812	0.42431	0.62648	0.304896	0.194406	0.133286	0.990749	0.302341	0.258669	0.0782465	0.12956	0.769147	0.240708	0.0870001	0.0785641	0.124658	0.888569	0.0223587
YER172C	0.490403	0.404564	0.377017	0.215055	0.787963	0.145036	0.447091	0.319184	0.121229	0.453746	0.0699312	0.093804	0.185987	0.204265	0.451578	0.505226	0.450262	0.668364	0.712869	0.898015	0.9976	0.42459	0.471414	0.306501	0.305245	0.595611	0.421312	0.0824688	0.102509	0.754298	0.862583	0.980537	0.896384	0.352759	0.113974	0.76966	0.965673	0.895254	0.638424	0.754511	0.540051	0.885034	0.614799	0.156151	0.543759	0.0677103	0.503711	0.361988	0.5976
YFL002C	0.830034	0.84341	0.84178	0.717893	0.944729	0.614799	0.365769	0.388818	0.748478	0.0629424	0.668437	0.337272	0.290419	0.609181	0.0136623	0.015187	0.000835683	0.0419852	0.184538	0.846707	0.849403	0.00627635	0.73387	0.84716	0.760023	0.640881	0.563712	0.515271	0.545064	0.977864	0.878379	0.132855	0.172942	0.141623	0.656578	0.542327	0.712178	0.166327	0.574301	0.694671	0.467892	0.447022	0.946574	0.193059	0.185729	0.0811017	0.738484	0.679337	0.433076
YFL005W	0.824128	0.917122	0.790596	0.492686	0.301596	0.000801356	0.649136	0.000760886	0.145229	0.101589	0.306358	0.662056	0.79783	1	0.0140577	0.0167534	0.865597	0.214091	0.0288151	0.00338901	0.00481279	0.359259	0.734019	0.474779	0.944062	0.650063	0.71448	0.752161	0.240233	0.539137	0.742964	0.0343202	0.0527462	0.0576757	0.420048	0.771273	0.0390278	4.61665e-07	0.0478333	0.0628161	0.639452	0.216072	0.0664672	1.9974e-06	0.000183055	0.0232393	0.372107	0.627946	0.170221
YFL008W	0.696787	0.602072	0.00173866	0.232009	0.694294	0.00429525	0.288118	0.182225	0.025623	0.461515	0.0517166	0.052797	0.0218996	0.054244	0.574648	0.51316	0.0223284	0.00125903	0.400112	0.646453	0.323875	0.00804317	0.65049	1.46595e-05	0.0148887	0.689537	0.00833332	0.00043096	0.000725732	0.628592	0.741403	0.128634	0.156049	0.788988	0.00507123	0.116152	0.358968	0.519141	0.137822	0.0373017	0.0622101	2.94625e-05	0.780351	0.723173	0.660223	0.911643	0.297915	0.257456	0.123847
YFL009W	0.87117	0.709662	0.181781	0.321959	0.640572	0.0127072	0.101377	8.2858e-06	0.0531483	0.04432	0.0810063	0.0311859	0.0256577	0.56554	0.190301	0.197399	0.406733	0.557505	0.00200449	0.0115953	0.06341	0.647703	0.424437	0.989823	0.807582	0.494836	0.983218	0.629912	0.729567	0.497301	0.903965	0.0277632	0.025394	0.000817765	0.109294	0.132813	0.197952	9.61567e-05	0.502089	0.579159	0.992328	0.976245	0.359108	0.0118922	5.01589e-10	0.0438369	0.155194	0.855506	0.096639
YFL017C	0.0245269	0.0198206	0.0608547	0.0120978	0.0551816	0.923969	0.54057	0.465996	0.220139	0.935573	0.0312654	0.00456484	0.00455002	0.910508	0.448725	0.425077	0.272552	0.537869	0.18488	0.345776	0.704024	0.0637939	0.0135215	0.210459	0.0257831	0.0182529	0.112766	0.0716607	0.22451	0.909784	0.85799	0.167243	0.259148	0.160966	0.808943	0.969803	0.725341	0.780875	0.246984	0.225826	0.0485556	0.195224	0.471374	0.708864	0.588151	0.358765	0.733654	0.575498	0.571367
YFL017W-A	0.929872	0.925478	0.233718	0.808834	0.977941	0.556501	0.898873	0.0725514	0.68619	0.959358	0.783297	0.784219	0.634228	1	0.868773	0.823499	0.630515	0.429187	7.18746e-07	0.00196627	0.306561	0.01816	0.521773	0.171497	0.159364	0.669252	0.260273	0.0562754	0.0625004	0.382819	0.314121	5.22375e-06	1.58304e-05	4.13124e-06	0.240208	0.473042	0.302046	0.900003	0.677185	0.761917	0.70659	0.82149	0.172937	0.915234	0.925031	0.816099	0.629115	0.31851	0.87913
YFL022C	0.44438	0.338439	0.740499	0.138436	0.805318	0.0556723	0.490613	0.114163	0.466274	0.290884	0.298424	0.243732	0.191571	1	0.17937	0.165965	0.538405	0.402959	0.981593	0.968642	0.987228	0.185765	0.162458	0.663591	0.867671	0.163405	0.904014	0.610262	0.368968	0.254441	0.0522764	0.932658	0.926609	0.944063	0.895357	0.78791	0.98118	0.858786	0.256317	0.338377	0.617662	0.417657	0.221777	0.925262	0.67028	0.429181	0.184538	0.068488	0.479428
YFL024C	0.193502	0.25069	0.250147	0.423964	0.142591	0.0936946	0.325181	0.588784	0.251622	0.745009	0.494796	0.279342	0.22133	1	0.666795	0.643419	0.831267	0.315703	0.824225	0.384812	0.505065	0.272238	0.131484	0.0165491	0.0121913	0.130066	0.0341945	0.0243067	0.0378139	0.372075	0.310435	0.779135	0.856979	0.792593	0.946122	0.127954	0.40721	0.206814	0.00673107	0.00775856	0.487489	0.038225	0.0119759	0.831152	0.979242	0.440933	0.0502274	0.0431807	0.00385587
YFL029C	0.192473	0.174819	0.468352	0.145275	0.259253	0.95969	0.244427	0.150469	0.634646	0.680515	0.302399	0.160821	0.127746	1	0.891194	0.97695	0.845028	0.854787	0.522482	0.534148	0.481407	0.0806999	0.152702	0.492248	0.103517	0.0769344	0.050441	0.127615	0.0636689	0.570553	0.721724	0.96816	0.933806	0.840497	0.86487	0.0349095	0.421062	0.305443	0.772514	0.99191	0.41463	0.737215	0.715492	0.370444	0.0330613	0.687958	0.294564	0.165789	0.466462
YFL034C-B	0.00685648	0.00761363	0.15802	0.0222724	0.00403401	0.0224123	0.72194	0.511758	0.316482	0.729682	0.0440976	0.159003	0.119227	1	0.344482	0.271591	0.865939	0.610117	0.23451	0.0811622	0.252527	0.351821	0.0353707	0.602329	0.152065	0.0191789	0.0788858	0.339555	0.380995	0.484918	0.904841	0.249258	0.236789	0.1298	0.875283	0.299361	0.283906	0.704319	0.114528	0.107924	0.644899	0.103609	0.113439	0.538625	0.63053	0.194502	0.285021	0.0969503	0.00798888
YFL037W	0.00177403	0.0014123	0.436521	0.000297313	0.0110027	0.429848	0.0735437	0.568367	0.976642	0.0351611	0.135034	0.266173	0.483735	0.13745	0.0396878	0.0326257	0.123452	0.345948	0.381127	0.0191479	0.0446119	0.82302	0.000634738	0.186059	0.478786	0.000582852	0.151324	0.610054	0.909329	0.0650499	0.121466	0.544821	0.522311	0.296799	0.657932	0.661091	0.0690633	0.157813	0.362747	0.287502	0.787348	0.318573	0.301026	0.0397318	0.268179	0.160468	0.013894	0.0681909	0.631083
YFL038C	0.502297	0.446097	0.958893	0.604253	0.406529	0.422386	0.348589	0.927722	0.335118	0.462824	0.210463	0.271098	0.215592	1	0.559937	0.522202	0.770632	0.86445	0.991925	0.851524	0.853911	0.612442	0.625618	0.891542	0.579499	0.6943	0.322089	0.388055	0.298298	0.212132	0.0535855	0.863738	0.971249	0.911924	0.713607	0.803496	0.909256	0.487316	0.124358	0.187531	0.964161	0.428189	0.0499625	0.0700544	0.736597	0.386431	0.816064	0.240055	0.801756
YFL039C	0.411381	0.545849	0.482365	0.598131	0.0658059	2.17691e-06	0.0445174	0.16742	0.46451	0.34479	0.286935	0.866802	0.330966	4.89031e-05	0.127163	0.200053	0.408381	0.816966	0.692106	0.267841	0.0584943	0.960036	0.352199	0.000104444	0.0752542	0.362862	0.0688508	0.0923933	0.200079	0.537479	0.734365	0.855816	0.812929	0.548086	0.591599	0.991897	0.139003	0.00880589	0.00480954	0.0125508	0.0793855	0.0317844	6.0834e-06	2.07334e-55	0.109126	0.227757	0.91075	0.00193686	0.880135
YFL045C	0.213152	0.320333	0.221033	0.752487	0.06643	0.00193682	0.172529	0.722365	0.493602	0.493005	0.885472	0.3656	0.298641	1	0.628941	0.624832	0.648002	0.608168	0.401429	0.35996	0.704171	0.399404	0.241161	0.0130037	0.00977727	0.201374	0.029378	0.0143049	0.0469394	0.742761	0.173331	0.739917	0.631153	0.184919	0.189057	0.786434	0.665566	0.756261	0.0045676	0.0245846	0.658029	0.243213	0.00387524	0.0848819	0.702732	0.208762	0.07492	0.10863	0.0334961
YFR002W	0.0123514	0.00223208	0.996468	1.15719e-05	0.342281	1.07956e-06	0.261188	0.0276749	0.0404888	0.222093	0.00354584	0.287725	0.239503	1	0.322633	0.349421	0.117154	0.8197	0.502041	0.61527	0.731592	0.990682	2.68988e-06	0.00125436	0.00630289	3.74214e-06	0.0044444	0.0263923	0.0589617	0.107175	0.148367	0.571159	0.502379	0.305087	0.945863	0.984436	0.864653	0.225752	0.0108296	0.0160621	0.954257	0.0628807	0.069415	0.0124103	0.655014	0.635818	0.742593	0.39443	0.18285
YFR003C	0.640531	0.580222	0.835245	0.441321	0.778818	0.553736	0.856789	0.962375	0.899922	0.786652	0.74761	0.599339	0.63468	1	0.370912	0.380737	0.749883	0.745129	0.658449	0.53808	0.482392	0.0902177	0.551798	0.838365	0.93001	0.569617	0.543492	0.567613	0.840459	0.256924	0.46434	0.321773	0.400264	0.740845	0.195423	0.785278	0.338193	0.121543	0.187064	0.183669	0.0534586	0.343563	0.0433572	0.729435	0.864232	0.449475	0.45417	0.702774	0.693264
YFR004W	0.179729	0.160612	0.970873	0.120651	0.250234	0.765383	0.753216	0.999406	0.0766029	0.639902	0.0333781	0.0268695	0.0183116	1	0.304444	0.256403	0.761964	0.026652	0.024628	0.733138	0.229581	0.302292	0.137687	0.536066	0.923617	0.120246	0.570457	0.411756	0.930618	0.189692	0.370349	0.0593844	0.0782266	0.0098561	0.539681	0.771647	0.195855	0.412103	0.230954	0.220547	0.195366	0.259588	0.186979	0.290525	0.408241	0.268903	0.265316	0.0894213	0.954848
YFR005C	0.0558945	0.0370725	0.675676	0.0158453	0.12379	0.402494	0.0605181	0.747559	0.735399	0.24522	0.268479	0.401612	0.483735	0.581654	0.495398	0.392193	0.322466	0.483045	0.45612	0.270396	0.315512	0.325475	0.0251031	0.419248	0.218732	0.030084	0.269861	0.246453	0.631074	0.534781	0.876956	0.513501	0.571548	0.369516	0.712251	0.942145	0.415563	0.214499	0.157463	0.222697	0.789012	0.214024	0.161037	0.737044	0.931151	0.52467	0.290307	0.00476737	0.454857
YFR027W	0.605589	0.649316	0.358655	0.78688	0.548115	0.421506	0.432402	0.297166	0.115695	0.859274	0.211145	0.0310537	0.020882	1	0.718273	0.675717	0.525359	0.146182	0.815373	0.50884	0.362115	0.459081	0.548161	0.329054	0.369602	0.304356	0.434192	0.640848	0.650359	0.458506	0.0345801	0.643258	0.763867	0.672492	0.768998	0.698332	0.319288	0.618615	0.469848	0.325184	0.0501448	0.255922	0.546449	0.187636	0.777206	0.506211	0.725916	0.0756045	0.689659
YFR028C	0.355044	0.257366	0.516981	0.0948855	0.781753	0.0384961	0.0862003	0.812034	0.6811	0.286188	0.354833	0.112346	0.163061	0.553266	0.228313	0.201622	0.0346402	0.825527	0.524605	0.246924	0.17359	0.497856	0.468645	0.0555157	0.421678	0.456411	0.464674	0.285931	0.161379	0.328341	0.878195	0.772564	0.851793	0.582703	0.519161	0.375101	0.129593	0.224111	0.92059	0.54454	0.222404	0.463218	0.83549	0.581699	0.812747	0.217216	0.00665021	0.0183877	0.00276044
YFR029W	0.540525	0.449401	0.761699	0.35447	0.617236	0.564434	0.934054	0.253309	0.322738	0.0504293	0.730103	0.492549	0.0771836	0.000103654	0.000249034	0.000111807	1.45748e-07	2.47461e-05	0.173226	0.977553	0.495582	0.00529433	0.204637	0.126164	0.116039	0.383866	0.197713	0.0131999	0.109029	0.404675	0.138236	0.0719642	0.119352	0.170051	0.265946	0.184492	0.522455	0.649602	0.0094226	0.00893078	0.498459	0.0192372	0.0161007	0.915579	0.309574	0.0187651	0.0526504	0.425489	0.013568
YFR031C	0.00630998	0.00430726	0.544407	0.00202021	0.0223571	0.712609	0.00228974	0.931868	0.387077	0.025579	0.057518	0.172684	0.137029	1	0.0167616	0.0167553	0.000607686	0.0137816	0.832426	0.388824	0.384565	0.401071	0.00722728	0.638757	0.0876067	0.00521684	0.0402964	0.0949917	0.127004	0.21276	0.261807	0.990381	0.945377	0.838584	0.764564	0.572767	0.501919	0.471698	0.677292	0.568045	0.32643	0.269683	0.685303	0.0548177	0.0973364	0.0260392	0.0496209	0.0412487	0.802082
YFR037C	0.0859967	0.0811678	0.0147088	0.0789189	0.0831785	0.461362	0.0727754	0.92771	0.574895	0.728008	0.242404	0.337142	0.385938	1	0.523378	0.53603	0.291708	0.602783	0.114748	0.986273	0.4394	0.849261	0.31992	0.16211	0.714293	0.403286	0.840287	0.7481	0.359273	0.16876	0.476171	0.191761	0.244671	0.0861232	0.520599	0.701179	0.484316	0.834597	0.445454	0.344577	0.00565234	0.44134	0.230578	0.724509	0.294516	0.351586	0.963847	0.482642	0.370225
YFR042W	0.630732	0.501679	0.514552	0.269032	0.96961	0.0798531	0.462332	0.04653	0.34491	0.899153	0.269741	0.263988	0.209325	1	0.769764	0.746348	0.50609	0.962828	0.843232	0.491449	0.312317	0.12799	0.367275	0.879644	0.888656	0.449391	0.707125	0.963922	0.952113	0.882905	0.428299	0.610114	0.533334	0.878669	0.164703	0.228017	0.428487	0.107276	0.466643	0.85327	0.0323221	0.91862	0.660568	0.652375	0.747197	0.0658145	0.0607222	0.0911868	0.189345
YFR050C	0.904074	0.904107	0.310805	0.565466	0.593913	0.0440884	0.852094	0.77692	0.871387	0.0519302	0.866881	0.432881	0.360447	1	0.0163261	0.013325	0.041506	0.104648	0.369593	0.977753	0.625601	0.146045	0.778767	0.468966	0.535417	0.808634	0.547158	0.655212	0.448382	0.590268	0.851061	0.345727	0.336329	0.283625	0.872076	0.344491	0.622377	0.839138	0.119067	0.0880016	0.125285	0.102606	0.159497	0.466529	0.942351	0.3041	0.856248	0.238761	0.32917
YFR051C	0.818705	0.676445	0.587415	0.354428	0.797726	0.0301223	0.367564	0.714592	0.615289	0.00698108	0.732688	0.314433	0.356952	1	0.333007	0.306039	0.58971	0.33756	0.376935	0.27267	0.0864503	0.296973	0.458813	0.973007	0.297081	0.532253	0.197879	0.0907987	0.0322578	0.0150059	0.0232818	0.163073	0.244873	0.41489	0.105759	0.330788	0.125352	0.347142	0.515398	0.675305	0.00642498	0.761844	0.406457	0.0149279	0.98958	0.609234	0.0226389	0.0659639	0.0224543
YFR052W	0.0375498	0.0279603	0.175874	0.0221074	0.0891036	0.839713	0.00431625	0.38616	0.405661	0.829774	0.10954	0.450492	0.374972	1	0.131501	0.110253	0.385735	0.670615	0.148468	0.21373	0.528699	0.35804	0.0251909	0.215898	0.0614213	0.0154301	0.00573132	0.0319263	0.0084682	0.320544	0.263994	0.115672	0.129252	0.108732	0.452972	0.126228	0.631185	0.405493	0.145319	0.056707	0.234505	0.0749693	0.407702	0.894181	0.488868	0.850803	0.0898148	0.0756801	0.914708
YGL001C	0.0205703	0.0179421	0.191204	0.0149391	0.0453738	0.93138	0.990488	0.469528	0.309135	0.0440239	0.0476892	0.125613	0.713196	0.00151593	0.740021	0.791836	0.38865	0.382255	0.620366	0.224419	0.380557	0.0343756	0.0525102	0.924336	0.373516	0.0691948	0.279928	0.53524	0.528395	0.484704	0.181584	0.681822	0.558469	0.742573	0.350062	0.881415	0.438446	0.713351	0.157891	0.0589278	0.885857	0.0507718	0.446561	0.749438	0.903007	0.958296	0.838401	0.414596	0.775674
YGL008C	0.582023	0.43974	0.445336	0.317641	0.775388	0.304481	0.369739	0.0445889	0.0368953	0.00248686	0.0424383	0.0630675	0.0849892	1	0.000561268	0.00108916	0.0177454	0.0225453	0.948077	0.113136	0.104409	0.604409	0.249545	0.280412	0.281751	0.252497	0.25003	0.271679	0.0949205	0.942866	0.796165	0.784296	0.79474	0.755141	0.199881	0.808358	0.146258	0.261484	0.108687	0.167764	0.245817	0.573221	0.279856	0.00304568	0.103653	0.416632	0.996913	0.545446	0.445227
YGL011C	0.909167	0.919062	0.425809	0.891978	0.945558	0.930539	0.463452	0.379608	0.052292	0.346779	0.117258	0.0119388	0.016661	1	0.908934	0.917915	0.954742	0.593264	0.374526	0.420294	0.228455	0.0273628	0.724153	0.499709	0.633258	0.728985	0.729285	0.470147	0.941802	0.721871	0.89512	0.252419	0.294322	0.486038	0.281776	0.423446	0.190239	0.949014	0.715697	0.891228	0.0513965	0.667953	0.722664	0.324656	0.31693	0.913996	0.862891	0.884438	0.460036
YGL018C	0.255014	0.278488	0.413452	0.381343	0.198532	0.217853	0.150072	0.642233	0.127129	0.0273243	0.385747	0.155839	0.121819	1	0.0084237	0.0153324	0.112398	0.123222	0.574644	0.532746	0.402342	0.436552	0.213469	0.126741	0.041767	0.264757	0.0853721	0.02398	0.0528673	0.862073	0.166526	0.522809	0.638063	0.620215	0.986958	0.642074	0.508772	0.338384	0.530397	0.489436	0.352691	0.822497	0.53108	0.396475	0.0226493	0.222676	0.735527	0.218476	0.730948
YGL022W	0.402374	0.389019	0.346387	0.314851	0.496209	0.752288	0.805789	0.667026	0.764078	0.310038	0.507638	0.71551	0.852389	1	0.38396	0.319928	0.613391	0.199911	0.400167	0.956219	0.859694	0.0950962	0.502427	0.601235	0.408779	0.504995	0.24666	0.446048	0.0820155	0.113972	0.0143259	0.353501	0.438752	0.322736	0.937164	0.862681	0.703181	0.173086	0.968253	0.973467	0.460761	0.86093	0.981543	0.254771	0.00427885	0.527639	0.714175	0.706779	0.669991
YGL030W	0.00386985	0.00343348	0.00010044	0.00234328	0.00841173	0.763899	0.040656	0.43345	0.926873	0.211324	0.2138	0.0414356	0.0326148	0.624538	0.228903	0.183756	0.0893445	0.896724	2.71802e-05	0.237655	0.417578	0.6844	0.00715729	0.531671	0.0232632	0.00249033	0.00763605	0.10244	0.0157655	0.61917	0.961544	0.000482854	0.000615501	4.77943e-06	0.492784	0.0943767	0.453513	0.873344	0.00366461	0.00696117	0.00726123	0.0274428	0.00996578	0.0168108	0.974742	0.860205	0.407298	0.804312	0.619637
YGL040C	0.0453934	0.0279039	0.666662	0.004652	0.220994	0.0285558	0.00573482	0.551451	0.0931557	0.0604311	0.0192205	0.00589724	0.0150204	0.544992	0.0540128	0.0455772	0.000319295	0.0374142	0.250874	0.482032	0.222205	0.0803106	0.0219293	0.787172	0.525186	0.0477471	0.818088	0.857806	0.484584	0.913411	0.92567	0.202358	0.184223	0.197792	0.377374	0.728147	0.202962	0.620276	0.827529	0.628202	0.137701	0.780402	0.431948	0.352817	0.797669	0.168322	0.00426741	0.0355654	0.0536867
YGL044C	0.0130296	0.0147634	0.259931	0.0128695	0.0240776	0.567205	0.725834	0.485155	0.529973	0.824369	0.0991928	0.154898	0.119823	1	0.374552	0.336387	0.594761	0.752892	0.815186	0.444571	0.318473	0.370308	0.0393172	0.996694	0.331141	0.0352277	0.210258	0.5469	0.504963	0.781272	0.408068	0.712664	0.695118	0.15637	0.00129311	0.434879	0.420843	0.386435	0.19526	0.100737	0.0222171	0.0152816	0.665583	0.216575	0.638197	0.870221	0.334392	0.00939288	0.909891
YGL047W	0.148358	0.160931	0.62424	0.164617	0.180619	0.59137	0.410969	0.029996	0.55286	0.58286	0.293178	0.27596	0.233776	1	0.852618	0.726294	0.830167	0.466567	0.441328	0.173878	0.376077	0.0431401	0.119203	0.256332	0.468912	0.0655552	0.20317	0.982962	0.532884	0.269673	0.162188	0.491366	0.281261	0.572775	0.132027	0.123286	0.39533	0.881043	0.0342425	0.0118356	0.0175179	0.0232253	0.164856	0.0506264	0.949706	0.728804	0.0979444	0.0841907	0.373719
YGL048C	0.345328	0.33826	0.0054003	0.360952	0.325382	0.632242	0.834597	0.000128963	0.00729992	0.00253107	0.00280559	0.00244073	0.00195048	0.6053	0.105863	0.118648	0.680222	0.12282	0.480343	0.0259721	0.0343636	0.362933	0.300172	0.397737	0.0728806	0.315243	0.0872918	0.0299076	0.0137379	0.038182	0.136498	0.717331	0.563295	0.406752	0.830399	0.703405	0.0588635	0.163223	0.0216911	0.0191843	0.898435	0.0897641	0.0483416	0.0573478	0.163363	0.201177	0.292447	0.0172514	0.241959
YGL055W	0.0339155	0.032402	0.00223494	0.0410134	0.0301249	0.318912	0.0641764	0.0152988	0.1981	0.0138823	0.0322813	0.0571486	0.077151	1	0.317067	0.411196	0.187141	0.00503246	0.348383	0.211932	0.0837553	0.878305	0.0329624	0.133447	0.088494	0.0252931	0.0663172	0.286807	0.0649211	0.746891	0.452525	0.289443	0.301148	0.332633	0.41796	0.157029	0.0851905	0.627906	0.681819	0.575516	0.176882	0.279106	0.466694	0.514764	0.0258336	0.427594	0.276224	0.920937	0.575184
YGL061C	0.376238	0.379123	0.443884	0.40857	0.409148	0.782224	0.646711	0.0958156	0.284749	0.332438	0.197261	0.173864	0.227444	1	0.218348	0.207305	0.937225	0.181735	0.944935	0.0485087	0.0581951	0.643757	0.40383	0.52325	0.292895	0.448427	0.559185	0.27951	0.405248	0.759686	0.301954	0.863281	0.734673	0.420072	0.00876827	0.542665	0.0443901	0.632323	0.999504	0.855012	0.379293	0.624328	0.631674	0.224585	0.72501	0.379009	0.0359292	0.0889952	0.273023
YGL065C	0.26491	0.314295	0.258216	0.613651	0.123332	0.0164329	0.79064	0.518808	0.117396	0.00862267	0.0896997	0.198406	0.241711	0.838204	0.45901	0.562567	0.420982	0.357262	0.0257293	0.287055	0.0492409	0.0692176	0.615828	0.79031	0.208256	0.55621	0.10417	0.197371	0.0765476	0.218459	0.0521956	0.0253657	0.0220283	0.125093	0.0206387	0.00684738	0.0697628	0.248071	0.37763	0.287378	0.763874	0.241415	0.83934	0.848603	0.978215	0.977708	0.63403	0.22393	0.169418
YGL068W	0.973013	0.95069	0.804947	0.625104	0.64918	0.0700566	0.813338	0.745313	0.703251	0.345174	0.688823	0.652481	0.675572	0.987913	0.36535	0.415586	0.165735	0.956095	0.980574	0.800351	0.856045	0.406561	0.449829	0.249773	0.94366	0.518776	0.650196	0.525844	0.894298	0.143828	0.871428	0.933769	0.977719	0.784489	0.839526	0.945588	0.719815	0.326779	0.728188	0.68549	0.066394	0.991217	0.507204	0.708038	0.167918	0.639098	0.347962	0.477001	0.349659
YGL069C	0.881223	0.887614	0.326924	0.747299	0.949819	0.434461	0.491877	0.658417	0.719361	0.537249	0.688246	0.760669	0.834238	1	0.138359	0.108833	0.687491	0.129521	0.37664	0.830198	0.638907	0.160725	0.914119	0.327165	0.57459	0.961849	0.463643	0.337525	0.337719	0.879497	0.289283	0.483876	0.477377	0.395163	0.907125	0.962197	0.64605	0.976417	0.822549	0.811338	0.638893	0.77532	0.960529	0.806663	0.983266	0.356354	0.137186	0.875469	0.19191
YGL073W	0.847591	0.833979	0.818913	0.937466	0.696216	0.369454	0.0620594	0.347815	0.571028	0.936855	0.619026	0.767526	0.676329	1	0.366344	0.375315	0.163982	0.107236	0.926291	0.438192	0.427143	0.524633	0.792956	0.575725	0.98964	0.842155	0.87875	0.759629	0.957093	0.279968	0.487728	0.652577	0.748227	0.692101	0.904925	0.611735	0.513616	0.452326	0.792754	0.681816	0.0534863	0.487194	0.834312	0.155084	0.239085	0.39483	0.231087	0.58048	0.0721632
YGL074C	0.584753	0.656856	0.786238	0.811218	0.485158	0.291701	0.183852	0.745497	0.0738279	0.751289	0.142075	0.0553691	0.0681132	0.761353	0.94821	0.794275	0.571362	0.179272	0.275089	0.397874	0.565357	0.691193	0.906864	0.770583	0.627885	0.849116	0.82447	0.848225	0.779992	0.647058	0.877209	0.245369	0.260588	0.2074	0.98541	0.755188	0.629844	0.704041	0.372505	0.54729	0.800988	0.946983	0.275953	0.145545	0.946948	0.78665	0.572328	0.0148448	0.526889
YGL075C	0.291269	0.321572	0.320155	0.359537	0.275061	0.442286	0.979515	0.867658	0.131198	0.685761	0.293107	0.732492	0.653128	1	0.492439	0.546	0.934752	0.33347	0.325321	0.789766	0.319429	0.589558	0.671996	0.409357	0.524563	0.494656	0.628091	0.65302	0.504871	0.107779	0.836691	0.230452	0.28421	0.174355	0.692766	0.8913	0.464283	0.0994377	0.0474951	0.0473242	0.330615	0.0490813	0.0718389	0.0215351	0.968797	0.94403	0.0369422	0.579758	0.264106
YGL091C	0.791165	0.807546	0.87981	0.880154	0.652728	0.483593	0.911964	0.786594	0.470697	0.811607	0.460461	0.7536	0.655648	1	0.785158	0.769052	0.407013	0.204462	0.231541	0.673057	0.972444	0.244719	0.84409	0.813933	0.760525	0.783972	0.505835	0.548383	0.481321	0.869966	0.326639	0.289713	0.322038	0.215256	0.989063	0.854509	0.966376	0.769494	0.641365	0.620649	0.0741143	0.40392	0.911102	0.815869	0.949935	0.59636	0.08302	0.867626	0.118535
YGL092W	0.0615458	0.0301252	0.832816	0.00374017	0.329904	0.00795006	0.562195	0.118526	0.400871	0.354229	0.0967605	0.0835985	0.0634958	1	0.693005	0.740484	0.60821	0.727355	0.656007	0.68685	0.930799	0.327794	0.00411031	0.254	0.133205	0.00782061	0.330162	0.287527	0.802847	0.24513	0.298939	0.388558	0.439875	0.937479	0.0449505	0.748046	0.926267	0.857516	0.567189	0.387363	0.00287236	0.138715	0.15553	2.59664e-05	0.611065	0.634715	0.665691	0.575489	0.80976
YGL093W	0.619295	0.551611	0.211114	0.401158	0.866348	0.265832	0.239869	0.539664	0.972559	0.905457	0.901213	1	1	1	0.0571434	0.0726356	0.213041	0.169373	0.962987	0.60085	0.412595	0.857441	0.0686476	0.00112332	0.265437	0.0511111	0.134552	0.311563	0.206669	0.00518629	0.011575	0.933409	0.993992	0.975685	0.982909	0.983865	0.570114	0.131068	0.815456	0.566526	0.644604	0.810702	0.867988	0.0474298	0.1527	0.967101	0.843389	0.677838	0.577903
YGL097W	0.960089	0.996695	0.729221	0.893704	0.832223	0.584281	0.858987	0.544906	0.601616	0.529953	0.514759	0.403344	0.445736	1	0.319247	0.316243	0.392067	0.279496	0.923194	0.564423	0.725873	0.458477	0.978876	0.782937	0.925068	0.843936	0.684064	0.803089	0.849335	0.275589	0.576396	0.980896	0.983092	0.827912	0.751505	0.482228	0.591829	0.156019	0.941066	0.979386	0.519447	0.47796	0.327978	0.068568	0.686931	0.194261	0.706519	0.781018	0.306648
YGL098W	0.731477	0.863654	0.44049	0.996485	0.606332	0.233822	0.0940175	0.273722	0.210051	0.387729	0.272019	0.126769	0.151153	0.728368	0.297348	0.392213	0.250127	0.633078	0.995064	0.913766	0.854444	0.865677	0.840288	0.428359	0.214194	0.772823	0.422824	0.133678	0.260129	0.592781	0.956603	0.979677	0.939639	0.996683	0.997512	0.694763	0.94969	0.126265	0.123248	0.179653	0.839678	0.295895	0.12963	0.169227	0.0751525	0.12226	0.053095	0.0601563	0.0137899
YGL099W	0.467121	0.429103	0.536373	0.208823	0.73597	0.167728	0.349239	0.717769	0.236432	0.915098	0.187432	0.343795	0.315093	0.748321	0.55517	0.559089	0.308905	0.61649	0.304448	0.352188	0.129842	0.754779	0.709654	0.0521545	0.613385	0.773638	0.452933	0.268107	0.309328	0.818149	0.840934	0.39171	0.387579	0.398345	0.766605	0.734914	0.171453	0.194374	0.887009	0.78219	0.904944	0.43349	0.816184	0.138871	0.23323	0.621901	0.233838	0.0320096	0.471195
YGL102C	0.837738	0.742396	0.113706	0.776506	0.780454	0.889818	0.529392	0.87291	0.130003	0.669463	0.118271	0.109295	0.0816544	1	0.676699	0.708306	0.332117	0.702162	0.670082	0.713536	0.806121	0.60955	0.166141	0.000339964	0.29667	0.160388	0.269219	0.333621	0.424411	0.00192703	0.00222062	0.588767	0.57604	0.809862	0.547217	0.682932	0.952207	0.170857	0.133597	0.231161	0.0261385	0.248607	0.110169	0.0139245	0.767478	0.0927524	0.0825659	0.0597664	0.13682
YGL103W	0.0982396	0.121134	0.00211692	0.112776	0.108926	0.506874	0.542982	2.30699e-05	0.085655	0.114882	0.0198985	0.0147155	0.0205158	1	0.847671	0.91291	0.840907	0.733811	0.291397	0.226504	0.0969951	0.740744	0.236326	0.742857	0.426737	0.266408	0.457698	0.624706	0.3604	0.320418	0.370136	0.374044	0.258827	0.144873	0.730275	0.26952	0.0854971	0.715948	0.185595	0.271682	0.59975	0.60452	0.114769	0.430129	0.63201	0.553725	0.942911	0.809657	0.65972
YGL111W	0.813121	0.882505	0.331263	0.981491	0.811234	0.588705	0.516178	0.318335	0.433102	0.664895	0.4317	0.928656	0.998262	0.658137	0.257343	0.232501	0.855818	0.712542	0.802197	0.351779	0.323589	0.0400812	0.873885	0.542931	0.850661	0.899867	0.603623	0.980049	0.624382	0.47307	0.62032	0.852641	0.693809	0.531483	0.049581	0.999496	0.468682	0.120732	0.613308	0.547798	0.815767	0.859033	0.495884	0.472639	0.0843087	0.581037	0.672911	0.336531	0.905259
YGL112C	0.602089	0.880075	0.0292135	0.471369	0.148796	0.000115075	0.860044	0.000265177	0.326777	0.201145	0.189423	0.410116	0.509393	1	0.547002	0.446454	0.868201	0.289992	0.884276	0.012029	0.00945529	0.542708	0.835831	0.186966	0.401997	0.850312	0.27913	0.720208	0.255395	0.779273	0.984501	0.913972	0.928539	0.933207	0.83749	0.677856	0.00685625	0.705274	0.343612	0.713949	0.475095	0.904432	0.0649911	0.942523	0.0557016	0.965979	0.344666	0.713003	0.418985
YGL113W	0.741741	0.700567	0.891092	0.525956	0.917034	0.487142	0.486695	0.083129	0.739431	0.421857	0.854977	0.716688	0.614053	0.523981	0.530951	0.491841	0.583673	0.551751	0.618668	0.0722918	0.0609475	0.0450192	0.243669	0.0541703	0.508457	0.228452	0.655552	0.675193	0.680732	0.0195048	0.00553132	0.951177	0.97323	0.495909	0.290422	0.520694	0.109562	0.0782298	0.487635	0.276649	0.449441	0.322395	0.834463	0.168135	0.553108	0.248775	0.920651	0.330816	0.756302
YGL116W	0.627193	0.60343	0.63867	0.869081	0.372966	0.112436	0.0252905	0.000267974	0.78451	0.0157827	0.944501	0.850138	0.960689	0.581654	0.0516386	0.0580471	0.0686481	0.0162374	0.495099	0.0205872	0.0236789	0.0175474	0.381376	0.0165526	0.126615	0.51965	0.136135	0.0546555	0.197098	0.291483	0.986573	0.242473	0.168674	0.589385	0.0266878	0.774675	0.0507374	0.080933	0.0389083	0.0841799	0.280848	0.663511	0.0543149	5.79679e-05	0.00313662	0.122651	0.170998	0.080298	0.337007
YGL120C	0.421042	0.397824	0.4985	0.421711	0.460858	0.817636	0.67243	0.922406	0.950827	0.935287	0.550963	0.855588	1	1	0.988111	0.92077	0.781908	0.339769	0.391504	0.107415	0.0909865	0.0227119	0.636861	0.508628	0.268729	0.495906	0.207719	0.183871	0.0637635	0.0179773	0.163166	0.276014	0.335435	0.508794	0.415647	0.678133	0.110495	0.362554	0.609272	0.365871	0.157976	0.54686	0.386778	0.691985	0.172719	0.195147	0.272527	0.466855	0.206724
YGL122C	0.600478	0.606836	0.679726	0.772095	0.48408	0.306378	0.646061	0.850336	0.239665	0.116955	0.176111	0.296526	0.274685	0.669053	0.194855	0.194815	0.417039	0.424389	0.433638	0.645091	0.472643	0.926	0.967241	0.800888	0.760104	0.874916	0.488871	0.697048	0.125027	0.249157	0.090338	0.588633	0.520368	0.614136	0.797578	0.848325	0.447745	0.790036	0.831396	0.715968	0.819652	0.433298	0.70935	0.383768	0.30299	0.67393	0.599249	0.73487	0.998998
YGL123W	0.960874	0.919311	0.936844	0.609898	0.567335	0.0535823	0.779913	0.32438	0.450551	0.920374	0.578669	0.89452	1	1	0.121223	0.134556	0.56076	0.0365904	0.343408	0.000394463	0.000467337	0.135741	0.858492	0.573185	0.823937	0.763732	0.905811	0.67351	0.563174	0.683872	0.958691	0.202069	0.17333	0.434174	0.085598	0.969488	0.00140023	0.0990756	0.966066	0.97555	0.738076	0.250268	0.988969	0.0139398	0.314236	0.104389	0.216174	0.737837	0.227412
YGL128C	0.561946	0.515153	0.936096	0.32009	0.808517	0.25218	0.423629	0.688591	0.494189	0.535533	0.382788	0.196572	0.258864	1	0.742264	0.75115	0.626258	0.169671	0.595101	0.265272	0.196685	0.375318	0.557894	0.47141	0.988992	0.440497	0.580367	0.65695	0.394411	0.522082	0.41385	0.67142	0.644633	0.516864	0.795752	0.914672	0.189508	0.86208	0.312193	0.285993	0.377358	0.185869	0.827305	0.908536	0.477585	0.437941	0.156507	0.872968	0.213007
YGL130W	0.606136	0.654835	0.479057	0.690446	0.628195	0.729489	0.602146	0.656035	0.460922	0.503531	0.324026	0.330445	0.317919	0.735074	0.857256	0.806198	0.633533	0.361658	0.0846352	0.0479944	0.121026	0.222362	0.553368	0.48837	0.235029	0.626601	0.382411	0.22703	0.248153	0.572415	0.761968	0.0773145	0.0876371	0.115889	0.470406	0.842943	0.166384	0.231355	0.291449	0.382692	0.162496	0.8627	0.100574	0.205095	0.687169	0.289725	0.681992	0.772545	0.554387
YGL137W	0.616621	0.470296	0.540975	0.281842	0.999338	0.0723911	0.72254	0.941707	0.493456	0.641574	0.394952	0.939513	0.875207	1	0.484766	0.530917	0.965535	0.865246	0.650317	0.663338	0.339334	0.349809	0.908011	0.0352809	0.108314	0.95584	0.138523	0.0172384	0.0285173	0.321295	0.734986	0.897595	0.832177	0.599081	0.690641	0.504593	0.541819	0.117346	0.0701038	0.236051	0.235562	0.227049	0.105222	0.0604088	0.149803	0.709775	0.509123	0.0692246	0.390894
YGL142C	0.343246	0.454146	0.000587058	0.466031	0.284399	0.304663	0.0769919	0.111137	0.145918	0.00149236	0.446519	0.621302	0.550999	1	0.00167799	0.00174444	0.00709967	0.0213818	0.184619	0.624502	0.342791	0.560625	0.262405	0.166223	0.133629	0.413992	0.32194	0.0737523	0.22817	0.727602	0.487613	0.204997	0.236337	0.22009	0.785392	0.965135	0.323481	0.686611	0.339364	0.448134	5.00419e-06	0.208872	0.837894	0.432745	0.949364	0.357674	0.340819	0.0548665	0.345613
YGL145W	0.593038	0.507752	0.98748	0.307166	0.924779	0.134609	0.832828	0.953461	0.312494	0.177764	0.223204	0.548869	0.48923	1	0.626714	0.636412	0.745752	0.829169	0.372307	0.284845	0.450604	0.29959	0.656541	0.256433	0.454223	0.736431	0.290604	0.218866	0.100809	0.89454	0.838736	0.455768	0.479855	0.647864	0.320422	0.399375	0.438505	0.521064	0.00588496	0.00263872	0.252583	0.00245593	0.112322	0.375039	0.658868	0.470378	0.963019	0.478467	0.960599
YGL150C	0.0240449	0.0221308	0.884607	0.00564412	0.094453	0.28959	0.348733	0.123755	0.191518	0.0228207	0.817308	0.542456	0.653831	1	0.109077	0.104987	0.135708	0.309264	0.186689	0.0432967	0.167508	0.640849	0.0116044	0.38895	0.420529	0.029845	0.424503	0.92158	0.770329	0.14182	0.949256	0.380901	0.281117	0.203319	0.987838	0.550331	0.192425	0.745432	0.696292	0.653705	0.470179	0.938538	0.485836	0.0107414	0.0945853	0.517436	0.335974	0.314759	0.690629
YGL155W	0.174625	0.131262	0.272115	0.0791605	0.305919	0.397437	0.871772	0.161062	0.53907	0.649743	0.868387	0.606606	0.659899	1	0.746861	0.63276	0.191887	0.0627499	0.99574	0.972615	0.874563	0.317508	0.0787564	0.391023	0.171592	0.0903977	0.454462	0.196288	0.921138	0.654349	0.159591	0.980251	0.889922	0.63294	0.0973522	0.588803	0.921227	0.650791	0.78524	0.962088	0.71088	0.815421	0.901947	0.902726	0.55545	0.766188	0.868887	0.63421	0.165872
YGL169W	0.745981	0.872603	0.253705	0.780673	0.441899	0.0472891	0.46267	0.91654	0.308692	0.0964584	0.532195	0.713356	0.811661	0.721606	0.771262	0.743432	0.730973	0.986147	0.751722	0.529096	0.528255	0.98836	0.919473	0.413667	0.453137	0.985712	0.668097	0.399555	0.635216	0.561104	0.640014	0.682719	0.6997	0.830798	0.209035	0.619852	0.517012	0.975057	0.111191	0.140009	0.268399	0.225818	0.609639	0.191849	0.959241	0.599878	0.943489	0.0376191	0.899642
YGL171W	0.296331	0.282097	0.962854	0.266788	0.346022	0.924686	0.587902	0.822431	0.462793	0.0396677	0.319042	0.713356	0.639557	1	0.290938	0.369536	0.453808	0.131329	0.673915	0.0253817	0.0195331	0.269183	0.434214	0.710884	0.913662	0.425619	0.905319	0.859577	0.79341	0.774319	0.901261	0.90728	0.887324	0.552294	0.332555	0.874155	0.0133979	0.339554	0.197637	0.176819	0.458459	0.0589736	0.573967	0.106133	0.0584145	0.257031	0.305488	0.474517	0.0183097
YGL172W	0.365032	0.23543	0.221156	0.0249196	0.837828	8.73363e-05	0.184363	0.953461	0.81066	0.822632	0.83974	0.965566	0.594781	0.105329	0.8982	0.821341	0.744487	0.462228	0.873632	0.945313	0.970799	0.840082	0.138793	0.371295	0.8126	0.263758	0.871398	0.812858	0.722457	0.672546	0.348387	0.907744	0.972556	0.954454	0.987126	0.269073	0.99555	0.80351	0.388158	0.623399	0.975715	0.969979	0.590291	0.0604433	0.966433	0.21712	0.756847	0.88626	0.654151
YGL201C	0.351116	0.278126	0.923481	0.140145	0.631863	0.0941833	0.561993	0.742583	0.502639	0.664047	0.386479	0.602051	0.788865	0.493759	0.776167	0.705196	0.43984	0.611701	0.167877	0.283812	0.206608	0.0742849	0.332402	0.41775	0.874493	0.373742	0.998411	0.707036	0.943266	0.414695	0.228808	0.120364	0.153684	0.405931	0.12676	0.938529	0.177427	0.743263	0.0323462	0.0269618	0.436414	0.0274308	0.377487	0.0356692	0.494572	0.167766	0.441295	0.777359	0.607462
YGL207W	0.06131	0.0599779	0.873383	0.102706	0.0413649	0.120558	0.96961	0.453552	0.129647	0.57656	0.0330295	0.2397	0.189645	1	0.238284	0.19705	0.444367	0.282562	0.0845335	0.242905	0.803266	0.947564	0.115435	0.480444	0.0986113	0.144198	0.0566962	0.0846646	0.0903234	0.162552	0.0404975	0.0945222	0.0822712	0.0869008	0.318655	0.0543644	0.781288	0.666777	0.0457884	0.0619575	0.317591	0.0225405	0.0953188	0.313882	0.410926	0.651525	0.877626	0.045374	0.13822
YGL225W	0.864611	0.863201	0.893355	0.841838	0.917046	0.61746	0.443789	0.126423	0.0646695	0.352842	0.112984	0.159003	0.263623	0.235797	0.553916	0.618647	0.782954	0.425899	0.920539	0.306773	0.224907	0.241117	0.936675	0.815183	0.825699	0.982849	0.392536	0.51172	0.27092	0.767871	0.176183	0.885622	0.921328	0.95327	0.91156	0.807756	0.333622	0.105459	0.0233989	0.0119497	0.194168	0.0165919	0.0298073	0.661979	0.776478	0.389255	0.207099	0.128319	0.0984193
YGL233W	0.683436	0.607855	0.221935	0.205006	0.751796	0.00338673	0.217135	0.336228	0.395859	0.806303	0.411126	0.714144	0.623689	1	0.629777	0.61765	0.89101	0.405278	0.636125	0.474214	0.307569	0.0434519	0.573232	0.161776	0.990855	0.640084	0.632979	0.887835	0.6527	0.728705	0.781619	0.455316	0.429809	0.415507	0.838581	0.458621	0.332886	0.6418	0.0181547	0.019354	0.370914	0.00590055	0.0207784	0.389162	0.99151	0.671186	0.806212	0.122246	0.665627
YGL238W	0.75533	0.77624	0.213389	0.997357	0.591227	0.260179	0.257147	0.193023	0.0184433	0.217301	0.0238053	0.0449773	0.0307176	1	0.979759	0.948474	0.458141	0.73736	0.855012	0.0470676	0.0686581	0.663905	0.735157	0.291078	0.618082	0.679884	0.676637	0.661487	0.542576	0.235452	0.265365	0.821579	0.911853	0.872891	0.625038	0.96707	0.0515877	0.526219	0.245357	0.236108	0.989338	0.265086	0.441126	0.636068	0.958625	0.163939	0.229408	0.0359535	0.60909
YGL239C	0.497222	0.579153	0.882336	0.759474	0.306147	0.109669	0.808674	0.887615	0.608778	0.970749	0.832041	0.656256	0.623843	0.707913	0.832029	0.927278	0.773496	0.565873	0.117679	0.259429	0.542229	0.443745	0.823543	0.956305	0.717407	0.886911	0.965761	0.737216	0.516382	0.58825	0.92393	0.199986	0.21705	0.107711	0.594285	0.4747	0.624078	0.386217	0.948226	0.876258	0.868296	0.585937	0.828119	0.963097	0.753095	0.86174	0.545529	0.870843	0.789142
YGL245W	0.643975	0.660665	0.88563	0.795284	0.56413	0.392498	0.339388	0.284872	0.154897	0.231087	0.300834	0.809786	0.96017	0.284773	0.144821	0.163799	0.371456	0.901621	0.647757	0.808325	0.793574	0.182483	0.532427	0.225568	0.395005	0.629082	0.905557	0.389146	0.947678	0.830005	0.301971	0.473837	0.558429	0.754637	0.437369	0.832045	0.972704	0.070979	0.181553	0.186686	0.783357	0.269481	0.199473	0.859993	0.0675197	0.556723	0.94466	0.0340387	0.902677
YGL247W	0.0678769	0.0787343	0.0324158	0.106362	0.061237	0.22193	0.642794	0.585422	0.381598	0.938511	0.893255	0.549107	0.467756	1	0.668164	0.704454	0.59182	0.778462	0.200095	0.684523	0.734312	0.401586	0.0794478	0.208428	0.0247736	0.113685	0.0549738	0.0363983	0.0398352	0.459648	0.144173	0.189657	0.156465	0.340917	0.0727579	0.621332	0.778281	0.580183	0.00374305	0.00739247	0.677219	0.0135614	0.015446	0.789164	0.785057	0.950668	0.208129	0.287848	0.0320063
YGR002C	0.615413	0.704294	0.434341	0.858988	0.508042	0.290868	0.394355	0.897238	0.184249	0.947051	0.280592	0.212318	0.230381	0.814442	0.611084	0.632208	0.881018	0.396053	0.509048	0.795582	0.406181	0.766708	0.321059	0.0138358	0.0593795	0.386886	0.0865986	0.0744566	0.0510171	0.299932	0.668309	0.581449	0.57082	0.664834	0.69967	0.79519	0.604744	0.0332468	0.847856	0.988049	0.842607	0.668134	0.65104	0.263391	0.531338	0.604266	0.77525	0.119682	0.954078
YGR005C	0.745894	0.939487	0.388176	0.521635	0.317576	0.00235546	0.918401	0.670829	0.399174	0.735233	0.509974	0.197634	0.150581	1	0.430088	0.390778	0.536352	0.691778	0.927682	0.655238	0.845689	0.203874	0.638321	0.97844	0.204108	0.645669	0.407305	0.118927	0.222635	0.0569051	0.149032	0.813282	0.850377	0.867872	0.403729	0.633216	0.756903	0.222534	0.44974	0.641258	0.122997	0.749836	0.345806	0.389201	0.742133	0.485588	0.515645	0.294526	0.357592
YGR009C	0.781606	0.89485	0.88632	0.992085	0.773685	0.492696	0.176061	0.617269	0.780841	0.170105	0.799827	0.624688	0.540263	1	0.277235	0.242235	0.0692693	0.475382	0.60583	0.621863	0.312189	0.730375	0.786001	0.400113	0.524841	0.838055	0.867564	0.438261	0.660964	0.16545	0.495571	0.53833	0.534958	0.414865	0.843428	0.805439	0.435881	0.128824	0.401884	0.443305	0.726531	0.507105	0.380728	0.318356	0.691003	0.837941	0.0210869	0.0161559	0.0144983
YGR013W	0.850765	0.982041	0.814082	0.660496	0.55567	0.0484409	0.291216	0.246757	0.260302	0.610844	0.269987	0.120619	0.0897426	1	0.720572	0.822691	0.290823	0.28047	0.742149	0.912662	0.938882	0.164801	0.830128	0.565378	0.529476	0.839264	0.659183	0.535988	0.43036	0.784729	0.992917	0.914553	0.865456	0.684747	0.139675	0.0756483	0.988603	0.447431	0.117897	0.0902406	0.581348	0.108384	0.155238	0.422258	0.563227	0.00514999	0.180643	0.051365	0.0618053
YGR024C	0.0940821	0.109774	0.04344	0.193086	0.0687912	0.0976416	0.00390499	0.677224	0.954678	0.485061	0.488369	0.583933	0.636539	0.707913	0.663662	0.619654	0.624642	0.860836	0.486478	0.00833768	0.0114062	0.124478	0.121845	0.15409	0.110606	0.151978	0.0821799	0.122423	0.224668	0.892463	0.559082	0.698844	0.784403	0.448173	0.549509	0.960497	0.0245947	0.164026	0.403847	0.419251	0.985592	0.403402	0.645968	0.660283	0.868928	0.44858	0.0363363	0.486512	0.674705
YGR029W	0.495993	0.639034	0.00817307	0.900585	0.170687	0.00412081	0.0862983	0.0739218	0.0412253	0.491225	0.109766	0.128476	0.0962175	1	0.32365	0.287766	0.000427077	0.0530534	0.200714	0.781628	0.712926	0.071371	0.716113	0.192785	0.0148672	0.652835	0.0132281	0.00207792	0.000979808	0.0698453	0.177383	0.187575	0.191499	0.184589	0.50589	0.391117	0.671711	0.964678	0.110263	0.0586775	0.809722	0.00968394	0.512087	0.688844	0.00553687	0.758764	0.167625	0.024844	0.0405008
YGR030C	0.631862	0.818823	0.906898	0.623639	0.216161	0.00127823	0.759436	0.57517	0.0947916	0.460279	0.196455	0.0698267	0.0498682	1	0.987904	0.991741	0.868728	0.688984	0.618585	0.583614	0.505764	0.481389	0.75929	0.0365156	0.0208085	0.678986	0.0371959	0.00755338	0.00739027	0.735349	0.536687	0.775797	0.784392	0.72681	0.931897	0.920285	0.517879	0.709489	0.88244	0.820408	0.742554	0.799041	0.866728	0.695986	0.672852	0.435504	0.0550996	0.0389224	0.251927
YGR046W	0.432545	0.543433	0.817974	0.983306	0.230387	0.0129	0.0606334	0.97065	0.351682	0.0420441	0.535122	0.450492	0.930734	0.0139664	0.0163438	0.00911252	0.000413978	0.144473	0.00500404	0.230417	0.879447	0.000207032	0.848399	0.573279	0.729673	0.856109	0.832663	0.935054	0.700537	0.381415	0.330943	0.00665965	0.0053392	0.0061668	0.140219	0.0932386	0.918618	0.741691	0.0192597	0.0190537	0.863294	0.117558	0.0948629	0.0802278	0.315124	0.956317	0.382559	0.945571	0.200036
YGR047C	0.523804	0.490848	0.605628	0.397465	0.595635	0.720999	0.953047	0.878944	0.165601	0.927867	0.0946014	0.206608	0.162532	1	0.769578	0.819281	0.741405	0.267135	0.396878	0.7917	0.978866	0.200733	0.648211	0.509728	0.621637	0.438022	0.73452	0.572024	0.994582	0.420731	0.995574	0.746516	0.782369	0.493389	0.35033	0.890681	0.849279	0.192705	0.632411	0.612718	0.560066	0.695447	0.547884	0.774721	0.344381	0.0731379	0.3961	0.231667	0.420212
YGR048W	0.90606	0.968624	0.421614	0.590145	0.57477	0.0483498	0.310306	0.57094	0.436748	0.406814	0.503677	0.319751	0.533592	0.153202	0.0321095	0.038371	0.197357	0.00345697	0.184529	0.36054	0.597712	0.173705	0.36247	0.137662	0.707836	0.675418	0.703254	0.387209	0.670837	0.465371	0.581612	0.28065	0.240162	0.205538	0.848107	0.507402	0.791651	0.13454	0.817297	0.655252	0.000736598	0.384538	0.535157	0.283026	0.760143	0.103829	0.0375129	0.995067	0.114333
YGR060W	0.448843	0.487795	0.200636	0.832678	0.267279	0.0376959	0.611956	0.075096	0.416781	0.786609	0.713319	0.882705	0.791513	1	0.839953	0.77173	0.340159	0.44417	0.666483	0.644422	0.9825	0.886183	0.453149	0.0884758	0.0980214	0.465996	0.19225	0.117807	0.138533	0.745079	0.327236	0.807263	0.602669	0.894475	0.291289	0.18252	0.909641	0.499952	0.954994	0.96134	0.138	0.695711	0.324837	0.466778	0.252344	0.655017	0.458707	0.167628	0.801339
YGR065C	0.145327	0.168888	0.642396	0.313082	0.0868181	0.0598015	0.299956	0.606243	0.378864	0.306532	0.984709	0.913179	0.981816	0.661791	0.867659	0.868365	0.931331	0.320224	0.223251	0.86791	0.415767	0.0500039	0.115288	0.0554316	0.0713854	0.103332	0.133905	0.261954	0.288045	0.628519	0.377162	0.238554	0.194202	0.214824	0.289209	0.11851	0.559876	0.138765	0.941326	0.89888	0.346931	0.935241	0.693783	0.316699	0.896059	0.421481	0.790437	0.170444	0.885363
YGR073C	0.641981	0.624855	0.881164	0.640965	0.596433	0.734155	0.13852	0.126423	0.117914	0.804259	0.335769	0.538463	0.586375	0.721606	0.488441	0.488826	0.727842	0.0313972	0.22945	0.202423	0.0486018	0.161435	0.551184	0.531987	0.255589	0.487829	0.323781	0.187462	0.165443	0.556867	0.682998	0.168698	0.195865	0.102651	0.968853	0.197601	0.059486	0.630212	0.41449	0.267627	0.209917	0.592759	0.126344	0.719626	0.564784	0.485015	0.24032	0.490294	0.191014
YGR074W	0.533331	0.492886	0.44996	0.251294	0.781463	0.159617	0.741985	0.121002	0.353816	0.406331	0.244392	0.469913	0.397081	1	0.131538	0.117753	0.0626536	0.113906	0.994284	0.516048	0.426436	0.255056	0.911346	0.0181327	0.245731	0.866994	0.473074	0.144587	0.25656	0.563891	0.200701	0.889141	0.795565	0.656882	0.124936	0.472579	0.467601	0.402032	0.117742	0.16278	0.0475881	0.247252	0.239097	0.871892	0.687708	0.00121236	0.225366	0.327419	0.346238
YGR075C	0.288278	0.262926	0.346659	0.247366	0.352525	0.896935	0.116864	0.53031	0.157545	0.493025	0.615637	0.944287	0.829974	0.0429509	0.0468222	0.0573854	0.019255	0.0024589	0.721217	0.755314	0.416374	0.906513	0.249285	0.650634	0.481966	0.272736	0.622499	0.97562	0.7828	0.391286	0.642807	0.588652	0.638804	0.84945	0.244849	0.939388	0.570009	0.0760138	0.170819	0.267709	0.694714	0.241322	0.0148037	0.000537414	0.820404	0.295679	0.873595	0.196733	0.549215
YGR082W	0.209775	0.1923	0.327437	0.155468	0.262531	0.900095	0.0302887	0.10076	0.0974329	0.386424	0.0463693	0.0802419	0.0998734	0.721606	0.457762	0.509889	0.258222	0.937525	0.854509	0.0791245	0.0683467	0.0333898	0.122593	0.233737	0.023209	0.126183	0.0710692	0.00256825	0.09639	0.0957696	0.528515	0.688457	0.696203	0.952211	0.458429	0.518889	0.0886909	0.427441	0.609095	0.745608	0.454546	0.268732	0.864691	0.377617	0.514542	0.902413	0.742233	0.188069	0.353647
YGR083C	0.437605	0.379996	0.733136	0.325727	0.581829	0.63704	0.771947	0.828217	0.271677	0.840577	0.148507	0.548421	0.469132	1	0.553229	0.527253	0.154938	0.493964	0.957884	0.000774701	0.00063727	0.746316	0.459467	0.920224	0.772563	0.402549	0.631284	0.6252	0.807962	0.571897	0.91822	0.792779	0.965971	0.909872	0.899436	0.545697	0.000659929	0.785179	0.0560617	0.0584693	0.590164	0.076345	0.154582	0.27817	0.520339	0.375649	0.93488	0.157567	0.408965
YGR090W	0.84571	0.972841	0.262394	0.552075	0.45845	0.00868168	0.71859	0.544484	0.257372	0.437598	0.267838	0.828252	0.738623	1	0.456507	0.354971	0.411456	0.47313	0.900674	0.823355	0.637382	0.874573	0.452326	0.43112	0.966115	0.6064	0.905337	0.86886	0.723856	0.339434	0.510547	0.992106	0.845425	0.950618	0.396767	0.195797	0.754922	0.226482	0.790474	0.588607	0.782797	0.795231	0.395532	4.85562e-15	0.260976	0.99517	0.739962	0.450386	0.926214
YGR091W	0.9159	0.882514	0.391023	0.915417	0.931854	0.934784	0.396124	0.968148	0.893027	0.687566	0.909925	1	1	1	0.852735	0.788358	0.0943339	0.581794	0.788271	0.848346	0.833646	0.641468	0.863624	0.764963	0.716922	0.980897	0.783942	0.612315	0.767611	0.939832	0.55619	0.45284	0.519785	0.643415	0.887041	0.534358	0.826993	0.966739	0.959083	0.922483	0.352932	0.833117	0.73478	0.46589	0.568549	0.14844	0.167943	0.61006	0.0257171
YGR094W	0.393547	0.393091	0.986132	0.444705	0.425021	0.795802	0.436415	0.446627	0.0837169	0.192082	0.0818649	0.027342	0.0626493	0.609181	0.489573	0.354483	0.756998	0.651219	0.691208	0.480472	0.733784	0.894153	0.554061	0.979234	0.612118	0.460542	0.585055	0.766578	0.904589	0.718261	0.737627	0.658646	0.684486	0.418655	0.719533	0.0413815	0.646561	0.311976	0.990588	0.879018	0.888768	0.628486	0.440928	0.244073	0.677029	0.916269	0.720877	0.195335	0.96714
YGR095C	0.410828	0.331523	0.601266	0.206941	0.619992	0.335142	0.413148	0.493813	0.650707	0.625292	0.295381	0.745585	0.67951	1	0.737141	0.786988	0.513687	0.576514	0.0075856	0.0117642	0.000804333	0.296362	0.332076	0.924732	0.912745	0.321448	0.746179	0.660364	0.383143	0.822287	0.037343	0.0207392	0.0233075	0.0577457	0.122303	0.664836	0.000528323	0.605569	0.656615	0.584121	0.0497655	0.746683	0.513751	0.0523536	0.934169	0.669578	0.577599	0.971911	0.854991
YGR098C	0.602765	0.56134	0.841734	0.338044	0.874761	0.249666	0.731004	0.903681	0.15309	0.0143938	0.140601	0.449595	0.644389	0.462559	0.296403	0.404658	0.0296593	0.082001	0.243621	0.755193	0.439761	0.538874	0.359318	0.614697	0.932925	0.362484	0.900663	0.767729	0.98378	0.224434	0.11599	0.213024	0.235394	0.304632	0.787948	0.544489	0.477369	0.860683	0.909745	0.737452	0.7948	0.722722	0.644143	0.933375	0.631927	0.0299001	0.953512	0.0753985	0.981498
YGR099W	0.709285	0.667155	0.914374	0.626735	0.809496	0.651661	0.258591	0.0812031	0.93807	0.20563	0.929983	1	0.704293	0.141354	0.222136	0.21116	0.070046	0.0100938	0.925579	0.534572	0.625039	0.414385	0.65113	0.804654	0.832541	0.701573	0.980992	0.939958	0.861542	0.561317	0.73621	0.761987	0.776787	0.964651	0.596666	0.898623	0.538969	0.396785	0.541872	0.517706	0.952787	0.156353	0.627879	0.410774	0.130904	0.926168	0.3523	0.197408	0.390545
YGR103W	0.705817	0.71239	0.348247	0.34364	0.856775	0.0465381	0.895772	0.78734	0.646365	0.797463	0.503839	0.0984254	0.108545	1	0.344104	0.386575	0.138781	0.232122	0.881187	0.983587	0.988223	0.696827	0.199316	0.141778	0.491343	0.280968	0.530245	0.541927	0.640105	0.0523578	0.753006	0.953169	0.845678	0.941602	0.764022	0.804833	0.921522	0.718647	0.0275299	0.0120775	0.937946	0.00858054	0.0230249	0.324009	0.0472072	0.00383903	0.895287	0.779487	0.521127
YGR113W	0.728485	0.740547	0.687061	0.855743	0.67211	0.630787	0.823139	0.153834	0.0560252	0.109075	0.0655192	0.108713	0.0865816	1	0.0577519	0.0412952	0.853698	0.721968	0.948354	0.228065	0.229082	0.466383	0.634743	0.0611401	0.518559	0.835815	0.666577	0.402857	0.512049	0.11594	0.331111	0.738715	0.876199	0.87279	0.893263	0.786567	0.206403	0.525825	0.205389	0.220891	0.349649	0.235763	0.498678	0.293321	0.375606	0.594453	0.58221	0.276621	0.727038
YGR114C	0.158766	0.137913	0.388359	0.120813	0.19841	0.948919	0.868746	0.754102	0.270009	0.0676755	0.158481	0.299229	0.442029	0.528221	0.135218	0.131251	0.0212165	0.0584246	0.488714	0.470425	0.89208	0.858912	0.234533	0.734244	0.635046	0.18195	0.459339	0.729061	0.547748	0.511764	0.984037	0.268465	0.296092	0.959619	0.0123827	0.424715	0.85979	0.585169	0.16201	0.183133	0.744696	0.273606	0.167402	0.21849	0.398591	0.345416	0.102923	0.563837	0.704877
YGR115C	0.161621	0.135322	0.547268	0.124267	0.180404	0.954135	0.771397	0.769643	0.293846	0.833968	0.133609	0.437538	0.628636	0.467078	0.654904	0.521898	0.647611	0.591713	0.186483	0.328075	0.671827	0.0690967	0.569386	0.0363473	0.94173	0.503434	0.872595	0.784942	0.895619	0.00486426	0.0143025	0.0572877	0.0928862	0.313621	0.0426756	0.451363	0.692012	0.878004	0.159821	0.133331	0.370638	0.794553	0.0561647	0.0525404	0.706884	0.105607	0.691164	0.0219126	0.958509
YGR116W	0.893537	0.827591	0.944081	0.651435	0.929812	0.356845	0.747839	0.288136	0.508765	0.149159	0.548251	0.798677	0.827507	0.973616	0.0459873	0.0509047	0.0460868	0.296413	0.00364442	0.321521	0.885683	0.00883759	0.50472	0.325266	0.633841	0.749468	0.946585	0.232497	0.768694	0.883492	0.635559	0.00181084	0.00174094	0.0210403	0.0124429	0.386576	0.806359	0.639167	0.349857	0.424269	0.065222	0.517205	0.361006	0.187184	0.0949359	0.243725	0.8469	0.744089	0.98369
YGR119C	0.884548	0.83042	0.243242	0.269198	0.264137	0.000164561	0.233072	0.0693671	0.752019	0.148674	0.860417	0.921195	0.777534	1	0.724299	0.752675	0.188877	0.101371	0.864909	0.248994	0.222367	0.112578	0.197285	0.374374	0.717985	0.258342	0.629442	0.611207	0.203942	0.474538	0.120292	0.709916	0.765977	0.768239	0.519519	0.283635	0.190033	0.905875	0.0300804	0.0555294	0.573421	0.122766	0.0872248	0.183499	0.204252	0.0515632	0.587928	0.804179	0.982085
YGR120C	0.552703	0.524609	0.161898	0.365137	0.747369	0.491236	0.83933	0.949863	0.623728	0.337973	0.515566	0.783013	0.648844	1	0.385332	0.351505	0.548891	0.134996	0.891636	0.331344	0.283064	0.813255	0.51431	0.927895	0.940653	0.65272	0.997235	0.900742	0.73903	0.637803	0.716006	0.996126	0.945937	0.831323	0.529159	0.892436	0.366288	0.51236	0.545821	0.288926	0.71876	0.244996	0.922545	0.773813	0.28294	0.16505	0.396649	0.17474	0.28556
YGR128C	0.356381	0.360813	0.583922	0.304695	0.456197	0.815624	0.189541	0.422331	0.455157	0.00379474	0.430565	0.807397	0.946514	1	0.0412818	0.048905	0.0265002	0.00295686	0.969231	0.00328298	0.000381756	0.426486	0.372832	0.759969	0.798042	0.291662	0.555114	0.910942	0.423332	0.857071	0.739503	0.712834	0.9	0.669299	0.278128	0.554653	0.00148586	0.0274648	0.733661	0.721964	0.931038	0.649087	0.61911	0.171085	0.0972587	0.179287	0.672824	0.765	0.652271
YGR140W	0.325437	0.307577	0.999279	0.210624	0.522097	0.475193	0.805618	0.0254318	0.543428	0.311395	0.444215	0.369899	0.468851	1	0.176832	0.197316	0.310011	0.0519612	0.057807	0.318113	0.84227	0.296526	0.303646	0.87739	0.266141	0.353662	0.359828	0.176037	0.152424	0.144298	0.093353	0.0706876	0.0973657	0.0817102	0.509147	0.270914	0.743402	0.853165	0.349027	0.321042	0.250449	0.306427	0.351119	0.84365	0.472003	0.690601	0.25437	0.786967	0.900756
YGR145W	0.337876	0.464671	0.297023	0.835352	0.11334	0.00719616	0.996796	0.871149	0.735149	0.273232	0.881199	1	0.525615	0.00950037	0.00126772	0.000829139	0.0031188	0.0176097	0.271822	0.807056	0.715983	0.0339394	0.745332	0.458469	0.25686	0.643306	0.319873	0.399835	0.295107	0.563591	0.564856	0.231506	0.20963	0.361681	0.266962	0.276032	0.689165	0.862015	0.704909	0.421429	0.0150022	0.0695874	0.649686	7.21644e-05	0.300541	0.849174	0.00335561	0.61138	0.00032646
YGR147C	0.622973	0.575058	0.832859	0.311733	0.985856	0.0965751	0.252192	0.212415	0.386362	0.642418	0.297377	0.452235	0.478921	1	0.287392	0.306074	0.0920227	0.20246	0.144078	0.884636	0.559283	0.00582669	0.20894	0.222036	0.607942	0.391181	0.976033	0.283978	0.507681	0.583198	0.994393	0.0844489	0.045671	0.206437	0.0173497	0.000946174	0.661673	0.274113	0.303633	0.28872	0.324654	0.110149	0.829909	0.996206	0.0473595	0.894314	0.767116	0.596053	0.809788
YGR156W	0.479763	0.444116	0.914855	0.468624	0.532286	0.893197	0.357244	0.287582	0.798565	0.173535	0.954361	0.862076	1	1	0.0714051	0.0778779	0.0470642	0.000872129	0.483225	0.0685923	0.0150801	0.511462	0.701994	0.493437	0.75198	0.684446	0.563264	0.258168	0.443637	0.749683	0.299684	0.407213	0.389952	0.397361	0.50044	0.770461	0.0246026	0.229367	0.84874	0.838671	0.2047	0.986467	0.768435	0.515995	0.0500027	0.894258	0.0222815	0.342581	0.261543
YGR158C	0.164578	0.169391	0.586354	0.148123	0.212295	0.875747	0.391698	0.329608	0.109451	0.0671215	0.0622756	0.0426517	0.0372868	0.628336	0.0465689	0.0697464	0.0380652	0.413318	0.538671	0.00956503	0.00738421	0.49319	0.285988	0.738411	0.268271	0.16592	0.100903	0.368022	0.0476318	0.0675689	0.386289	0.630095	0.680719	0.839479	0.722884	0.751085	0.0102246	0.174426	0.540537	0.774793	0.215529	0.383639	0.558229	0.0804607	0.113343	0.523399	0.784375	0.122023	0.0822635
YGR172C	0.944112	0.970391	0.0858337	0.943667	0.860578	0.642712	0.946347	0.160931	0.298735	0.505835	0.360578	0.310286	0.296865	0.724994	0.982469	0.94817	0.692099	0.918401	0.738219	0.0600325	0.0570731	0.935248	0.643162	0.237604	0.899635	0.769596	0.873379	0.942395	0.733995	0.147009	0.348365	0.778484	0.875409	0.996445	0.6671	0.69171	0.0779765	0.371363	0.13144	0.0667007	0.90661	0.0255604	0.505638	0.613395	0.0819884	0.493045	0.862559	0.699367	0.63249
YGR175C	0.0691235	0.104276	0.175131	0.266637	0.0246588	0.00628973	0.192299	0.589231	0.798018	0.801166	0.568317	0.468052	0.162808	0.0197082	0.115844	0.0759976	0.99344	0.169849	0.364444	0.0204504	0.0606806	0.181106	0.146634	0.183768	0.0588408	0.0838861	0.0130857	0.110284	0.0834211	0.997309	0.655618	0.606655	0.435424	0.146827	0.46978	0.271809	0.0663803	0.893314	0.537721	0.516661	0.0598195	0.377336	0.834511	0.323513	0.0240894	0.142401	0.832949	0.906141	0.473041
YGR179C	0.948109	0.963164	0.202658	0.843208	0.969601	0.68097	0.189416	0.251188	0.45369	0.0155203	0.360403	0.574392	0.695049	1	0.0908463	0.106445	0.0861935	0.0436942	0.557153	0.000512814	0.000480769	0.00318145	0.82522	0.296467	0.895656	0.858973	0.990864	0.962631	0.521569	0.454065	0.189879	0.768285	0.841006	0.259178	0.00221018	0.102449	0.00179364	0.0245223	0.943696	0.643229	0.556635	0.911504	0.776302	0.0979752	0.135438	0.136873	0.701271	0.0848686	0.549452
YGR185C	0.120545	0.132093	0.76614	0.157612	0.105085	0.372837	0.232517	0.158093	0.406315	0.230189	0.95309	0.668864	0.425692	0.13745	0.025177	0.0213928	0.400337	0.189786	0.591889	0.00819407	0.0146883	0.546311	0.277356	0.971996	0.113724	0.19705	0.0877927	0.0321431	0.119965	0.055869	0.24423	0.779064	0.67366	0.439539	0.822968	0.855989	0.0235371	0.609509	0.472768	0.448203	0.0114948	0.49526	0.353907	0.778855	0.00643832	0.0665673	0.695095	0.963346	0.109285
YGR186W	0.675059	0.768989	0.795128	0.925838	0.376181	0.0449346	0.363011	0.1353	0.078875	0.0283674	0.0706798	0.0208627	0.0288093	1	0.25588	0.251246	0.436138	0.105866	0.800782	0.0145932	0.0059846	0.511506	0.829394	0.693403	0.357913	0.958114	0.545494	0.0458299	0.368516	0.140999	0.0346468	0.772754	0.777586	0.808328	0.903433	0.278003	0.0191062	0.0252473	0.642586	0.694887	0.917198	0.868888	0.172806	0.324917	0.0270863	0.508112	0.422541	0.279418	0.842358
YGR190C	0.808649	0.818387	0.595209	0.71955	0.884683	0.878798	0.289739	0.533424	0.568707	0.302363	0.774546	0.581797	0.636324	1	0.970722	0.905513	0.803188	0.659154	0.505413	0.0179755	0.0104435	0.334784	0.445619	0.174339	0.583373	0.694833	0.974249	0.599167	0.965305	0.0460735	0.429482	0.475711	0.465341	0.37869	0.767352	0.9354	0.0126905	0.596382	0.0144862	0.00418235	0.37999	0.00241656	0.212527	0.641887	0.863988	0.2671	0.636066	0.115573	0.513132
YGR191W	0.0327006	0.0386508	0.282548	0.0437541	0.0340373	0.294007	0.253541	0.382809	0.349842	0.15557	0.139835	0.301915	0.369157	0.767789	0.478196	0.511779	0.492904	0.798971	0.0713347	0.353529	0.0681089	0.0134707	0.109691	0.899079	0.458909	0.0858363	0.170967	0.865116	0.420186	0.825385	0.649716	0.0476877	0.0511179	0.0449246	0.465546	0.252315	0.0595759	0.957781	0.620053	0.594504	0.51561	0.401638	0.959704	0.953457	0.774751	0.313034	0.196765	0.64752	0.00322984
YGR195W	0.463219	0.416051	0.49024	0.274757	0.763455	0.24266	0.276533	0.810521	0.439472	0.548945	0.366138	0.804281	0.735203	1	0.0318595	0.0436759	0.0765538	0.177598	0.60342	0.0590343	0.0514978	0.996358	0.812285	0.0375555	0.204746	0.907665	0.133227	0.0448881	0.0297957	0.459272	0.716752	0.594692	0.552344	0.87176	0.26689	0.535442	0.0664576	0.458971	0.801704	0.956957	0.309658	0.501361	0.875597	0.0556121	0.74807	0.691589	0.824629	0.512448	0.921412
YGR198W	0.575522	0.574864	0.37689	0.60811	0.544085	0.599104	0.990052	0.408403	0.184129	0.16837	0.334509	0.643636	0.57074	1	0.196702	0.193573	0.374377	0.580029	0.134771	0.510995	0.826117	0.226724	0.532148	0.53085	0.90851	0.71654	0.961418	0.763492	0.907809	0.443708	0.897271	0.197908	0.170332	0.133743	0.715439	0.953416	0.991634	0.12973	0.833451	0.906647	0.250893	0.481186	0.59981	0.135417	0.283724	0.790763	0.221062	0.404342	0.428503
YGR211W	0.346873	0.347317	0.540303	0.304559	0.431044	0.877792	0.608411	0.713505	0.88645	0.30531	0.674115	1	0.99982	1	0.0761979	0.0803629	0.126806	0.182336	0.842968	0.628035	0.621032	0.849915	0.609163	0.333301	0.866085	0.591822	0.77128	0.885445	0.881082	0.115361	0.282153	0.937534	0.95875	0.711686	0.518521	0.992712	0.634348	0.9848	0.319415	0.23686	0.3175	0.663382	0.184853	0.869896	0.65313	0.268903	0.493317	0.811811	0.0668583
YGR216C	0.29521	0.243343	0.566852	0.152695	0.524553	0.294958	0.141645	0.672682	0.0202206	0.355641	0.0116673	0.00375353	0.00234677	1	0.00845729	0.01113	7.28785e-05	0.00169613	0.607474	0.551671	0.896829	0.00207704	0.19581	0.628265	0.813389	0.238695	0.858308	0.898207	0.586691	0.612175	0.645861	0.333674	0.397008	0.524865	0.395497	0.668183	0.800682	0.416322	0.563381	0.446228	0.279646	0.464714	0.714141	0.213466	0.491593	0.502814	0.00218165	0.0436855	0.0103642
YGR218W	0.168179	0.166401	0.520648	0.087433	0.349914	0.406205	0.92479	0.369564	0.939873	0.895383	0.572326	0.921879	0.854186	1	0.338343	0.254287	0.897625	0.543456	0.847438	0.621826	0.575129	0.700617	0.118571	0.592204	0.318542	0.135509	0.430544	0.312381	0.525845	0.807678	0.487633	0.985679	0.847751	0.733498	0.220839	0.353506	0.599267	0.556481	0.648094	0.621348	0.180774	0.708858	0.608464	0.0336136	0.994992	0.452338	0.389658	0.171503	0.805293
YGR245C	0.776305	0.723937	0.926597	0.729705	0.815655	0.927375	0.919808	0.505869	0.723164	0.4397	0.839638	0.992006	1	1	0.431638	0.41847	0.930692	0.870417	0.866091	0.977344	0.964284	0.754692	0.472386	0.190908	0.808944	0.437597	0.611464	0.903931	0.944747	0.174402	0.347413	0.959799	0.868314	0.98419	0.452906	0.390116	0.879866	0.207181	0.876862	0.9228	0.324264	0.815741	0.289128	0.768631	0.00265078	0.281335	0.18973	0.22629	0.283842
YGR246C	0.581801	0.660286	0.495629	0.740944	0.566892	0.469312	0.291862	0.669161	0.0503418	0.518926	0.125074	0.246291	0.189999	1	0.574691	0.519411	0.474403	0.180593	0.590714	0.652392	0.470163	0.424967	0.846939	0.812069	0.755968	0.942597	0.89566	0.990389	0.905807	0.622599	0.550484	0.818351	0.886846	0.729211	0.630631	0.608375	0.502175	0.86679	0.0240294	0.0505133	0.728583	0.164806	0.0986854	0.113763	0.00733687	0.42782	0.636911	0.0300704	0.457174
YGR251W	0.230885	0.211922	0.350208	0.15198	0.323572	0.739489	0.721049	0.925961	0.337495	0.35325	0.136658	0.301269	0.581307	0.103507	0.10675	0.0860124	0.609698	0.0924715	0.617513	0.10561	0.149188	0.431436	0.510311	0.127284	0.757984	0.468631	0.544333	0.596466	0.586295	0.0115524	0.037103	0.715827	0.506903	0.788943	0.202118	0.862153	0.259303	0.102923	0.975481	0.745399	0.771071	0.39801	0.708157	0.881729	0.225321	0.544509	0.467091	0.0650808	0.92168
YGR253C	0.755882	0.618449	0.7234	0.327335	0.924569	0.0698338	0.0138055	0.395198	0.108124	0.782884	0.10148	0.088115	0.0634484	1	0.286624	0.259992	0.168989	0.24427	0.76579	0.767877	0.627999	0.371016	0.435574	0.939585	0.694651	0.434182	0.988096	0.586121	0.794034	0.775394	0.945153	0.599167	0.724435	0.979008	0.43697	0.982087	0.784773	0.117409	0.436718	0.746481	0.638926	0.785319	0.739147	0.542538	0.189699	0.534094	0.336428	0.0302139	0.496548
YGR264C	0.86252	0.894248	0.769708	0.614192	0.981349	0.38162	0.33686	0.0750501	0.860123	0.478536	0.88055	1	0.984536	1	0.928484	0.918284	0.397451	0.717957	0.591904	0.817962	0.944919	0.788992	0.812577	0.652256	0.980519	0.791003	0.993469	0.913114	0.995885	0.328707	0.29743	0.510201	0.556107	0.942053	0.215194	0.729895	0.921576	0.778478	0.881729	0.954622	0.452828	0.897978	0.780718	0.335529	0.270222	0.655004	0.67638	0.273619	0.263507
YGR265W	0.825666	0.851753	0.272584	0.913406	0.724189	0.648714	0.733196	0.357211	0.748513	0.314911	0.78174	0.739143	0.67046	0.79302	0.867232	0.959515	0.845243	0.772233	0.360189	0.0566362	0.0166153	0.264514	0.696742	0.141509	0.903433	0.842063	0.961721	0.904538	0.793608	0.0799718	0.191346	0.352893	0.352756	0.396612	0.359527	0.423188	0.0184515	0.640659	0.266789	0.200739	0.135302	0.063202	0.917347	0.881945	0.405725	0.480525	0.369192	0.630784	0.202242
YGR267C	0.517526	0.472386	0.558745	0.380277	0.597259	0.677695	0.775078	0.650407	0.449822	0.760342	0.353818	0.96415	0.894778	1	0.0428995	0.03985	0.078687	0.0898926	0.773393	0.0603889	0.189086	0.855459	0.533921	0.599782	0.607481	0.460953	0.598588	0.662849	0.701058	0.78156	0.965304	0.746784	0.727482	0.872134	0.262863	0.827719	0.126213	0.096649	0.225344	0.377672	0.140376	0.680011	0.351892	0.226694	0.331174	0.114209	0.173815	0.419183	0.0498684
YGR274C	0.836599	0.896086	0.00164475	0.138983	0.149126	4.65032e-07	0.475514	0.564755	0.984255	0.2879	0.877576	0.846335	0.719051	0.593555	0.369448	0.331242	0.16901	0.184624	0.945862	0.954533	0.762219	0.0139841	0.160807	0.467244	0.971488	0.0844233	0.602188	0.878784	0.707834	0.0345678	0.0456043	0.452913	0.56381	0.575566	0.0965292	0.17701	0.707363	0.385913	0.468127	0.892128	0.398618	0.632806	0.466654	0.277085	0.406394	0.787107	0.940511	0.0887955	0.509741
YGR277C	0.226653	0.246311	0.53152	0.212909	0.279614	0.818757	0.20946	0.1048	0.525516	0.11219	0.336904	0.986702	1	1	0.377048	0.43988	0.193418	0.324124	0.405178	0.57601	0.875558	0.627119	0.239713	0.644501	0.191009	0.245693	0.271354	0.214631	0.338487	0.371853	0.583664	0.290332	0.324241	0.624313	0.187382	0.439803	0.917218	0.116043	0.601398	0.568639	0.405928	0.351404	0.612589	0.208429	0.338542	0.673583	0.341069	0.52949	0.0393588
YGR278W	0.00283975	0.00440101	0.0503469	0.0240223	0.000667586	0.000602642	0.111703	0.744996	0.825263	0.747704	0.173767	0.837397	0.917329	0.786789	0.112387	0.0973832	0.450339	0.366494	0.0847073	0.0117148	0.141463	0.379051	0.00641422	0.012118	0.00756345	0.0069323	0.00446244	0.036717	0.0264571	0.571984	0.724201	0.0938549	0.0796489	0.0732329	0.41791	0.0428887	0.156401	0.904507	0.407517	0.321043	0.374779	0.152704	0.603343	0.620727	0.50098	0.74047	0.644197	0.432829	0.0321522
YGR280C	0.927153	0.783791	0.184786	0.517237	0.788398	0.110682	0.355867	0.565598	0.519665	0.295065	0.611236	0.909602	0.834988	1	0.111132	0.108548	0.118103	0.401165	0.840151	0.824546	0.828643	0.394319	0.73306	0.523172	0.674713	0.613654	0.946448	0.539031	0.863532	0.491526	0.778545	0.74004	0.745972	0.761184	0.892919	0.745247	0.913692	0.547967	0.45066	0.466201	0.915396	0.721063	0.227681	0.101359	0.66365	0.3269	0.424201	0.403779	0.0813781
YHL015W	0.320589	0.262284	0.83007	0.147508	0.56829	0.188115	0.0154306	0.462301	0.48573	0.5934	0.331791	0.27552	0.354197	1	0.583788	0.520441	0.763657	0.992252	0.00179363	0.000150049	0.0100115	1.15029e-20	0.633037	0.0360202	0.817295	0.674615	0.79654	0.501825	0.698701	0.00109005	0.00892722	4.61244e-07	3.77738e-06	0.163557	9.22212e-10	0.0242858	0.0140887	0.435128	0.847296	0.67485	0.322826	0.0746019	0.685147	9.81796e-06	0.154692	0.885008	0.577703	0.49484	0.103237
YHR005C-A	0.403952	0.3578	0.57604	0.294614	0.493538	0.796237	0.439862	0.527653	0.166429	0.269758	0.274813	0.567381	0.619065	1	0.707727	0.747355	0.564382	0.708303	0.799044	0.989199	0.880129	0.245788	0.368798	0.907592	0.692433	0.502792	0.959273	0.881156	0.528908	0.245863	0.346938	0.826587	0.863182	0.999652	0.48711	0.917818	0.997226	0.50566	0.488803	0.617366	0.94478	0.831802	0.515911	0.555145	0.724536	0.468491	0.855461	0.137211	0.187524
YHR007C	0.916405	0.870766	0.59375	0.86049	0.882384	0.959242	0.0609533	0.639299	0.525211	0.0208467	0.599832	0.790774	0.724734	1	0.218375	0.309413	1.72757e-05	9.77945e-05	0.984881	0.574979	0.588673	0.517497	0.741004	0.560445	0.390978	0.903513	0.649167	0.259813	0.393151	0.976255	0.848083	0.896391	0.947024	0.880771	0.620722	0.625661	0.589924	0.631494	0.00294993	0.0046948	0.86626	0.0132805	0.00915631	0.595024	0.129401	0.66114	0.990906	0.574684	0.542359
YHR019C	0.237506	0.218463	0.528305	0.10907	0.445597	0.316347	0.585747	0.567861	0.397659	0.964406	0.242418	0.466353	0.854186	0.118305	0.736554	0.785643	0.946615	0.91989	0.316906	0.229198	0.424906	0.437361	0.00482933	7.43442e-06	0.00782964	0.0167824	0.0912702	0.00841874	0.218372	0.00124579	0.00402026	0.390777	0.400823	0.174448	0.572509	0.38026	0.383341	0.727821	0.526035	0.499059	0.242938	0.440688	0.658618	0.801783	0.709269	0.430951	0.244042	0.873569	0.524496
YHR020W	0.0591896	0.0556742	0.11267	0.101839	0.0292186	0.0912999	0.963326	0.164309	0.437208	0.42556	0.868096	1	0.828712	0.321107	0.72496	0.632511	0.249362	0.360267	0.677377	0.1254	0.20596	0.141035	0.119104	0.664418	0.0460072	0.142672	0.0744304	0.0382975	0.0775904	0.050362	0.0263399	0.790869	0.616914	0.877825	0.383553	0.85311	0.163606	0.444959	0.0171895	0.0124003	0.214817	0.00173039	0.0757525	0.471015	0.542215	0.935215	0.538894	0.469534	0.479016
YHR023W	0.173403	0.101168	0.0555549	0.0357295	0.44877	0.0621372	0.0223383	0.937888	0.726913	0.00637543	0.65776	1	0.98879	1	0.0469755	0.0753407	0.00938934	0.0192623	0.723423	0.370522	0.265323	0.046703	0.0363124	0.281725	0.143444	0.0260932	0.129497	0.200621	0.196492	0.459479	0.27655	0.378339	0.43669	0.992644	0.0581758	0.894148	0.24125	0.903869	0.333746	0.345493	0.0688399	0.527067	0.420674	0.179837	0.174136	0.926774	0.109395	0.739575	0.309642
YHR024C	0.673107	0.651674	0.268809	0.394135	0.985586	0.202796	0.647088	0.987131	0.895819	0.113413	0.691181	0.381927	0.554925	0.489363	0.296852	0.278291	0.0778011	0.00146827	0.400262	0.397878	0.439723	0.925367	0.28284	0.347844	0.164632	0.30104	0.277703	0.157461	0.372288	0.897271	0.852496	0.32967	0.44547	0.461406	0.750452	0.927192	0.573468	0.185684	0.560928	0.59796	0.621015	0.744389	0.281497	0.944656	0.443093	0.702179	0.048873	0.114169	0.0279135
YHR036W	0.309568	0.242626	0.689539	0.164732	0.538177	0.313847	0.113022	0.0563311	0.378191	0.753855	0.26869	0.39597	0.342517	1	0.252421	0.221619	0.263302	0.503602	0.810659	0.900928	0.88652	0.294158	0.142373	0.351975	0.0472963	0.189942	0.180843	0.0101363	0.168739	0.118283	0.186859	0.530992	0.735055	0.555596	0.625204	0.632934	0.94974	0.678038	0.383026	0.489101	0.275785	0.313673	0.75833	0.835173	0.612863	0.501561	0.0849669	0.0866553	0.16378
YHR040W	0.871163	0.873933	0.0344171	0.496239	0.400613	0.0072304	0.296579	0.00608092	0.298717	0.234164	0.473367	0.153935	0.123735	1	0.796031	0.738875	0.694953	0.817548	0.282241	0.951978	0.857223	0.711812	0.550594	0.845567	0.809921	0.655435	0.762402	0.713936	0.474762	0.154681	0.347302	0.570404	0.49727	0.557467	0.912727	0.882376	0.775921	0.419826	0.837081	0.955994	0.370896	0.78652	0.999049	0.567865	0.900044	0.0758234	0.204961	0.773723	0.415815
YHR042W	2.99073e-05	2.34123e-05	0.000168112	4.25243e-05	2.28043e-05	0.0502667	0.17731	0.339538	0.116647	0.00360279	0.750243	1	1	1	0.0921603	0.0569058	0.0154006	0.998947	0.943474	0.298995	0.622228	0.990622	0.000174195	0.239127	0.00193516	0.000149805	0.00065166	0.0295429	0.00491238	0.505509	0.189183	0.861065	0.673146	0.817506	0.502751	0.34929	0.429868	0.0219566	0.901414	0.460264	0.236114	0.0158019	0.0642444	0.409259	0.330681	0.102754	0.20297	0.797603	0.180242
YHR058C	0.647455	0.646092	0.587419	0.449288	0.849505	0.423796	0.289232	0.339538	0.150704	0.999864	0.289159	0.706938	0.635396	1	0.422528	0.404591	0.256951	0.0115858	0.969025	0.225298	0.250886	0.878581	0.597255	0.666399	0.567458	0.771583	0.584507	0.292345	0.271053	0.0590532	0.00662727	0.868029	0.888856	0.785352	0.231549	0.767544	0.206847	0.482348	0.984045	0.909795	0.378563	0.520295	0.784865	0.337524	0.8115	0.889963	0.242352	0.685066	0.353689
YHR062C	0.0950108	0.0691521	0.854016	0.018616	0.269009	0.130241	0.989362	0.330362	0.407812	0.655033	0.150142	0.113159	0.151549	0.620723	0.650228	0.587602	0.991049	0.309656	0.594722	0.439004	0.534228	0.527789	0.0124149	0.128199	0.146585	0.0149343	0.173905	0.153002	0.387433	0.490987	0.496833	0.52782	0.522924	0.97942	0.106125	0.630157	0.631564	0.457537	0.791317	0.996917	0.10535	0.873605	0.607419	0.0617988	0.476948	0.863382	0.00401182	0.112892	0.0695677
YHR065C	0.693153	0.576299	0.0125264	0.246847	0.802628	0.0158207	0.141574	0.640659	0.435381	0.578399	0.335351	0.261409	0.208745	1	0.494682	0.386403	0.736103	0.400295	0.749134	0.592975	0.867605	0.696675	0.252798	0.624097	0.464072	0.22006	0.545275	0.196141	0.201237	0.0729151	0.0503175	0.714227	0.747317	0.666162	0.602489	0.890538	0.88771	0.383797	0.918908	0.874832	0.128257	0.776415	0.670123	0.651627	0.126903	0.499842	0.0316417	0.918681	0.0262289
YHR068W	0.290029	0.343835	0.0872565	0.614641	0.136207	0.0248082	0.289554	0.244549	0.111597	0.660506	0.258799	0.278393	0.222042	1	0.0417477	0.0380574	0.0148807	0.159898	0.0988034	0.318748	0.8572	0.501401	0.49923	0.414575	0.0909395	0.390841	0.0842807	0.140719	0.0750711	0.617822	0.500904	0.116385	0.102765	0.103651	0.347508	0.111156	0.87061	0.867494	0.824647	0.596231	0.463248	0.258012	0.72869	0.605366	0.950351	0.725378	0.465389	0.231875	0.0454789
YHR069C	0.694897	0.800214	0.316395	0.903589	0.391762	0.0564662	0.289388	0.468873	0.423447	0.826486	0.437849	0.612291	0.538634	1	0.374251	0.425147	0.427843	0.869913	0.509755	0.319656	0.561283	0.000356284	0.665413	0.232491	0.72639	0.571717	0.915188	0.618477	0.71037	0.0298017	0.000886089	0.127986	0.243538	0.679017	0.0853904	0.355571	0.396135	0.27036	0.649562	0.766609	0.0728096	0.851994	0.722342	0.369821	0.789073	0.551304	0.0684284	0.059756	0.0083955
YHR070W	0.755929	0.910393	0.108073	0.474878	0.247942	0.000579403	0.10227	0.236418	0.524312	0.589146	0.614954	0.103616	0.187714	0.233682	0.729311	0.725346	0.455304	0.189514	0.602701	0.928286	0.637025	0.703954	0.598328	0.831528	0.228856	0.567149	0.455282	0.150818	0.248533	0.0497478	0.0543903	0.625164	0.568811	0.853719	0.321789	0.529777	0.731728	0.431809	0.78176	0.970572	0.577752	0.845421	0.627037	0.228126	0.431161	0.747926	0.0126155	0.368845	0.00772188
YHR072W	0.429843	0.565738	0.214165	0.926179	0.228784	0.0244049	0.188121	0.646803	0.118416	0.170886	0.228507	0.0502978	0.072825	0.635882	0.94912	0.961648	0.795639	0.396746	0.625761	0.373479	0.698821	0.233584	0.590493	0.206165	0.132416	0.48408	0.0699237	0.120064	0.0251279	0.981666	0.445494	0.452067	0.494801	0.675424	0.283005	0.0475136	0.603222	0.28233	0.00875026	0.0131074	0.268075	0.0456936	0.00685106	0.399026	0.276356	0.337049	0.00405582	0.0155933	0.000337534
YHR074W	0.0108766	0.0121309	0.000655008	0.010753	0.0128872	0.359523	0.52058	0.614192	0.687389	0.217939	0.142413	0.336555	0.21007	0.0955652	0.209434	0.184914	0.0972529	0.0620521	0.893542	0.561743	0.556848	0.802745	0.0356335	0.807621	0.0484929	0.0321076	0.127366	0.184614	0.305578	0.16265	0.558127	0.894313	0.919871	0.853765	0.720056	0.578593	0.52555	0.595207	0.801222	0.526509	0.000732594	0.192642	0.983699	0.265693	0.590863	0.365713	0.186954	0.414269	0.0104844
YHR083W	0.138426	0.188848	0.47854	0.416556	0.0553119	0.0161048	0.661444	0.331138	0.339417	0.670602	0.191522	0.050854	0.0694607	1	0.341327	0.273233	0.471443	0.941382	0.788662	0.839766	0.724939	0.5043	0.766965	0.274013	0.465388	0.471757	0.171806	0.570469	0.0851635	0.0221667	0.130655	0.737523	0.742115	0.8622	0.364849	0.95996	0.720282	0.643964	0.644453	0.904566	0.0569079	0.737162	0.293233	0.864903	0.311446	0.873128	0.0723048	0.944046	0.732122
YHR085W	0.0479115	0.0610246	0.118781	0.123587	0.0284378	0.0618198	0.677853	0.362714	0.827846	0.443131	0.398697	0.334961	0.424877	1	0.802519	0.795754	0.845928	0.566307	0.0361306	0.0435473	0.155127	0.465707	0.19747	0.902849	0.103933	0.202619	0.184527	0.0672893	0.0900781	0.0623629	0.305754	0.0712343	0.0761308	0.126893	0.329748	0.709121	0.192166	0.379077	0.00240083	0.00821114	0.772741	0.048211	0.000961933	0.353425	0.000859022	0.386545	0.916117	0.666898	0.0895355
YHR088W	0.965333	0.870361	0.495763	0.556692	0.704589	0.0689867	0.18527	0.300006	0.662501	0.579652	0.547786	0.334961	0.424877	1	0.455419	0.458909	0.218679	0.927361	0.528048	0.0778518	0.0982348	0.262668	0.589129	0.996842	0.427227	0.496989	0.657048	0.169043	0.218506	0.033549	0.0552181	0.43156	0.366437	0.465445	0.539547	0.498986	0.142509	0.154789	0.457817	0.625327	0.464842	0.262881	0.532056	0.379923	0.0168862	0.41078	0.718222	0.705442	0.890999
YHR101C	0.33315	0.350917	0.00014377	0.604747	0.177767	0.0499748	0.973509	0.058837	0.626843	0.111479	0.964517	0.982002	1	1	0.305394	0.227263	0.178446	0.438948	0.512342	0.765072	0.905112	0.691182	0.419965	0.254887	0.132669	0.499076	0.149412	0.0746293	0.0657462	0.956972	0.254342	0.488552	0.422016	0.455293	0.461393	0.252596	0.881274	0.919784	0.173446	0.108302	0.192334	0.0361225	0.238749	0.152818	0.0740606	0.209156	0.925542	0.331213	0.436415
YHR107C	0.707504	0.891771	0.00175308	0.420701	0.181398	0.000126219	0.76636	0.116804	0.143959	0.820235	0.125106	0.0161209	0.0141342	0.658137	0.888296	0.995109	0.782536	0.520618	0.559275	0.541727	0.295158	0.89694	0.60627	0.575336	0.235811	0.848869	0.0951327	0.106564	0.00695974	0.0569925	0.0883922	0.563236	0.639384	0.688	0.614464	0.775099	0.384009	0.501233	0.117551	0.0524255	0.000678868	0.063688	0.0293974	0.279611	0.000242356	0.075046	0.86451	0.648463	0.513093
YHR118C	0.512204	0.459646	0.814189	0.272677	0.86653	0.139849	0.415218	0.963395	0.0464513	0.0223316	0.154318	0.069013	0.0934896	1	0.00474645	0.00636201	0.0409771	0.111667	0.916648	0.14469	0.101511	0.335057	0.101528	0.0235874	0.320026	0.109226	0.352866	0.457044	0.795274	0.0063614	0.0134279	0.950878	0.90002	0.445508	0.0769061	0.440339	0.105675	0.565496	0.713577	0.710828	0.29496	0.547543	0.698898	0.585475	0.0771184	0.620911	0.294985	0.307796	0.0602263
YHR122W	0.440422	0.635444	0.560858	0.618343	0.108265	6.55988e-05	0.999857	0.657244	0.256499	0.396499	0.47605	0.0881959	0.155578	0.597487	0.470992	0.548198	0.637222	0.819337	0.755173	0.368255	0.681614	0.258274	0.946338	0.392559	0.233855	0.855908	0.107456	0.19153	0.0709805	0.0591932	0.114422	0.611571	0.599263	0.816927	0.23712	0.413228	0.639914	0.350278	0.242131	0.226031	0.418773	0.167769	0.320607	0.129216	0.91248	0.504291	0.275731	0.630838	0.0861122
YHR143W-A	0.0196389	0.000322484	0.083851	7.26271e-14	0.0439023	3.46814e-39	0.192351	0.734341	0.0638655	0.700381	0.274284	0.0761035	0.0837068	1	0.803944	0.968073	0.0355859	0.0504245	0.443691	0.451755	0.19877	7.17709e-06	6.3262e-11	0.261768	0.0999284	5.26874e-11	0.0415387	0.484362	0.132275	0.01228	0.0175568	0.141418	0.102487	0.914635	0.000234182	0.00059749	0.277805	0.14108	2.40124e-06	3.14107e-13	0.0956983	5.82587e-19	0.0197585	0.485019	0.361761	0.954428	0.56198	0.147339	0.151437
YHR148W	0.984698	0.995406	0.525447	0.819654	0.785705	0.36428	0.730103	0.52075	0.342723	0.0104036	0.403559	0.468472	0.594103	0.616893	0.326297	0.329785	0.0673094	0.22359	0.86184	0.340637	0.226032	0.00828548	0.996284	0.498172	0.981888	0.923634	0.866745	0.805829	0.541613	0.0794984	0.0764651	0.351863	0.381833	0.706827	0.0100407	0.47339	0.276798	0.346237	0.0623226	0.0503033	0.0418807	0.00561638	0.3743	0.249048	0.142106	0.46405	0.451225	0.820357	0.724126
YHR164C	0.175247	0.13726	0.994664	0.107879	0.275075	0.704297	0.623798	0.719244	0.783114	0.17425	0.356359	0.315862	0.270782	1	0.0549319	0.0528764	0.0122966	0.0788265	0.94178	0.80452	0.894623	0.24461	0.217753	0.639688	0.417059	0.329174	0.767599	0.352692	0.91639	0.222895	0.491212	0.633744	0.777018	0.7708	0.533315	0.62075	0.760338	0.305967	0.197036	0.266013	0.564878	0.257856	0.297402	0.998784	0.372016	0.75636	0.173497	0.311343	0.409453
YHR166C	0.702266	0.951077	0.0272907	0.493851	0.256651	0.000717324	0.0660178	8.22549e-05	0.883208	0.97914	0.933781	0.285562	0.571157	0.159195	0.612744	0.569838	0.833113	0.204367	0.187175	0.882715	0.900978	0.736743	0.577736	0.765361	0.416486	0.848541	0.101695	0.446684	0.0634365	0.133482	0.0979352	0.46713	0.476561	0.39321	0.873561	0.74695	0.898849	0.0836436	0.24819	0.4487	0.0555715	0.879256	0.267565	0.675486	0.295117	0.286312	0.104372	0.617514	0.0136438
YHR170W	0.0664725	0.0789687	0.0132414	0.0963149	0.0815851	0.429717	0.0355641	0.706324	0.0760023	0.483001	0.326031	0.213307	0.165212	1	0.911728	0.879051	0.618712	0.0738977	0.217583	0.393656	0.0964427	0.0422704	0.108669	0.526081	0.0724567	0.0851374	0.104853	0.212582	0.166448	0.910422	0.757239	0.210482	0.184729	0.246734	0.222273	0.427626	0.108446	0.51051	0.016606	0.0195045	0.973382	0.0782761	0.0250505	0.763624	0.721251	0.0665841	0.0372208	0.319317	0.413168
YHR172W	8.68991e-05	8.19226e-05	0.0805889	3.09789e-05	0.000892866	0.939984	0.0316789	0.0902708	0.463513	0.755161	0.381065	0.662911	0.773897	0.67983	0.147901	0.116019	0.548	0.646742	0.00846858	0.374923	0.802062	0.0857134	0.000313889	0.650584	0.00583559	0.000182185	0.00540861	0.0459382	0.0603124	0.313458	0.46333	0.00879772	0.00596388	0.00800883	0.12413	0.0690281	0.657055	0.209215	0.955337	0.729895	0.703626	0.509849	0.945895	0.311261	0.658437	0.241254	0.411334	0.84105	0.0679008
YHR186C	0.590568	0.536608	0.27786	0.388478	0.792221	0.35451	0.484198	0.307641	0.176093	0.325705	0.138958	0.219765	0.172267	1	0.477243	0.45441	0.0716431	0.0217584	0.522937	0.322904	0.104552	0.623453	0.594174	0.694387	0.525154	0.600602	0.779425	0.423544	0.533463	0.848809	0.996323	0.545663	0.5255	0.502088	0.963609	0.648204	0.179349	0.0483655	0.75867	0.893117	0.883484	0.67306	0.96985	0.700263	0.07606	0.512474	0.906515	0.687188	0.566322
YHR188C	0.673095	0.731135	0.942085	0.832147	0.599457	0.434315	0.814587	0.992817	0.69544	0.000289034	0.852755	0.868336	0.713452	0.0136037	0.000122447	0.000107046	4.39127e-07	3.37067e-06	0.411992	0.0186559	0.0223787	0.40477	0.934158	0.409007	0.449496	0.86143	0.594543	0.205342	0.501752	0.760169	0.22502	0.55187	0.461489	0.287699	0.937535	0.843219	0.0416207	0.0749375	0.245987	0.245837	0.960636	0.228634	0.150231	0.711	0.109791	0.479755	0.402159	0.252273	0.201159
YHR190W	0.0536569	0.0540008	0.201205	0.05414	0.0787836	0.703665	0.569202	0.0720137	0.590454	0.452475	0.240858	0.376492	0.306897	1	0.953792	0.871584	0.54117	0.389604	0.0983786	0.991752	0.637878	0.862719	0.126832	0.947083	0.361269	0.112587	0.237015	0.556619	0.604757	0.5749	0.482871	0.220965	0.209287	0.0301473	0.224266	0.605303	0.398728	0.0128931	0.476472	0.319953	0.928173	0.193021	0.537929	0.0460688	0.189512	0.401956	0.32617	0.10018	0.212927
YHR196W	0.0304066	0.0338304	0.0606898	0.0469807	0.0346151	0.245545	0.290342	0.6665	0.0202732	0.50917	0.195603	0.280492	0.218626	1	0.433427	0.454994	0.12034	0.0050598	0.575378	0.873375	0.623011	0.0137118	0.0380682	0.228097	0.0345439	0.0502587	0.0830734	0.105546	0.145512	0.34399	0.461474	0.785591	0.893091	0.479938	0.133588	0.951981	0.664931	0.604408	0.0214669	0.033421	0.246921	0.0536882	0.0979859	0.572422	0.231531	0.263347	0.074402	0.591544	0.430972
YHR197W	0.951485	0.843169	0.353574	0.60068	0.768637	0.123272	0.739584	0.699275	0.0124213	0.151124	0.0176196	0.00956309	0.015178	0.711358	0.992085	0.81191	0.998334	0.894657	0.898674	0.373705	0.354895	0.469207	0.542509	0.549266	0.969555	0.60909	0.997725	0.840246	0.868653	0.884295	0.799715	0.937738	0.877921	0.93009	0.861848	0.968918	0.390999	0.752049	0.446946	0.60163	0.663236	0.481652	0.992851	0.382264	0.858478	0.269005	0.215518	0.0130327	0.324968
YIL003W	0.845564	0.550151	0.249107	0.105388	0.350348	1.11872e-05	0.833582	0.0103263	0.915496	0.114004	0.850257	0.397441	0.888464	0.0414351	0.512952	0.440586	0.0702225	0.011726	0.0795922	0.73924	0.381165	0.0266277	0.322705	0.290829	0.258343	0.345197	0.151114	0.069937	0.0310039	0.232697	0.00433168	0.0526345	0.0533111	0.0556419	0.433308	0.593424	0.301578	0.155452	0.379913	0.547114	0.895043	0.681565	0.775384	0.216286	0.96301	0.691699	0.188053	0.324597	0.230873
YIL004C	0.0765624	0.0563109	0.748862	0.0219293	0.216799	0.225642	0.677388	0.681093	0.156608	0.0488351	0.0547856	0.228707	0.534004	0.131638	0.89692	0.867413	0.391469	0.4624	0.117675	0.605193	0.834344	0.573567	0.0159611	0.119939	0.039337	0.0271695	0.128179	0.0336382	0.200144	0.363247	0.496828	0.392267	0.321331	0.0562024	0.102248	0.361671	0.939366	0.0585954	0.332816	0.193229	0.586182	0.20715	0.179736	0.0420808	0.872219	0.982727	0.784111	0.154091	0.773054
YIL019W	0.42867	0.221088	0.134766	0.0297704	0.675673	2.23213e-05	0.810709	0.00401173	0.527395	0.00228688	0.429517	0.436201	0.531532	0.700981	0.0688665	0.0733023	0.00331849	0.00254211	0.90806	0.537779	0.439526	0.0649926	0.125915	0.749851	0.506129	0.117686	0.473913	0.374269	0.133807	0.394024	0.205697	0.698287	0.832717	0.922682	0.646682	0.728387	0.485217	0.667221	0.621647	0.166918	0.177788	0.312821	0.047516	0.0217642	0.0189479	0.370795	0.156493	0.497713	0.289853
YIL021W	1.46632e-06	6.47894e-09	0.551774	5.44762e-18	0.164204	3.59203e-21	0.139715	0.00934057	0.796195	0.885872	0.0435022	0.0467156	0.0358599	1	0.0450945	0.0294025	0.874061	0.784604	0.311864	0.547216	0.667337	0.0127626	3.11952e-15	0.0505647	0.000476593	4.36587e-15	0.000477767	0.0182968	0.0246739	0.0214561	0.0267257	0.168279	0.16487	0.587505	0.0372777	0.181122	0.814134	0.264257	0.627407	0.339136	0.321837	0.364859	0.234245	0.450403	0.0121187	0.44905	0.0290382	0.431273	0.847473
YIL022W	0.147352	0.039015	0.00977058	0.00237427	0.999613	2.87805e-06	0.366033	0.00567842	0.569575	0.794924	0.194882	0.630394	0.569007	1	0.751248	0.762801	0.595035	0.621673	0.614402	0.690494	0.986183	0.171771	0.0212703	0.527762	0.823517	0.0205327	0.981767	0.533113	0.286362	0.232977	0.0218138	0.509428	0.567016	0.91855	0.452746	0.548252	0.993065	0.813038	0.448895	0.238059	0.0653063	0.438606	0.211195	0.0264387	0.00157724	0.501313	0.556084	0.72096	0.46661
YIL026C	0.523456	0.684376	0.0533504	0.982281	0.237041	0.018236	0.365907	0.0176301	0.574472	0.58583	0.78838	0.722572	1	0.161202	0.289083	0.281424	0.378494	0.405675	0.542211	0.8998	0.96861	0.303922	0.760384	0.425586	0.932018	0.694623	0.858045	0.61472	0.877015	0.333417	0.221906	0.732823	0.646174	0.9174	0.569854	0.335167	0.968061	0.997877	0.457424	0.398167	0.00426167	0.431475	0.685483	0.831128	0.0142949	0.325068	0.541395	0.826208	0.11156
YIL031W	0.0579698	0.031321	0.159222	0.00205523	0.344209	0.00677512	0.234462	0.950718	0.424401	0.172542	0.909073	0.747854	0.875037	1	0.0572966	0.0487049	0.113535	0.275721	0.349119	0.0125074	0.0202742	0.168772	0.00170338	0.121379	0.0572737	0.00232062	0.0980586	0.122632	0.857761	0.291039	0.220417	0.637444	0.547419	0.500688	0.688742	0.410969	0.0350106	0.218548	0.633177	0.680988	0.44719	0.703128	0.851721	0.0776934	0.336722	0.312087	0.348276	0.221417	0.84165
YIL046W	0.218667	0.247348	0.00697371	0.305375	0.20489	0.382481	0.0521481	0.0552947	0.16829	0.43533	0.568567	0.551711	0.488539	1	0.0318811	0.071761	0.0804813	0.00924702	0.688668	0.248152	0.182811	0.206978	0.367228	0.969297	0.717978	0.269297	0.460389	0.991406	0.676246	0.707984	0.801829	0.913442	0.960123	0.772638	0.494512	0.701893	0.199322	0.54997	0.410764	0.295779	0.454154	0.346314	0.373317	0.931347	0.0492952	0.892071	0.616449	0.20511	0.930816
YIL048W	0.707797	0.582786	0.932263	0.174972	0.610972	0.00164072	0.722049	0.953258	0.179751	0.100872	0.381344	0.528957	0.638498	1	0.060431	0.0611595	0.285118	0.956793	0.000304174	0.0170752	0.227275	0.159512	0.821965	0.0117308	0.102373	0.899427	0.126029	0.0997445	0.0262736	0.849434	0.491824	0.0307544	0.028929	4.47098e-05	0.0253569	0.365653	0.423078	0.0209864	0.588117	0.357574	0.930349	0.21074	0.828697	0.378665	0.0439236	0.111469	0.0238585	0.81648	0.00292014
YIL051C	0.929581	0.530716	0.142087	0.031933	0.132385	2.99945e-09	0.0936602	7.5455e-09	0.975163	0.608417	0.86696	1	0.999726	1	0.214615	0.195141	0.530855	0.878777	0.728175	1.67722e-05	3.17293e-06	0.328942	0.0211466	0.182038	0.743102	0.0297288	0.952183	0.807229	0.322652	0.00697958	0.00235097	0.812944	0.847734	0.498059	0.400774	0.261617	3.55362e-05	0.00228505	0.974009	0.828688	0.602425	0.748449	0.934984	0.27061	0.00197128	0.593307	0.325533	0.864128	0.164331
YIL061C	0.161225	0.0952266	0.430637	0.00575279	0.779752	0.000337402	0.0163263	0.836823	0.722655	0.00162473	0.381379	0.277897	0.205531	1	0.0895176	0.0945382	0.000104088	0.00586187	0.60004	5.77322e-09	1.65017e-09	0.134066	0.00500677	0.145931	0.746522	0.00751459	0.713251	0.0525393	0.0294798	1.07576e-05	9.30109e-05	0.990167	0.896199	0.233714	0.0447613	0.343599	1.68647e-08	0.0348799	0.574015	0.815054	0.00027849	0.401439	0.830919	0.00303173	0.583477	0.438588	0.0229927	0.129309	0.100149
YIL062C	0.483707	0.517162	0.0805796	0.78941	0.374128	0.194139	0.911295	0.268088	0.0625077	0.0552545	0.0807928	0.173864	0.227444	1	0.626845	0.642506	0.273348	0.758081	0.207459	0.698356	0.969193	0.875539	0.870619	0.994912	0.39777	0.846575	0.444189	0.346378	0.29857	0.258181	0.364681	0.226913	0.272111	0.500901	0.366842	0.681787	0.892377	0.179435	0.0500029	0.0636241	0.380166	0.0911832	0.0498982	0.916858	0.131241	0.574042	0.988776	0.972367	0.205576
YIL063C	0.671196	0.980943	0.0103781	0.458922	0.146522	0.000111768	0.289445	9.26999e-05	0.155902	0.721548	0.128896	0.235697	0.309062	1	0.777892	0.656662	0.318463	0.207824	0.141264	0.0168784	0.0223002	0.112784	0.277521	0.162639	0.787123	0.280543	0.773705	0.524062	0.279684	0.000699299	0.000528616	0.460673	0.443395	0.20766	0.350917	0.494715	0.0427382	0.0626119	0.889951	0.458854	0.0717839	0.946798	0.886816	0.123926	0.000499698	0.360714	0.262335	0.49283	0.0896697
YIL068C	0.783245	0.76611	0.0477702	0.777386	0.48534	0.0445019	0.161191	0.000104025	0.296988	0.22895	0.291786	0.330247	0.278203	1	0.41232	0.413393	0.862724	0.792492	0.11797	0.253621	0.458141	0.538385	0.863346	0.839581	0.509809	0.759047	0.75388	0.322305	0.702101	0.289707	0.306391	0.183513	0.237204	0.125025	0.794495	0.807448	0.552858	0.220504	0.536609	0.498928	0.0697012	0.751176	0.295078	0.131966	0.796938	0.430238	0.867838	0.785524	0.675213
YIL075C	0.528947	0.353386	0.0258849	0.123481	0.943324	0.0126808	0.218142	0.247535	0.121837	0.532104	0.106988	0.0795314	0.0637383	1	0.382627	0.371324	0.376991	0.438722	0.0324331	0.675324	0.843368	0.987609	0.30255	0.384672	0.87106	0.25362	0.772431	0.663812	0.921159	0.970852	0.729913	0.0595154	0.0895303	0.149156	0.47953	0.741062	0.899668	0.0109948	0.74711	0.320632	0.189164	0.742952	0.291556	0.950285	0.89751	0.289524	0.744204	0.311378	0.617249
YIL078W	0.398722	0.317247	0.415638	0.116348	0.819476	0.0427986	0.256153	0.575711	0.316768	0.0410823	0.237236	0.0604399	0.0457127	1	0.292464	0.340556	0.30111	0.15603	0.735763	0.817669	0.698637	0.519848	0.0887228	0.211307	0.61587	0.0943415	0.86533	0.91875	0.586065	0.0977429	0.00307199	0.86693	0.768403	0.417094	0.413108	0.867868	0.732148	0.453398	0.379219	0.343312	0.0337032	0.12385	0.888564	0.0317593	0.668951	0.69517	0.307067	0.550231	0.418785
YIL083C	0.073698	0.106091	0.189181	0.347971	0.0152639	0.000730926	0.779005	0.599351	0.135796	0.0027349	0.554923	0.536167	0.468263	1	0.0877612	0.0548272	0.0866383	0.401373	0.266142	0.474907	0.918889	0.2919	0.348259	0.621564	0.228793	0.251442	0.0793474	0.453907	0.120133	0.981317	0.973732	0.141272	0.186186	0.371762	0.147273	0.816605	0.87153	0.472976	0.39237	0.477445	0.526662	0.782773	0.22546	0.00859071	0.239794	0.314611	0.135164	0.858184	0.76003
YIL091C	0.595558	0.557365	0.869662	0.410064	0.749407	0.48655	0.125856	0.493813	0.419804	0.522349	0.334732	0.0555964	0.262927	0.110844	0.341691	0.414105	0.390726	0.236404	0.896164	0.229661	0.231061	0.690951	0.256611	0.209518	0.352637	0.263836	0.434785	0.417649	0.700452	0.312668	0.347587	0.797914	0.925685	0.681582	0.422971	0.990249	0.240124	0.741094	0.181401	0.157173	0.226887	0.174394	0.18377	0.624104	0.561371	0.637504	0.11022	0.956472	0.165735
YIL104C	0.354616	0.436807	0.14844	0.953713	0.122168	0.00239662	0.218258	0.416105	0.304162	0.520012	0.548013	0.216322	0.17679	1	0.139477	0.149102	0.0240632	0.0313711	0.12286	0.847913	0.299346	0.665591	0.791614	0.241408	0.569848	0.860778	0.268602	0.446771	0.101256	0.000188847	8.41027e-05	0.144115	0.165276	0.0516027	0.79055	0.434011	0.287219	0.809649	0.898599	0.821861	0.846804	0.318816	0.728898	0.00892407	0.675088	0.605053	0.979875	0.772809	0.29096
YIL106W	0.547169	0.298062	0.170241	0.0464604	0.590624	4.64847e-05	0.883875	0.243319	0.795077	0.118548	0.654312	0.822124	0.756249	1	0.598122	0.753819	0.284226	0.788409	0.618481	0.965871	0.928474	0.0492157	0.134281	0.739075	0.733035	0.104517	0.695322	0.338976	0.257295	0.0960804	0.0210761	0.411141	0.323601	0.670673	0.0993437	0.686058	0.795429	0.108691	0.559426	0.932773	0.658806	0.73482	0.514576	0.275659	0.246628	0.792193	0.302146	0.115776	0.981557
YIL109C	0.382076	0.511194	0.961851	0.757321	0.236689	0.0606843	0.776144	0.446347	0.12021	0.979155	0.21632	0.751717	0.672148	1	0.45196	0.528375	0.477761	0.0882339	0.175786	0.832741	0.463095	0.833678	0.988039	0.568903	0.952864	0.754757	0.64691	0.811001	0.600824	0.593371	0.986953	0.330533	0.202098	0.247648	0.346785	0.603612	0.652813	0.0302878	0.938404	0.786428	0.664572	0.622849	0.900838	0.573915	0.890495	0.924854	0.273454	0.485095	0.0321916
YIL115C	0.556764	0.773929	0.206225	0.618784	0.167028	0.000432198	0.185132	0.844585	0.00405315	0.912792	0.0142894	0.0114044	0.00744915	1	0.00676177	0.00816567	0.0141123	0.00101053	0.454031	0.21931	0.0325308	0.0265207	0.838769	0.409321	0.0565546	0.935565	0.112163	0.0140866	0.0332399	0.231842	0.308342	0.331552	0.345831	0.439854	0.245157	0.10993	0.0446106	0.216785	0.519331	0.900476	0.949564	0.67156	0.586704	0.975861	0.856976	0.293237	0.149307	0.543354	0.116734
YIL118W	0.365931	0.292373	0.96472	0.298653	0.355119	0.494667	0.523643	0.797754	1.61717e-26	1.11648e-18	3.76284e-28	7.35065e-12	4.34242e-12	1	0.0899131	0.180433	0.527809	0.0670323	0.903609	0.896363	0.852102	0.547829	0.664708	0.000103601	0.495904	0.495631	0.228453	0.344227	0.232094	0.000334678	3.92144e-05	0.862463	0.885199	0.715438	0.579244	0.833796	0.897817	0.654288	8.23772e-06	3.17291e-05	0.804197	0.0465726	1.01015e-10	4.80293e-05	0.0341337	0.605406	0.952125	0.729851	0.915992
YIL126W	0.0386694	0.0297503	0.960086	0.0103261	0.133859	0.288226	0.209381	0.223004	0.953598	0.851373	0.384273	0.941348	1	0.444275	0.510631	0.528793	0.863151	0.147291	0.672966	0.762675	0.749679	0.463986	0.00921603	0.138493	0.157171	0.0115072	0.0953954	0.228703	0.206407	0.518413	0.956636	0.636735	0.878713	0.848586	0.828767	0.581579	0.71697	0.472298	0.303668	0.186913	0.484841	0.171261	0.74539	0.246211	0.920835	0.136414	0.0123719	0.854488	0.296652
YIL129C	0.00692775	0.00441837	0.119413	0.00023363	0.108961	0.00716951	0.402673	0.907467	0.880787	0.323917	0.161325	0.077537	0.0582868	1	0.177108	0.195361	0.0444968	0.696632	0.245525	0.171452	0.310772	0.120859	0.00277946	0.896794	0.613854	0.00425552	0.594975	0.754346	0.547215	0.0857503	0.360505	0.10828	0.171359	0.0918226	0.922076	0.850959	0.462809	0.083567	0.0384047	0.00929892	0.500519	0.0285173	0.035242	0.251115	0.15028	0.113073	0.000109034	0.603975	0.00947391
YIL142W	0.429287	0.335577	2.83197e-06	0.145882	0.818219	0.0489167	0.73266	0.0636816	0.0814097	0.15639	0.220283	0.567794	0.63201	1	0.996878	0.768344	0.845219	0.477708	0.170761	0.460658	0.338657	0.00369741	0.035508	0.00438581	0.0934208	0.0256792	0.0577909	0.0350243	0.0636103	0.240888	0.189295	0.0299793	0.0514709	0.4508	0.00544888	0.844058	0.281962	0.323879	0.848503	0.463415	0.240904	0.0409577	0.793485	1.6799e-12	0.339419	1.54921e-08	0.0979329	0.646246	0.297152
YIL143C	0.482723	0.397576	0.913024	0.173683	0.898605	0.0419939	0.0320141	0.824272	0.246489	0.869019	0.260606	0.317798	0.370185	0.66543	0.574625	0.53045	0.427843	0.823766	0.441184	0.81158	0.461889	0.240829	0.126907	0.212719	0.76664	0.17687	0.689793	0.947529	0.89519	0.0901786	0.726324	0.488533	0.477905	0.565174	0.362455	0.557089	0.451385	0.984561	0.645456	0.663432	0.731586	0.657666	0.893406	0.676393	0.124299	0.91358	0.197546	0.237686	0.892063
YIL144W	0.193711	0.12694	0.267603	0.0335694	0.524382	0.0295605	0.0325178	0.508482	0.226929	0.737618	0.0643566	0.0707391	0.575758	0.00141447	0.387031	0.468019	0.447133	0.985929	0.882902	0.486815	0.43153	0.675375	0.0864207	0.925201	0.48393	0.0691936	0.775576	0.098935	0.175392	0.0135969	0.0142471	0.788462	0.780652	0.886206	0.844228	0.825838	0.432258	0.972563	0.284512	0.301865	0.72702	0.24981	0.737161	0.856077	0.787766	0.142754	0.141761	0.514464	0.239897
YIL147C	0.469281	0.363501	0.292253	0.177816	0.81039	0.0711021	0.247343	0.987783	0.184995	0.261873	0.136796	0.559946	0.488074	1	0.621238	0.573374	0.574533	0.791153	0.203955	0.771688	0.408935	0.77664	0.299156	0.911463	0.975596	0.438285	0.989644	0.82428	0.882519	0.727606	0.0696469	0.403618	0.31701	0.29023	0.713007	0.502286	0.491493	0.382282	0.831152	0.866344	0.534692	0.904084	0.573975	0.372994	0.200644	0.155177	0.474261	0.104202	0.718945
YIL150C	0.0868819	0.147761	0.0175261	0.371639	0.0204957	0.00215444	0.874285	0.58149	0.426643	0.57123	0.973375	0.461784	0.569847	1	0.436661	0.482511	0.852372	0.33817	0.224471	0.579588	0.827018	0.931224	0.479901	0.875704	0.199887	0.45302	0.184372	0.432946	0.180298	0.0483366	0.208428	0.405246	0.53188	0.135494	0.163237	0.480414	0.864587	0.531983	0.223501	0.245869	4.87069e-21	0.419371	0.0967399	0.00333964	0.00270325	0.311669	0.615292	0.813205	0.341398
YIL171W	0.613078	0.448317	0.920004	0.107642	0.752244	0.00164534	0.441831	0.286016	0.12877	0.268737	0.349003	0.264436	0.213186	0.489363	0.982342	0.979757	0.957562	0.619388	0.313713	0.00357617	0.00668145	0.319623	0.140552	0.622095	0.515956	0.141114	0.57294	0.478579	0.952092	0.967585	0.943054	0.506715	0.546161	0.403601	0.86462	0.396255	0.010385	0.336904	0.996838	0.915187	0.803099	0.494206	0.620629	0.176319	0.135563	0.322268	0.956575	0.0561274	0.356498
YIR006C	0.665413	0.80413	0.0170945	0.620615	0.235437	0.0011435	0.0514232	0.267936	0.135194	0.521659	0.187473	0.184547	0.145261	1	0.208993	0.20618	0.836755	0.507462	0.63256	0.886044	0.404142	0.486228	0.868063	0.0584971	0.133076	0.869691	0.126039	0.17335	0.0972537	0.413499	0.765524	0.271969	0.503375	0.564356	0.604708	0.379206	0.531339	0.0514183	0.262185	0.128992	0.727253	0.336674	0.294167	0.378897	0.514805	0.582061	0.0719886	0.175795	0.0139321
YIR008C	0.234481	0.141	0.602447	0.0109292	0.985005	7.17382e-05	0.00355929	0.322216	0.125177	0.378375	0.0486528	0.0809946	0.0611276	1	0.00198267	0.00195992	0.00153539	0.00809792	0.613386	0.618107	0.363051	0.499481	0.0523534	0.47297	0.827861	0.112574	0.958118	0.962088	0.621078	0.686919	0.633442	0.781556	0.790455	0.124269	0.0102095	0.640279	0.490898	0.212259	0.15433	0.119629	0.993368	0.133031	0.77568	0.50915	0.477812	0.582204	0.704425	0.888139	0.531466
YIR010W	0.784412	0.844601	0.404909	0.828054	0.473562	0.107659	0.649565	0.0156329	0.942498	0.878352	0.721385	0.781808	0.681615	0.544992	0.998773	0.962546	0.529592	0.338153	0.442088	0.0146123	0.0127257	0.829345	0.655986	0.426219	0.789956	0.649752	0.757152	0.771757	0.874896	0.0819303	0.152849	0.539066	0.511013	0.404422	0.89431	0.928793	0.0338781	0.0384824	0.671674	0.388159	0.452061	0.225354	0.902368	0.325424	0.256882	0.0876583	0.60328	0.414584	0.221966
YIR011C	0.754745	0.716428	0.990889	0.626253	0.848077	0.701526	0.755319	0.570853	0.465558	0.200016	0.61714	0.382201	0.479211	1	0.68877	0.743931	0.521248	0.113381	0.18519	0.528127	0.949344	0.0470712	0.535304	0.530919	0.541557	0.353468	0.257492	0.517318	0.490535	0.387724	0.232782	0.134172	0.172243	0.170547	0.504796	0.549238	0.961346	0.643896	0.830785	0.79144	0.379458	0.671817	0.558871	0.0168595	0.762844	0.144191	0.0228718	0.740538	0.0033313
YIR012W	0.0763481	0.0633856	0.214928	0.0149345	0.24997	0.129884	0.453366	0.716136	0.741792	0.542791	0.723417	0.885052	0.741097	1	0.357324	0.349249	0.441877	0.446963	0.00943659	0.822029	0.437385	0.700548	0.0217428	0.360065	0.792196	0.0145256	0.369839	0.443745	0.510125	0.0158324	0.0142732	0.0880517	0.0847774	0.0111194	0.403936	0.0628381	0.39757	0.412954	0.979397	0.946573	0.279096	0.832123	0.973645	0.0693006	0.0297712	0.250298	0.0801392	0.518772	0.437783
YIR015W	0.182779	0.182851	0.0664039	0.180347	0.208475	0.735491	0.371387	0.83196	0.590655	0.892509	0.930365	0.817956	0.750726	0.632117	0.74268	0.726844	0.302052	0.794526	0.942188	0.262177	0.285182	0.859222	0.124272	0.167155	0.190563	0.0537597	0.0476324	0.330914	0.227838	0.316453	0.143704	0.967704	0.909126	0.785729	0.582986	0.279478	0.369071	0.432848	0.89951	0.943233	0.204226	0.644894	0.71801	0.231557	0.358152	0.149742	0.0905914	0.883395	0.195256
YIR022W	0.578654	0.554643	0.23636	0.628966	0.595709	0.739046	0.81709	0.917089	0.567626	0.923157	0.399015	0.316944	0.26592	1	0.448863	0.388601	0.825056	0.966835	0.117074	0.464136	0.957118	0.400315	0.718398	0.860677	0.86254	0.873346	0.716334	0.915628	0.511773	0.994471	0.583848	0.199878	0.193215	0.172983	0.716175	0.750803	0.953798	0.406356	0.590256	0.772659	0.648078	0.858458	0.782069	0.326885	0.654475	0.112909	0.425901	0.625837	0.391884
YJL001W	0.904928	0.813848	0.0834976	0.507294	0.707357	0.0790001	0.818253	0.214215	0.262587	0.249865	0.342115	0.129045	0.171696	1	0.955942	0.908674	0.869789	0.917832	0.382245	0.0957846	0.189198	0.482647	0.493828	0.680559	0.812323	0.697741	0.670282	0.612202	0.304642	0.061514	0.486444	0.522589	0.468188	0.329507	0.802691	0.981032	0.186201	0.757723	0.0724271	0.0733942	0.053646	0.0745746	0.381326	0.62387	0.332105	0.129861	0.922142	0.405984	0.826331
YJL002C	0.116833	0.134999	0.608558	0.27089	0.0699296	0.044422	0.419256	0.0177532	0.239087	0.955801	0.105261	0.422497	0.841742	0.116429	0.0847216	0.0601455	0.304978	0.0176514	0.126328	0.0484567	0.159044	0.0150584	0.271794	0.641163	0.28926	0.15993	0.0581943	0.481525	0.186447	0.205824	0.0607331	0.122299	0.11653	0.0788046	0.545112	0.183496	0.211576	0.618939	0.494538	0.531769	0.700699	0.899531	0.610738	0.17027	0.0683762	0.519761	0.443158	0.642999	0.295123
YJL005W	0.347009	0.286222	0.786024	0.13326	0.570152	0.169236	0.735749	0.555844	0.987404	0.168753	0.708103	0.609395	0.555554	0.628336	0.354991	0.336608	0.0695355	0.14204	0.287514	0.0884145	0.184964	0.455607	0.184192	0.806066	0.34591	0.234724	0.433505	0.448224	0.27813	0.764834	0.223787	0.449879	0.440142	0.25772	0.924098	0.992912	0.201109	0.788583	0.25663	0.241362	0.064928	0.686569	0.292081	0.0304159	0.743549	0.15727	0.24103	0.706662	0.583714
YJL008C	0.34374	0.318512	0.00226944	0.158479	0.588182	0.200122	0.784899	0.742583	0.508255	0.646551	0.280307	0.351834	0.386745	1	0.186921	0.183904	0.755083	0.809854	0.647156	0.528378	0.626061	0.0700259	0.720971	0.00760748	0.91595	0.864492	0.936832	0.677418	0.758274	0.0138908	0.000576646	0.535649	0.583714	0.617692	0.879422	0.962136	0.491317	0.189077	0.543471	0.62439	0.925539	0.939362	0.402667	0.0233105	0.463079	0.28429	0.728525	0.472362	0.922633
YJL009W	0.71119	0.875168	0.0872183	0.572961	0.209021	0.000121159	0.346357	0.202798	0.257668	0.269926	0.294165	0.684619	0.613295	1	0.217893	0.222305	0.863624	0.696023	0.32313	0.0892346	0.0528169	0.704697	0.616284	0.00227589	0.144664	0.726929	0.238464	0.137169	0.280898	0.0468107	0.224539	0.485308	0.561434	0.832858	0.521278	0.768613	0.0321739	0.247785	0.171859	0.155312	0.737149	0.17732	0.185047	0.737004	0.501477	0.321597	0.00387915	0.913007	0.000320102
YJL010C	0.861647	0.878598	0.71238	0.767468	0.918988	0.719471	0.142863	0.736028	0.454292	0.169627	0.434873	1	1	1	0.16785	0.187844	0.42866	0.577831	0.960303	0.853011	0.850048	0.359201	0.919721	0.273627	0.840497	0.987055	0.985324	0.963836	0.972859	0.637083	0.626643	0.949434	0.959293	0.868037	0.495219	0.720802	0.884882	0.969183	0.948278	0.947736	0.683033	0.887915	0.768252	0.770101	0.669338	0.170777	0.0850292	0.89976	0.039887
YJL011C	0.814555	0.747607	0.692667	0.63429	0.99631	0.413253	0.900417	0.463791	0.124485	0.296054	0.14516	0.0483577	0.233776	0.118305	0.59539	0.676823	0.721791	0.526866	0.342126	0.997319	0.633003	0.433688	0.90809	0.459839	0.585498	0.897054	0.646202	0.343594	0.411695	0.662686	0.852444	0.325401	0.297704	0.358522	0.443215	0.417849	0.742974	0.397542	0.662033	0.56736	0.614716	0.621178	0.493862	0.67108	0.398774	0.334861	0.363784	0.230608	0.385904
YJL014W	0.562245	0.627272	0.0293578	0.945753	0.360039	0.0787459	0.645635	0.512878	0.801207	0.782732	0.687584	0.859496	0.971829	0.676253	0.939708	0.977674	0.700368	0.774429	0.269734	0.747374	0.523736	0.0055034	0.120942	4.68603e-06	0.0207741	0.14043	0.0244127	0.0108969	0.0137512	0.0113458	0.0314201	0.787356	0.607407	0.372328	0.409053	0.6957	0.442408	0.451777	0.658715	0.760037	0.0192778	0.605363	0.976344	0.595196	0.589895	0.499966	0.408938	0.273173	0.180833
YJL015C	0.66649	0.627594	0.82061	0.527138	0.81652	0.511199	0.286315	0.896935	0.401961	0.578573	0.514792	0.80071	0.726776	1	0.116143	0.125308	0.0695271	0.0443075	0.618116	0.863095	0.881049	0.941526	0.635755	0.951099	0.912387	0.556296	0.896241	0.795215	0.675515	0.560961	0.137656	0.597849	0.584007	0.63221	0.730004	0.711332	0.979332	0.249556	0.580075	0.438142	0.59577	0.736146	0.232604	0.526201	0.303716	0.728604	0.338863	0.395494	0.0214135
YJL019W	0.530688	0.536796	0.847924	0.425733	0.697629	0.545294	0.864739	0.670894	0.333282	0.0988557	0.519868	0.909602	0.834988	1	0.420917	0.497454	0.574789	0.755764	0.0660479	0.738614	0.362117	0.743804	0.729277	0.400701	0.978771	0.802782	0.840062	0.990519	0.65444	0.260027	0.0732922	0.155938	0.136582	0.0350138	0.562061	0.571913	0.253725	0.223092	0.851237	0.880734	0.946082	0.85305	0.902279	0.599155	0.186968	0.568643	0.149635	0.800243	0.16635
YJL025W	0.235425	0.256983	0.738794	0.304793	0.213523	0.395798	0.0452695	0.863168	0.648954	0.991933	0.397696	0.71145	0.851405	0.601402	0.42817	0.344152	0.88718	0.914208	0.778827	0.242106	0.365508	0.79346	0.128396	0.051923	0.068298	0.178875	0.192114	0.0845789	0.428647	0.414922	0.420504	0.608833	0.773176	0.460342	0.559825	0.56532	0.341572	0.726527	0.118593	0.196571	0.194389	0.376261	0.222013	0.466341	0.453948	0.661893	0.637171	0.895342	0.275468
YJL026W	0.427597	0.38263	0.875785	0.263949	0.584562	0.391843	0.851777	0.765873	0.929597	0.816049	0.610005	0.458957	0.399245	1	0.117159	0.117628	0.961697	0.846817	0.797015	0.856099	0.781216	0.367251	0.469545	0.699773	0.673743	0.510139	0.454725	0.430373	0.181764	0.510636	0.177479	0.98143	0.966978	0.777399	0.561343	0.658242	0.832836	0.68756	0.273412	0.312963	0.427736	0.0735037	0.936084	0.735321	0.718682	0.130602	0.1422	0.217486	0.231673
YJL031C	0.736954	0.743424	0.918513	0.787897	0.69565	0.661046	0.542169	0.397276	0.6999	0.293847	0.949295	0.446888	0.555554	1	0.87274	0.917819	0.92577	0.541799	0.519363	0.291799	0.301399	0.152652	0.860592	0.940635	0.830731	0.83247	0.811017	0.533708	0.898429	0.694312	0.282587	0.70348	0.661415	0.39597	0.564661	0.803271	0.447298	0.0547281	0.523877	0.413995	0.555636	0.962364	0.233784	0.0351014	1.74745e-05	0.107664	0.0486224	0.787931	0.0776512
YJL032W	0.11505	0.10448	0.287307	0.0441912	0.292473	0.243473	0.717365	0.535618	0.216216	0.300405	0.0957805	0.0421487	0.0320799	1	0.000995306	0.00122455	6.46059e-05	0.00397094	0.829577	0.832681	0.769779	0.622558	0.141247	0.623677	0.421396	0.126674	0.396148	0.368866	0.430764	0.1701	0.263157	0.905737	0.797167	0.898702	0.639029	0.350864	0.734075	0.759261	0.47433	0.439147	0.257127	0.993899	0.154168	0.000596517	0.633294	0.720579	0.444489	0.0088923	0.640504
YJL033W	0.427025	0.335613	0.174014	0.20197	0.770558	0.129197	0.279291	0.0816324	0.923598	0.872236	0.679845	0.200216	0.30143	0.589605	0.306883	0.319469	0.760997	0.391218	0.12535	0.344935	0.634077	0.332644	0.66048	0.0681855	0.585599	0.809144	0.349498	0.503285	0.292031	0.263737	0.16212	0.205759	0.203445	0.087311	0.55906	0.726539	0.646604	0.60471	0.993734	0.982989	0.203813	0.482877	0.403881	0.0754722	0.236771	0.172487	0.241333	0.828743	0.303953
YJL034W	0.0693475	0.0422016	0.546761	0.022897	0.198287	0.239169	0.0661465	0.952448	0.618799	0.286232	0.289169	0.477362	0.870029	0.116429	0.255917	0.270384	0.147268	0.237957	0.373785	0.630251	0.338889	0.0194775	0.0593611	0.918202	0.286257	0.134894	0.829851	0.565039	0.49165	0.785556	0.690128	0.190148	0.216077	0.717196	0.0165683	0.575565	0.457773	0.321381	0.442775	0.318432	0.139112	0.277898	0.961077	0.295562	0.293327	0.330457	0.181819	0.658585	0.937983
YJL035C	0.747158	0.977293	0.0376779	0.314073	0.180594	3.276e-05	0.534411	0.620204	0.416187	0.112958	0.489675	0.0993444	0.174641	0.581654	0.752753	0.79505	0.333505	0.378895	0.571047	0.975932	0.650442	0.623707	0.584008	0.517638	0.408898	0.598277	0.333122	0.29109	0.207983	0.0746415	0.0535273	0.793871	0.570369	0.383211	0.626977	0.795955	0.658441	0.822987	0.132693	0.169103	0.221696	0.327787	0.246545	0.156582	0.356687	0.197267	0.181618	0.474203	0.0721385
YJL039C	0.209055	0.0891323	0.543346	0.00447094	0.881308	5.02329e-06	0.0438008	0.437287	0.318349	0.579459	0.191265	0.558509	0.502923	1	0.307028	0.326264	0.115233	0.63932	0.113403	0.717006	0.864559	0.166167	0.0298723	0.816558	0.607181	0.0290824	0.683505	0.896575	0.966852	0.690589	0.784801	0.200939	0.226084	0.282869	0.618851	0.505855	0.981946	0.0800025	0.312167	0.457691	0.44292	0.904412	0.274631	0.238864	0.0526833	0.13828	0.594331	0.309472	0.642733
YJL041W	0.65942	0.919771	0.203231	0.368392	0.12917	1.08346e-05	0.723772	0.844585	0.343293	0.444853	0.476001	0.412715	0.906348	0.0213048	0.0209881	0.0155543	0.203578	0.201002	0.172006	0.914703	0.451957	0.0831654	0.227917	0.13573	0.708641	0.374327	0.435328	0.502807	0.18753	0.00311685	0.00431305	0.112432	0.120852	0.0506352	0.841945	0.443837	0.391733	0.606842	0.6179	0.478824	0.770497	0.10991	0.954199	0.0470385	0.928727	0.359632	0.0971691	0.880261	0.0229419
YJL050W	0.45834	0.349294	0.438977	0.279558	0.5979	0.503728	0.26577	0.029996	0.0809632	0.149772	0.0648975	0.0483577	0.109119	0.540828	0.581081	0.548159	0.613487	0.987941	0.881098	0.131583	0.16831	0.871197	0.587609	0.236512	0.649868	0.573438	0.757715	0.349023	0.468352	0.939856	0.806816	0.749278	0.964432	0.937234	0.924607	0.677886	0.157725	0.694005	0.0327199	0.0787192	0.730269	0.0459773	0.0355392	0.0414951	0.4262	0.845964	0.315029	0.758797	0.439623
YJL054W	0.580594	0.727725	0.485212	0.799069	0.261953	0.00537781	0.368117	0.424585	0.197277	0.608685	0.391959	0.822124	0.756249	1	0.0375621	0.0450911	0.155863	0.121038	0.395244	0.987918	0.832867	0.747621	0.905703	0.852855	0.825335	0.778468	0.740287	0.469124	0.40009	0.762934	0.963676	0.368607	0.379784	0.386865	0.403122	0.775142	0.746367	0.313164	0.702895	0.576373	0.641127	0.285763	0.602591	0.0487785	0.636095	0.712542	0.831772	0.151204	0.598508
YJL061W	0.00818896	0.0074532	0.0602189	0.00560695	0.0214483	0.936743	0.0077994	0.43534	0.641151	0.625458	0.531196	1	1	0.616893	0.138321	0.136773	0.077501	0.97565	0.383498	0.132273	0.219517	0.599526	0.0112585	0.276294	0.144066	0.00837225	0.135039	0.399611	0.364007	0.626611	0.609101	0.332812	0.455487	0.54314	0.583644	0.489335	0.28131	0.348251	0.513115	0.205102	0.348517	0.0360721	0.613748	0.0166287	0.729146	0.794443	0.0451134	0.581721	0.885047
YJL069C	0.989532	0.989036	0.99957	0.884035	0.850056	0.595403	0.211309	0.22167	0.554817	0.273651	0.606542	0.575537	0.497384	1	0.0472276	0.0712096	0.013042	0.16418	0.155924	0.480988	0.117832	0.216425	0.831217	0.390778	0.921113	0.887636	0.85042	0.98662	0.478926	0.339117	0.656534	0.129428	0.144304	0.306058	0.0778178	0.943207	0.156542	0.534472	0.213533	0.197052	0.218331	0.108203	0.534519	0.0891809	0.691409	0.504122	0.230168	0.260367	0.26121
YJL072C	0.942071	0.878531	0.287991	0.621348	0.647992	0.0896563	0.941224	0.864885	0.0794234	0.785473	0.123251	0.00498458	0.00301603	1	0.892309	0.873585	0.825213	0.958349	0.350163	0.666278	0.756369	0.31027	0.620734	0.865617	0.74342	0.726771	0.669426	0.76186	0.361533	0.553183	0.747622	0.215093	0.255477	0.548833	0.062639	0.803513	0.976019	0.144076	0.0137125	0.00132998	0.952632	0.0013273	0.0252177	0.935053	0.476567	0.473823	0.0151851	0.32724	0.00685905
YJL074C	0.0148522	0.025231	0.240822	0.188455	0.000572351	1.08124e-06	0.0334397	0.263423	6.32598e-19	1.28973e-11	3.11008e-26	2.60135e-14	2.51013e-15	0.89716	0.434021	0.65569	0.855307	0.00272956	0.123436	0.606202	0.821867	0.0830028	0.630664	0.0637278	0.250845	0.549254	0.274722	0.339544	0.247798	0.000103357	0.00152338	0.0911813	0.117361	0.0667792	0.693538	0.438791	0.905139	0.484636	0.00570136	0.00172888	0.919468	0.0127014	0.0136735	0.976307	0.748942	0.977086	0.172497	0.682116	0.515209
YJL076W	0.111881	0.0866411	0.338893	0.065303	0.217501	0.652852	0.079441	0.0346141	0.427378	0.077324	0.993599	0.392915	0.199596	0.0390167	0.46668	0.515927	0.0490442	0.976194	0.111628	0.263203	0.422084	0.414141	0.140531	0.887041	0.472331	0.200213	0.900285	0.837599	0.972004	0.723846	0.880215	0.130048	0.169999	0.135893	0.604501	0.701594	0.728727	0.00784685	0.129956	0.0541733	0.159957	0.102988	0.380238	0.381843	0.00150144	0.0511432	0.540721	0.235313	0.620475
YJL081C	0.000450666	0.00169148	0.0172589	0.0780004	9.74829e-07	4.62477e-11	0.0280184	0.71653	0.0892322	0.341228	0.992357	0.96007	0.968445	0.173338	0.1406	0.149788	0.808333	0.351852	0.00901022	0.673555	0.464341	0.0674691	0.0891337	0.451917	0.0278904	0.0365349	0.0055459	0.264659	0.0223262	0.198319	0.425394	0.0141996	0.0151441	0.00262818	0.867339	0.0842373	0.400319	0.450244	0.715393	0.124154	0.281864	0.000146966	0.00414764	0.0664119	0.534919	0.908445	0.296558	0.706757	0.257273
YJL085W	0.238685	0.346012	6.97023e-05	0.421989	0.152147	0.107876	0.104602	0.0967768	0.110311	0.108464	0.361347	0.784814	0.64494	0.00156851	0.138586	0.141119	0.242978	0.532884	0.0363257	0.579847	0.839676	0.195429	0.69536	0.42384	0.746725	0.662115	0.902921	0.803101	0.871549	0.505838	0.948751	0.0493383	0.05537	0.0509397	0.352896	0.559622	0.740636	0.543439	0.592703	0.32996	0.0264166	0.168565	0.702117	0.920793	0.28678	0.0877573	0.578519	0.232662	0.307285
YJL086C	0.675859	0.772628	0.0715258	0.915846	0.437271	0.0684451	0.0811679	0.762269	0.0868984	0.0703595	0.0798351	0.265915	0.20952	1	0.487601	0.533957	0.375864	0.453607	0.874687	0.838846	0.691987	0.254905	0.869489	0.92727	0.88274	0.932474	0.586568	0.877744	0.685406	0.362895	0.173518	0.780953	0.828446	0.913306	0.451134	0.544049	0.803535	0.325114	0.876762	0.957835	0.755958	0.952193	0.784966	0.384289	0.0114712	0.633433	0.32305	0.215852	0.359119
YJL087C	0.00113646	0.00105337	0.00464329	0.00230396	0.000712931	0.0422192	0.324087	0.508482	0.289722	0.164307	0.653999	0.91768	0.12918	1.39594e-07	0.110793	0.0873335	0.332567	0.566753	0.0191479	0.0979148	0.579419	0.446037	0.0167955	0.696868	0.0215075	0.0151182	0.0453097	0.0615526	0.102401	0.0105856	0.0270134	0.0315056	0.0320081	0.01922	0.496271	0.416999	0.484829	0.59843	0.331442	0.240845	0.551255	0.0840203	0.676002	0.293248	0.00756158	0.627862	0.0466638	0.968077	0.966752
YJL090C	0.252105	0.254251	0.812952	0.168413	0.39617	0.580522	0.86013	0.85851	0.440801	0.444843	0.224676	0.572272	0.48801	1	0.555521	0.591337	0.277136	0.885232	0.60741	0.649176	0.508346	0.843152	0.0946472	0.0830017	0.0730175	0.0530006	0.0162736	0.018867	0.00959406	0.515674	0.475041	0.905587	0.973523	0.466652	0.195015	0.595905	0.561853	0.810296	0.589039	0.544077	0.186848	0.696602	0.243933	0.599036	0.794951	0.167637	0.377305	0.20339	0.741396
YJL091C	0.0511017	0.0355681	0.220452	0.0256283	0.106487	0.724545	0.169189	0.260664	0.454785	0.718349	0.150818	0.0769441	0.103668	1	0.391351	0.339349	0.515618	0.936967	0.388762	0.206313	0.0732714	0.661837	0.161169	0.203298	0.444328	0.228618	0.786081	0.435871	0.630738	0.00247048	0.0133887	0.588842	0.585157	0.379304	0.742262	0.126132	0.0992264	0.624736	0.86987	0.700511	0.522371	0.887398	0.620123	0.975497	0.384323	0.343982	0.331417	0.756626	0.5627
YJL097W	0.187838	0.223501	0.174873	0.343837	0.118946	0.0802284	0.973437	0.4873	0.995882	0.0387778	0.486811	0.61563	0.671307	0.00124403	0.393572	0.339535	0.0629535	0.0858448	0.188296	0.642034	0.401563	0.0890823	0.401425	0.936987	0.52774	0.406415	0.593073	0.834371	0.953811	0.508977	0.857541	0.249365	0.246832	0.16953	0.854468	0.598398	0.300122	0.145331	0.415105	0.316542	0.00192449	0.281753	0.60996	0.239986	0.187877	0.257294	0.392454	0.492128	0.356753
YJL104W	0.0321132	0.0356457	0.070081	0.0615761	0.0199357	0.0942314	0.485069	0.127624	0.373215	0.0136627	0.8475	0.437534	0.28039	0.159195	0.0727088	0.0747002	0.212405	0.360663	0.49996	0.90713	0.808126	0.035692	0.245563	0.255129	0.366781	0.234411	0.571636	0.718135	0.835329	0.0567735	0.30044	0.64253	0.640153	0.71664	0.842993	0.848191	0.734703	0.984216	0.399926	0.558383	0.495102	0.543281	0.441377	0.121821	0.0243096	0.808328	0.110193	0.617954	0.93465
YJL109C	0.208449	0.315463	0.00841859	0.634868	0.0670154	0.00856759	0.558088	0.0381882	0.586966	0.75184	0.951905	0.805486	1	0.145282	0.829041	0.942344	0.265878	0.0700233	0.422067	0.394657	0.17411	0.567096	0.98899	0.18535	0.944219	0.859336	0.571304	0.634892	0.427131	0.201513	0.0343852	0.46547	0.62646	0.215756	0.301308	0.87653	0.172542	0.907291	0.217374	0.0512006	0.12168	0.0164903	0.45738	0.00824979	4.5044e-06	0.426546	0.929433	0.449348	0.158963
YJL111W	0.77391	0.682867	0.00315228	0.474846	0.891992	0.171474	0.356217	0.711347	2.07304e-06	0.000205393	2.00774e-05	0.00114416	0.000810999	0.511146	0.132875	0.193385	0.124427	0.87866	4.33642e-06	0.00362372	0.136581	7.31392e-18	0.0699826	0.000217414	0.288713	0.0676087	0.221731	0.41519	0.747217	0.000284459	0.00682554	9.09897e-09	2.64058e-07	0.000378059	0.00104013	0.00275943	0.139244	0.306459	0.975233	0.745283	0.192739	0.880037	0.899723	0.0501462	2.71533e-05	0.712115	0.758878	0.794545	0.517797
YJL125C	0.235995	0.162879	0.171066	0.0326406	0.640798	0.00925573	0.79005	0.33236	0.249015	0.228836	0.137824	0.00886106	0.104891	0.0639132	0.0785901	0.0903129	0.566008	0.0898501	0.960454	0.761893	0.964418	0.369518	0.101811	0.637589	0.639253	0.122311	0.980279	0.925007	0.475251	0.834259	0.875616	0.831625	0.881757	0.819498	0.435322	0.929369	0.938279	0.673863	0.749477	0.974875	0.147068	0.56079	0.606135	2.03459e-11	0.555719	0.0106031	0.12052	0.214084	0.140504
YJL143W	0.153243	0.101615	0.378276	0.060194	0.315376	0.325577	0.0351587	0.248422	5.51763e-06	0.127067	4.90905e-06	4.84145e-06	6.18268e-06	1	0.170328	0.196	0.485559	0.123736	0.220055	0.0428104	0.110648	0.650044	0.216297	0.357575	0.924405	0.193796	0.896251	0.639966	0.714962	0.905272	0.973888	0.265918	0.306628	0.154752	0.546558	0.32599	0.131415	0.414281	0.240036	0.346458	0.349164	0.685387	0.0767406	0.899466	0.0464062	0.319095	0.40673	0.113153	0.191324
YJL156C	0.432444	0.369162	0.901988	0.273792	0.531659	0.606015	0.0651576	0.986034	3.17389e-05	0.0331864	3.06848e-05	5.38326e-05	7.23047e-05	1	0.474319	0.667408	0.353485	0.301786	0.791695	0.763007	0.718767	0.830859	0.574769	0.246514	0.714244	0.591939	0.974816	0.72595	0.7403	0.0359787	0.14367	0.916921	0.823304	0.813908	0.829816	0.413468	0.981835	0.0539745	0.00765505	0.010551	0.252571	0.0411079	0.00268426	0.0336646	0.4462	0.420691	0.300924	0.0217027	0.275419
YJL167W	0.905669	0.963314	0.788617	0.579382	0.436895	0.0175697	0.354941	0.286016	0.830271	0.712498	0.943152	0.609947	0.505802	0.489363	0.650035	0.688222	0.849007	0.475161	0.723079	0.644397	0.885702	0.175192	0.625221	0.77484	0.700645	0.606608	0.830269	0.491758	0.80997	0.624703	0.891958	0.653892	0.774389	0.918144	0.725488	0.502322	0.82349	0.425291	0.01774	0.0165706	0.774292	0.0479433	0.0180893	0.0556229	0.0575633	0.120005	0.53352	0.10751	0.810698
YJL173C	0.248986	0.37317	0.0381009	0.944355	0.0479453	0.000247733	0.0579909	0.0477345	0.659816	0.315169	0.895081	0.728126	0.600654	0.561467	0.328224	0.249896	0.933853	0.875038	0.768348	0.142655	0.103825	0.578146	0.773086	0.552637	0.375453	0.681571	0.260555	0.641072	0.411638	0.547638	0.546037	0.923387	0.777374	0.928431	0.401943	0.322484	0.123958	0.555748	0.25828	0.238486	0.441618	0.0785821	0.347687	0.585994	0.0693229	0.244768	0.310134	0.503453	0.642664
YJL174W	0.278131	0.230563	0.87166	0.149908	0.429644	0.445807	0.901272	0.111767	0.143357	0.662481	0.0789961	0.050854	0.018118	0.0406866	0.54027	0.58739	0.904137	0.785733	0.43919	0.0314369	0.0216384	0.0041736	0.556069	0.0768184	0.948365	0.315216	0.624945	0.839873	0.48309	0.13155	0.370873	0.977491	0.965339	0.337182	0.0264739	0.0663529	0.0633579	0.00241305	0.741442	0.675736	0.437902	0.870969	0.729142	0.344386	0.262676	0.112608	0.586327	0.502564	0.147663
YJL194W	0.104091	0.0785938	0.797788	0.0950889	0.114388	0.72113	0.793168	0.0335379	0.549817	0.200329	0.257709	0.114649	0.15353	1	0.0282361	0.0297056	0.417468	0.0393128	0.0274121	0.0984148	0.148592	0.846211	0.0743476	0.254494	0.00382086	0.0642409	0.0136727	0.00115506	0.00207976	0.0886071	0.114894	0.0768675	0.0995752	0.0693958	0.888614	0.42811	0.395049	7.91385e-05	0.0155653	0.013626	0.18739	0.00224616	0.157071	0.420437	0.151653	0.0174817	0.645048	0.810656	0.0856573
YJL195C	0.567742	0.446176	0.758924	0.155517	0.934836	0.0111215	0.57337	0.78482	0.488487	0.89018	0.330578	0.344092	0.0915234	0.00440545	0.110861	0.0737486	0.476593	0.58611	0.866807	0.963451	0.975117	0.559241	0.410025	0.271159	0.721857	0.389172	0.731302	0.766681	0.55211	0.119852	0.266576	0.526473	0.567967	0.96122	0.113715	0.793487	0.997014	0.848565	0.194325	0.232422	0.840538	0.737882	0.236993	0.05455	0.736375	0.279876	0.644534	0.90702	0.512754
YJL202C	0.753024	0.765178	0.171025	0.672077	0.981138	0.501591	0.117151	0.0606149	0.691867	0.565099	0.75406	0.334071	0.69063	0.0882303	0.34398	0.337904	0.975815	0.66503	0.000391177	0.0335036	0.289711	0.0786214	0.940528	0.200103	0.873617	0.758865	0.707692	0.870209	0.946491	0.127764	0.166367	0.00140419	0.00211584	0.00526402	0.150657	0.414088	0.401303	0.0768534	0.25152	0.247222	1.23301e-06	0.284451	0.203807	0.774335	0.947622	0.425543	0.133164	0.853616	0.0253732
YJL203W	0.954897	0.883743	0.892262	0.571429	0.56323	0.0414416	0.852912	0.241399	0.605176	0.100105	0.656723	0.540587	0.896208	0.00638654	0.117199	0.082788	0.347092	0.235293	0.764706	0.415103	0.268555	0.460459	0.894823	0.229974	0.175474	0.915219	0.191627	0.0867215	0.0659564	0.427151	0.73537	0.881457	0.94885	0.869695	0.809202	0.332573	0.338831	0.361167	0.444983	0.162565	0.431682	0.10366	0.569285	0.508502	0.748484	0.37994	0.672519	0.955181	0.331457
YJR002W	0.332269	0.389699	0.52269	0.566652	0.182732	0.0722296	0.347611	0.932335	0.655424	0.577101	0.876066	0.218476	0.276648	1	0.276027	0.247811	0.646236	0.400053	0.994741	0.169881	0.301745	0.0273765	0.441463	0.355729	0.705434	0.32122	0.332513	0.945351	0.892621	0.0314572	0.456141	0.719357	0.869077	0.759114	0.946147	0.573731	0.23543	0.124722	0.32301	0.50318	0.463439	0.218449	0.278629	0.235051	0.324527	0.536615	0.649067	0.824559	0.160609
YJR006W	0.123763	0.1582	0.145456	0.369521	0.052409	0.0180122	0.305851	0.0904123	0.601796	0.615467	0.659024	0.879383	0.968593	1	0.878982	0.856572	0.924045	0.480019	0.316347	0.725121	0.729609	0.53207	0.186434	0.0794863	0.0237043	0.161616	0.0277654	0.0281907	0.0226894	0.598404	0.903216	0.305667	0.288027	0.302818	0.41703	0.0730756	0.770833	0.463494	0.700601	0.935609	0.351922	0.138137	0.245774	0.01794	0.793233	5.79689e-05	0.428145	0.751201	0.405951
YJR007W	0.182988	0.1492	0.901214	0.066892	0.400153	0.150381	0.00604692	0.126423	4.44251e-05	1.67068e-08	1.98602e-05	0.000834266	0.000901958	1	0.000313132	0.00114703	0.000871979	0.0122633	0.140915	0.22728	0.395803	0.00149327	0.0706304	0.33718	0.0773493	0.0695814	0.0540112	0.096781	0.0233885	0.883855	0.406988	0.0807506	0.115992	0.346482	0.197407	0.707917	0.346735	0.766242	0.854624	0.544903	0.640002	0.263206	0.962015	0.00398255	0.102259	0.12395	0.977808	0.650481	0.988081
YJR012C	0.298306	0.309084	0.89283	0.342788	0.307989	0.600802	0.231599	0.481232	0.477516	0.850264	0.822367	0.620106	0.825729	0.200101	0.979084	0.98101	0.869959	0.586544	0.578253	0.163482	0.0925016	0.965164	0.319345	0.495252	0.141632	0.380031	0.22804	0.16748	0.190813	0.773018	0.835801	0.904138	0.739507	0.268323	0.264043	0.592311	0.0894264	0.826702	0.679152	0.494969	0.358872	0.969625	0.506245	0.46954	0.38734	0.571656	0.495238	0.794494	0.85538
YJR013W	0.188624	0.291762	0.178867	0.967098	0.022358	9.63371e-06	0.717584	2.20119e-07	0.492051	0.319075	0.230572	0.102694	0.096569	0.711358	0.0572488	0.0670644	0.00594278	0.301013	0.066441	0.131386	0.301928	0.44181	0.796126	0.518019	0.433921	0.906188	0.313635	0.571088	0.169784	0.0534738	0.026243	0.175941	0.201109	0.0392485	0.249262	0.562779	0.550352	0.00237766	0.353468	0.315343	0.679234	0.237993	0.501325	0.277927	0.000431436	0.0908851	0.645359	0.705606	0.511239
YJR016C	0.893157	0.892668	0.3594	0.937096	0.853	0.751293	0.832145	0.431779	0.150804	0.632955	0.235946	0.470941	0.394028	1	0.663811	0.606295	0.385158	0.489942	0.799828	0.583506	0.537063	0.700701	0.853227	0.776732	0.748889	0.839396	0.850205	0.963612	0.896024	0.969614	0.952956	0.891945	0.93497	0.984157	0.986805	0.236376	0.635541	0.323832	0.17186	0.106244	0.862524	0.0569771	0.365294	0.879196	0.60363	0.921261	0.527442	0.330173	0.784793
YJR017C	0.715302	0.647924	0.426634	0.404704	0.982819	0.143375	0.42348	0.442237	0.869388	0.211028	0.786672	0.838228	0.746783	1	0.318229	0.27271	0.303751	0.661485	0.732823	0.375532	0.354966	0.780436	0.223296	0.146155	0.759594	0.16131	0.381668	0.995202	0.688123	0.160386	0.369264	0.882176	0.93898	0.846522	0.88261	0.59944	0.386647	0.515317	0.889812	0.599767	0.566078	0.927114	0.517947	0.56193	0.278442	0.587795	0.23417	0.468219	0.417513
YJR022W	0.482749	0.504661	0.964952	0.530507	0.472805	0.589323	0.437874	0.314336	0.286087	0.0274203	0.453738	0.402761	0.456528	0.67983	0.0156363	0.0163537	0.0463439	0.0805593	0.0385432	0.951268	0.38637	0.00876507	0.728986	0.64018	0.754426	0.836582	0.50325	0.253801	0.23339	0.660979	0.396339	0.0230126	0.0243618	0.0675908	0.0280383	0.157101	0.309457	0.321089	0.633621	0.474497	0.547338	0.616685	0.95026	0.104631	0.751604	0.0311574	0.923818	0.701546	0.5857
YJR023C	0.448787	0.469149	0.384177	0.531678	0.335284	0.296123	0.481085	0.933004	0.853822	0.171587	0.627936	0.849517	0.934652	1	0.508347	0.529365	0.0548049	0.246948	0.837606	0.494666	0.347358	0.937026	0.400485	0.25729	0.0861011	0.322525	0.175	0.0704429	0.108945	0.556454	0.879688	0.830388	0.792422	0.572767	0.7529	0.820678	0.393547	0.81231	0.295056	0.291829	0.492609	0.457163	0.155743	0.970539	0.77841	0.559039	0.950875	0.558266	0.778512
YJR041C	0.746809	0.711911	0.807594	0.756119	0.69216	0.766623	0.315883	0.501521	0.806496	0.5657	0.751817	0.753913	0.811032	0.700981	0.565569	0.657316	0.484587	0.238495	0.783947	0.834758	0.884695	0.407251	0.962619	0.418949	0.471465	0.848472	0.766025	0.313533	0.424324	0.545474	0.679114	0.896549	0.874684	0.674721	0.62805	0.495433	0.875877	0.673976	0.538551	0.497678	0.939403	0.649398	0.371726	0.240412	0.126883	0.118235	0.73129	0.544569	0.423477
YJR042W	0.0894841	0.057938	0.727506	0.0212057	0.250847	0.170312	0.965561	0.143217	0.665774	0.925397	0.224043	0.494584	0.420301	1	0.831384	0.982111	0.811202	0.469276	0.373922	0.891352	0.901839	0.678681	0.0834494	0.656394	0.556313	0.232143	0.236877	0.188737	0.0285093	0.33925	0.540799	0.315783	0.357778	0.266528	0.972061	0.947997	0.686669	0.0832796	0.681681	0.762241	0.49134	0.960698	0.561129	0.140578	0.584152	0.926209	0.26679	0.0493866	0.876094
YJR045C	0.0227791	0.0202011	0.191839	0.00628963	0.0696224	0.408428	0.774735	0.412821	0.221935	0.371391	0.0395922	0.25706	0.298641	0.69399	0.700925	0.58409	0.66886	0.966788	0.0672247	0.133808	0.589094	0.529329	0.00576853	0.156887	0.110176	0.00588049	0.0555998	0.258807	0.209829	0.468742	0.342334	0.0780662	0.0780082	0.0124005	0.47847	0.927302	0.619696	0.823338	0.3008	0.38906	0.513551	0.0829586	0.978248	0.677744	0.0713543	0.557709	0.951536	0.167729	0.0837106
YJR046W	0.999318	0.982008	0.752548	0.946382	0.936237	0.720621	0.995096	0.778226	0.142532	0.988731	0.218126	0.430844	0.477074	0.714788	0.741781	0.699998	0.586565	0.0370847	0.249674	0.308206	0.583232	0.615309	0.666114	0.228126	0.49436	0.961994	0.743148	0.520331	0.697733	0.635177	0.341316	0.296194	0.341333	0.160104	0.906447	0.340647	0.676497	0.527277	0.190853	0.113029	0.90566	0.131667	0.226137	0.758656	0.140926	0.567653	0.374469	0.417179	0.186835
YJR057W	0.518417	0.511273	0.272739	0.655485	0.471244	0.514596	0.0481911	0.205432	0.992275	0.991865	0.765746	0.996444	1	1	0.224068	0.219298	0.379407	0.657522	0.164773	0.63346	0.929296	0.590618	0.726659	0.905028	0.490858	0.789184	0.773124	0.403205	0.566187	0.249748	0.551881	0.365634	0.375653	0.130771	0.334161	0.62453	0.9115	0.974128	0.967602	0.817395	0.932237	0.938395	0.473968	0.443236	0.503267	0.852783	0.924572	0.816794	0.96926
YJR064W	0.957891	0.91273	0.392491	0.695556	0.625775	0.0775135	0.280756	0.548148	0.00705796	0.027346	0.020948	0.0274652	0.0378234	1	0.0418753	0.0383505	0.211531	0.98531	0.0582528	0.557464	0.919059	0.0645432	0.716599	0.0206426	0.366246	0.729895	0.30203	0.287395	0.420516	0.102554	0.249702	0.0398189	0.0747757	0.0957914	0.486163	0.930811	0.968617	0.163455	0.996575	0.745001	0.0661236	0.632055	0.691761	0.864634	0.649837	0.666366	0.447986	0.587071	0.445845
YJR065C	0.82242	0.783575	0.00168669	0.300459	0.60757	0.00433898	0.101246	0.988857	0.00644047	0.0272991	0.0126032	0.0466377	0.0636106	1	0.194357	0.178651	0.204683	0.512425	0.121462	0.862369	0.770483	0.654429	0.242901	0.366462	0.149407	0.38486	0.340247	0.0615478	0.0630849	0.449201	0.101339	0.335932	0.30553	0.0380428	0.157332	0.69591	0.619099	0.237428	0.708696	0.917209	0.464129	0.906299	0.997807	0.000254155	0.467091	0.591386	0.268643	0.415752	0.279919
YJR067C	0.0740455	0.0660204	0.353494	0.0324478	0.131267	0.705557	0.209521	0.120792	0.658153	0.0156662	0.623018	0.77052	0.924581	0.511146	0.00807874	0.00582395	0.0937419	0.0179837	0.149424	0.0284757	0.117366	0.0657052	0.0401607	0.342467	0.0841171	0.0545843	0.149726	0.0935	0.519867	0.657223	0.984199	0.217875	0.156603	0.0974865	0.872179	0.951724	0.142117	0.775947	0.704027	0.488813	0.799766	0.572407	0.919455	0.0487514	0.191712	0.853043	0.247218	0.390461	0.417857
YJR068W	0.70099	0.606352	0.752394	0.498458	0.904612	0.396565	0.0710244	0.412524	0.623198	0.772728	0.507596	0.0895045	0.121518	1	0.47497	0.385206	0.714756	0.495302	0.079023	0.427435	0.744258	0.0374493	0.782405	0.443192	0.64997	0.812791	0.805341	0.554435	0.405474	0.172823	0.134595	0.0765439	0.0724141	0.0790578	0.350766	0.769545	0.928327	0.175728	0.852226	0.861699	0.823487	0.899539	0.967903	0.297269	0.527303	0.129925	0.141839	0.650601	0.258954
YJR072C	0.290267	0.194362	0.29542	0.0503805	0.774317	0.0113616	0.764653	0.313083	0.38541	0.752162	0.302789	0.307429	0.262927	1	0.607185	0.671495	0.829857	0.58099	0.573197	0.372194	0.448816	0.351486	0.186356	0.294766	0.702942	0.15967	0.759761	0.783415	0.955498	0.218994	0.456411	0.541303	0.495255	0.671155	0.402444	0.797929	0.489048	0.702708	0.556206	0.877403	0.397269	0.548252	0.35576	0.0689162	0.809144	0.0261677	0.0348146	0.111801	0.342559
YJR076C	0.00807285	0.0147161	0.00190174	0.0447485	0.00192633	0.00181223	0.025529	0.416105	0.0680531	0.523033	0.665348	0.573721	0.693658	0.647081	0.416024	0.380513	0.345341	0.066471	0.496953	0.655334	0.745574	0.731897	0.0227645	0.0539053	0.0195508	0.0147529	0.0113838	0.0513009	0.04129	0.624553	0.947567	0.609769	0.49784	0.449262	0.946186	0.494883	0.960551	0.158439	0.73878	0.92789	0.422197	0.850464	0.974538	0.0967199	0.230874	0.545641	0.0158646	0.527988	0.10417
YJR093C	0.563054	0.525797	0.878342	0.540965	0.606083	0.965344	0.461857	0.973111	0.0935235	0.298503	0.0842292	0.116325	0.156162	1	0.306064	0.318686	0.506388	0.349782	0.438729	0.161959	0.174554	0.754601	0.768517	0.511059	0.891825	0.765759	0.995134	0.984618	0.839437	0.0444539	0.222534	0.874802	0.740104	0.328783	0.157292	0.181631	0.243631	0.13902	0.571578	0.505143	0.324764	0.455195	0.485287	0.157086	0.0702675	0.116697	0.0228581	0.0619739	0.11847
YJR112W	0.911548	0.969481	0.377444	0.958515	0.861895	0.638314	0.553576	0.0962244	0.0641378	0.195824	0.105128	0.070066	0.095159	1	0.303365	0.243294	0.655328	0.716084	0.668342	0.464129	0.526029	0.2785	0.647417	0.297784	0.882383	0.676181	0.904698	0.858171	0.974514	0.118765	0.0312524	0.609965	0.556673	0.76889	0.365007	0.188858	0.532503	0.949016	0.267051	0.161384	0.241804	0.306654	0.634437	0.0318467	0.146635	0.666038	0.388559	0.172383	0.363003
YJR123W	0.0931097	0.063734	0.35895	0.0610246	0.139214	0.976232	0.260499	0.906457	3.28469e-09	0.000566283	5.93087e-09	2.39301e-07	2.74644e-07	1	0.214817	0.239554	0.827222	0.435395	2.96211e-08	0.984219	0.0721785	2.8259e-32	0.326984	0.101077	0.679213	0.588918	0.309368	0.717024	0.214404	0.0174131	0.212985	6.49317e-13	8.99974e-12	0.000237131	3.34413e-12	9.32776e-05	0.0482551	0.218526	0.506537	0.665479	0.255987	0.217031	0.0985205	6.46279e-10	0.456184	0.433469	0.284728	0.230549	0.623494
YJR141W	0.383644	0.30411	0.108336	0.237594	0.490917	0.5124	0.853033	0.672262	0.0963444	0.129843	0.0287461	0.0481263	0.0662274	1	0.133922	0.162558	0.124427	0.186845	0.551522	0.383393	0.237808	0.0471148	0.366934	0.760343	0.586417	0.366209	0.758793	0.69586	0.608367	0.620553	0.803833	0.617331	0.557779	0.415095	0.769361	0.64687	0.213463	0.614171	0.0241074	0.0222855	0.00470086	0.00757348	0.104889	0.167762	0.611895	0.964401	0.936005	0.274814	0.7037
YKL004W	0.360814	0.350128	0.872492	0.322473	0.429883	0.9995	0.230383	0.747882	0.439796	0.626515	0.760236	0.157562	0.205765	1	0.899042	0.822685	0.504018	0.55268	0.879081	0.0163138	0.00661191	0.848703	0.530691	0.466839	0.421667	0.584473	0.283385	0.253986	0.247047	0.386202	0.0579665	0.95698	0.942561	0.852145	0.937404	0.861179	0.0109226	0.25928	0.624003	0.93668	0.73775	0.951702	0.474609	0.475693	0.115288	0.277593	0.233707	0.351362	0.100015
YKL006C-A	0.805696	0.86503	0.69165	0.95115	0.661963	0.427153	0.980045	0.227344	0.914315	0.533343	0.982243	0.577668	0.702976	1	0.389288	0.418247	0.422256	0.254741	0.883901	0.219478	0.132488	0.84903	0.965301	0.743073	0.726238	0.821614	0.392987	0.700457	0.107318	0.170849	0.447152	0.722038	0.822876	0.908503	0.544117	0.466974	0.143255	0.383222	0.7109	0.616756	0.00388126	0.491527	0.936868	0.866812	0.00894164	0.994682	0.911935	0.982697	0.56212
YKL012W	0.0664758	0.0720458	0.39493	0.0633499	0.0753091	0.520328	0.405203	0.456574	0.737162	0.71706	0.6793	0.750091	0.890232	1	0.345109	0.336865	0.960562	0.200513	0.155097	0.000989794	0.00821268	0.282835	0.0863504	0.628434	0.040137	0.164936	0.0305091	0.00924559	0.0325242	0.151252	0.00616848	0.133062	0.174811	0.149719	0.421568	0.874317	0.0129492	0.284151	0.808267	0.730669	0.131721	0.828424	0.583685	0.0753604	0.526582	0.278745	0.990507	0.973504	0.329542
YKL013C	0.219762	0.252722	0.6753	0.388809	0.138963	0.116232	0.577731	0.38627	0.301673	0.0441311	0.739021	0.371675	0.4063	1	0.199976	0.169125	0.143702	0.55263	0.436619	0.254915	0.0712021	0.161964	0.757475	0.243786	0.796373	0.664929	0.771735	0.849106	0.992618	0.0989858	0.956234	0.317106	0.328574	0.447907	0.367505	0.327142	0.0919655	0.258473	0.671133	0.827655	0.227118	0.719027	0.571353	0.494319	0.558029	0.240357	0.0159876	0.122032	0.0590274
YKL014C	0.212089	0.206407	0.362302	0.0863622	0.428019	0.23115	0.677869	0.104331	0.491073	0.857151	0.272014	0.422744	0.364821	1	0.937738	0.957015	0.551698	0.893409	0.242745	0.750899	0.504987	0.337646	0.100569	0.561066	0.438957	0.12609	0.346757	0.60958	0.456058	0.463549	0.991548	0.361832	0.301578	0.261914	0.551776	0.163872	0.376398	0.264044	0.164415	0.222956	0.827682	0.338128	0.252126	0.534356	0.859729	0.373386	0.633401	0.959863	0.138397
YKL018W	0.0728168	0.0742434	0.283753	0.0872131	0.117491	0.742049	0.411664	0.637141	0.4657	0.443387	0.883631	1	0.792288	0.153202	0.51511	0.559968	0.372852	0.0233642	0.162695	0.977975	0.475805	0.0403121	0.0622113	0.259454	0.0818535	0.0360576	0.0450297	0.131019	0.0639898	0.448219	0.665272	0.15848	0.169252	0.149864	0.596852	0.380333	0.472289	0.984172	0.212683	0.174212	0.67066	0.119867	0.299478	0.647729	0.750508	0.769329	0.220527	0.324387	0.600057
YKL019W	0.220661	0.180216	0.787153	0.132449	0.348861	0.572521	0.0475341	0.518808	0.71727	0.843937	0.409052	1	0.969457	1	0.393704	0.422654	0.735149	0.824703	0.940956	0.564404	0.35276	0.77235	0.0684694	0.0874438	0.149494	0.0708056	0.143412	0.173671	0.173695	0.233725	0.158278	0.977146	0.976487	0.776376	0.930707	0.308441	0.508449	0.180288	0.790998	0.874433	0.135142	0.510686	0.955309	0.0109972	0.951279	0.105913	0.752804	0.0460384	0.431502
YKL021C	0.0117781	0.00981062	0.357507	0.00683888	0.0443598	0.687075	0.128369	0.0198661	0.908287	0.00522188	0.299566	1	1	1	0.00199429	0.00137861	7.48057e-05	0.000730258	0.994834	0.341451	0.429151	0.420132	0.00970844	0.274441	0.0451372	0.0145125	0.074911	0.142365	0.38418	0.471003	0.921437	0.582804	0.602455	0.707254	0.643514	0.0731378	0.410751	0.676964	0.356536	0.261807	0.358678	0.152012	0.56939	0.0772323	0.907661	0.0665051	0.931686	0.075301	0.0942981
YKL022C	0.533354	0.477294	0.399657	0.304613	0.875137	0.181988	0.99747	0.796855	0.87256	0.334983	0.646828	0.360607	0.309232	1	0.0527874	0.055871	0.00347208	0.200061	0.673597	0.894034	0.875895	0.404236	0.667727	0.230162	0.766509	0.602987	0.775361	0.640141	0.545773	0.392829	0.758853	0.854127	0.826173	0.449957	0.295968	0.423714	0.821073	0.409455	0.359621	0.368335	0.52445	0.560163	0.384194	0.751551	0.779678	0.862199	0.901126	0.77992	0.154607
YKL024C	0.104443	0.078247	0.498769	0.0736486	0.135979	0.981519	0.761848	0.234049	0.936492	0.659663	0.473958	0.451414	0.56348	1	0.201516	0.183932	0.0116969	0.930178	0.142991	0.0196942	0.0277772	0.02142	0.178103	0.656113	0.273875	0.128169	0.259141	0.504485	0.312993	0.405028	0.705435	0.560828	0.434607	0.113629	0.148465	0.156626	0.0861659	0.00123129	0.140784	0.0598389	0.410355	0.0107241	0.568602	0.165194	0.0293258	0.0968773	0.739776	0.911912	0.0466358
YKL028W	0.800559	0.898319	0.126537	0.836781	0.488306	0.0796541	0.822886	0.020644	0.704498	0.123006	0.58971	0.325308	0.359254	1	0.0352238	0.0314156	0.0934161	0.097717	0.799821	0.398335	0.365349	0.396533	0.934433	0.568363	0.304387	0.888403	0.381983	0.137883	0.225348	0.0403235	0.0508897	0.965292	0.999358	0.902117	0.75349	0.889067	0.467587	0.207392	0.0425975	0.0190865	0.114945	0.00721131	0.182496	0.0226275	0.873339	0.698639	0.14323	0.730107	0.243792
YKL033W	0.000968279	0.000640931	0.0974998	0.000805307	0.00105939	0.156737	0.892365	0.360795	0.0198654	0.208041	0.000244808	0.00087011	0.000935866	1	0.403737	0.519209	0.45026	0.311175	0.0506514	0.957137	0.231149	0.348396	0.0218041	0.175567	0.307745	0.051191	0.979273	0.927945	0.251224	0.163022	0.389609	0.0879862	0.0713037	0.114061	0.210437	0.861322	0.387287	0.0292243	0.496398	0.4127	0.349457	0.447619	0.332317	0.0343944	0.997687	0.838949	0.4948	0.000312378	0.947245
YKL035W	0.341235	0.323121	0.935296	0.34178	0.367722	0.841479	0.97552	0.308881	0.675404	0.368347	0.430996	0.24428	0.197682	1	0.585603	0.592494	0.122181	0.0878886	0.732095	0.0827885	0.094372	0.859715	0.279431	0.415594	0.247677	0.265483	0.111458	0.0991429	0.0585569	0.517999	0.298399	0.811701	0.728931	0.483221	0.642613	0.800483	0.0639838	0.273479	0.785786	0.999738	0.0070623	0.637306	0.563312	0.897919	0.369791	0.711487	0.554814	0.299648	0.082601
YKL036C	0.456451	0.500258	0.90482	0.663166	0.350062	0.227557	0.27759	0.998041	0.30401	0.71452	0.507808	0.358424	0.301201	1	0.620804	0.704637	0.229552	0.454242	0.793245	0.816374	0.653064	0.628204	0.615425	0.682153	0.279691	0.567944	0.478165	0.243401	0.306913	0.463675	0.536489	0.98566	0.940794	0.69453	0.621971	0.81096	0.548504	0.661048	0.704897	0.668274	0.974472	0.547057	0.883632	0.0660879	0.118226	0.390986	0.265851	0.228735	0.102059
YKL042W	0.594361	0.527155	0.958116	0.604998	0.604389	0.82908	0.137707	0.500428	0.121548	0.263797	0.0996022	0.0304623	0.0419021	1	0.494954	0.473456	0.680222	0.765103	0.355554	0.00037396	0.000544492	0.931043	0.928713	0.285193	0.984473	0.820934	0.914389	0.749882	0.807841	0.2014	0.350974	0.346128	0.298378	0.291991	0.678922	0.507743	0.00149445	0.0990858	0.173456	0.228966	0.147596	0.30498	0.343007	0.478788	0.0172991	0.221845	0.702492	0.370159	0.699559
YKL045W	0.657597	0.628292	0.482593	0.480685	0.851799	0.434776	0.0375968	0.497602	0.77028	0.515145	0.697072	0.883862	0.79655	1	0.0359733	0.0424142	0.0218313	0.120041	0.999346	0.678819	0.743231	0.882521	0.419271	0.513159	0.365799	0.328306	0.154693	0.17088	0.120121	0.28507	0.366918	0.818989	0.771066	0.552907	0.0940328	0.504078	0.825791	0.710393	0.201819	0.146151	0.739771	0.322562	0.318081	0.896872	0.509714	0.125666	0.130891	0.389035	0.0804271
YKL049C	0.892308	0.818825	0.638333	0.723989	0.876589	0.350125	0.13276	0.205987	0.375454	0.379866	0.309677	0.717609	0.635596	1	0.619723	0.540673	0.924454	0.94151	0.805207	0.877511	0.733561	0.380185	0.902969	0.252355	0.39245	0.831718	0.737298	0.278525	0.546719	0.749177	0.255209	0.814181	0.653404	0.514438	0.919213	0.534915	0.851817	0.38601	0.764135	0.628116	0.764213	0.746922	0.678009	0.882021	0.561342	0.72245	0.487213	0.708338	0.557445
YKL052C	0.00201919	0.00192694	0.280459	0.000114307	0.0422732	0.0380311	0.131387	0.665996	0.500115	0.212208	0.099529	0.981577	0.915301	1	0.00935859	0.0102182	0.303751	0.040972	0.188147	0.530998	0.813345	0.616371	0.000496809	0.471991	0.560382	0.00146852	0.512953	0.399406	0.227182	0.353844	0.636415	0.238348	0.104014	0.264364	0.0559409	0.955073	0.80742	0.0173071	0.00204844	0.000880702	0.525357	0.0142864	0.0100694	0.0330378	0.571725	0.216175	0.822454	0.734705	0.0149896
YKL058W	0.145366	0.188607	0.00826482	0.511378	0.0512445	0.00301762	0.871489	0.660763	0.144678	0.684514	0.409559	0.186643	0.142449	1	0.541335	0.570694	0.315559	0.57411	0.661864	0.330094	0.623477	0.297955	0.190315	0.0308415	0.00342248	0.115293	0.00133359	0.00324702	0.000480349	0.639427	0.95692	0.391974	0.392039	0.701022	0.151332	0.378093	0.476017	0.151105	0.0833839	0.125524	0.1075	0.500774	0.0783033	0.0332112	0.729505	0.661454	0.464248	0.250445	0.0651677
YKL059C	0.247618	0.16279	0.70313	0.060107	0.58834	0.0391432	0.278183	0.481232	0.404503	0.0375422	0.180067	0.440575	0.377805	1	0.0903036	0.092916	0.0379031	0.0762735	0.281066	0.715881	0.28287	0.0743749	0.116019	0.950996	0.447743	0.187818	0.366739	0.152977	0.0602413	0.0282819	0.141526	0.192775	0.212565	0.383141	0.180165	0.355403	0.36383	0.403214	0.299353	0.304725	0.160456	0.349003	0.24207	0.791288	0.0164164	0.204386	0.0971158	0.53726	0.395339
YKL060C	0.648786	0.434463	0.782484	0.138803	0.740289	0.00216005	0.511817	0.515881	0.912425	0.150398	0.542253	0.323562	0.27229	1	0.0457805	0.0330917	0.349985	0.588995	0.215024	0.612689	0.274535	0.864741	0.359911	0.311261	0.670633	0.303559	0.915229	0.665987	0.915985	0.844006	0.800941	0.294977	0.233486	0.718232	0.0325394	0.242433	0.312193	0.879307	0.0459756	0.076579	0.683718	0.0897606	0.141543	0.775229	0.28392	0.103793	0.0561767	0.00185863	0.0350956
YKL078W	0.434817	0.397746	0.847846	0.233425	0.6672	0.265772	0.880579	0.967321	0.0881818	0.348759	0.273995	0.22292	0.107732	0.114559	0.746907	0.734686	0.268594	0.184052	0.882511	0.250083	0.294474	0.774013	0.325526	0.768366	0.804388	0.409262	0.484318	0.531208	0.190121	0.742537	0.723583	0.985942	0.858333	0.959676	0.509293	0.523374	0.182292	0.0459033	0.793325	0.68084	0.27139	0.858452	0.616628	0.24204	0.753102	0.331899	0.775415	0.294793	0.664633
YKL082C	0.873705	0.732873	0.679568	0.557503	0.924869	0.219367	0.743722	0.333933	0.0980795	0.36849	0.113944	0.0465852	0.0638738	1	0.852954	0.858218	0.315832	0.759601	0.475765	0.0388803	0.0513596	0.144487	0.419312	0.263773	0.972479	0.438927	0.747573	0.546879	0.704616	0.0663953	0.0102818	0.571851	0.512912	0.275957	0.748307	0.556025	0.0746398	0.1295	0.027491	0.01486	0.00124938	0.0302565	0.0379884	0.341465	0.207021	0.715098	0.223069	0.226605	0.356849
YKL083W	0.388247	0.444557	0.0862679	0.635112	0.232573	0.105348	0.357225	0.0031039	0.767962	0.652795	0.406053	0.241199	0.26568	1	0.695557	0.683784	0.427586	0.786758	0.872128	0.15531	0.068663	0.223033	0.695283	0.648252	0.306775	0.636441	0.207742	0.318871	0.155564	0.0284402	0.0672566	0.465502	0.565529	0.948393	0.123624	0.972857	0.126032	0.0276646	0.533595	0.348268	0.714279	0.436035	0.254403	0.9636	0.291227	0.863261	0.738749	0.874726	0.523015
YKL088W	0.0360602	0.0408915	0.570249	0.0124459	0.242952	0.122028	0.200406	0.211087	0.358047	0.146892	0.884627	1	0.982302	0.557376	0.473218	0.429892	0.426472	0.987259	0.143765	0.985194	0.587091	0.621691	0.0785871	0.245692	0.806134	0.0909526	0.994176	0.790997	0.510895	0.46397	0.460969	0.16733	0.195668	0.128314	0.724021	0.104188	0.465053	0.196097	1.53596e-16	1.96984e-16	0.000638935	9.46609e-25	3.35562e-07	1.11844e-06	0.100003	0.508601	0.358296	0.309196	0.531999
YKL089W	0.404739	0.405961	0.183698	0.425008	0.432413	0.744817	0.689308	0.597869	0.42277	0.816436	0.299973	0.253467	0.279721	1	0.1257	0.128664	0.55614	0.367816	0.917941	0.202239	0.0992012	0.0645482	0.406541	0.716435	0.336728	0.502913	0.623303	0.288255	0.694122	0.429885	0.483548	0.623643	0.761861	0.835649	0.674207	0.130823	0.153334	0.168897	0.930323	0.807983	0.706784	0.97497	0.889608	0.523921	0.581103	0.870217	0.223433	0.861326	0.782609
YKL095W	0.63163	0.591351	0.867558	0.383037	0.906053	0.196711	0.968145	0.646676	0.931458	0.106078	0.913781	0.821977	0.343919	0.0122738	0.72901	0.763269	0.0811087	0.198249	0.524512	0.884504	0.887874	0.268919	0.405957	0.849097	0.657634	0.400331	0.612973	0.336621	0.271045	0.221917	0.204397	0.449607	0.374903	0.700904	0.176906	0.474206	0.868684	0.0382549	0.665656	0.613242	0.107723	0.731786	0.179203	0.421493	0.0678629	0.967394	0.256603	0.217453	0.322539
YKL099C	0.623734	0.646275	0.996292	0.821978	0.431791	0.19248	0.3399	0.0146689	0.446499	0.252797	0.775616	0.328422	0.323236	0.780507	0.655897	0.578679	0.444904	0.366964	0.601618	0.58199	0.748169	0.823628	0.277356	0.00973211	0.0916758	0.388906	0.258479	0.0646348	0.654835	0.204877	0.207024	0.623342	0.651022	0.588425	0.859851	0.822095	0.797327	0.983017	0.276503	0.292252	2.27712e-07	0.290234	0.403503	0.390278	0.270592	0.540932	0.322324	0.711413	0.851757
YKL104C	0.0160637	0.029302	0.0354497	0.130122	0.00193929	7.32839e-05	0.000341621	0.375631	3.84539e-29	1.7574e-27	1.66618e-34	1.80451e-15	5.77813e-16	1	0.0491451	0.144469	0.0678925	0.250224	0.105931	0.632305	0.624393	0.733279	0.325194	0.416094	0.209071	0.285999	0.123988	0.335577	0.19173	0.0191396	0.00949915	0.182566	0.163657	0.0564817	0.830191	0.796204	0.73057	0.322026	0.683683	0.56593	0.637806	0.511268	0.352069	0.909389	0.660649	0.449273	0.866046	0.123163	0.625205
YKL108W	0.964853	0.895825	0.452174	0.671301	0.808397	0.200934	0.890742	0.591811	0.0935563	0.834429	0.190288	0.592262	0.516151	1	0.876144	0.754003	0.948376	0.108603	0.324099	0.881251	0.472651	0.357258	0.423886	0.163708	0.649099	0.566184	0.842615	0.348117	0.834156	0.248759	0.403148	0.257982	0.175287	0.496845	0.0167131	0.457344	0.536634	0.269608	0.480667	0.257989	0.00285991	0.377402	0.229873	0.888938	0.411427	0.113936	0.0897237	0.600361	0.0428595
YKL111C	0.601866	0.585798	0.590428	0.496605	0.726829	0.710116	0.174095	0.416105	0.606395	0.155527	0.899305	0.834376	0.902069	1	0.152917	0.174655	0.164993	0.346579	0.870045	0.0451981	0.0224654	0.210874	0.431036	0.634213	0.730157	0.52284	0.897027	0.959316	0.905069	0.603214	0.47166	0.716562	0.846412	0.507077	0.562284	0.532372	0.0316645	0.313622	0.213177	0.222	0.599377	0.282107	0.29921	0.96099	0.611128	0.86895	0.369603	0.189729	0.268967
YKL112W	0.769498	0.759126	0.64386	0.556546	0.994044	0.368096	0.647063	0.440915	0.541868	0.434023	0.57695	0.880543	1	0.613045	0.251893	0.2972	0.26974	0.441187	0.633918	0.897475	0.896165	0.772964	0.644783	0.891179	0.800085	0.633396	0.842527	0.527278	0.609989	0.267823	0.214264	0.738241	0.794348	0.438917	0.158429	0.726692	0.841023	0.672615	0.181435	0.205762	0.990899	0.325404	0.0493911	0.259209	0.263095	0.356969	0.198595	0.0567477	0.392794
YKL122C	0.571955	0.517437	0.939407	0.528652	0.558046	0.860853	0.314702	0.23061	0.212147	0.421005	0.167873	0.551711	0.488539	1	0.310882	0.32174	0.851853	0.574447	0.643067	0.408723	0.502618	0.926211	0.961267	0.188732	0.63283	0.922223	0.450532	0.511081	0.264552	0.390122	0.394612	0.810688	0.769203	0.777791	0.902829	0.742332	0.511434	0.841148	0.425099	0.429599	0.495338	0.49563	0.672949	0.274895	0.32768	0.62523	0.802129	0.13655	0.792977
YKL125W	0.0586548	0.0375613	0.133479	0.0129713	0.144654	0.369889	0.0811443	0.497825	0.197852	0.328527	0.0604729	0.56937	0.519127	1	0.00824745	0.00737852	0.149197	0.970701	0.270278	0.368192	0.131651	0.000824699	0.055553	0.965227	0.663096	0.083543	0.36293	0.0720332	0.0221231	0.0749302	0.132464	0.237828	0.186677	0.515241	0.0292782	0.445868	0.184075	0.23936	0.240907	0.534783	0.229418	0.913974	0.208777	0.0815652	0.120816	0.0466115	0.785041	0.432479	0.619517
YKL141W	0.496696	0.479066	0.482521	0.446128	0.492907	0.863774	0.535519	0.56404	0.577551	0.552085	0.794703	0.994571	1	1	0.59257	0.563894	0.787363	0.48968	0.994277	0.964251	0.878193	0.194191	0.336801	0.415122	0.321587	0.480757	0.535013	0.347104	0.664027	0.816801	0.712005	0.811455	0.909039	0.997856	0.987255	0.474356	0.906647	0.498016	0.758884	0.64573	0.961489	0.955343	0.578409	0.554535	0.254687	0.594386	0.31167	0.268059	0.775326
YKL144C	0.611336	0.669139	0.366245	0.695339	0.508534	0.455081	0.873442	0.932356	0.337564	0.678268	0.537862	0.514392	0.44965	1	0.869052	0.947009	0.446809	0.712353	0.68652	0.715023	0.874182	0.408114	0.466189	0.194308	0.498122	0.423474	0.451252	0.525357	0.488818	0.368974	0.426401	0.863827	0.683342	0.857598	0.375417	0.567063	0.893858	0.912861	0.764788	0.617247	0.601297	0.393198	0.669677	0.096628	0.407626	0.932484	0.875268	0.199225	0.896713
YKL145W	0.530904	0.474796	0.537521	0.29473	0.836441	0.188525	0.546022	0.99201	0.819185	0.133283	0.596934	0.276622	0.306096	1	0.575413	0.675331	0.218491	0.321156	0.48145	0.452555	0.263223	0.414935	0.230436	0.314701	0.161288	0.256239	0.202862	0.0764389	0.107527	0.615077	0.496911	0.594962	0.465031	0.572064	0.478596	0.251322	0.317075	0.498564	0.293421	0.349333	0.814886	0.687706	0.409317	0.633053	0.102734	0.793469	0.166054	0.97722	0.168944
YKL152C	0.817516	0.986271	0.245646	0.948277	0.989752	0.636529	0.516623	0.0733757	4.22472e-26	1.44318e-13	1.18461e-22	6.29345e-16	2.16852e-16	1	0.116117	0.356291	0.545526	0.00813429	0.474361	0.175967	0.348701	0.00224185	0.0186222	1.1513e-12	0.00148236	0.0166818	0.000564912	0.000292734	0.000268727	0.00021239	0.00196541	0.157704	0.157971	0.924762	0.00153388	0.178396	0.404598	0.668102	2.52411e-08	9.22934e-09	0.464132	4.33466e-05	2.02328e-11	0.0788941	0.694898	0.874489	0.498406	0.473832	0.257991
YKL153W	0.585541	0.554112	0.840262	0.604349	0.639125	0.955886	0.63495	0.495546	0.777361	0.876944	0.733676	0.885373	0.950039	1	0.701762	0.634486	0.700003	0.669849	0.717777	0.250221	0.292878	0.279298	0.367323	0.14736	0.84743	0.360946	0.85076	0.679071	0.567127	0.00192783	0.0374705	0.393848	0.575663	0.842559	0.0432213	0.337501	0.226568	0.247024	0.896315	0.728918	0.322287	0.268669	0.887782	0.106636	0.28715	0.238486	0.799294	0.962177	0.93854
YKL154W	0.396642	0.417095	0.125911	0.596311	0.273836	0.168576	0.751038	0.692865	0.596537	0.0398114	0.884125	0.571838	0.502126	0.741725	0.245169	0.286624	0.153856	0.0146363	0.933305	0.685297	0.872614	0.668188	0.936355	0.141627	0.951915	0.842868	0.667179	0.84191	0.820627	0.0357249	0.385543	0.981131	0.756461	0.817186	0.739217	0.841952	0.814209	0.67115	0.510076	0.481636	0.306417	0.618857	0.555228	0.606888	0.916832	0.930578	0.449294	0.993652	0.19678
YKL165C	0.431327	0.584655	0.564314	0.8487	0.302099	0.0657292	0.666272	0.959586	0.576664	0.346975	0.721655	1	1	1	0.0285544	0.0268494	0.186625	0.329226	0.139895	0.644079	0.608787	0.339136	0.845043	0.99472	0.204157	0.778366	0.471746	0.261945	0.555534	0.121348	0.93109	0.190706	0.189042	0.0890403	0.921034	0.349117	0.849421	0.0288313	0.00147552	0.00270724	0.285196	0.020202	0.00929837	0.45417	0.796419	0.170203	0.366034	0.721089	0.0912723
YKL172W	0.263952	0.353558	0.267175	0.635942	0.13759	0.0268385	0.827145	0.715858	0.246217	0.808166	0.461394	0.13431	0.160387	0.721606	0.539398	0.547098	0.52561	0.963907	0.151068	0.563288	0.969728	0.905065	0.489105	0.378913	0.269529	0.287595	0.10608	0.494999	0.108204	0.716536	0.708171	0.283815	0.239177	0.126892	0.897519	0.159248	0.908729	0.574458	0.179945	0.199558	0.275022	0.437721	0.0634998	0.869271	0.634573	0.211335	0.198888	0.222704	0.110772
YKL173W	0.560068	0.551314	0.613683	0.757184	0.443046	0.320364	0.334034	0.760323	0.373403	0.628443	0.337295	0.665567	0.738623	0.643364	0.443936	0.410896	0.974709	0.964495	0.81668	0.365353	0.412028	0.954249	0.448509	0.0889767	0.438319	0.542553	0.491056	0.342316	0.59331	0.28102	0.540354	0.93194	0.890736	0.829415	0.89837	0.787834	0.459383	0.40605	0.713208	0.963602	5.99127e-06	0.444439	0.793743	0.554121	0.0726144	0.116451	0.0902681	0.0841853	0.632218
YKL180W	2.94628e-06	2.17746e-06	4.54764e-07	7.13004e-07	2.47682e-05	0.603606	0.27121	0.855598	0.738541	0.767458	0.0182185	0.0476024	0.0418868	0.832334	0.933046	0.84524	0.619215	0.206944	0.686009	0.227642	0.463257	0.00011019	1.94072e-05	0.559831	0.000510332	8.23097e-06	0.00101272	0.0057697	0.0101409	0.00409757	0.206332	0.535042	0.663339	0.464645	0.11528	0.686383	0.440304	0.400052	7.26192e-05	0.000408268	0.0453435	0.0356791	4.82231e-06	0.0274197	0.575566	0.222105	0.195967	0.142727	0.766711
YKL182W	0.577366	0.520509	0.820093	0.302531	0.841277	0.187048	0.427907	0.703182	0.628689	0.951123	0.851007	1	0.901804	0.484946	0.015802	0.0178167	0.0722201	0.0151648	0.495081	0.748915	0.897779	0.870317	0.242805	0.349436	0.462374	0.413826	0.787158	0.222078	0.951462	0.865163	0.50699	0.535362	0.588308	0.808421	0.400805	0.318226	0.831384	0.675529	0.788428	0.568011	0.596663	0.282904	0.911782	0.391863	0.797044	0.547612	0.329528	0.260532	0.447607
YKL186C	0.49516	0.705954	0.0157334	0.676622	0.141898	0.000339023	0.475054	0.263843	0.144336	0.158139	0.23824	0.411269	0.445368	0.764578	0.0173432	0.017472	0.351236	0.353553	0.914125	0.895649	0.860923	0.108705	0.953064	0.379564	0.0995071	0.925299	0.0923266	0.0530252	0.0337278	0.190827	0.23525	0.440874	0.586584	0.488971	0.0596439	0.323103	0.958128	0.43031	0.227836	0.492201	0.70769	0.927029	0.114986	0.00212864	0.936798	0.46387	0.287245	0.79926	0.112025
YKL189W	0.847966	0.855037	0.504496	0.641918	0.930104	0.309749	0.327355	0.856992	0.170312	0.00413234	0.191939	0.549107	0.928465	0.00266601	0.0696042	0.0779111	0.0226442	0.0222083	0.379402	0.268322	0.525208	0.254815	0.614553	0.633327	0.729762	0.647677	0.912739	0.954762	0.799588	0.310889	0.379114	0.394318	0.321602	0.571289	0.223661	0.742087	0.36911	0.111183	0.198009	0.147865	0.431579	0.244888	0.0709453	0.237583	0.142859	0.614536	0.816808	0.468435	0.697307
YKL192C	0.255766	0.2335	0.223996	0.18337	0.3667	0.67017	0.719448	0.721058	0.306241	0.831067	0.126622	0.0371115	0.0513371	1	0.79621	0.720158	0.407882	0.706731	0.157907	0.207004	0.45662	0.372929	0.32621	0.783224	0.596012	0.426458	0.904517	0.820522	0.791579	0.480932	0.900785	0.229168	0.245475	0.208121	0.589888	0.397914	0.52327	0.498198	0.701681	0.77967	0.485483	0.563087	0.933047	0.363163	0.58954	0.562924	0.31379	0.61735	0.763803
YKL193C	0.644517	0.757028	0.474116	0.99946	0.514049	0.149086	0.397988	0.300527	0.527103	0.212341	0.645621	0.412581	0.341675	1	0.133188	0.138338	0.062146	0.041494	0.250775	0.349398	0.71675	0.763941	0.921653	0.834686	0.488876	0.722615	0.344966	0.501965	0.175127	0.884636	0.916678	0.260671	0.253093	0.192675	0.801412	0.646664	0.730335	0.962209	0.000179138	0.000116359	0.950263	1.89842e-05	0.0040698	0.195935	0.666795	0.659712	0.0108861	0.152895	0.0114121
YKL195W	0.246391	0.200446	0.804984	0.163533	0.356032	0.677515	0.645927	0.161863	0.473698	0.230781	0.957535	0.570376	0.533392	0.676253	0.025713	0.0284539	0.403676	0.821127	0.248272	0.487227	0.276326	0.313563	0.157697	0.368229	0.160753	0.158101	0.227423	0.224153	0.187175	0.767567	0.868081	0.348724	0.357792	0.175931	0.58935	0.607538	0.279624	0.797652	0.0251313	0.0284071	0.621549	0.0176206	0.073894	0.934394	0.56703	0.90078	0.247535	0.996432	0.584242
YKL196C	0.027454	0.0180226	0.437725	0.00972884	0.0775522	0.556413	0.00431136	0.0647258	0.0755805	0.766014	0.00634527	0.00724717	0.0184557	0.528221	0.477665	0.427057	0.496437	0.241795	0.429967	0.0593863	0.0719636	0.299417	0.0157728	0.415695	0.235423	0.0138449	0.0807508	0.433548	0.228606	0.913858	0.988187	0.454661	0.574999	0.291722	0.389724	0.712647	0.1589	0.00865199	0.525141	0.791388	0.990558	0.444955	0.371407	0.252054	0.394447	0.0160028	0.0830674	0.212005	0.147807
YKL203C	0.285719	0.274955	0.436107	0.228585	0.348623	0.902636	0.337498	0.0107807	0.0798867	0.00151252	0.0388455	0.0746997	0.0998998	1	0.0368106	0.0584115	0.0492481	0.0261372	0.992443	0.142223	0.0515483	0.359102	0.298373	0.710312	0.26969	0.317606	0.299672	0.331849	0.117145	0.352537	0.0783264	0.855509	0.765408	0.709959	0.0867378	0.655275	0.080286	0.180736	0.114533	0.0868426	0.330703	0.154008	0.09065	0.0013157	0.137453	0.217277	0.214447	0.211875	0.579507
YKL210W	0.405604	0.225223	0.0646192	0.0589642	0.840634	0.0146814	0.542881	6.64499e-06	0.0064958	7.28212e-07	0.0352168	0.0486594	0.0638231	1	0.0593636	0.0896507	0.0722563	0.167841	0.463212	0.069543	0.0246774	0.254972	0.132388	0.872108	0.150883	0.111392	0.216736	0.0450524	0.238715	0.186292	0.179512	0.21082	0.168297	0.914853	5.48623e-05	0.477465	0.0428865	0.160533	0.140576	0.458745	0.00834778	0.67654	0.0852226	0.29915	0.946603	0.369954	0.47806	0.0107263	0.947529
YKR002W	0.0323634	0.0266911	0.492393	0.0215638	0.0625478	0.890491	0.867177	0.333572	0.183339	0.0166968	0.919373	0.692763	0.650053	0.923606	0.060518	0.0719614	0.0631233	0.315658	0.107247	0.0236183	0.0874217	0.133932	0.0501634	0.868757	0.386303	0.0702275	0.48745	0.993629	0.97429	0.889531	0.786155	0.201995	0.244239	0.21154	0.673296	0.807567	0.0880488	0.897599	0.130039	0.0972159	0.574886	0.0348008	0.796577	0.15923	0.417901	0.707623	0.0120893	0.277154	0.0406682
YKR004C	0.0662644	0.0631129	0.728876	0.0726937	0.0660534	0.39414	0.834106	0.682574	0.135083	0.715174	0.0368849	0.237289	0.202636	1	0.6438	0.623458	0.977592	0.553694	1.5787e-08	0.010608	0.759002	6.30862e-05	0.15303	0.560611	0.324925	0.0492304	0.0594748	0.956974	0.0223812	0.6584	0.727759	6.08316e-10	2.21859e-10	1.94976e-06	9.0988e-07	3.33682e-11	0.990694	0.0425184	0.0269383	0.0471077	0.1055	0.0546001	0.0140267	0.0483631	0.181211	0.775505	0.350085	0.402606	0.409503
YKR008W	0.00847441	0.00829863	0.105119	0.0205561	0.00647667	0.0918266	0.582265	0.574445	0.593808	0.575898	0.482353	0.0790336	0.107592	1	0.522467	0.542847	0.602979	0.446221	0.708445	0.0739834	0.0472246	0.794948	0.0206512	0.178335	0.0422717	0.0290086	0.0773483	0.105107	0.087883	0.810379	0.982737	0.839945	0.797755	0.606897	0.661108	0.93636	0.0414916	0.91349	0.357652	0.492743	0.168841	0.946325	0.150675	0.644432	0.480318	0.794177	0.238902	0.598212	0.521341
YKR022C	0.211895	0.238656	0.98057	0.304928	0.185989	0.354889	0.170715	0.205877	0.309491	0.620907	0.146109	0.265359	0.340136	1	0.504537	0.500848	0.403676	0.614272	0.776237	0.51991	0.281665	0.591725	0.500844	0.583656	0.598661	0.437228	0.450313	0.82733	0.362832	0.361324	0.383046	0.678388	0.868687	0.817551	0.960591	0.570754	0.401514	0.235928	0.392772	0.400824	0.621573	0.80942	0.107786	0.297284	0.207787	0.38019	0.712786	0.730731	0.640864
YKR025W	0.477354	0.398273	0.997742	0.377	0.596356	0.749733	0.00887737	0.780704	0.394966	0.0792779	0.272774	0.201459	0.141418	0.233682	0.278922	0.342586	0.213462	0.067897	0.888647	0.1328	0.041317	0.868525	0.462638	0.866587	0.863456	0.405415	0.791006	0.694289	0.803652	0.855774	0.462469	0.78016	0.760233	0.755991	0.121443	0.791592	0.099794	0.0231053	0.748136	0.487615	0.389728	0.435778	0.798286	0.591362	0.87509	0.129673	0.393383	0.687806	0.61591
YKR037C	0.0183507	0.0187577	0.10112	0.0103034	0.0358134	0.990341	0.0678555	0.000973209	0.581141	0.159928	0.703892	0.880072	1	1	0.000310719	0.000204215	0.00015495	0.253884	0.441984	6.61793e-05	8.53225e-06	0.083377	0.00131558	0.00137481	0.0309402	0.000633415	0.0191807	0.115067	0.232015	0.0144966	0.00171063	0.41086	0.381761	0.371271	0.604776	0.21377	0.000128644	1.26171e-05	0.599595	0.596369	0.861878	0.237242	0.777709	0.1832	0.415974	0.0750299	0.0948151	0.0605794	0.718516
YKR038C	0.624902	0.652676	0.366057	0.825452	0.503684	0.31748	0.686252	0.220654	0.863288	0.302247	0.965177	0.742359	0.770771	0.951571	0.20622	0.2139	0.364455	0.29152	0.535726	0.731628	0.489156	0.510675	0.578826	0.283825	0.379103	0.602194	0.228849	0.436841	0.412181	0.55404	0.688482	0.564948	0.662088	0.365142	0.523402	0.487153	0.491067	0.996727	0.457279	0.379665	0.835064	0.422503	0.626851	0.6553	0.0490059	0.2604	0.414925	0.749967	0.261128
YKR062W	0.145084	0.182796	0.0592759	0.272616	0.112267	0.147444	0.910918	0.00812694	0.0990262	0.303753	0.0402969	0.0343163	0.0472477	1	0.934754	0.883007	0.35872	0.130098	0.97091	0.431066	0.259896	0.589765	0.234317	0.303527	0.167613	0.30738	0.259451	0.28236	0.182952	0.926497	0.519288	0.981851	0.98326	0.730742	0.433023	0.889221	0.333259	0.111459	0.443492	0.865194	0.563001	0.976427	0.206086	0.581461	0.592942	0.846914	0.00235962	0.323405	0.0785741
YKR063C	0.14069	0.120709	0.37404	0.0935864	0.233272	0.779098	0.0897429	0.900561	0.194673	0.0589627	0.0678078	0.0304623	0.0419021	1	0.69858	0.74941	0.724754	0.211066	0.719674	0.0880777	0.0685026	0.640691	0.104215	0.469293	0.296808	0.0606587	0.100432	0.600901	0.0800021	0.911123	0.369111	0.874934	0.762447	0.752037	0.792772	0.541574	0.0685071	0.729167	0.945187	0.900492	0.811672	0.903002	0.976923	0.195599	0.528901	0.509077	0.156635	0.139089	0.644991
YKR068C	0.963113	0.945581	0.145131	0.967214	0.944041	0.733637	0.600939	0.81642	0.656837	0.961168	0.806101	0.934219	0.861996	1	0.517546	0.417172	0.94402	0.829238	0.667433	0.98995	0.891326	0.844266	0.669149	0.348996	0.7359	0.797683	0.928025	0.927771	0.711559	0.58412	0.313713	0.478351	0.538281	0.924824	0.331805	0.744657	0.983099	0.112306	0.541516	0.350319	0.00153104	0.444042	0.963604	0.97545	0.160861	0.360444	0.863329	0.765816	0.45705
YKR071C	0.531524	0.613275	0.0931158	0.948181	0.310439	0.0596234	0.785756	0.398266	0.74583	0.948119	0.602814	0.570676	0.624379	1	0.91894	0.851362	0.71005	0.613204	0.666649	0.410238	0.14668	0.385851	0.590095	0.186141	0.0782584	0.577065	0.0475507	0.0258361	0.0104678	0.588928	0.224047	0.555763	0.425739	0.989958	0.058331	0.731969	0.233466	0.0340908	0.47741	0.599001	0.829255	0.840111	0.434145	0.0189114	0.834586	0.378453	0.767524	0.299525	0.498616
YKR079C	0.263938	0.202252	0.342547	0.135397	0.499263	0.258414	0.739706	0.340617	0.993235	0.913749	0.672541	0.71145	0.642452	1	0.818739	0.914114	0.992424	0.454028	0.584069	0.616112	0.931242	0.123098	0.148296	0.58754	0.88027	0.159758	0.954186	0.568006	0.518763	0.0566054	0.0653586	0.44104	0.486941	0.939786	0.0887908	0.976341	0.832885	0.341291	0.892622	0.77298	0.403311	0.990775	0.978883	0.123607	0.116445	0.961618	0.497149	0.547256	0.165397
YKR081C	0.927448	0.876529	0.397106	0.577826	0.841032	0.187027	0.484783	0.509709	0.430794	0.810448	0.396589	0.261828	0.28892	1	0.975713	0.95616	0.694953	0.198844	0.512535	0.780172	0.97517	0.0867497	0.433372	0.416201	0.462616	0.438124	0.458119	0.32718	0.2959	0.76621	0.399877	0.465012	0.339199	0.374529	0.484606	0.618816	0.880218	0.569293	0.231874	0.225281	0.483999	0.239959	0.44958	0.226014	0.869407	0.343755	0.580085	0.606492	0.747166
YKR083C	0.834286	0.790384	0.58048	0.505695	0.805242	0.107256	0.20024	0.120792	0.359894	0.582751	0.489933	0.629611	0.645419	0.838204	0.868151	0.838471	0.350627	0.33013	0.580158	0.319727	0.385686	0.0666507	0.75343	0.0095695	0.328274	0.784075	0.237462	0.313499	0.439293	0.0458547	0.454469	0.523277	0.533621	0.474128	0.959827	0.399628	0.410657	0.958421	0.148636	0.122702	0.374888	0.0199844	0.38082	0.00517494	0.889585	0.100986	0.724969	0.553535	0.708284
YKR086W	0.2237	0.189497	0.817519	0.0956178	0.420129	0.280456	0.953911	0.557467	0.644151	0.805578	0.911176	0.392985	0.498289	1	0.231538	0.171739	0.262099	0.198515	0.964381	0.330324	0.208695	0.455849	0.105094	0.448393	0.274352	0.0758613	0.202348	0.454455	0.168989	0.763682	0.929421	0.806818	0.916925	0.703806	0.373385	0.377849	0.250161	0.46147	0.536174	0.468725	0.398043	0.776442	0.437424	0.810445	0.476255	0.954127	0.375783	0.687097	0.981316
YLL003W	0.189028	0.223284	0.251306	0.437381	0.103051	0.0398544	0.87559	0.564932	0.140871	0.123037	0.430599	0.344137	0.467189	0.593555	0.710705	0.796919	0.470516	0.615824	0.619846	0.000678926	0.000818405	0.368462	0.423421	0.65862	0.484272	0.338257	0.416507	0.743464	0.654028	0.809231	0.891086	0.528754	0.613579	0.334891	0.534384	0.0714412	0.000164507	0.0507401	0.812769	0.55923	0.180406	0.733937	0.630851	0.816119	0.807566	0.273326	0.979537	0.586099	0.209062
YLL004W	0.173326	0.199811	0.016118	0.400087	0.0829831	0.0248304	0.016855	0.0590847	0.137953	0.0681927	0.0544523	0.161381	0.106651	0.214722	0.0202203	0.025205	0.0408898	0.578892	0.589712	0.208201	0.161929	0.587281	0.366834	0.480686	0.144452	0.260368	0.238595	0.197407	0.258738	0.141095	0.744928	0.636977	0.801122	0.529537	0.677477	0.900478	0.290806	0.0350012	0.134273	0.13188	0.167099	0.0210315	0.32231	0.111109	0.36279	0.879532	0.0490527	0.287054	0.0508939
YLL008W	0.273671	0.422522	0.0169653	0.908555	0.055051	0.000393045	0.234109	0.643801	0.301844	0.469286	0.582532	0.482108	0.408542	1	0.218315	0.275491	0.0729065	0.0998013	0.296808	0.652723	0.815746	0.143681	0.891909	0.360479	0.404757	0.881047	0.6136	0.690865	0.740332	0.0525449	0.125728	0.177617	0.210097	0.50779	0.0538384	0.173356	0.9301	0.410818	0.437669	0.155639	0.114219	0.0336543	0.858507	0.924046	0.417484	0.345438	0.0319248	0.218512	0.00307019
YLL011W	0.939753	0.912202	0.274149	0.5148	0.547307	0.0243948	0.326794	0.407712	0.093779	0.164313	0.127566	0.0884015	0.413047	0.0186796	0.0546275	0.0667268	0.243983	0.569182	0.386662	0.320151	0.344695	0.905019	0.241026	0.0994501	0.775373	0.194279	0.352005	0.720086	0.412119	0.0882385	0.0749213	0.246465	0.377665	0.634208	0.345685	0.365674	0.437502	0.152753	0.516957	0.485571	0.480918	0.574193	0.490498	0.923101	0.334012	0.0925319	0.580454	0.695219	0.461131
YLL018C	0.597289	0.455277	0.587075	0.301798	0.874921	0.16454	0.680204	0.00101544	0.857443	0.269919	0.692781	0.481473	0.676329	0.200101	0.0744637	0.0482927	0.0135594	0.0244566	0.414393	0.218042	0.414969	0.494224	0.407773	0.97658	0.88032	0.590164	0.543545	0.835637	0.286882	0.554875	0.608896	0.747095	0.472287	0.196902	0.508831	0.349794	0.355731	0.479269	0.347443	0.508611	0.502972	0.718127	0.2813	0.247434	0.0969304	0.613655	0.147537	0.821105	0.322122
YLL031C	0.16786	0.163879	0.221572	0.29918	0.0888451	0.0653386	0.566773	0.534162	0.942382	0.208509	0.373335	0.45463	0.0745197	0.000225052	0.0891302	0.0993764	0.00491819	0.0342867	0.154722	0.557601	0.959889	0.471886	0.529707	0.44412	0.493508	0.866143	0.824942	0.738875	0.675022	0.102934	0.00712855	0.398622	0.250672	0.0911248	0.506235	0.893538	0.919383	0.965506	0.00177993	0.00254943	0.0637626	0.000564311	0.0105479	0.913779	0.250056	0.249579	0.271282	0.91935	0.0631728
YLL034C	0.0448609	0.0242433	0.193568	0.00206182	0.276818	0.00600283	0.374331	0.111212	0.000477052	0.080938	0.0311386	0.061527	0.0430258	0.448877	0.712285	0.706941	0.360707	0.00339944	0.627241	0.558285	0.782282	0.756153	0.0102786	0.840746	0.724286	0.00323995	0.594718	0.135425	0.494552	0.0373667	0.00246456	0.597667	0.448453	0.896452	0.159055	0.5141	0.820178	0.817184	0.261308	0.400181	0.93574	0.93088	0.469101	0.00126182	0.00709658	0.592622	0.000917224	0.272145	0.00284925
YLL035W	0.986665	0.801295	0.806622	0.308576	0.465282	0.00187397	0.764163	0.771296	0.117526	0.09539	0.138582	0.089057	0.222549	0.135506	0.140794	0.104597	0.290169	0.321256	0.689736	0.672361	0.96778	0.466109	0.61555	0.281504	0.24473	0.723202	0.271887	0.153787	0.0945736	0.843872	0.933672	0.516781	0.675504	0.374585	0.506878	0.534292	0.8633	0.448174	0.789904	0.856124	0.166889	0.564149	0.491717	0.564558	0.0418121	0.413981	0.0994245	0.668098	0.0736919
YLL036C	0.557967	0.593209	0.0967066	0.917494	0.341549	0.063557	0.102147	0.548317	0.0157711	0.979373	0.0197555	0.0129934	0.0138597	1	0.709012	0.738681	0.703563	0.0639415	0.430469	0.181272	0.158253	0.328938	0.808179	0.634501	0.846977	0.979846	0.991439	0.971723	0.875711	0.825181	0.728206	0.502847	0.566933	0.601477	0.674503	0.535987	0.110662	0.207079	0.0437659	0.0390928	0.2911	0.104449	0.0182875	0.597397	0.0236374	0.253141	0.218177	0.0935049	0.147288
YLL037W	0.352348	0.524083	0.235978	0.741739	0.0661656	5.20286e-05	0.11108	0.375902	0.0399586	0.499351	0.108243	0.299219	0.24998	1	0.870736	0.926528	0.00459735	0.12641	0.179398	0.601297	0.862339	0.175096	0.853596	0.161782	0.133958	0.670299	0.115463	0.230441	0.120862	0.886089	0.974058	0.212231	0.264402	0.158805	0.94615	0.830437	0.917706	0.925604	0.278125	0.441485	0.463722	0.96593	0.0857667	0.226926	0.484285	0.263498	0.0263903	0.00728025	0.0128596
YLL050C	0.116118	0.115167	0.355407	0.160962	0.0753933	0.196079	0.00498035	0.0731931	0.285378	0.603438	0.801914	0.90663	1	1	0.458359	0.419932	0.465125	0.0455764	0.519799	0.0784653	0.0194237	0.851851	0.176754	0.47654	0.126474	0.199796	0.256207	0.148646	0.171041	0.808377	0.498522	0.476139	0.599698	0.795898	0.477045	0.474836	0.0315984	0.507218	0.0893227	0.0952533	0.620019	0.0798945	0.149616	0.2544	0.185277	0.132607	0.171263	0.522033	0.907495
YLR002C	0.512492	0.598255	0.403479	0.94522	0.302289	0.0539786	0.191289	0.220612	0.238343	0.207307	0.492806	0.401612	0.483735	0.581654	0.439581	0.397287	0.46663	0.282267	0.399206	0.729683	0.808583	0.617752	0.862289	0.814379	0.58408	0.683001	0.76099	0.925617	0.968397	0.938863	0.28575	0.552761	0.530706	0.329733	0.884004	0.161201	0.987236	0.272945	0.801175	0.953261	0.217087	0.532252	0.331891	0.157767	0.398712	0.662974	0.350729	0.785225	0.533251
YLR005W	0.00127152	0.000634648	0.185944	0.000678818	0.00235356	0.461915	0.639727	0.165299	0.338766	0.0899365	0.579306	0.362361	0.34245	0.700981	0.684424	0.707868	0.581648	0.531615	0.979395	0.803531	0.797066	0.00389811	0.00559613	0.857683	0.0897786	0.0043769	0.177209	0.496432	0.671716	0.31807	0.805577	0.729349	0.885897	0.820994	0.433124	0.766778	0.917558	0.761801	0.486531	0.544103	0.135898	0.523969	0.46839	0.941769	0.916043	0.167692	0.100936	0.226531	0.871114
YLR007W	0.0090784	0.0133082	0.0713872	0.0235213	0.00879636	0.100367	0.0860541	0.970982	0.329145	0.232799	0.815235	0.746098	0.896267	0.519722	0.419128	0.335247	0.193691	0.589468	0.360263	0.0013241	0.0041085	0.0816342	0.0209606	0.174341	0.195894	0.0268343	0.149069	0.645139	0.871096	0.14552	0.655604	0.581606	0.511329	0.282626	0.511888	0.847509	0.00668307	0.11187	0.563073	0.388451	0.648744	0.516112	0.644252	0.107331	0.368541	0.215941	0.00219446	0.913642	0.115338
YLR008C	0.336298	0.310322	0.769597	0.492738	0.212668	0.189245	0.0368748	0.776989	0.116413	0.04387	0.0569219	0.118586	0.156116	1	0.152828	0.187124	0.162792	0.369394	0.69926	0.00879484	0.0017311	0.932871	0.651853	0.568131	0.544566	0.756693	0.970307	0.615134	0.858231	0.074562	0.146691	0.802111	0.710239	0.661868	0.871382	0.517306	0.00385587	0.110803	0.0165474	0.0100151	0.914628	0.00356606	0.126859	0.917834	0.144663	0.194157	0.064302	0.431094	0.0285544
YLR009W	0.000741084	0.000306971	0.0040043	0.000217239	0.00361958	0.946855	0.0523686	0.107133	0.249203	0.560703	0.0134351	0.0244082	0.0337312	1	0.11257	0.177302	0.10033	0.010898	0.451877	0.139743	0.0496319	0.0531411	0.00260256	0.905876	0.0264978	0.00230564	0.0339616	0.111564	0.0644581	0.478183	0.300704	0.915068	0.87301	0.201603	0.0486014	0.890722	0.0664149	0.777844	0.0254483	0.0133099	0.00272448	0.0261544	0.0438154	0.00874053	0.0560412	0.176986	0.0651182	0.293469	0.64789
YLR010C	0.0473206	0.0445654	0.195374	0.0941528	0.0240777	0.079192	0.401439	0.970982	0.795678	0.498832	0.41612	0.134609	0.176603	1	0.237882	0.322335	0.210182	0.00493204	0.720696	0.192815	0.0977436	0.86728	0.0371618	0.0587041	0.274799	0.059561	0.38607	0.871187	0.875416	0.0174868	0.03334	0.789763	0.876832	0.201529	0.0268696	0.694751	0.219084	0.0120821	0.134831	0.239622	0.971069	0.0970375	0.578089	0.548378	0.160351	0.620987	0.743485	0.889517	0.129754
YLR022C	0.236473	0.165045	0.768481	0.0822817	0.394096	0.26125	0.302856	0.382707	0.577163	0.700475	0.293759	0.111831	0.14818	1	0.107346	0.108651	0.111729	0.0644194	0.68699	0.33164	0.279857	6.79883e-05	0.186531	0.849249	0.773695	0.174785	0.797485	0.788441	0.753882	0.646885	0.421724	0.422192	0.456484	0.688172	0.354922	0.76432	0.384096	0.116332	0.00175126	0.00187666	0.134828	0.0116034	0.0248629	0.00374236	0.607727	0.547024	0.343557	0.612783	0.85965
YLR026C	0.427105	0.429893	0.723128	0.653713	0.245801	0.108686	0.497827	0.964984	0.728657	0.61396	0.935545	0.808567	1	0.0998895	0.40401	0.401375	0.0297643	0.454539	0.358947	0.0028335	0.000889716	0.892263	0.878976	0.582918	0.573931	0.894532	0.711086	0.548718	0.419209	0.251271	0.118733	0.35958	0.38469	0.825921	0.223215	0.624199	0.00308656	0.00441857	0.121475	0.175705	0.651088	0.158793	0.260359	0.709007	0.352654	0.544784	0.02658	0.736303	0.0111004
YLR029C	0.0240303	0.0294747	0.0367049	0.092485	0.0080985	0.00953649	0.95562	0.0584198	0.122018	0.871425	0.794563	1	0.970413	1	0.409562	0.42947	0.0781615	0.116017	0.0912122	0.0330743	0.0954994	0.332879	0.0600777	0.174629	0.0439412	0.0463996	0.0268461	0.113566	0.0641174	0.396211	0.950432	0.263867	0.134062	0.134594	0.585609	0.809695	0.0899619	0.941859	0.866684	0.822517	0.0586274	0.363326	0.995759	0.339778	0.715695	0.563971	0.24284	0.287058	0.297933
YLR033W	0.60551	0.617238	0.40662	0.487358	0.692625	0.672219	0.513679	0.0483674	0.780888	0.352098	0.71009	0.231849	0.303387	1	0.0776526	0.0804227	0.121696	0.00542361	0.0729539	0.0763953	0.249063	1.10526e-07	0.409277	0.487895	0.50099	0.39503	0.542408	0.712801	0.416266	0.788574	0.463781	0.0147321	0.0134233	0.0270422	0.11405	0.0399414	0.300271	0.575204	0.318842	0.198523	0.000176838	0.151226	0.746987	0.197944	0.43316	0.669415	0.000662031	0.914704	0.00619072
YLR045C	0.00842096	0.00295673	0.245963	0.000326099	0.062883	0.0398339	0.975329	0.702448	0.805262	0.380278	0.270684	0.317558	0.554624	0.0927601	0.686288	0.586708	0.625457	0.585522	0.00639165	0.947301	0.383859	0.101634	0.00327441	0.727154	0.426787	0.00601996	0.781875	0.62018	0.834667	0.176025	0.344623	0.00779218	0.00774016	0.0228243	0.0699597	0.0932809	0.399043	0.886071	0.00206456	0.00260282	0.31642	0.00681709	0.0103747	0.419351	0.13518	0.978381	0.193364	0.347614	0.481526
YLR051C	0.0882078	0.0772442	0.721155	0.048501	0.195704	0.613282	0.146336	0.045062	0.867807	0.645352	0.439098	0.594865	0.527646	1	0.251795	0.24043	0.72641	0.950097	0.710513	0.980866	0.583902	0.00679768	0.0548789	0.29266	0.186134	0.0748911	0.324572	0.325885	0.638204	0.985645	0.937125	0.330714	0.367514	0.365093	0.613235	0.145798	0.718408	0.173847	0.0401337	0.0116623	0.592383	0.0046547	0.0542783	0.0344586	0.196079	0.969313	0.965239	0.802576	0.158383
YLR060W	0.0437865	0.0347054	0.584458	0.045132	0.0515749	0.519968	0.896796	0.439215	0.169083	0.00322709	0.759743	0.503707	0.618397	1	0.123309	0.12859	0.712686	0.253797	0.485195	0.329737	0.0873362	0.375386	0.23432	0.14004	0.777934	0.226493	0.915203	0.109712	0.511194	0.975002	0.905271	0.679057	0.596273	0.551765	0.952379	0.203882	0.0656199	0.805025	0.894579	0.746023	0.27719	0.653541	0.738988	0.178604	0.0930294	0.972792	0.0964581	0.630956	0.487623
YLR066W	0.107756	0.135017	0.00141641	0.144895	0.101369	0.298778	0.134583	0.789563	0.790992	0.348697	0.298132	0.333954	0.369283	1	0.990506	0.971851	0.775582	0.891308	0.0733567	0.274775	0.111137	0.036378	0.0904545	0.173314	0.037885	0.132616	0.0687393	0.0187055	0.0397554	0.364155	0.0950381	0.0512522	0.036951	0.109223	0.202751	0.94693	0.0643759	0.0493611	0.352407	0.467483	6.46837e-22	0.485017	0.782247	0.946861	0.882446	0.962076	0.112434	0.721097	0.463293
YLR071C	0.725471	0.75175	0.265712	0.738673	0.712552	0.877616	0.373138	0.114436	0.613343	0.250091	0.614502	0.302738	0.261402	0.56554	0.175323	0.223258	0.226579	0.0356847	0.73538	0.0469593	0.0261605	0.772075	0.754816	0.91708	0.78458	0.798858	0.982503	0.52261	0.88498	0.747706	0.404408	0.883712	0.919133	0.70953	0.588684	0.613769	0.0230389	0.629214	0.283827	0.232973	0.0849736	0.516843	0.483495	0.00572546	0.460598	0.844901	0.0419529	0.982413	0.137659
YLR075W	0.434165	0.392541	0.810223	0.359173	0.491845	0.928626	0.698444	0.535335	0.0441961	0.0643893	0.0282206	0.0148207	0.0205642	1	0.625172	0.636746	0.302052	0.833857	0.865947	0.76472	0.847431	0.257742	0.513063	0.848515	0.310216	0.339093	0.19189	0.280435	0.0772095	0.13407	0.754379	0.920462	0.907642	0.987759	0.79151	0.801417	0.77114	0.56305	0.103851	0.100793	0.65851	0.0735382	0.346163	0.0697531	0.0992974	0.206078	0.394791	0.139781	0.60154
YLR076C	0.27711	0.245075	0.752452	0.114642	0.559915	0.157363	0.391754	0.117297	0.0381228	0.682891	0.0177102	0.0146873	0.0202331	1	0.674597	0.642506	0.144156	0.844415	0.472571	0.166095	0.271721	0.0772203	0.264468	0.581325	0.774668	0.418192	0.994881	0.84484	0.922445	0.998516	0.897794	0.346282	0.2008	0.618544	0.122069	0.504622	0.313519	0.620565	0.671349	0.485129	0.674197	0.107515	0.947133	0.0161162	0.110624	0.592801	0.0111381	0.0171393	0.0654992
YLR078C	0.0240043	0.0242118	0.210477	0.0180763	0.0545103	0.90312	0.10198	0.793868	0.233485	0.90909	0.062644	0.306315	0.229986	1	0.934616	0.87615	0.701718	0.414112	0.0283747	0.0046523	0.0603786	0.72794	0.0476744	0.988452	0.0987205	0.0933754	0.13713	0.174431	0.418555	0.580299	0.0477314	0.0324718	0.042299	0.0406331	0.593457	0.00811502	0.0987885	0.249328	0.807777	0.971709	0.58558	0.790936	0.791108	0.00592943	0.631786	0.220438	0.438194	0.176234	0.818425
YLR086W	0.219189	0.258009	0.55527	0.247845	0.328596	0.906785	0.344734	0.379608	0.660246	0.014	0.964862	0.882322	1	1	0.0340116	0.0445617	0.00643548	0.00974274	0.900058	0.00276527	0.00118904	0.564764	0.355223	0.855096	0.726469	0.303903	0.383623	0.880036	0.64252	0.93828	0.420377	0.863264	0.95003	0.98561	0.928301	0.427803	0.00312254	0.206037	0.00127095	0.000950047	0.166222	0.000259243	0.050155	0.950841	1.36864e-05	0.367451	0.26001	0.892754	0.980364
YLR088W	0.74564	0.837531	0.737168	0.902594	0.453105	0.100805	0.803155	0.0845081	0.687393	0.099956	0.572863	0.440998	0.545609	1	0.302829	0.281096	0.110252	0.139571	0.639257	0.030263	0.00908048	0.578427	0.640764	0.074685	0.141459	0.61503	0.0744271	0.0882304	0.011421	0.891406	0.861822	0.604963	0.515632	0.781887	0.0229954	0.179898	0.0200575	0.131914	0.344581	0.184432	0.825124	0.124141	0.486515	0.887735	3.40001e-05	0.406709	0.33633	0.308655	0.339387
YLR100W	0.777436	0.629163	0.951966	0.703399	0.739574	0.957512	0.608739	0.605015	0.000199756	0.000226163	0.000703224	0.00619489	0.00862913	1	0.0047178	0.00701723	0.0132601	0.152595	0.989048	0.111029	0.0799884	0.914089	0.766084	0.945134	0.634135	0.937606	0.912924	0.51336	0.458318	0.493603	0.178198	0.949809	0.986293	0.979938	0.809402	0.779897	0.0846191	0.638801	0.00313019	0.00318869	0.900477	7.92021e-05	0.336388	0.390063	0.00561307	0.136225	0.913062	0.941915	0.988389
YLR101C	0.54846	0.513817	0.977085	0.490706	0.603632	0.906023	0.427919	0.363912	0.270483	0.551322	0.159495	0.42262	0.350945	1	0.393941	0.357066	0.740338	0.558839	0.756701	0.576097	0.638292	0.0399302	0.479633	0.707591	0.664848	0.371263	0.5552	0.500604	0.818003	0.801008	0.354845	0.541445	0.500365	0.203236	0.386567	0.787821	0.513933	0.189427	0.386115	0.393205	0.547631	0.26279	0.442376	0.238082	0.959437	0.321597	0.781781	0.076045	0.937103
YLR103C	0.624787	0.843326	0.627947	0.636918	0.240735	0.00226533	0.906017	0.601371	0.271985	0.266304	0.420999	0.26849	0.377493	0.284773	0.73732	0.638389	0.955046	0.90515	0.837562	0.645059	0.708479	0.246246	0.368551	0.137966	0.657134	0.475638	0.749539	0.520969	0.501229	0.00767233	0.0469541	0.593827	0.544999	0.497126	0.0144081	0.578141	0.583322	0.131063	0.0114832	0.0262214	0.687261	0.0549081	0.0157984	0.773146	0.285853	0.370791	0.839694	0.0632705	0.951187
YLR105C	0.2938	0.264863	0.263698	0.310715	0.274906	0.577489	0.655549	0.918925	0.212909	0.185706	0.110707	0.129704	0.142359	0.829381	0.712962	0.601827	0.691045	0.841602	0.113201	0.316741	0.639071	7.65179e-05	0.303966	0.530224	0.340749	0.267112	0.187521	0.2459	0.170751	0.260491	0.145925	0.0265579	0.0460133	0.151602	0.0756712	0.325757	0.8256	0.173944	0.360284	0.482641	0.371719	0.272163	0.931156	0.697818	0.473363	0.541613	0.868948	0.0965259	0.515629
YLR106C	0.714584	0.808949	0.49732	0.957385	0.565621	0.293246	0.96526	0.214734	0.0831238	0.127072	0.108462	0.243732	0.191571	1	0.898872	0.990843	0.950077	0.448802	0.778447	0.928389	0.907241	0.4954	0.829537	0.663437	0.457057	0.773828	0.490474	0.696964	0.526302	0.466903	0.569511	0.66248	0.549661	0.898703	0.17658	0.509312	0.970697	0.64805	0.595325	0.510735	0.703231	0.844485	0.332848	0.855558	0.113244	0.5572	0.179284	0.135415	0.585085
YLR115W	0.332419	0.457268	0.470617	0.724518	0.191096	0.0420554	0.0830491	0.066552	0.99969	0.0282444	0.740829	0.972291	0.886348	1	0.113577	0.190476	0.0766838	0.11315	0.220444	0.340802	0.100699	0.0496503	0.679627	0.679816	0.196998	0.540698	0.133572	0.245595	0.0719358	0.58943	0.784682	0.188446	0.204684	0.283414	0.268297	0.192666	0.0856847	0.929877	0.176384	0.270028	0.562954	0.543669	0.0958799	0.449183	0.249379	0.7695	0.0361293	0.154618	0.00605999
YLR116W	0.506939	0.509507	0.916509	0.592387	0.529158	0.662313	0.909056	0.126423	0.158859	0.226469	0.210573	0.383764	0.315208	1	0.619275	0.560293	0.577272	0.30033	0.835611	0.653953	0.552166	0.540704	0.39137	0.1794	0.156692	0.526426	0.24676	0.208343	0.159831	0.571551	0.511724	0.97437	0.959924	0.529255	0.269089	0.676731	0.541807	0.617781	0.301095	0.161478	0.226432	0.206366	0.308443	0.936759	0.367849	0.995494	0.391397	0.29269	0.468325
YLR117C	0.21789	0.213661	0.688315	0.162235	0.280965	0.903521	0.350233	0.936045	0.745632	0.486169	0.359443	0.977532	1	0.683393	0.6285	0.526536	0.874754	0.80795	0.556137	0.670611	0.785462	0.29085	0.154552	0.488975	0.349727	0.147593	0.189184	0.379628	0.337025	0.670493	0.766222	0.418933	0.447571	0.525595	0.360402	0.349698	0.953051	0.053908	0.858006	0.955381	0.693663	0.67199	0.991265	0.567248	0.35111	0.296878	0.356683	0.528742	0.118912
YLR127C	0.0602129	0.0409357	0.0217019	0.00725172	0.189576	0.0875557	0.21989	0.331126	0.214112	0.994041	0.03069	0.0125649	0.0228093	0.489363	0.210324	0.155004	0.657312	0.944839	0.12138	0.90181	0.778327	0.0819137	0.0650351	0.161726	0.475105	0.0971788	0.69382	0.949203	0.784119	0.216592	0.244117	0.101028	0.0922505	0.197555	0.0714684	0.785903	0.778993	0.967345	0.00488343	0.00330672	0.214572	0.013762	0.00347911	0.883191	0.252722	0.537746	0.0122815	0.190465	0.0782993
YLR129W	0.0326051	0.034343	0.0727509	0.0373729	0.0426691	0.449935	0.121103	0.274165	0.491503	0.76172	0.940464	0.753933	0.661239	1	0.48953	0.579937	0.164373	0.173515	0.903368	0.838736	0.987516	0.00184827	0.0691955	0.775993	0.283984	0.0683793	0.309283	0.785786	0.512563	0.683649	0.769086	0.536477	0.615237	0.999785	0.335538	0.629957	0.911415	0.278034	0.000210147	7.72668e-05	0.0275221	0.000237246	0.017859	0.0878747	0.670646	0.293596	0.0438599	0.862536	0.710582
YLR131C	0.263804	0.216764	0.541392	0.142451	0.410557	0.470951	0.830865	0.945972	0.22501	0.651688	0.136314	0.0196887	0.0272021	1	0.711202	0.746216	0.929267	0.474256	0.366952	0.504172	0.212849	0.601397	0.221771	0.978128	0.188203	0.242096	0.301065	0.186704	0.185748	0.0421134	0.130275	0.524621	0.483175	0.443022	0.699293	0.41677	0.261363	0.816142	0.792218	0.916172	0.417951	0.81068	0.819569	0.936657	0.10522	0.304639	0.342913	0.823031	0.818104
YLR132C	0.472224	0.48636	0.767611	0.515572	0.448947	0.630793	0.250673	0.667994	0.910269	0.568251	0.633543	0.83269	0.973633	1	0.518356	0.605638	0.524462	0.194498	0.79397	0.0515177	0.0593173	0.883303	0.484364	0.805856	0.369129	0.548745	0.325532	0.325706	0.448271	0.994958	0.064719	0.947346	0.950821	0.744537	0.585908	0.985769	0.0514453	0.503382	0.673933	0.753874	0.343031	0.98092	0.709689	0.636183	0.00427207	0.0858241	0.5119	0.73725	0.538558
YLR140W	0.32784	0.352977	0.0630137	0.358537	0.306885	0.533494	0.431716	0.00837579	0.614887	0.547957	0.375706	0.0583997	0.0793576	1	0.750997	0.773223	0.527328	0.285902	0.469241	0.0329828	0.0373043	0.445483	0.929913	0.0604699	0.683495	0.728606	0.537628	0.413789	0.179767	0.000346693	0.000859708	0.676751	0.609469	0.304987	0.513868	0.749522	0.0691514	0.0651957	0.13916	0.0332394	0.13873	0.0547445	0.301836	0.594186	0.0481137	0.196663	0.695495	0.40368	0.66714
YLR141W	0.822596	0.869834	0.789848	0.765209	0.895756	0.888686	0.20128	0.546274	0.992554	0.847258	0.848438	0.76891	0.904971	1	0.396231	0.289565	0.566275	0.493887	0.866371	0.00318716	0.00257445	0.433683	0.420643	0.0782663	0.768602	0.422592	0.921831	0.917702	0.41485	0.0449906	0.100537	0.853492	0.851152	0.957345	0.802294	0.397026	0.00147998	0.549801	0.671726	0.817618	0.525966	0.763012	0.512735	0.0473912	0.211042	0.735483	0.270982	0.862814	0.303059
YLR145W	0.718543	0.767752	0.645089	0.919129	0.554973	0.290576	0.825236	0.0278467	0.244055	0.373366	0.38214	0.184988	0.243367	1	0.569901	0.567256	0.447203	0.882798	0.0852348	0.0358607	0.122658	0.0317059	0.730595	0.498948	0.537123	0.805125	0.316425	0.532275	0.46545	0.859031	0.184225	0.119096	0.104823	0.187772	0.157082	0.803936	0.163661	0.356582	0.866177	0.95041	0.297794	0.807122	0.997418	0.0344865	0.00570711	0.0419142	0.588736	0.851971	0.595505
YLR147C	0.48875	0.546129	0.88965	0.838293	0.327002	0.108014	0.994901	0.850336	0.329199	0.0473919	0.254299	0.163573	0.213368	1	0.0463872	0.0627621	0.244297	0.0745315	0.762649	0.00274484	0.00072316	0.114	0.794811	0.916056	0.821833	0.688485	0.369709	0.762489	0.246823	0.8154	0.31104	0.56181	0.487263	0.964176	0.054849	0.297225	0.00107087	0.476785	0.633347	0.576405	0.641062	0.597766	0.688562	0.548281	0.000967783	0.711772	0.959951	0.382402	0.719645
YLR153C	0.659388	0.690793	0.395998	0.510022	0.75437	0.589073	0.419408	0.157101	0.221624	0.254305	0.382573	0.177783	0.196596	1	0.02731	0.0194637	0.00612599	0.0047121	0.11501	0.751595	0.820397	0.253144	0.248052	0.0553142	0.334945	0.202502	0.36967	0.368928	0.491795	0.158088	0.106642	0.116905	0.151608	0.115117	0.604748	0.428582	0.631647	0.245153	0.287874	0.253226	0.508789	0.353496	0.477544	0.934882	0.210584	0.175677	0.998292	0.680788	0.770292
YLR163C	0.756863	0.77719	0.551679	0.792473	0.750488	0.800349	0.960112	0.603422	0.446489	0.893025	0.425582	0.362361	0.459793	1	0.937342	0.942075	0.869365	0.887394	0.863515	0.00582129	0.00287332	0.794873	0.931098	0.847013	0.957804	0.912819	0.850873	0.998029	0.466366	0.461359	0.225717	0.986422	0.839369	0.660872	0.635866	0.585275	0.00644177	0.125771	0.601811	0.555622	0.535842	0.454642	0.991013	0.85884	0.00688551	0.281937	0.128764	0.390454	0.271279
YLR166C	0.642106	0.636029	0.653785	0.505933	0.832409	0.529401	0.220372	0.531407	0.200128	0.0583181	0.184927	0.0986236	0.133293	1	0.189757	0.194936	0.229399	0.252871	0.377967	0.0117707	0.0169228	0.182228	0.754369	0.0110497	0.698985	0.780427	0.66824	0.680713	0.940957	0.0128297	0.112786	0.254268	0.459923	0.356457	0.900704	0.87459	0.0238694	0.30169	0.782948	0.641894	0.412044	0.245062	0.876933	0.324454	0.0876232	0.30154	0.735409	0.200361	0.808428
YLR167W	0.115395	0.123342	0.42559	0.1476	0.143481	0.48264	0.481608	0.785628	0.461079	0.901065	0.19387	0.750082	0.894778	0.589605	0.519827	0.607777	0.851853	0.967956	0.153508	0.692721	0.180933	0.151292	0.206457	0.697864	0.77311	0.321017	0.926518	0.772329	0.432098	0.503582	0.46238	0.174008	0.181819	0.0600288	0.607531	0.71083	0.2727	0.13933	0.976625	0.899639	0.822048	0.905935	0.921558	0.559054	0.829119	0.306368	0.57214	0.38736	0.902506
YLR175W	0.104532	0.0888171	0.518608	0.03876	0.250972	0.358347	0.94449	0.947885	0.585657	0.578343	0.234513	0.869651	0.723626	0.544992	0.952646	0.968809	0.939165	0.88331	0.074889	0.911304	0.552477	0.047739	0.0985466	0.951664	0.234135	0.0553716	0.193713	0.232894	0.249932	0.9113	0.167978	0.0206206	0.0421668	0.313694	0.0249942	0.521327	0.531184	0.703841	0.506827	0.637101	0.173564	0.893908	0.233956	0.590059	0.717422	0.557917	0.485988	0.268689	0.173708
YLR186W	0.30619	0.26528	0.463477	0.242296	0.374646	0.900257	0.970265	0.64037	0.818845	0.840468	0.561916	0.166817	0.162829	0.767789	0.964765	0.863978	0.744599	0.578149	0.0241893	0.997018	0.410129	0.174799	0.343236	0.99698	0.325939	0.40086	0.659955	0.266188	0.52477	0.107074	0.231189	0.035288	0.0469931	0.0372737	0.493418	0.433647	0.351579	0.565711	0.946705	0.984611	0.978057	0.945133	0.8401	0.356473	0.859035	0.752657	0.536853	0.851037	0.76358
YLR195C	0.010525	0.0117649	0.378737	0.0129546	0.0198906	0.471569	0.517005	0.000314998	0.35274	0.911012	0.958809	0.307473	0.24418	0.609181	0.161983	0.117408	0.671168	0.475411	0.0562379	0.246169	0.893454	0.105235	0.0113324	0.2188	0.0111161	0.0121271	0.0106992	0.0204409	0.0257787	0.275887	0.493895	0.0344083	0.0407733	0.170195	0.00836453	0.0871711	0.957951	0.568439	0.00600085	0.00175658	0.105837	0.000254357	0.0351332	0.220911	0.431144	0.111731	0.248532	0.541171	0.568229
YLR196W	0.183619	0.152868	0.379864	0.0691614	0.409653	0.252132	0.93042	0.465323	0.569777	0.462003	0.934538	0.866487	0.934137	1	0.295399	0.355212	0.37576	0.1225	0.309814	0.815841	0.487442	0.176523	0.224463	0.387636	0.890994	0.17146	0.758334	0.46423	0.774112	0.699725	0.91384	0.248986	0.245888	0.481329	0.1593	0.192038	0.446137	0.600978	0.349001	0.241412	0.576227	0.0845488	0.863923	0.977196	0.813161	0.665421	0.930218	0.347866	0.528093
YLR197W	0.407795	0.489294	0.339708	0.79185	0.218154	0.0358576	0.886043	0.555389	0.913213	0.0578769	0.697282	0.896297	0.988481	0.181511	0.344141	0.403166	0.0268703	0.101105	0.643403	0.669368	0.898655	0.002948	0.924549	0.75324	0.763078	0.85619	0.681294	0.403503	0.4123	0.541145	0.818354	0.646856	0.887649	0.291299	0.0151434	0.131821	0.928318	0.107418	0.603044	0.566761	0.269937	0.139689	0.810132	0.0241343	0.923043	0.662041	0.36952	0.524601	0.944945
YLR198C	0.148336	0.123909	0.737955	0.0789864	0.250337	0.588492	0.0322649	0.390051	0.847647	0.809402	0.380021	0.202215	0.155702	1	0.395701	0.38216	0.548937	0.661865	0.00569542	0.179207	0.798368	0.000100113	0.145273	0.910464	0.753798	0.115065	0.925585	0.257061	0.385079	0.0998537	0.249634	0.00199988	0.00297547	0.00411204	0.158676	0.406252	0.912972	0.208018	0.124086	0.0722451	0.233773	0.0109474	0.338357	0.00779903	0.50797	0.729279	0.137858	0.0788159	0.507571
YLR208W	0.931584	0.967687	0.138239	0.693763	0.587732	0.0991935	0.817423	0.485155	0.436815	0.834858	0.611292	0.920837	1	1	0.653103	0.670664	0.0940308	0.107331	0.908763	0.444733	0.497613	0.0623234	0.828211	0.12297	0.18975	0.815628	0.25864	0.167601	0.126054	0.816526	0.674318	0.756295	0.578905	0.873069	0.123109	0.65463	0.466096	0.764948	0.0595255	0.0700817	0.687503	0.2536	0.125103	0.00896046	0.271299	0.37526	0.846171	0.060667	0.697379
YLR212C	0.007558	0.00799113	0.0805108	0.00266005	0.0214317	0.696387	0.362528	0.814998	0.607923	0.734523	0.132343	0.34867	0.305945	1	0.462041	0.345409	0.629952	0.901151	0.00411366	0.698594	0.616314	0.503619	0.0571378	0.0552677	0.0494156	0.0813504	0.113336	0.0725378	0.261777	0.00511718	0.0062653	0.0180428	0.00758594	0.00707799	0.235429	0.275909	0.378187	0.0106178	0.449534	0.324316	0.547923	0.285521	0.918192	0.334805	0.239433	0.986146	0.166817	0.173715	0.626762
YLR215C	0.598958	0.528212	0.898681	0.342083	0.84359	0.239911	0.316222	0.32626	0.966735	0.928019	0.840747	0.383912	0.483608	1	0.635791	0.593568	0.441001	0.419901	0.448808	0.575663	0.757881	0.167482	0.873806	0.0640873	0.632183	0.960555	0.387225	0.490284	0.429249	0.243548	0.188013	0.391827	0.380887	0.529682	0.482753	0.496738	0.737306	0.923698	0.454703	0.512405	0.557033	0.460148	0.963813	0.954163	0.94839	0.253963	0.0473034	0.930053	0.146648
YLR222C	0.452408	0.443318	0.486053	0.467513	0.515686	0.907866	0.337071	0.628495	0.0117285	7.77579e-08	0.0576104	0.285074	0.334591	0.844029	0.692498	0.599117	0.0105154	0.951364	0.723596	0.339534	0.487249	1.61711e-08	0.987565	0.0635951	0.476578	0.895738	0.476691	0.327069	0.387239	0.188309	0.101631	0.345367	0.485356	0.167135	0.000512033	0.887336	0.540905	0.690932	0.331588	0.204855	0.494754	0.152487	0.355591	0.0487319	0.961211	0.818428	0.0122382	0.876292	0.0147615
YLR223C	0.0242703	0.0213626	0.208587	0.0230688	0.0333026	0.476459	0.684164	0.0909869	0.0962897	0.228477	0.476013	0.645276	0.549903	1	0.406351	0.428263	0.472723	0.551178	0.0845399	0.15195	0.631327	0.507878	0.0164096	0.096034	0.0867943	0.0281275	0.308441	0.380079	0.69845	0.140849	0.360466	0.140407	0.142778	0.100931	0.699444	0.951503	0.484766	0.136731	0.241198	0.238961	0.238394	0.319207	0.474523	0.234239	0.0247404	0.737244	0.66829	0.066417	0.245022
YLR229C	0.552047	0.430386	0.582284	0.0833452	0.755564	0.00018226	0.895035	0.302523	0.558612	0.519012	0.662818	0.689186	0.625402	1	0.712052	0.816483	0.601126	0.927042	0.069226	0.973925	0.475325	0.371604	0.103372	0.561041	0.954146	0.0949902	0.959513	0.958971	0.247355	0.294678	0.228021	0.0572449	0.0578698	0.154712	0.144874	0.690057	0.461024	0.98654	0.969813	0.757142	0.244856	0.572677	0.86467	0.0968992	0.435492	0.937821	0.960107	0.519789	0.738423
YLR230W	0.315261	0.24543	0.500577	0.052867	0.885525	0.00153989	0.172286	0.410324	0.480465	0.049116	0.939876	0.503563	0.621522	1	0.00674122	0.00706944	0.00880503	3.09894e-06	0.938347	0.40657	0.381345	0.0477724	0.198559	0.229241	0.586297	0.18108	0.648439	0.84665	0.448786	0.229848	0.118394	0.677038	0.720562	0.663047	0.770732	0.733163	0.434451	0.722772	0.875407	0.997855	0.812635	0.927641	0.511857	0.678365	0.51951	0.794642	0.0101355	0.733001	0.229919
YLR243W	0.518364	0.555198	0.235295	0.643389	0.459642	0.443514	0.0499105	0.136279	0.841044	0.458878	0.933403	0.871177	0.720028	1	0.27258	0.332544	0.053474	0.0428826	0.688065	0.000479493	8.8559e-06	0.615484	0.49674	0.446493	0.544479	0.68081	0.911561	0.750757	0.793166	0.509285	0.807817	0.818062	0.809086	0.599694	0.719945	0.73464	0.000227174	3.25411e-06	0.733738	0.609811	0.00289869	0.973217	0.70865	0.63523	0.295893	0.351211	0.324469	0.347736	0.511746
YLR249W	0.781355	0.892676	0.0370652	0.768801	0.472531	0.0541793	0.723086	0.00830981	0.178349	0.00543112	0.128408	0.229416	0.190928	0.528221	0.492089	0.490653	0.428823	0.274183	0.504148	0.222444	0.262	0.312525	0.450606	0.0751179	0.950061	0.482721	0.619398	0.969197	0.724172	0.00976283	0.176202	0.890384	0.772763	0.716988	0.889373	0.927238	0.310368	0.469327	0.57135	0.934631	0.820702	0.539507	0.786254	0.333973	0.0153307	0.19765	0.876003	0.739056	0.86971
YLR259C	0.0401699	0.0538188	0.0236496	0.121112	0.018698	0.0168418	0.612407	0.350624	0.812201	0.145204	0.429023	0.664652	0.724008	1	0.507217	0.561169	0.170678	0.33635	0.210279	0.150437	0.0231232	0.840291	0.0286572	0.00644894	0.0128162	0.0277353	0.0130331	0.029003	0.0408	0.158211	0.527807	0.27604	0.208412	0.41919	0.131342	0.119381	0.0259823	0.336422	0.391024	0.333898	0.636054	0.0844669	0.940885	0.12587	0.627818	0.856437	0.223139	0.659119	0.000415687
YLR272C	0.490781	0.514414	0.661763	0.502304	0.468046	0.713882	0.897047	0.863168	0.751597	0.449119	0.571872	0.944357	1	1	0.998044	0.973361	0.783217	0.930546	0.622392	0.00885237	0.0146341	0.911426	0.614924	0.77373	0.677915	0.604778	0.580424	0.737636	0.660655	0.539261	0.699521	0.652083	0.66144	0.973494	0.177372	0.808265	0.0100615	0.588291	0.261183	0.220248	0.449844	0.216791	0.487318	0.669587	0.0498774	0.546642	0.29396	0.54076	0.202605
YLR274W	0.0512763	0.0536697	0.105625	0.0709029	0.0505349	0.29754	0.657689	0.968148	0.45063	0.838614	0.949572	0.693319	0.755497	1	0.523553	0.486673	0.838361	0.312138	0.099694	0.317852	0.0820698	0.364539	0.0510512	0.127048	0.0373871	0.0456871	0.0531366	0.0520402	0.118398	0.968357	0.945011	0.167259	0.124955	0.0512433	0.988876	0.820652	0.0590537	0.417536	0.389501	0.42726	0.60888	0.603183	0.504321	0.453066	0.0841548	0.335858	0.264752	0.269736	0.53731
YLR275W	0.159582	0.0986347	0.940945	0.0391704	0.388545	0.100711	0.904502	0.815587	0.106876	0.0125505	0.0529192	0.0431584	0.0316643	1	0.642655	0.784912	0.164993	0.563145	0.414466	0.258076	0.10045	0.0345237	0.0184856	0.0534759	0.070412	0.0176543	0.0522647	0.0960396	0.0691149	0.692312	0.837018	0.282773	0.282046	0.639615	0.144421	0.452958	0.103004	0.813831	0.00342795	0.00428324	0.17946	0.00543198	0.0333979	0.936979	0.0234034	0.241365	0.61903	0.0740566	0.884323
YLR276C	0.147738	0.168676	0.074029	0.123546	0.223904	0.976651	0.710347	0.574077	0.142667	0.0575743	0.490677	0.116281	0.208611	0.357312	0.632654	0.682041	0.765385	0.497184	0.950876	0.217171	0.278455	0.906694	0.143935	0.456173	0.0619672	0.191843	0.0904749	0.0292609	0.0448686	0.0610299	0.022786	0.694733	0.73474	0.923631	0.398496	0.598029	0.316192	0.992413	0.0660864	0.0914186	0.0190977	0.0848943	0.205714	0.305877	0.135376	0.495936	0.822961	0.214511	0.610125
YLR277C	0.0681208	0.091469	0.071029	0.280749	0.0178476	0.00133747	0.336305	0.972843	0.589416	0.380822	0.236376	0.412797	0.352904	1	0.472456	0.432559	0.990447	0.80498	0.126536	0.144967	0.48777	0.841983	0.312769	0.671884	0.265987	0.286305	0.17389	0.456448	0.334954	0.453934	0.592198	0.148678	0.13171	0.139246	0.367027	0.715971	0.482774	0.994565	0.326212	0.284281	0.908229	0.104849	0.45229	0.623593	0.786601	0.827531	0.992714	0.703615	0.252167
YLR291C	0.0897792	0.0991147	0.214801	0.184246	0.0545235	0.0761597	0.467669	0.398266	0.984293	0.818484	0.454196	0.956718	0.883103	1	0.638672	0.578102	0.657588	0.831584	0.659581	0.851009	0.867259	0.501247	0.17871	0.501079	0.127419	0.154132	0.1523	0.143621	0.232769	0.17288	0.752404	0.452977	0.384963	0.895209	0.0214005	0.616717	0.883017	0.788508	0.272534	0.21208	0.18913	0.0316644	0.955325	0.863892	0.409236	0.334428	0.707611	0.958031	0.152619
YLR293C	0.00912249	0.00970841	0.676748	0.000925663	0.116282	0.0378651	0.192226	0.958899	4.42755e-06	0.0101899	0.000794061	0.000112592	0.000152158	1	0.232343	0.197658	0.973545	0.13407	7.11854e-07	1.63562e-05	0.0316416	0.134034	0.0112938	0.481975	0.494509	0.00527684	0.885108	0.0207999	0.158768	0.0263913	0.266445	2.83167e-05	1.42897e-05	1.55144e-06	0.291493	0.00753508	0.0512652	0.201489	2.67358e-08	7.02889e-10	0.607462	4.95032e-12	5.88882e-05	1.9767e-10	0.823188	0.668666	0.767994	0.130739	0.580584
YLR298C	0.723665	0.760866	0.468821	0.725973	0.699927	0.800519	0.168678	0.643745	0.825253	0.649901	0.659067	1	0.960132	0.557376	0.588018	0.494175	0.56158	0.784073	0.172485	0.774797	0.462825	0.153688	0.590901	0.327559	0.179437	0.572803	0.352852	0.19541	0.242478	0.860471	0.439734	0.176815	0.346075	0.100299	0.312009	0.419887	0.374492	0.396912	0.522698	0.211567	0.168828	0.22185	0.761273	0.652317	0.328001	0.76562	0.959204	0.722082	0.794915
YLR305C	0.0267606	0.0261223	0.115102	0.0513629	0.0201798	0.0934145	0.414382	0.742583	0.666778	0.179104	0.159108	0.360607	0.309232	1	0.338194	0.388086	0.448257	0.302991	0.649615	0.630082	0.913471	0.631756	0.0322263	0.077013	0.0987856	0.0234987	0.0250378	0.189469	0.0285484	0.576453	0.582041	0.735311	0.668212	0.434451	0.812869	0.162159	0.902903	0.106999	0.256246	0.334279	0.750991	0.465682	0.257251	0.607752	0.220405	0.28429	0.578719	0.265321	0.942437
YLR310C	0.346223	0.507028	0.22822	0.941137	0.0982446	0.00296214	0.398212	0.496019	0.456621	0.0941529	0.299539	0.436303	0.526705	1	0.620938	0.592507	0.103352	0.0305035	0.478368	0.927276	0.641516	0.853122	0.841818	0.612762	0.493449	0.953712	0.546439	0.667923	0.396199	0.163805	0.154224	0.594117	0.503992	0.270878	0.3463	0.834129	0.593946	0.563628	0.898177	0.776752	0.708799	0.683709	0.522279	0.0198979	0.0539719	0.531587	0.421225	0.789832	0.657313
YLR314C	0.549935	0.591601	0.7792	0.880362	0.326817	0.0884392	0.341047	0.787076	0.0896873	0.0807272	0.0577011	0.0980252	0.0838619	0.581654	0.321466	0.271275	0.386941	0.325492	0.298835	0.225513	0.482093	0.844086	0.77841	0.753794	0.866627	0.758674	0.555681	0.762681	0.415334	0.660814	0.562827	0.391528	0.37627	0.160368	0.608679	0.938653	0.456886	0.832131	0.514332	0.605398	0.964635	0.74467	0.733639	0.147347	0.728454	0.322896	0.71825	0.698105	0.642542
YLR316C	0.616597	0.677386	0.706636	0.751422	0.587839	0.611793	0.642201	0.00124555	0.972199	0.640231	0.739355	0.540153	0.651371	0.601402	0.334328	0.341879	0.888348	0.179203	0.397383	0.0693644	0.0946061	0.218091	0.75677	0.874687	0.974482	0.873386	0.953569	0.921967	0.530489	0.986334	0.729308	0.37597	0.354655	0.744015	0.123922	0.868764	0.0968045	0.512175	0.195967	0.18281	0.989107	0.0524441	0.301141	0.509618	0.003738	0.122896	0.163654	0.232288	0.0843089
YLR317W	0.802838	0.91069	0.683333	0.744717	0.469475	0.0442977	0.646837	0.885023	0.642022	0.546135	0.666167	1	0.943537	1	0.0772634	0.0716336	0.162792	0.028852	0.938848	0.0330251	0.0176543	0.12581	0.840889	0.179098	0.417579	0.856732	0.448398	0.389689	0.780797	0.377758	0.278183	0.85633	0.690767	0.854162	0.106698	0.566383	0.02392	0.357429	0.915431	0.878522	0.00587225	0.840363	0.94401	0.0264961	0.137206	0.678583	0.24296	0.243657	0.0542066
YLR321C	0.768933	0.830084	0.183119	0.97489	0.632646	0.349934	0.811496	0.412895	0.230942	0.205744	0.274883	0.0107034	0.0149431	1	0.254391	0.261329	0.524462	0.537971	0.354279	0.0050799	0.00914808	0.396402	0.70211	0.357208	0.476683	0.77801	0.25357	0.344644	0.221244	0.775033	0.484599	0.364194	0.351901	0.340455	0.509782	0.303978	0.0132187	0.150794	0.0570568	0.0724387	0.299017	0.133296	0.0839701	0.204866	0.414558	0.104253	0.710156	0.79861	0.973714
YLR323C	0.284154	0.358187	0.180084	0.569475	0.155939	0.0394841	0.660712	0.815102	0.411704	0.178899	0.81385	0.391316	0.490037	1	0.0521083	0.0485005	0.794637	0.523385	0.104773	0.738144	0.578554	0.0405952	0.456094	0.381596	0.393607	0.495371	0.311172	0.47036	0.587262	0.566468	0.478213	0.0843103	0.0653177	0.161745	0.0830843	0.449621	0.685652	0.62624	0.878801	0.87312	0.621008	0.680721	0.811176	0.179455	0.742041	0.172854	0.43053	0.430258	0.916579
YLR336C	0.4034	0.384094	0.764254	0.266587	0.603278	0.460442	0.0648565	0.0265266	0.346567	0.0312821	0.585431	0.468052	0.573374	1	0.24376	0.210187	0.104096	0.120216	0.974215	0.0157058	0.00789294	0.712544	0.121393	0.0464355	0.304026	0.26117	0.490198	0.289363	0.87589	0.796648	0.304095	0.659613	0.775591	0.674296	0.870507	0.733742	0.0140837	0.241542	0.564644	0.347393	0.653747	0.550212	0.554127	0.582331	0.321524	0.684162	0.0871166	0.816884	0.0341199
YLR339C	0.73282	0.747619	0.0619623	0.720784	0.838648	0.902228	0.396894	0.192607	0.536385	0.955273	0.4102	0.170096	0.224414	1	0.608588	0.643393	0.703197	0.3341	0.943786	0.0634709	0.0475133	0.538867	0.89001	0.614591	0.868445	0.849783	0.663964	0.58095	0.617946	0.963819	0.89346	0.982825	0.977081	0.721416	0.612728	0.765789	0.0648252	0.328611	0.313775	0.274823	0.449622	0.358887	0.259443	0.0494228	0.568977	0.278944	0.63702	0.32069	0.787266
YLR340W	0.992132	0.85594	0.174278	0.327842	0.407772	0.000713848	0.162011	0.278867	0.10606	0.332742	0.20688	0.14018	0.1837	1	0.000757262	0.00107252	0.0930279	0.213887	0.0575768	0.222783	0.492571	0.0135161	0.645432	7.51784e-05	0.122392	0.631054	0.0618775	0.0526396	0.0835874	0.0455509	0.0246935	0.0922264	0.080721	0.0425691	0.890276	0.284477	0.654473	0.254649	0.336567	0.270634	0.526712	0.188049	0.224107	0.100627	0.20401	0.295108	0.0505367	0.448054	0.00675238
YLR347C	0.814068	0.738235	0.17245	0.972371	0.676462	0.357517	0.556039	5.34998e-05	0.387416	0.597018	0.53461	0.577668	0.522696	0.616893	0.710602	0.725133	0.474232	0.698361	0.0015051	0.0337397	0.147855	0.438191	0.592128	0.123115	0.529388	0.614482	0.572955	0.618684	0.974101	0.202962	0.111273	0.0229133	0.0410063	0.00340149	0.171909	0.330364	0.363293	0.000189225	0.235949	0.115227	0.000361385	0.132201	0.321159	0.0293242	0.0162855	0.306537	0.355808	0.681117	0.0955025
YLR355C	0.360911	0.320336	0.918484	0.222258	0.562857	0.417841	0.954186	0.747882	0.156869	0.0929496	0.0725709	0.0343163	0.0303104	0.647081	0.247611	0.287831	0.428823	0.17679	0.569671	0.129092	0.074243	0.485005	0.28629	0.850711	0.159931	0.310567	0.198637	0.116116	0.0623333	0.38969	0.212545	0.340093	0.479771	0.334863	0.9039	0.725284	0.0719145	0.827431	0.832272	0.792974	0.667703	0.434463	0.794207	0.48516	0.451178	0.411405	0.324797	0.0551997	0.559199
YLR359W	0.0612046	0.0423999	0.851515	0.0449412	0.0592765	0.454209	0.492986	0.367797	7.06529e-09	0.0118976	5.39822e-11	5.47373e-08	2.02066e-08	0.728368	0.541826	0.333187	0.174244	0.00210028	0.6485	0.28071	0.292792	0.386477	0.288441	0.0760154	0.792685	0.346446	0.935555	0.88535	0.756406	0.0706441	0.158093	0.647168	0.824277	0.496311	0.288257	0.66729	0.335984	0.790921	0.000202208	0.000921563	0.834441	0.0141088	1.39989e-05	0.979715	0.0441797	0.851095	0.819402	0.00157372	0.813863
YLR378C	0.606541	0.585595	0.87568	0.425842	0.825393	0.326738	0.261636	0.236071	0.410321	0.805622	0.368529	0.16197	0.133462	1	0.0653893	0.0759636	0.0833016	0.452597	0.234703	0.842849	0.584513	0.835202	0.391442	0.655554	0.808946	0.523831	0.578657	0.450805	0.254076	0.051646	0.0481908	0.377531	0.47799	0.126458	0.262988	0.636046	0.469353	0.221785	0.341667	0.441548	0.212308	0.878609	0.171484	0.874023	0.878151	0.138773	0.723396	0.202135	0.901805
YLR379W	0.71218	0.802526	0.77516	0.990147	0.547318	0.18771	0.861588	0.566935	0.231316	0.157889	0.36208	0.481473	0.53393	0.697492	0.419104	0.43961	0.120958	0.664025	0.774731	0.421848	0.195744	0.248641	0.822154	0.60882	0.503623	0.972409	0.329916	0.441811	0.152351	0.216819	0.378926	0.846814	0.802633	0.818642	0.901727	0.844323	0.378395	0.00117659	0.593258	0.580958	0.77747	0.475729	0.414477	0.884849	0.0578605	0.991815	0.296168	0.247642	0.325851
YLR397C	0.728353	0.868112	0.871226	0.773702	0.425538	0.0361435	0.455752	0.189942	0.0472199	0.905346	0.105713	0.0194035	0.012822	1	0.804233	0.730355	0.782377	0.2652	0.902137	0.839448	0.776999	0.226149	0.888803	0.718304	0.354184	0.787595	0.714994	0.27235	0.576774	0.281237	0.259097	0.905725	0.89597	0.893236	0.450259	0.725082	0.818105	0.590806	0.809394	0.678585	0.550083	0.457223	0.967102	0.318931	0.788288	0.151123	0.624473	0.0800459	0.979316
YLR409C	0.00318455	0.0027652	0.482551	0.0019622	0.00670067	0.61591	0.0580522	0.0252735	0.513489	0.507105	0.0808011	0.475322	0.943132	0.0258735	0.157434	0.132878	0.136349	0.437755	0.398429	0.236429	0.312788	0.790801	0.00035858	0.00352256	0.0072992	0.000477613	0.00454621	0.0177327	0.0243888	0.302482	0.638474	0.297605	0.289495	0.400372	0.191463	0.745542	0.431182	0.115959	0.234633	0.429545	0.769409	0.346547	0.174761	0.622571	0.814596	0.793074	0.82696	0.149662	0.0826355
YLR424W	0.11486	0.10854	0.245186	0.120897	0.119561	0.533392	0.23152	0.413979	0.732341	0.706731	0.407748	1	0.989164	1	0.382382	0.328708	0.480031	0.185336	0.182723	0.184275	0.497597	0.647191	0.0950929	0.244015	0.066015	0.100886	0.0227466	0.065493	0.0500422	0.884315	0.285481	0.1474	0.140408	0.218724	0.244623	0.496067	0.518992	0.720244	0.668096	0.584337	0.422621	0.42737	0.678585	0.01678	0.803496	0.106545	0.822772	0.130866	0.251061
YLR430W	0.0778608	0.0835737	0.408707	0.0791482	0.0906947	0.605122	0.927054	0.155921	0.511906	0.132984	0.902836	0.479848	0.601146	1	0.472486	0.393997	0.666999	0.279745	0.162485	0.055681	0.132073	0.834501	0.0235117	0.00889626	0.127354	0.0243032	0.0830576	0.291866	0.404006	0.00973893	0.0286759	0.258814	0.230466	0.162122	0.920903	0.992724	0.291056	0.0187858	0.691979	0.680176	0.858808	0.743533	0.668655	0.633567	0.735552	0.285275	0.791697	0.212033	0.299696
YLR438C-A	0.373028	0.45836	0.726593	0.797603	0.167991	0.0132251	0.613801	0.323895	0.0216442	0.22173	0.114833	0.0216054	0.0300467	1	0.450095	0.440981	0.777779	0.887023	0.114515	0.628024	0.937412	0.0849678	0.784374	0.893541	0.678425	0.759342	0.437505	0.969188	0.815541	0.577868	0.160122	0.103408	0.0902442	0.14306	0.15806	0.561658	0.780701	0.0425604	0.768629	0.618036	0.934826	0.559914	0.951262	0.835384	0.0205892	0.537897	0.16075	0.597635	0.215892
YLR440C	0.498958	0.629069	0.061307	0.966248	0.263565	0.0195887	0.537406	0.364634	0.761681	0.841671	0.863089	0.17996	0.168451	0.69399	0.84115	0.996597	0.925435	0.306273	0.553372	0.160998	0.450779	0.387628	0.518374	0.080305	0.224189	0.542311	0.333047	0.273644	0.848946	0.512832	0.260817	0.334908	0.35873	0.611383	0.119353	0.0745147	0.361453	0.295659	0.0629685	0.0563691	0.434137	0.0142958	0.319981	0.53024	0.585171	0.257196	0.286122	0.256534	0.0837922
YLR457C	0.539132	0.54959	0.605785	0.562025	0.55974	0.846949	0.509486	0.893022	0.227097	0.00565758	0.273583	0.225286	0.27496	0.817453	0.201078	0.233114	0.223123	0.0596672	0.992103	0.863835	0.852355	0.0643157	0.359359	0.148475	0.412879	0.390453	0.429007	0.667989	0.755127	0.136951	0.244708	0.593822	0.67939	0.815524	0.209105	0.859554	0.810474	0.839236	0.54268	0.4106	0.898709	0.451261	0.77868	0.943923	0.775087	0.782069	0.364687	0.787908	0.0532654
YLR458W	0.410108	0.50398	0.626512	0.704382	0.267052	0.109242	0.349879	0.172939	0.066001	0.29882	0.252645	0.0869603	0.117235	1	0.230993	0.158828	0.95606	0.681744	0.567612	0.222606	0.389417	0.182833	0.550696	0.49488	0.344054	0.563826	0.220795	0.350578	0.406027	0.555431	0.39736	0.50412	0.441184	0.767287	0.0127079	0.516908	0.35424	0.846799	0.446087	0.459405	0.742063	0.401923	0.491766	0.745642	0.853456	0.190754	0.444659	0.574336	0.514128
YLR459W	0.699172	0.635501	0.38059	0.597166	0.732708	0.87608	0.73862	0.284037	0.460844	0.88326	0.441352	0.134079	0.178777	1	0.962127	0.951201	0.405234	0.860588	0.0941554	0.344142	0.680667	0.0090764	0.610011	0.867312	0.305835	0.603454	0.383023	0.196112	0.166073	0.100328	0.266187	0.0450948	0.0803325	0.23144	0.0886708	0.961439	0.853157	0.228445	0.466102	0.512595	0.836475	0.513465	0.673543	0.971665	0.12548	0.270883	0.338255	0.733361	0.586807
YML010W	0.0639882	0.0570192	0.0324679	0.0675632	0.0524266	0.339035	0.939008	0.23061	0.78441	0.432641	0.452096	0.0812047	0.0586294	0.585638	0.615614	0.512787	0.353782	0.773899	0.946356	0.218725	0.206994	0.139791	0.0290266	0.0492104	0.0397212	0.0623253	0.224984	0.0588528	0.505334	0.626635	0.481831	0.803249	0.986703	0.684287	0.644544	0.12379	0.183167	0.839801	0.172619	0.158072	0.808433	0.0193873	0.397469	0.226134	0.15322	0.290633	0.390128	0.415668	0.822957
YML015C	0.682978	0.651783	0.56388	0.49963	0.836679	0.455527	0.889291	0.711347	0.583083	0.914606	0.842464	1	1	1	0.663358	0.591914	0.636145	0.307513	0.777586	0.464452	0.480189	0.510119	0.842054	0.0230263	0.449587	0.795849	0.266793	0.187873	0.234276	0.247644	0.632994	0.798083	0.835481	0.677011	0.766171	0.566795	0.5608	0.517326	0.331633	0.296526	0.59455	0.213625	0.769208	0.51282	0.869495	0.293894	0.654876	0.504779	0.52154
YML023C	0.253888	0.263077	0.200932	0.204858	0.348537	0.841631	0.533865	0.0566435	0.568521	0.740681	0.273583	0.0869723	0.117588	1	0.823252	0.842075	0.459283	0.572605	0.0142179	0.938939	0.34582	0.131888	0.127678	0.160944	0.13214	0.150564	0.269494	0.22325	0.301936	0.621412	0.766623	0.0266089	0.0381736	0.0140794	0.671794	0.741374	0.350503	0.790081	0.453258	0.525983	0.284771	0.525427	0.567988	0.614764	0.0817707	0.430175	0.764178	0.866685	0.976488
YML025C	0.0420553	0.0542566	0.0574694	0.152532	0.0124269	0.00635205	0.231816	0.17931	0.762163	0.0700938	0.596416	0.46355	0.381448	0.624538	0.047214	0.0479947	0.352631	0.230481	0.639244	0.112844	0.239729	0.886937	0.160331	0.495723	0.30966	0.264609	0.493932	0.866627	0.943397	0.879979	0.643926	0.752811	0.667222	0.635833	0.721537	0.57201	0.133681	0.0691189	0.255193	0.15536	0.296161	0.157216	0.635618	0.603648	0.975086	0.480859	0.332026	0.564229	0.789228
YML031W	0.189139	0.15208	0.65431	0.099927	0.332708	0.482668	0.735643	0.428436	0.124193	0.167932	0.384063	0.182896	0.483909	0.0742321	0.886268	0.818063	0.493601	0.615398	0.640132	0.157845	0.0778036	0.0966768	0.250219	0.520933	0.835395	0.332715	0.924948	0.851225	0.596372	0.70546	0.982018	0.272374	0.270332	0.882267	0.00472571	0.716455	0.0767074	0.991426	0.52444	0.303283	0.469409	0.122854	0.834654	0.189175	0.122346	0.485588	0.993017	0.918163	0.32654
YML043C	0.932784	0.977604	0.700893	0.710775	0.679858	0.160002	0.988978	0.0411145	0.624219	0.21167	0.692159	0.728753	0.717948	0.79302	0.427295	0.423149	0.12049	0.169045	0.561059	0.192255	0.142589	0.0240766	0.621621	0.520678	0.852201	0.642619	0.993082	0.75898	0.59218	0.392779	0.343942	0.350116	0.386016	0.659789	0.238208	0.134828	0.133307	0.885264	0.891671	0.710316	0.897005	0.096571	0.92842	3.82758e-08	0.747457	0.495738	0.55576	0.21543	0.940252
YML046W	0.483553	0.521932	0.215208	0.732008	0.305567	0.123243	0.0448081	0.158123	0.544162	0.6995	0.39322	0.469427	0.406575	1	0.750563	0.759654	0.426203	0.714832	0.192586	0.397654	0.24841	0.176999	0.437654	0.136831	0.334791	0.411951	0.417328	0.326571	0.526746	0.692074	0.425824	0.18474	0.229705	0.17021	0.965946	0.58463	0.185563	0.218421	0.553595	0.386715	0.337943	0.38928	0.928872	0.26164	0.165079	0.907576	0.265271	0.684576	0.345947
YML049C	0.510778	0.632395	0.0511948	0.947637	0.225805	0.00932764	0.551632	0.693794	0.0249147	0.798739	0.113347	0.0100075	0.00923676	0.745029	0.596282	0.685106	0.11001	0.734797	0.306423	0.00901875	0.0220463	0.223316	0.642901	0.133657	0.496308	0.422112	0.208271	0.577921	0.43352	0.334962	0.224584	0.157138	0.166776	0.516089	0.064937	0.174864	0.0284055	0.518194	0.941268	0.689898	0.679429	0.767619	0.646369	0.3471	0.335862	0.420818	0.127415	0.164053	0.407133
YML064C	0.181287	0.243039	0.0623015	0.415738	0.0731363	0.0169763	0.366761	0.560741	0.112139	0.862387	0.42911	0.188537	0.259986	0.690472	0.149121	0.212758	0.0283291	0.020642	0.216756	0.786173	0.553972	0.872102	0.192195	0.0797927	0.10721	0.254764	0.133584	0.224701	0.262164	0.668052	0.738605	0.252646	0.241419	0.070593	0.701248	0.841543	0.615277	0.454319	0.47552	0.51297	0.167068	0.829213	0.383726	0.69025	0.443293	0.217671	0.352555	0.551245	0.0949979
YML065W	0.69118	0.569262	0.104847	0.332563	0.978741	0.130452	0.593394	0.0959205	0.182201	0.909127	0.152122	0.0857901	0.114562	0.650782	0.510541	0.53005	0.454013	0.622553	0.50542	0.954357	0.530515	0.514395	0.633101	0.366038	0.41649	0.766161	0.45427	0.418884	0.278804	0.355778	0.398959	0.543331	0.686154	0.322342	0.244803	0.517495	0.827498	0.00433639	0.27759	0.404161	0.201621	0.814529	0.0531454	0.40107	0.686926	0.945642	0.188596	0.123338	0.357729
YML069W	0.649768	0.712539	0.946181	0.78415	0.539984	0.380552	0.697586	0.1217	0.981419	0.973574	0.756209	0.613366	1	0.0468487	0.873405	0.832394	0.319627	0.846729	0.944081	0.0944862	0.0703297	0.0910197	0.973061	0.583022	0.854022	0.943348	0.782875	0.670455	0.902503	0.158983	0.143588	0.763775	0.915967	0.981185	0.636594	0.788229	0.0950422	0.672347	0.49142	0.487128	0.769143	0.0945634	0.949519	0.50231	0.0723055	0.329194	0.80678	0.656677	0.626804
YML077W	0.660269	0.614503	0.209921	0.354281	0.988667	0.12409	0.211626	0.0020434	0.315769	0.665634	0.310758	0.247693	0.24375	0.780507	0.468243	0.398479	0.951201	0.823378	0.119702	0.426641	0.155339	0.0166211	0.892975	0.0432597	0.499951	0.688947	0.561892	0.347091	0.636522	0.0944703	0.917634	0.131044	0.133196	0.288154	0.210558	0.841342	0.147461	0.886933	0.471959	0.506675	0.0202748	0.642459	0.233753	0.876195	0.52691	0.768764	0.943463	0.846828	0.751449
YML085C	0.0353381	0.0527682	0.0311866	0.24984	0.00662859	0.000299518	0.121591	0.60923	0.0334435	0.00704575	0.276882	0.397785	0.468073	0.783654	0.821515	0.875112	0.723414	0.413319	0.054207	0.0723667	0.251329	0.480545	0.371771	0.902792	0.447839	0.377505	0.346797	0.993266	0.781686	0.542868	0.600619	0.134926	0.099055	0.0159526	0.226891	0.898356	0.314916	0.529661	0.219388	0.154107	0.282469	0.0929568	0.632384	0.57351	0.0386658	0.954597	0.102084	0.263656	0.64048
YML092C	0.0565789	0.0493845	0.963096	0.0237838	0.127417	0.506968	0.720594	0.367295	0.95236	0.748513	0.531882	1	1	1	0.012658	0.00732158	0.341975	0.792627	0.135881	0.042247	0.309188	0.448489	0.113913	0.461355	0.78013	0.13381	0.896198	0.662124	0.389518	0.946726	0.792041	0.188371	0.219661	0.058374	0.66858	0.0420279	0.206015	0.207442	0.857194	0.80642	0.80636	0.967785	0.851491	0.795574	0.429703	0.359249	0.3004	0.349643	0.00483706
YML093W	0.0293138	0.0298711	0.134507	0.0262681	0.0594267	0.797053	0.168402	0.602662	0.403283	0.797892	0.79249	0.819704	0.726589	1	0.797057	0.732768	0.38705	0.480455	0.172531	0.0559899	0.164422	0.196049	0.0853204	0.698134	0.902056	0.0757172	0.644906	0.24577	0.533821	0.620008	0.734301	0.233364	0.249278	0.205529	0.642893	0.839369	0.252459	0.110854	0.0172204	0.0130839	0.848525	0.00205866	0.256015	0.546374	0.199755	0.056668	0.633013	0.861299	0.664731
YML098W	0.183605	0.197001	0.107421	0.251517	0.154661	0.276911	0.921223	0.615794	0.309022	0.739905	0.747494	0.475977	0.397038	1	0.336768	0.334177	0.33963	0.286822	0.292109	0.995643	0.89485	0.199712	0.322131	0.990397	0.0960192	0.443763	0.405607	0.107471	0.411461	0.0449087	0.0897476	0.248063	0.373664	0.26634	0.889538	0.859089	0.747611	0.23676	0.874153	0.899078	0.484281	0.791724	0.952757	0.606742	0.182611	0.556954	0.903098	0.181402	0.760925
YML105C	0.60912	0.63177	0.497439	0.555289	0.662302	0.944361	0.573825	0.45218	0.222552	0.394667	0.405885	0.82374	0.73228	1	0.933582	0.985401	0.815004	0.95997	0.275125	0.622035	0.331759	0.377854	0.641728	0.950706	0.625365	0.631211	0.895532	0.692573	0.902646	0.943769	0.579109	0.251224	0.245554	0.271474	0.613024	0.438394	0.392015	0.406332	0.367811	0.214271	0.908951	0.0779152	0.81836	0.00261767	0.907113	0.275127	0.213937	0.0752263	0.20518
YML114C	0.583507	0.550594	0.562293	0.586088	0.538247	0.664651	0.0519976	0.193692	0.970147	0.50873	0.78811	0.824354	0.913107	1	0.568754	0.49242	0.615021	0.675477	0.205151	0.812161	0.416394	0.843517	0.876605	0.363184	0.775725	0.823307	0.758876	0.459097	0.67996	0.795465	0.815543	0.277112	0.288399	0.253641	0.750651	0.787385	0.360081	0.703028	0.303244	0.242341	0.885491	0.0992678	0.669877	0.0123075	0.560541	0.182451	0.123837	0.398237	0.360246
YML125C	0.440913	0.410254	0.236828	0.427337	0.459219	0.85958	0.801799	0.540372	0.320745	0.424666	0.523282	0.430844	0.477074	0.714788	0.637286	0.655851	0.154712	0.331322	0.770116	0.772291	0.473223	0.246644	0.54055	0.97435	0.282784	0.4792	0.23088	0.18104	0.0926751	0.384258	0.755528	0.503577	0.56209	0.75381	0.420593	0.588658	0.649987	0.0987077	0.137937	0.0819842	0.900464	0.0494593	0.333958	0.308062	0.993292	0.736681	0.402969	0.290748	0.112656
YML126C	0.0642471	0.0513068	0.257847	0.0340251	0.127455	0.715984	0.00498664	0.038741	0.814153	0.29468	0.278724	0.44057	0.623689	0.208441	0.312451	0.245026	0.297601	0.468454	0.132843	0.500944	0.83645	0.467635	0.0101261	0.0155556	0.0958	0.0110452	0.047159	0.120226	0.117956	0.451649	0.787694	0.14666	0.139938	0.151047	0.307727	0.0826555	0.897043	0.550488	0.574279	0.454052	0.967123	0.498676	0.86105	0.260306	0.741873	0.868912	0.208125	0.28931	0.916079
YML127W	0.505504	0.602906	0.747658	0.963537	0.227132	0.00814646	0.242603	0.287784	0.918321	0.912044	0.615705	0.568406	0.522966	0.704454	0.940849	0.942446	0.740392	0.527349	0.712208	0.781958	0.907956	0.139008	0.396416	0.0228768	0.564498	0.481255	0.273975	0.295689	0.131235	0.131664	0.901508	0.617615	0.581166	0.879548	0.285455	0.58824	0.924389	0.570112	0.0806818	0.0241623	0.364314	0.00690888	0.0577206	0.00526318	0.145782	0.886346	0.790784	0.924471	0.599875
YML130C	0.784143	0.701962	0.73497	0.692252	0.831179	0.806643	0.555811	0.501521	0.47077	0.916491	0.350752	0.470941	0.394028	1	0.931919	0.910951	0.62071	0.975562	0.48189	0.547657	0.235587	0.432307	0.853375	0.757019	0.825743	0.909391	0.698696	0.388621	0.573755	0.0555601	0.0427119	0.430979	0.53212	0.419775	0.895656	0.447931	0.37216	0.0900772	0.534991	0.680496	0.618814	0.609652	0.292164	0.211655	0.163995	0.0972494	0.130774	0.139801	0.185301
YMR001C	0.0120256	0.0120299	0.0628132	0.0251459	0.00980803	0.0939882	0.545664	0.937888	0.586582	0.335776	0.696817	0.160437	0.177363	1	0.234031	0.210917	0.313825	0.663324	0.894923	0.740284	0.915666	0.323495	0.00861935	0.021593	0.00187141	0.0109855	0.00842427	0.00119401	0.0180518	0.460776	0.802016	0.970151	0.948548	0.941205	0.84379	0.697671	0.823413	0.313338	0.964329	0.933094	0.13682	0.552749	0.73147	0.0777143	0.718351	0.518661	0.00558592	0.169252	0.526801
YMR005W	0.766802	0.827484	0.74758	0.701476	0.833546	0.846862	0.639734	0.226563	0.672421	0.735358	0.738394	1	0.954796	1	0.174936	0.202485	0.806188	0.796155	0.378376	0.130877	0.0913627	0.0264712	0.926893	0.542885	0.768592	0.919327	0.749205	0.53851	0.891313	0.938882	0.961346	0.996073	0.824588	0.323105	0.13728	0.679498	0.160779	0.0627991	0.700796	0.277781	0.910526	0.414088	0.733879	0.653788	0.0399738	0.882443	0.309971	0.450058	0.803372
YMR013C	0.0646928	0.0575895	0.0859047	0.0962266	0.039829	0.113264	0.343015	0.102948	0.42574	0.154117	0.971632	0.71645	0.799501	1	0.474767	0.549298	0.765521	0.981691	0.889299	0.730622	0.705883	0.73613	0.05042	0.0796394	0.0515267	0.0550437	0.124167	0.196956	0.280695	0.260814	0.423213	0.896402	0.798239	0.599175	0.118186	0.543809	0.648877	0.778545	0.526667	0.873363	0.289725	0.633801	0.473541	0.647161	0.614299	0.808779	0.165959	0.754493	0.581101
YMR028W	0.337593	0.359482	0.0946201	0.613228	0.192659	0.0515981	0.89723	0.282059	0.316098	0.575143	0.552991	0.082782	0.103122	0.718204	0.76457	0.817005	0.787947	0.854307	0.0385043	0.317574	0.98968	0.445258	0.951731	0.266374	0.512195	0.900378	0.730224	0.691143	0.854011	0.0167812	0.080722	0.12194	0.0574572	0.0317977	0.811908	0.790796	0.97553	0.820377	0.600723	0.501604	0.194241	0.870364	0.207405	0.724196	0.705013	0.50286	0.0966545	0.259197	0.004538
YMR033W	0.258764	0.290528	0.0865575	0.261359	0.265219	0.814079	0.772049	0.123101	0.258959	0.70978	0.133751	0.0613513	0.0837409	1	0.890147	0.991302	0.730322	0.777372	0.141644	0.0946865	0.228755	0.0236081	0.391285	0.956936	0.785335	0.602858	0.814701	0.630713	0.620559	0.396124	0.637524	0.145197	0.124822	0.0679198	0.671247	0.804844	0.244733	0.638089	0.0102844	0.00230898	0.655242	0.000560526	0.0521592	0.865676	0.173688	0.540872	0.129709	0.355648	0.546267
YMR043W	0.486164	0.368047	0.59638	0.184823	0.951841	0.0387488	0.642386	0.244443	0.373883	0.477017	0.327989	0.124484	0.350945	0.0468487	0.967664	0.874738	0.60532	0.416072	0.935262	0.798234	0.873095	0.257738	0.3069	0.79455	0.950251	0.403366	0.984894	0.942415	0.691953	0.980503	0.836838	0.96921	0.883964	0.733782	0.803724	0.630801	0.785577	0.340497	0.962748	0.946982	0.638428	0.592404	0.787585	0.0990075	0.679944	0.886513	0.0893903	0.129844	0.374732
YMR047C	0.983779	0.827629	0.725278	0.469807	0.641398	0.0437381	0.768142	0.284394	0.264155	0.117002	0.330377	0.268628	0.399224	0.544992	0.996791	0.894856	0.951651	0.428108	0.486681	0.248745	0.34479	0.589752	0.939218	0.0391597	0.238383	0.929601	0.250591	0.151195	0.170936	0.338554	0.571062	0.511168	0.56524	0.366907	0.670795	0.801795	0.417077	0.670994	0.156867	0.352287	0.864557	0.929382	0.0556193	0.0152217	0.0492529	0.26358	0.491229	0.84648	0.433113
YMR049C	0.980789	0.990165	0.614805	0.876249	0.811532	0.463737	0.990386	0.155989	0.193035	0.0415257	0.221361	0.496061	0.41584	1	0.105095	0.12527	0.38373	0.844848	0.735499	0.617527	0.596561	0.571716	0.888352	0.974586	0.795307	0.889717	0.669527	0.502057	0.633433	0.320061	0.623031	0.855471	0.78793	0.715189	0.841221	0.548935	0.620348	0.79365	0.0875822	0.083736	0.085018	0.137241	0.100713	0.733466	0.0308722	0.194763	0.0290305	0.0327416	0.0162358
YMR059W	0.878823	0.956737	0.358028	0.922591	0.780389	0.493515	0.161395	0.245716	0.0755448	0.400231	0.0866011	0.338595	0.408542	0.6053	0.803145	0.948393	0.979674	0.385539	0.735268	0.765373	0.737613	0.818925	0.831199	0.309645	0.173304	0.849765	0.406085	0.106402	0.192958	0.802642	0.95579	0.708633	0.724348	0.960956	0.382009	0.944484	0.717864	0.807111	0.834728	0.774301	0.797781	0.652771	0.402485	0.451047	0.248917	0.00953402	0.637502	0.0366974	0.479985
YMR061W	0.306639	0.289181	0.422492	0.310238	0.253073	0.428738	0.258693	0.133242	0.16427	0.467595	0.0916198	0.120619	0.0897426	1	0.113751	0.10628	0.290823	0.0230128	0.577817	0.10961	0.0830525	0.341799	0.0901789	0.00743022	0.145427	0.151914	0.225847	0.16584	0.526068	0.119559	0.380866	0.240721	0.303479	0.668521	0.23116	0.854958	0.13272	0.0738107	0.243558	0.239356	0.733083	0.889271	0.157439	0.0218282	0.695702	0.349364	0.0175185	0.0526589	0.0839573
YMR076C	0.459629	0.52117	0.58634	0.626786	0.442868	0.4565	0.961803	0.806643	0.168507	0.775564	0.251172	0.0417198	0.0602285	0.654468	0.885419	0.891434	0.779983	0.441493	0.920084	0.567347	0.533528	0.521215	0.433115	0.207828	0.483571	0.494978	0.657083	0.702316	0.721178	0.117214	0.317856	0.746595	0.900618	0.589672	0.528616	0.942658	0.546145	0.490295	0.493908	0.401035	0.908113	0.589218	0.412083	0.683689	0.18334	0.343463	0.780461	0.0117432	0.760959
YMR079W	0.577544	0.716068	0.537178	0.981355	0.367021	0.092926	0.456591	5.08541e-09	0.358809	0.814514	0.261794	0.169691	0.221091	1	0.502394	0.398458	0.00296508	0.643746	0.00010792	0.00392779	0.0171947	0.77856	0.892367	0.678795	0.279231	0.814794	0.153576	0.117118	0.0194989	0.0257614	0.0772692	0.000955411	0.00227822	0.00592592	0.197253	0.123375	0.0905398	2.39126e-06	0.0133876	0.0224304	0.337136	0.0833686	0.0283222	0.10358	0.0573895	2.27433e-05	0.030585	0.913371	0.0296635
YMR093W	0.837978	0.850727	0.892092	0.648401	0.856413	0.23633	0.00192669	0.86063	0.925788	0.2844	0.899158	0.992076	1	0.643364	0.0264394	0.0234043	0.00614394	0.0196387	0.901864	0.173894	0.13155	0.114395	0.902782	0.561544	0.936032	0.993361	0.766456	0.973006	0.846403	0.70136	0.586756	0.619708	0.708943	0.680026	0.900443	0.855821	0.237119	0.0826114	0.197363	0.131699	0.824581	0.1253	0.0791879	0.246247	0.926944	0.724175	0.181427	0.305687	0.374505
YMR094W	0.617119	0.560579	0.783919	0.671426	0.536563	0.452567	0.0445586	0.379142	0.686749	0.606675	0.876714	0.802524	0.891935	1	0.722229	0.829179	0.777656	0.665944	0.350115	0.995061	0.833844	0.249301	0.567702	0.60396	0.374121	0.711547	0.755523	0.401124	0.696602	0.63402	0.53761	0.232846	0.223762	0.657111	0.0223517	0.570722	0.737324	0.409146	0.394061	0.480365	0.615149	0.82046	0.0893931	0.713848	0.899805	0.351323	0.755674	0.459578	0.470668
YMR108W	0.024515	0.0300066	0.0583639	0.0650395	0.0166856	0.0739402	0.299178	0.343385	0.0551603	0.137335	0.321999	0.0707264	0.0607154	0.593555	0.0560311	0.0433398	0.241425	0.652319	0.229042	0.0116506	0.0330763	0.0534764	0.0889773	0.372419	0.196717	0.075062	0.0969481	0.285411	0.311499	0.516395	0.654132	0.19067	0.131934	0.192197	0.27449	0.112832	0.0470854	0.220461	0.418262	0.29934	0.627476	0.0840167	0.92773	0.146405	0.00464025	0.139211	0.479791	0.942502	0.317311
YMR112C	0.564052	0.597988	0.896356	0.522334	0.637179	0.864461	0.123891	0.665324	0.633452	0.163967	0.649325	0.943228	1	1	0.316941	0.394951	0.320703	0.247065	0.799067	0.000764019	0.000332807	0.0276424	0.737082	0.585308	0.829689	0.679507	0.68135	0.810376	0.669163	0.396268	0.489833	0.467095	0.549012	0.831194	0.29835	0.481371	0.000315552	0.717227	0.835632	0.756358	0.920213	0.859357	0.451351	0.21648	0.386243	0.427507	0.213739	0.39071	0.00399355
YMR113W	0.819722	0.772779	0.873023	0.699264	0.978157	0.522444	0.712851	0.823812	0.126421	0.228277	0.211113	0.191361	0.151179	1	0.878894	0.774428	0.860794	0.584125	0.886881	0.0442036	0.0180067	0.182004	0.56898	0.538026	0.694593	0.67869	0.833328	0.667997	0.853868	0.382666	0.902832	0.939538	0.856561	0.917397	0.818391	0.743309	0.0273328	0.228034	0.740476	0.770907	0.437509	0.573861	0.941327	0.769304	0.688286	0.79781	0.072887	0.628359	0.0451654
YMR117C	0.980808	0.951598	0.648043	0.751625	0.801036	0.265911	0.551931	0.741727	0.0724881	0.211894	0.130911	0.210653	0.271122	0.754863	0.353152	0.396704	0.954784	0.436502	0.598566	0.789043	0.842043	0.240546	0.593818	0.489879	0.266853	0.589252	0.233055	0.104505	0.07363	0.985357	0.745443	0.71478	0.858251	0.354969	0.228238	0.736817	0.924208	0.38456	0.0860014	0.100679	0.461518	0.0731734	0.32569	0.309601	0.955583	0.57901	0.731715	0.841298	0.571455
YMR128W	0.141398	0.162296	0.349498	0.165183	0.172036	0.581438	0.991747	0.254162	0.109611	0.172748	0.391622	0.540606	0.562338	0.835275	0.01209	0.0153213	0.180059	0.899283	0.332	0.849185	0.748449	0.444388	0.0717802	0.0569093	0.0653495	0.0744671	0.0970766	0.154943	0.107497	0.127104	0.438527	0.262297	0.269268	0.589102	0.13061	0.636838	0.755207	0.681648	0.0074216	0.00881395	0.113646	0.0142698	0.0327797	0.898084	0.952862	0.595992	0.748059	0.0584537	0.795824
YMR131C	0.156948	0.151326	0.0764661	0.116904	0.256247	0.798831	0.847318	0.724373	0.265033	0.00694131	0.696823	0.961651	0.885048	1	0.0257534	0.0307012	0.0153249	0.295325	0.999477	0.0179437	0.0205657	0.111446	0.112018	0.399586	0.247612	0.113082	0.244241	0.350864	0.372985	0.906646	0.661344	0.665127	0.743196	0.931123	0.330287	0.964177	0.0216247	0.776321	0.0872318	0.0717135	0.855833	0.0540129	0.373996	0.529371	0.0146693	0.609033	0.00178343	0.356549	0.0191523
YMR134W	0.295021	0.322359	0.025532	0.529075	0.179611	0.0818465	0.726601	0.177939	0.985718	0.113304	0.63689	0.551003	0.603939	1	0.0146961	0.0172499	0.0301986	0.046632	0.343812	0.119657	0.230985	0.804194	0.567606	0.82785	0.634998	0.384637	0.241338	0.88429	0.252066	0.572255	0.751689	0.39035	0.3182	0.568866	0.207558	0.603362	0.241992	0.82991	0.538357	0.532414	0.319458	0.944081	0.575893	0.6193	0.010373	0.446253	0.535462	0.400954	0.955248
YMR146C	0.977835	0.91486	0.244044	0.415558	0.527111	0.00317724	0.556755	0.852351	0.989581	0.253688	0.759319	0.825012	0.704986	0.484946	0.51632	0.485664	0.704031	0.779752	0.468483	0.198335	0.243029	0.997118	0.672145	0.419214	0.818456	0.251437	0.271484	0.907673	0.111421	0.482399	0.264683	0.534518	0.430223	0.437706	0.574149	0.971494	0.286714	0.657167	0.178311	0.21584	0.539134	0.919401	0.21688	0.0585093	0.160005	0.950509	0.650656	0.960724	0.713017
YMR149W	0.83054	0.790204	0.29256	0.876874	0.573901	0.141898	0.0996467	0.844125	0.748583	0.0853718	0.908959	1	1	0.430337	0.462643	0.585034	0.0903002	0.493397	0.0970142	0.506221	0.116541	0.00640476	0.335965	0.0295739	0.164003	0.331155	0.223209	0.060204	0.280948	0.150439	0.617183	0.0483259	0.0441851	0.100162	0.0671589	0.49431	0.104185	0.950115	0.276268	0.288949	0.69092	0.44552	0.626755	0.791699	0.329554	0.880151	0.496105	0.69111	0.492303
YMR168C	0.934681	0.961114	0.484908	0.944593	0.791525	0.564325	0.570401	0.406467	0.554551	0.0440808	0.559367	0.475083	0.636589	0.511146	0.191145	0.198527	0.4257	0.0726666	0.00521219	0.860481	0.308527	0.0197235	0.889509	0.553633	0.369011	0.953307	0.423663	0.206422	0.43971	0.654332	0.22824	0.035676	0.0229387	0.0458629	0.317245	0.96602	0.286468	0.485006	0.447251	0.495535	0.278828	0.625578	0.335908	0.814694	0.607567	0.153498	0.133449	0.363675	0.0501206
YMR185W	0.00246357	0.00385812	0.0222262	0.0113343	0.0018091	0.0221567	0.655337	0.635942	0.939082	0.554878	0.202981	0.85305	0.777595	1	0.845013	0.793836	0.639459	0.481902	0.0547565	0.165602	0.857375	0.584086	0.0147772	0.225385	0.0098755	0.00446808	0.00356787	0.0220056	0.0121568	0.350857	0.968279	0.0926488	0.0489676	0.0954361	0.135266	0.029915	0.753026	0.203421	0.869907	0.775441	0.706393	0.966105	0.527706	0.967581	0.711623	0.858434	0.52007	0.279059	0.216687
YMR197C	0.0110605	0.0103993	0.236599	0.00594163	0.0313627	0.924077	0.159248	0.777984	0.296058	0.0491069	0.874421	0.836951	0.970921	1	0.481242	0.419469	0.0538234	0.409179	0.77015	0.0524089	0.0698648	0.560754	0.000141434	1.57571e-06	0.000952366	0.000203207	0.00156961	0.00112589	0.0150355	0.0224887	0.0908051	0.983378	0.973082	0.424846	0.0933616	0.0710952	0.0760707	0.648035	0.470454	0.388144	0.670533	0.196302	0.994049	0.635993	0.369079	0.157023	0.0125436	0.381572	0.163626
YMR200W	0.426793	0.355973	0.863378	0.175733	0.692344	0.162004	0.275833	0.000584949	0.737755	0.902348	0.925111	1	1	1	0.336298	0.310435	0.116881	0.954298	0.0896855	0.046821	0.168569	0.0309406	0.148875	0.321135	0.257389	0.0871243	0.244715	0.305189	0.158125	0.738917	0.182639	0.407757	0.344162	0.0631531	0.0996751	0.0662536	0.277025	0.134131	0.202119	0.354516	0.363504	0.233083	0.892855	0.222377	0.0401872	0.112866	0.326945	0.545883	0.0875412
YMR203W	0.00270988	0.00126115	0.178804	0.000778832	0.00870081	0.932537	0.0666835	0.219033	0.00026854	0.945578	9.37991e-07	3.67193e-08	3.93119e-08	1	0.113304	0.0913129	0.00967333	0.118814	0.0301183	0.149775	0.511178	7.09096e-07	0.0513793	0.00609491	0.404253	0.0831921	0.890648	0.748453	0.391207	8.89526e-05	0.0138554	0.00971531	0.00934317	0.12365	0.00278592	0.0231403	0.642554	0.272198	0.0519275	0.0399723	0.202185	0.0566015	0.0626889	0.234267	0.619174	0.607717	0.448515	0.0261928	0.621515
YMR208W	0.000127618	0.000117811	0.284264	9.63773e-05	0.000504051	0.453233	0.0853699	0.000365749	0.294604	0.838202	0.500798	0.851749	0.694969	1	0.639094	0.745063	0.722718	0.0227219	0.0152048	0.000407641	0.00208413	0.991664	0.000188457	0.128331	0.0121883	0.000116307	0.013068	0.125884	0.0648463	0.613672	0.524923	0.0957297	0.0820144	0.0303424	0.531714	0.497659	0.00354583	0.14512	7.89408e-09	5.86932e-08	0.08806	0.000926654	5.36044e-10	0.4593	0.00175987	0.0724647	0.982688	0.330351	0.0131822
YMR211W	0.132262	0.12451	0.325363	0.138065	0.143501	0.532165	0.636543	0.922406	0.628983	0.193502	0.209103	0.0594542	0.0573531	0.764578	0.217999	0.224557	0.138521	0.82417	0.0541788	0.425806	0.719175	0.068223	0.182363	0.76546	0.107716	0.179927	0.162407	0.149701	0.144264	0.125002	0.740748	0.0630832	0.0897225	0.097849	0.465286	0.53077	0.925106	0.128908	0.0575573	0.0439221	0.481475	0.0298202	0.0381421	0.149473	0.177836	0.711625	0.00988219	0.190007	0.139578
YMR213W	0.850532	0.952157	0.740718	0.90526	0.930362	0.923137	0.728268	0.667994	0.706087	0.299488	0.666426	0.609934	0.533514	0.561467	0.46926	0.360925	0.736686	0.39207	0.259498	0.0897137	0.218155	0.116827	0.81113	0.594548	0.726144	0.837408	0.524373	0.675207	0.69667	0.775141	0.804918	0.296446	0.163931	0.093142	0.939236	0.663405	0.224756	0.851123	0.0142142	0.00438842	0.302243	0.00152663	0.14028	0.184464	0.305244	0.336415	0.248063	0.770463	0.2525
YMR218C	0.332284	0.218735	0.289911	0.0585838	0.743845	0.0115406	0.523597	0.183668	0.443349	0.257922	0.272364	0.00430368	0.006006	1	0.270339	0.200095	0.0968248	0.874703	0.206879	0.230921	0.597907	0.00562837	0.411705	0.0398855	0.899415	0.531668	0.28963	0.739483	0.196576	0.162279	0.374291	0.144101	0.120402	0.216924	0.146256	0.68586	0.615665	0.783196	0.00314782	0.00275463	0.989439	0.0116239	0.012996	0.0455173	0.0324245	0.0716435	0.0155425	0.00424096	0.173872
YMR220W	0.603562	0.61116	0.554822	0.310821	0.930549	0.165836	0.0336115	0.645613	0.853642	0.168029	0.969764	0.993366	0.930248	1	0.0908195	0.104634	0.321448	0.501982	0.27665	0.938466	0.984789	0.202608	0.293976	0.637172	0.69864	0.220708	0.801865	0.904909	0.83119	0.222393	0.0607568	0.239699	0.252838	0.359511	0.351972	0.569817	0.679199	0.0868272	0.0835345	0.0555062	0.66793	0.019307	0.331269	0.690988	0.287445	0.0547261	0.680228	0.269261	0.690195
YMR227C	0.0276013	0.0170752	0.345074	0.00862461	0.049931	0.775471	0.544952	0.14959	0.0199435	0.777425	0.266485	0.723824	0.649952	1	0.0658405	0.0715377	0.00281316	5.71464e-05	0.610548	0.0705766	0.0888151	0.0263987	0.00600202	0.0892256	0.033024	0.00844472	0.0751611	0.0620538	0.168557	0.873348	0.9496	0.844949	0.978459	0.342734	0.0542187	0.428491	0.121269	0.494746	0.0337021	0.039362	0.178681	0.00643683	0.0319715	0.132766	0.368283	0.432077	0.00199252	0.992263	0.0144487
YMR229C	0.250083	0.218586	0.196573	0.297274	0.214868	0.444608	0.250833	0.382707	0.381931	0.334259	0.808026	0.945971	0.802693	1	0.273452	0.306671	0.00504566	0.00581231	0.480385	0.0249342	0.00199514	0.614388	0.113837	0.0367751	0.0263593	0.0927169	0.0160059	0.0258564	0.0045148	0.745535	0.57625	0.329578	0.453887	0.560843	0.633483	0.144314	0.00684489	0.0121398	0.000292627	0.0001137	0.0347139	5.0626e-06	0.0143066	0.387922	0.867013	0.900875	0.721387	0.622264	0.114894
YMR235C	0.864518	0.817064	0.787749	0.849845	0.811271	0.877147	0.141396	0.31526	0.288486	0.322355	0.265145	0.0852938	0.0939555	1	0.0886613	0.097194	0.153703	0.0733602	0.532254	0.00288847	0.0151324	0.563581	0.844157	0.664481	0.855595	0.899873	0.799879	0.789199	0.793799	0.141454	0.243502	0.442304	0.478548	0.99244	0.0850897	0.546839	0.00707199	0.19368	0.00141094	0.000556364	0.526293	0.00161995	0.00684379	0.461484	0.961032	0.663724	0.251293	0.30559	0.534754
YMR236W	0.849436	0.78162	0.945997	0.514288	0.997923	0.316354	0.174702	0.0343213	0.933432	0.547466	0.848311	0.443078	0.48228	1	0.129867	0.16586	0.00193408	0.0258595	0.439264	0.175188	0.333743	0.886179	0.831029	0.419466	0.917256	0.885309	0.637273	0.883703	0.589122	0.301327	0.461902	0.385083	0.373794	0.387676	0.495716	0.114866	0.396438	0.629396	0.0221866	0.0241307	0.241554	0.0303616	0.0649632	0.117482	0.299501	0.516006	0.142586	0.0114847	0.115995
YMR239C	0.113039	0.0880287	0.225247	0.0629803	0.186009	0.8227	0.0276662	0.393381	0.339309	0.958751	0.091101	0.0282268	0.0305692	1	0.901886	0.959246	0.671181	0.709036	0.594733	0.558554	0.810843	0.0564886	0.104303	0.856234	0.233058	0.162559	0.555552	0.310351	0.774465	0.614273	0.525593	0.503677	0.643492	0.415896	0.817588	0.249982	0.621165	0.192028	0.077891	0.106751	0.212956	0.211927	0.0287048	0.601078	0.195625	0.849477	0.0273412	0.0892254	0.156522
YMR240C	0.0596663	0.0629373	0.00817714	0.0623108	0.0432287	0.265643	0.26383	0.592637	0.67672	0.385401	0.259248	0.15486	0.171177	1	0.514751	0.551478	0.0994113	0.232799	0.669944	0.908621	0.806463	0.690914	0.0395412	0.132475	0.145491	0.0297166	0.069083	0.289961	0.113355	0.63412	0.773597	0.836719	0.832096	0.438826	0.29876	0.533741	0.94574	0.0508757	0.0125057	0.00754238	0.143276	0.0194723	0.0246385	0.985947	0.836151	0.840388	0.757069	0.394282	0.143035
YMR260C	0.405076	0.309441	0.697199	0.219262	0.574421	0.471584	0.313396	0.0421953	0.631481	0.503946	0.378191	0.174969	0.193278	1	0.943493	0.868871	0.72877	0.586137	0.374031	0.712543	0.407692	0.0169628	0.376183	0.769777	0.967285	0.447206	0.489743	0.820426	0.205504	0.597257	0.680401	0.211907	0.252175	0.229638	0.479997	0.129029	0.42015	0.953825	0.00326328	0.0159882	0.903776	0.0285462	0.00809674	0.640061	0.700744	0.155186	0.0380892	0.352551	0.142573
YMR268C	0.315532	0.255548	0.537631	0.121392	0.577352	0.183172	0.254671	0.641349	0.739024	0.830618	0.299392	0.125836	0.0988126	1	0.417244	0.41542	0.427843	0.349218	0.912954	0.645741	0.729878	0.227837	0.132437	0.605086	0.456771	0.182818	0.55071	0.380783	0.864669	0.792348	0.560334	0.726259	0.730886	0.999572	0.469296	0.356677	0.71031	0.680034	0.593994	0.498346	0.423371	0.858254	0.400402	0.356119	0.039564	0.530779	0.00610374	0.347388	0.000732894
YMR270C	0.0262106	0.0243649	0.0281183	0.0384413	0.0189528	0.111784	0.884951	0.319404	0.861493	0.279043	0.254913	0.0752164	0.0613838	0.639631	0.314562	0.275308	0.201794	0.512131	0.383969	0.543201	0.849721	0.00241886	0.113843	0.837098	0.159908	0.092195	0.259704	0.226003	0.336804	0.12541	0.527667	0.997792	0.869685	0.429038	0.223452	0.762326	0.755268	0.341198	0.0556192	0.100297	0.072186	0.256965	0.058076	0.242577	0.498081	0.340369	0.246393	0.147038	0.926293
YMR277W	0.426419	0.4656	0.0543376	0.70276	0.226826	0.0658414	0.549938	0.797865	0.680281	0.514008	0.336529	0.436393	0.495888	1	0.681282	0.755752	0.459814	0.898675	0.431942	0.231499	0.10403	0.0258257	0.564992	0.412877	0.318442	0.7575	0.9672	0.396175	0.880474	0.949674	0.900227	0.221118	0.15732	0.862568	0.00622872	0.288258	0.107758	0.983035	0.00746456	0.00603657	0.176649	0.00722155	0.0294123	0.549144	0.597381	0.928247	0.164785	0.3051	0.235779
YMR281W	0.00843888	0.00751577	0.0347446	0.0151346	0.0054145	0.0804498	0.533675	0.607447	0.200886	0.0513418	0.923444	0.549539	0.886137	0.0576819	0.0975249	0.0944298	0.19089	0.775229	0.925833	0.903069	0.834276	0.427809	0.0145096	0.179377	0.00576517	0.0159291	0.00927073	0.0127792	0.00766542	0.16475	0.148274	0.941617	0.89248	0.622116	0.531802	0.613536	0.885154	0.642957	0.634248	0.529949	0.0609829	0.246899	0.552387	0.917607	0.951745	0.357302	0.136621	0.462819	0.838945
YMR288W	0.670915	0.669471	0.384009	0.847712	0.554774	0.278744	0.573798	0.791517	0.531631	0.279276	0.97127	0.929725	1	1	0.885377	0.991466	0.210923	0.780534	0.584038	0.922644	0.710561	0.134867	0.809808	0.945944	0.427657	0.91769	0.66595	0.502932	0.47674	0.490441	0.2391	0.856818	0.703167	0.932695	0.171116	0.613142	0.648997	0.725546	0.0138763	0.0153951	0.761568	0.00579451	0.0266446	0.000707485	0.466898	0.106826	0.500299	0.118475	0.504185
YMR290C	0.417973	0.51741	0.0484911	0.908021	0.164568	0.00891984	0.728844	0.428256	0.310051	0.323748	0.449826	0.520392	0.444731	1	0.430939	0.444015	0.502217	0.666584	0.314839	0.590055	0.353392	0.212903	0.719165	0.423747	0.0554645	0.785605	0.118412	0.0440927	0.0438878	0.213092	0.124335	0.280265	0.337469	0.372127	0.515673	0.294589	0.327991	0.594488	0.757913	0.789207	0.945302	0.478439	0.750147	0.293038	0.639879	0.458725	0.622606	0.617276	0.86867
YMR290W-A	0.0241538	0.0150631	0.576339	0.0053212	0.0851631	0.253485	0.217062	0.885795	0.914289	0.698408	0.215586	0.5944	0.5213	1	0.937667	0.954731	0.275588	0.5531	0.761487	0.520393	0.487797	0.420948	0.000710668	0.00259941	0.166056	0.00306319	0.332868	0.641684	0.776421	0.000556203	0.0462429	0.595057	0.555507	0.941451	0.13833	0.139475	0.650637	0.227081	0.177848	0.106874	0.542082	0.201062	0.134991	0.732943	0.0856161	0.229827	0.0195205	0.150155	0.103356
YMR296C	0.102056	0.0969961	0.91216	0.0446774	0.194122	0.531594	0.726176	0.870993	0.585976	0.496299	0.86921	0.668864	0.59412	0.581654	0.734627	0.627402	0.62987	0.469811	0.193029	0.0377338	0.0877473	0.0264685	0.0543058	0.423758	0.237284	0.0537158	0.177306	0.423891	0.601973	0.487338	0.715452	0.101543	0.127858	0.275888	0.148731	0.685827	0.134225	0.113947	0.985411	0.945564	0.299209	0.711133	0.770669	0.571142	0.653599	0.107203	0.100616	0.349188	0.0109019
YMR298W	0.593011	0.55074	0.775412	0.708199	0.550974	0.582114	0.87517	0.300692	0.970456	0.720959	0.809666	0.89452	0.800898	0.581654	0.470399	0.45135	0.579101	0.910207	0.999549	0.0375823	0.026788	0.117079	0.343361	0.0784818	0.198827	0.218598	0.0520926	0.176946	0.107643	0.32283	0.288636	0.881895	0.861219	0.927746	0.644471	0.952212	0.025925	0.925928	0.532292	0.305299	0.156794	0.306492	0.724855	0.583666	0.0569909	0.443045	0.602246	0.868059	0.664305
YMR301C	0.427269	0.470021	0.524486	0.407186	0.44467	0.91794	0.481454	0.78482	0.136647	0.0176621	0.35435	0.933515	0.790026	1	0.0302747	0.048096	0.00414912	0.0989989	0.217569	0.0292703	0.00563177	0.856281	0.44884	0.852858	0.324576	0.595362	0.606019	0.247361	0.992407	0.762546	0.496146	0.258579	0.239017	0.197754	0.767773	0.630614	0.00358752	0.233525	0.39348	0.588801	0.195599	0.838507	0.456076	0.598415	0.398123	0.175783	0.0815827	0.708089	0.272446
YMR308C	0.718275	0.76837	0.509452	0.936328	0.617877	0.41019	0.495897	0.0252248	0.835392	0.568529	0.616028	0.876266	0.686966	0.401871	0.583668	0.587755	0.714847	0.270749	0.768971	0.0648299	0.0913627	0.0661896	0.923	0.648818	0.924999	0.788693	0.770807	0.83849	0.86974	0.571897	0.373969	0.61709	0.724652	0.7348	0.586866	0.442401	0.0774391	0.961654	0.0709331	0.0274669	0.563832	0.0558355	0.12975	0.750992	0.143962	0.674571	0.152988	0.665602	0.0691431
YMR309C	0.73467	0.454178	0.342398	0.0578027	0.361089	8.55496e-08	0.0140688	0.556161	0.0110679	0.0404886	0.0187462	0.00044242	0.000611699	1	0.00134321	0.00503244	0.00495866	0.0127534	0.979121	0.0391719	0.0280081	5.0788e-05	0.42308	0.0561891	0.936162	0.312683	0.92299	0.867096	0.431546	0.425926	0.793733	0.411247	0.387819	0.869545	0.0383859	0.885336	0.0419376	0.416033	0.057185	0.111187	0.558081	0.958997	0.0272426	0.00382813	0.186138	0.277164	0.88854	0.34975	0.617147
YMR314W	0.703524	0.652384	0.741932	0.353068	0.993242	0.152399	0.0303077	0.275587	0.855845	0.0255342	0.962538	0.346265	0.436302	1	0.0241392	0.0244242	0.0331563	0.00230998	0.882199	0.00792029	0.0044048	0.427803	0.653599	0.309753	0.548095	0.685154	0.480584	0.387025	0.125616	0.252657	0.493233	0.929525	0.822734	0.916466	0.623269	0.67426	0.00645857	0.259807	0.659693	0.868788	0.265949	0.681005	0.289478	0.43848	0.360103	0.570475	0.344875	0.78465	0.158957
YNL002C	0.767301	0.690826	0.858802	0.53988	0.869951	0.526665	0.326224	0.39639	0.244555	0.562825	0.187963	0.24428	0.197682	1	0.76919	0.717816	0.640768	0.535168	0.983713	0.0612095	0.0291236	0.731677	0.645199	0.753788	0.944019	0.720359	0.663137	0.974967	0.351982	0.947855	0.784279	0.79114	0.897562	0.853211	0.751949	0.587641	0.0394391	0.443472	0.143024	0.19909	0.179363	0.498724	0.0579963	0.253589	0.745435	0.865318	0.834464	0.972362	0.771092
YNL006W	0.286002	0.33946	0.591408	0.49968	0.223245	0.180475	0.821921	0.0338413	0.824668	0.056525	0.848121	0.257903	0.18015	1	0.115235	0.124338	0.212215	0.123974	0.0166367	0.211898	0.287446	0.707843	0.619312	0.785553	0.537768	0.643503	0.702548	0.587657	0.483515	0.203501	0.296849	0.0600133	0.0849391	0.0766329	0.734818	0.248804	0.567863	0.000113741	0.0555486	0.103059	0.795357	0.264174	0.109712	0.321264	0.13095	0.0274994	0.0305658	0.302946	0.00282422
YNL007C	0.0649561	0.0487918	0.954903	0.0168969	0.179084	0.26323	0.207148	0.628402	0.0757978	0.200982	0.0145789	0.0165311	0.0558402	0.179462	0.259369	0.299629	0.301628	0.490693	0.31274	0.0920604	0.0426092	0.701804	0.0178379	0.259639	0.485019	0.0167962	0.287145	0.985255	0.997971	0.271697	0.102121	0.387145	0.381074	0.241139	0.830819	0.795843	0.0458694	0.921949	0.178955	0.206044	0.216778	0.377108	0.135937	0.831289	0.239152	0.933672	0.189562	0.058884	0.559398
YNL026W	0.907646	0.784445	0.611467	0.511569	0.806601	0.0965386	0.0255234	0.19319	0.356966	0.136698	0.322968	0.113769	0.091483	0.738406	0.423957	0.452929	0.0786946	0.264172	0.671876	0.3812	0.162441	0.051479	0.870705	0.293423	0.266294	0.967093	0.164663	0.113688	0.0743652	0.347141	0.728112	0.410773	0.471434	0.632002	0.300937	0.166373	0.260094	0.0795304	0.682044	0.967758	0.288157	0.904922	0.577812	0.586753	0.663671	0.359662	0.143628	0.984024	0.178075
YNL038W	0.591089	0.473295	0.575309	0.364875	0.718728	0.366588	0.170133	0.87291	0.125381	0.368917	0.0882238	0.146485	0.109945	1	0.418988	0.446315	0.65983	0.794604	0.883343	0.848789	0.874712	0.934282	0.497649	0.706595	0.371164	0.623917	0.470641	0.1162	0.144829	0.37119	0.524449	0.753281	0.849401	0.860168	0.489917	0.886766	0.884474	0.993114	0.0720582	0.0673309	0.399117	0.0107903	0.493174	0.972501	0.0665654	0.872882	0.982242	0.0202272	0.98116
YNL039W	0.612659	0.669277	0.865038	0.854765	0.477852	0.250331	0.325338	0.95852	0.932256	1.37556e-08	0.944023	0.846612	0.0380972	1.23834e-07	2.3415e-11	4.15366e-12	6.62403e-17	1.27355e-12	0.43612	0.0112884	0.0175916	0.154141	0.828389	0.295776	0.986704	0.854097	0.980501	0.890256	0.877469	0.10281	0.123309	0.322224	0.324902	0.329963	0.583538	0.643434	0.027129	0.247214	0.951187	0.959037	0.425812	0.698895	0.801783	0.590292	0.0420436	0.20501	0.367746	0.891014	0.635984
YNL061W	0.198087	0.197764	0.00317818	0.179989	0.239721	0.775096	0.196842	0.569716	0.593498	0.0130766	0.973382	1	0.520993	0.0115153	0.322791	0.278991	0.0868319	0.257228	0.339415	0.970606	0.734657	0.577142	0.393373	0.40878	0.697052	0.38723	0.606322	0.966456	0.776982	0.165078	0.265325	0.470981	0.465718	0.4035	0.726058	0.582917	0.57056	0.229034	0.239402	0.192865	0.0106426	0.137836	0.550514	0.843473	0.58319	0.581229	0.103309	0.373926	0.480466
YNL062C	0.051662	0.0828713	0.0105076	0.271867	0.0071276	0.00050067	0.705608	0.0277313	0.41696	0.863849	0.101001	0.0207203	0.0287816	1	0.660086	0.648598	0.75515	0.650933	0.514646	0.210448	0.0673651	0.433466	0.95341	0.00457139	0.736598	0.873096	0.811469	0.253877	0.599511	0.000810093	0.0223611	0.629453	0.513537	0.417699	0.959267	0.943156	0.109763	0.289442	0.488281	0.193636	0.284119	0.122102	0.705446	0.588511	0.000287004	0.155062	0.35458	0.671796	0.0498667
YNL075W	0.574554	0.598493	0.708093	0.851318	0.39293	0.136561	0.951019	0.619416	0.898217	0.368418	0.711282	1	1	1	0.697335	0.674247	0.806004	0.838126	0.222807	0.1019	0.245051	0.00334324	0.466501	0.0760829	0.546525	0.43975	0.321756	0.662584	0.664966	0.0914775	0.597287	0.101772	0.0908469	0.324104	0.0325684	0.0990461	0.331441	0.21554	0.905947	0.880482	0.603913	0.536828	0.819451	0.000231361	0.0918119	0.542362	0.501712	0.663945	0.334647
YNL088W	0.396052	0.457706	0.594114	0.533015	0.308943	0.349284	0.502667	0.494318	0.246091	0.404314	0.496465	0.206716	0.266065	1	0.561142	0.471428	0.767436	0.841006	0.15378	0.00194706	0.00940665	0.23525	0.256235	0.0973185	0.249687	0.229575	0.109275	0.244436	0.24387	0.465002	0.961365	0.108609	0.095046	0.0962198	0.413896	0.500269	0.0158213	0.14562	0.716966	0.720452	0.015631	0.119222	0.973612	0.000104574	0.296975	0.75276	0.658611	0.937508	0.464943
YNL102W	0.807517	0.98466	0.000432456	0.938529	0.828163	0.756631	0.437108	1.87306e-07	0.255717	0.105931	0.227285	0.234074	0.0316364	0.00064594	0.00076877	0.000406619	8.75114e-09	9.76851e-05	0.000125132	0.00778443	0.0619713	0.178121	0.722151	0.218363	0.726181	0.871776	0.751398	0.298637	0.277868	0.00291797	0.198377	0.000158128	0.000327141	0.00623628	0.00489292	0.843943	0.273412	1.15686e-07	0.109597	0.0112278	2.18312e-74	0.0506738	0.451402	0.627653	0.000553011	0.125522	0.158972	0.430946	0.0300513
YNL103W	0.212416	0.201052	0.675284	0.192224	0.232688	0.693017	0.373746	0.773705	0.782349	0.502212	0.419335	0.200837	0.26774	1	0.554707	0.568959	0.76201	0.393337	0.689259	0.613411	0.60886	0.88637	0.299432	0.948862	0.341916	0.353506	0.48478	0.365828	0.324795	0.0924429	0.130093	0.950299	0.866554	0.483561	0.237465	0.345246	0.667183	0.551263	0.228276	0.225597	0.219005	0.294033	0.447138	0.562145	0.493141	0.417674	0.839397	0.444126	0.689935
YNL110C	0.584571	0.657261	0.0320286	0.940544	0.361775	0.0404343	0.00181085	0.189985	0.969398	0.786894	0.975369	0.70322	0.784449	1	0.300888	0.318524	0.178526	0.123871	0.735621	0.13831	0.0951588	0.0523294	0.868734	0.76192	0.515042	0.945099	0.704307	0.494576	0.522897	0.217823	0.566647	0.44521	0.46758	0.572411	0.755733	0.74874	0.173136	0.0393526	0.25363	0.169221	0.104964	0.060859	0.921301	0.474732	0.225261	0.780089	0.197866	0.910161	0.538229
YNL112W	0.707762	0.568899	0.3207	0.215887	0.789815	0.010412	0.349447	0.561501	0.727223	0.594694	0.683638	0.781316	0.690006	1	0.905063	0.853479	0.506461	0.794174	0.719503	0.614599	0.696299	0.407082	0.222374	0.557764	0.494302	0.228261	0.591281	0.208274	0.165329	0.0146206	0.0116433	0.783179	0.709262	0.969677	0.286955	0.518311	0.542169	0.154877	0.945179	0.906278	0.918192	0.877034	0.869996	0.167123	0.230146	0.485417	0.733416	0.13314	0.444645
YNL113W	0.0528382	0.0635233	0.00454832	0.0553599	0.0655694	0.546783	0.53388	0.682669	0.209713	0.114987	0.641199	0.485928	0.80095	0.0630066	0.104223	0.0911827	0.494489	0.99681	0.0262594	0.388843	0.131587	0.0180809	0.0345181	0.0969037	0.0362881	0.0441854	0.126104	0.054901	0.163053	0.906793	0.456733	0.0194092	0.0190266	0.0826929	0.0920193	0.694641	0.138163	0.62989	0.0063869	0.00892009	0.086526	0.0127281	0.0470423	0.297493	0.0200118	0.417559	0.905035	0.114528	0.142923
YNL114C	0.425636	0.434621	0.758076	0.650256	0.308977	0.145919	0.455875	0.34814	0.630067	0.895796	0.363013	0.615977	0.661239	0.738406	0.463595	0.422047	0.499924	0.215503	0.158593	0.671037	0.782458	0.115311	0.678696	0.851941	0.707842	0.553998	0.27033	0.772014	0.341982	0.811984	0.50428	0.0813516	0.116665	0.140992	0.283048	0.642491	0.707287	0.67029	0.80638	0.751084	0.779627	0.497214	0.95679	0.462945	0.241992	0.0855676	0.13872	0.85978	0.0833179
YNL118C	0.141433	0.168487	0.809646	0.312978	0.0972527	0.075762	0.642911	0.998041	0.435341	0.81277	0.190533	0.0499907	0.0578777	1	0.211006	0.238865	0.266477	0.0555281	0.467038	0.594485	0.636876	0.886181	0.173929	0.161278	0.082146	0.152323	0.0855462	0.200719	0.100578	0.838872	0.845804	0.605119	0.543569	0.704174	0.580556	0.173029	0.563154	0.234256	0.231562	0.198078	0.294333	0.323117	0.243152	0.282839	0.327585	0.10648	0.214344	0.869183	0.0791273
YNL124W	0.169281	0.148254	0.136467	0.151418	0.186759	0.674395	0.78199	0.189985	0.356389	0.433939	0.859404	1	1	0.738406	0.621751	0.651013	0.83832	0.5343	0.926108	0.888568	0.934277	0.620771	0.232914	0.969543	0.17469	0.169592	0.215414	0.229225	0.219195	0.356522	0.795227	0.751162	0.832398	0.918358	0.615	0.901883	0.987323	0.506458	0.308837	0.325355	0.360287	0.184442	0.195728	0.152338	0.134008	0.415847	0.61167	0.609814	0.961039
YNL126W	0.00269421	0.000489562	0.104381	9.70416e-07	0.191062	1.02884e-07	0.745152	0.0266464	0.934291	0.205062	0.120662	0.612291	0.811435	0.00237538	0.264834	0.308734	0.000107742	0.0204015	0.0346307	0.490602	0.792622	0.0314337	3.06781e-06	0.122991	0.0085537	3.48801e-06	0.00518916	0.035371	0.0663984	0.862237	0.756641	0.0742271	0.0707416	0.248103	0.0692911	0.0977545	0.960068	0.0256385	0.840015	0.917233	0.978823	0.644569	0.0270462	6.19423e-14	0.85139	0.378742	0.11157	0.437297	0.574612
YNL131W	0.965551	0.929974	0.365097	0.885914	0.998542	0.78222	0.64766	0.439041	0.00826515	0.000630969	0.0270113	0.0510002	0.17679	0.183563	0.0464733	0.0562984	0.330499	0.130347	0.30744	0.251937	0.442598	1.55584e-05	0.796169	0.218387	0.31814	0.889505	0.34024	0.112678	0.136571	0.57584	0.492476	0.85332	0.975585	0.087814	0.0021806	0.217036	0.396544	0.976704	0.80897	0.865444	0.154499	0.997899	0.604336	0.99159	0.648115	0.342109	0.25444	0.633097	0.262404
YNL132W	0.732053	0.772696	0.15618	0.85151	0.619444	0.462716	0.941437	0.676041	0.1393	3.14415e-05	0.263103	1	0.896208	0.589605	0.178927	0.221425	0.223123	0.103527	0.086615	0.0329894	0.140066	0.0311857	0.832454	0.246715	0.769715	0.988291	0.866336	0.642502	0.683226	0.114773	0.66506	0.385469	0.340588	0.00987776	0.0139671	0.653353	0.229419	0.358546	0.118567	0.0417112	0.779893	0.114134	0.158497	0.112094	0.530937	0.160866	2.24362e-05	0.320633	0.000633016
YNL137C	0.650173	0.665647	0.880953	0.667313	0.626298	0.723759	0.187543	0.661092	0.0981938	0.265088	0.104033	0.300584	0.0986069	0.00496343	0.000172799	9.23019e-05	1.04719e-06	7.69901e-07	0.056411	0.452305	0.0461316	0.000216136	0.959392	0.307444	0.835394	0.9982	0.771741	0.467472	0.6874	0.757278	0.39518	0.0619782	0.0617817	0.0124218	0.818517	0.453403	0.0947858	0.0346165	0.475244	0.416807	0.96533	0.198091	0.705254	0.00983586	0.580418	0.652471	0.00150984	0.542504	0.000841956
YNL149C	0.471887	0.481156	0.984951	0.588589	0.432884	0.490281	0.847745	0.904853	0.480791	0.531119	0.287788	0.150755	0.0999436	0.210532	0.42167	0.417342	0.412942	0.832718	0.104669	0.143592	0.46139	0.112346	0.650089	0.938587	0.675869	0.729836	0.893005	0.880326	0.789845	0.652643	0.506764	0.122538	0.128646	0.0949286	0.587758	0.832474	0.451651	0.894217	0.650124	0.828481	0.92133	0.827624	0.488803	0.635983	0.227001	0.757592	0.288018	0.196797	0.41664
YNL150W	0.500485	0.492592	0.539337	0.983312	0.248727	0.0221906	0.539491	0.227479	0.888281	0.298384	0.87759	0.605817	0.660199	1	0.304098	0.298322	0.55024	0.938035	0.437811	0.976074	0.921392	0.463143	0.626816	0.150823	0.276016	0.639088	0.252979	0.251364	0.187466	0.98713	0.774586	0.52013	0.535029	0.929188	0.257537	0.241574	0.895403	0.529057	0.0338298	0.0642636	0.886824	0.0334827	0.0841785	0.260928	0.476955	0.538388	0.0167672	0.842615	0.055562
YNL151C	0.785057	0.809901	0.948138	0.571137	0.987322	0.303438	0.211223	0.38627	0.602066	0.678034	0.629426	0.96906	0.902349	1	0.187909	0.18529	0.651267	0.520686	0.842705	0.346803	0.454587	0.336745	0.891858	0.292824	0.58876	0.600329	0.925042	0.347193	0.882368	0.595753	0.78827	0.858458	0.742208	0.973276	0.402013	0.419968	0.496683	0.951386	0.0392777	0.0675671	0.221931	0.16329	0.0471149	0.550105	0.314838	0.319707	0.372426	0.959711	0.147538
YNL152W	0.185609	0.180201	0.230835	0.271339	0.114124	0.159565	0.395577	0.639299	0.0452593	0.405926	0.0218257	0.029926	0.0325828	1	0.671219	0.76252	0.444272	0.913764	0.522074	0.953672	0.614809	0.807992	0.345578	0.900642	0.799889	0.642524	0.865793	0.50893	0.373067	0.97415	0.425326	0.62723	0.650848	0.527476	0.630158	0.803076	0.757241	0.215715	0.0451123	0.02607	0.648592	0.00557558	0.159353	0.877831	0.88696	0.362281	0.686428	0.430565	0.972435
YNL158W	0.000270257	0.000118266	0.164892	0.000109981	0.000404233	0.306564	0.466909	0.491373	0.897609	0.270196	0.114094	0.0178392	0.019094	1	0.64043	0.617479	0.48192	0.577454	0.499692	0.0965204	0.205815	0.00174482	0.000231664	0.157769	0.00277334	0.000305055	0.00211908	0.020661	0.0177866	0.482805	0.579161	0.830696	0.711796	0.565807	0.51848	0.819889	0.167523	0.481967	0.167542	0.117414	0.932911	0.0238255	0.32869	0.405712	0.564233	0.793726	0.0225632	0.0819974	0.73417
YNL161W	0.0354662	0.0409142	0.0743574	0.0308969	0.0425365	0.603928	0.228047	6.76316e-06	0.905993	0.481773	0.20861	0.623406	0.744919	1	0.347118	0.452591	0.563613	0.597788	0.88409	0.281966	0.0740859	0.115446	0.218387	0.0897447	0.58997	0.1891	0.362172	0.924333	0.208121	0.0058031	0.00838329	0.935615	0.994557	0.931641	0.880505	0.391009	0.230316	0.000246384	0.00450716	0.00867322	0.0643508	0.0150275	0.0341683	0.253016	4.72604e-09	0.0182457	0.455933	0.335319	0.234833
YNL162W	0.00392239	0.00300922	0.126348	0.00446545	0.00413382	0.202718	0.931101	0.850393	0.977818	0.132728	0.217985	0.290354	0.31914	1	0.165598	0.222473	0.0704585	0.0592056	0.201182	0.88443	0.445815	0.133323	0.00954436	0.587652	0.013844	0.0165002	0.0211257	0.0331004	0.0530482	0.226311	0.079803	0.332591	0.309697	0.243903	0.770455	0.975722	0.49302	0.49242	0.163616	0.194367	0.423262	0.112782	0.179375	0.25716	0.430781	0.408502	0.450325	0.963082	0.271199
YNL163C	0.284573	0.240125	0.931703	0.240648	0.301857	0.931566	0.58977	0.502582	0.410172	0.628327	0.205003	0.114891	0.126881	1	0.358523	0.366172	0.376232	0.616114	0.330126	0.963909	0.818828	0.473303	0.194642	0.331089	0.345819	0.232432	0.470533	0.59884	0.72307	0.260089	0.270929	0.507826	0.501483	0.252148	0.553061	0.701519	0.733406	0.443732	0.00927344	0.0112402	0.526757	0.000416659	0.126595	0.224884	0.56291	0.58019	0.44776	0.536251	0.864479
YNL172W	0.557978	0.600614	0.973266	0.826404	0.418638	0.17874	0.513858	0.863168	0.671273	0.0194488	0.981201	0.875165	0.748472	0.601402	0.0596323	0.099731	3.55131e-05	0.00150068	0.160379	0.812373	0.207181	0.423757	0.899211	0.757642	0.808542	0.722035	0.791056	0.457115	0.922116	0.916066	0.558775	0.0955547	0.145495	0.0867647	0.794363	0.257868	0.228471	0.334665	0.388766	0.438893	0.471032	0.812259	0.362942	0.591967	0.35799	0.404156	0.295154	0.52868	0.176761
YNL178W	0.399567	0.422892	0.372054	0.527884	0.306446	0.351356	0.696767	0.61908	0.444467	0.758406	0.801253	1	1	0.597487	0.588543	0.605454	0.937791	0.428206	0.157723	0.943822	0.600835	0.000132023	0.367238	0.226363	0.0798886	0.331323	0.184566	0.0634101	0.129651	0.414203	0.706551	0.0381255	0.0577388	0.396312	0.0132463	0.842625	0.540365	0.441141	0.432987	0.385397	0.529446	0.429245	0.483583	0.136189	0.84666	0.969936	0.494014	0.497398	0.349396
YNL181W	0.0022912	0.00148897	0.240395	0.000983965	0.00675003	0.757275	0.44855	0.152949	0.727726	0.390589	0.340334	0.313283	0.359384	1	0.432207	0.428125	0.201514	0.819503	0.115712	0.842704	0.261824	0.850514	0.000413298	0.0196048	0.0059929	0.000847398	0.0330691	0.0480461	0.137775	0.458172	0.349368	0.165943	0.21052	0.103116	0.858925	0.951546	0.349741	0.219982	0.541602	0.510452	0.542457	0.39095	0.904657	0.464101	0.605902	0.607626	0.177767	0.168179	0.6422
YNL182C	0.0759232	0.067583	0.0970522	0.0792365	0.0870688	0.497797	0.312219	0.87291	0.528177	0.328465	0.887977	0.98012	0.886025	1	0.34523	0.371787	0.883243	0.926722	0.459204	0.440035	0.568571	0.40539	0.204178	0.681103	0.25487	0.208092	0.494871	0.392028	0.628292	0.116823	0.221293	0.607533	0.508008	0.470417	0.942644	0.925086	0.57731	0.997515	0.92883	0.992382	0.190116	0.82617	0.894488	0.255361	0.737743	0.497355	0.530099	0.409467	0.566957
[truncated: 451 more rows]
[truncated: 452 more columns]
