# Supplementary material for: High-dimensional single-cell phenotyping reveals extensive haploinsufficiency
Source: PLoS Biol. 2018 May 16;16(5):e2005130. doi: 10.1371/journal.pbio.2005130 (PMC5955526; doi:10.1371/journal.pbio.2005130)
Supplement: S2 Data — (XLSX) [file pbio.2005130.s025.xlsx]

## Sheet: P value in SD
NAME	C11-1_A	C12-1_A	C13_A	C103_A	C104_A	C115_A	C126_A	C127_A	A7-1_A	A8-1_A	A101_A	A105_A	A106_A	A113_A	A120_A	A121_A	A122_A	A123_A	D14-1_A	D15-1_A	D16-1_A	D17-1_A	D102_A	D105_A	D117_A	D127_A	D135_A	D147_A	D148_A	D154_A	D155_A	D173_A	D176_A	D179_A	D182_A	D188_A	D191_A	D194_A	CCV11-1_A	CCV12-1_A	CCV13_A	CCV103_A	CCV104_A	CCV115_A	CCV126_A	CCV127_A	ACV7-1_A	ACV8-1_A	ACV101_A
YBL018C	0.967984	0.974683	0.200844	0.948392	0.985358	0.979624	0.516999	0.165174	0.833422	0.417162	0.931608	0.897866	0.935104	0.200909	0.0226422	0.0190027	0.0377629	0.0407071	0.455327	0.870855	0.589284	0.136242	0.519598	0.214257	0.387146	0.477737	0.316007	0.262048	0.189417	0.270775	0.161201	0.279909	0.346471	0.571979	0.128154	0.516081	0.635628	0.938811	0.868479	0.787402	0.780347	0.743021	0.95509	0.607806	0.367543	0.896986	0.549735	0.196136	0.751474
YBL040C	0.744378	0.714545	0.383609	0.445966	0.928899	0.150643	0.883363	0.39668	0.665525	0.394132	0.422936	0.921487	0.955705	0.19365	0.379144	0.414965	0.398732	0.946073	0.810892	0.96185	0.882456	0.748565	0.827069	0.604766	0.666417	0.71951	0.858145	0.437054	0.624688	0.877063	0.999968	0.685221	0.777361	0.854503	0.324959	0.380747	0.76059	0.753274	0.146884	0.179601	0.440958	0.275346	0.34164	0.0166228	0.531191	0.9115	0.520825	0.475376	0.730055
YBL252W	0.00357889	0.00372508	0.022247	0.00397097	0.00749171	0.623428	0.371942	0.0368852	0.038764	0.0863777	0.283799	0.891269	0.909999	0.163574	0.576406	0.408743	0.811118	0.45076	0.0441363	0.128744	0.294132	0.575046	0.0196991	0.311347	0.092183	0.0198499	0.0803683	0.299788	0.297272	0.731562	0.708566	0.136028	0.104894	0.014787	0.709702	0.285743	0.26375	0.952976	0.482674	0.676579	0.849019	0.772045	0.546842	0.174408	0.256813	0.217364	0.423571	0.8881	0.463865
YBR167C	0.409092	0.441939	0.89577	0.54766	0.287934	0.528782	0.890148	0.929579	0.608602	0.327524	0.862121	0.943784	0.883686	0.109499	0.0605156	0.0435318	0.179134	0.691371	0.474949	0.863896	0.435528	0.693418	0.517397	0.634816	0.439969	0.476683	0.373364	0.42182	0.296414	0.767168	0.919943	0.260281	0.307044	0.533982	0.167936	0.627808	0.519501	0.881127	0.589625	0.366957	0.361661	0.291417	0.937462	0.339911	0.367793	0.944353	0.457149	0.819337	0.551598
YDL045C	0.527249	0.487984	0.0774683	0.595241	0.356028	0.490724	0.35131	0.247249	0.166684	0.304158	0.341455	0.992348	0.951216	0.224189	0.664805	0.724709	0.940938	0.394768	0.572151	0.0597424	0.0450437	0.133209	0.56126	0.530462	0.985925	0.504821	0.740285	0.75933	0.844803	0.147905	0.190771	0.379537	0.447737	0.584231	0.405904	0.0901878	0.120042	0.462037	0.000157809	0.000295225	0.935336	0.00167344	1.00801e-05	0.00520313	0.536297	0.0552594	0.999033	0.359449	0.402396
YDR002W	0.0069607	0.0100029	0.572889	0.0100323	0.0143995	0.84304	0.765834	0.392184	0.911091	0.960125	0.225807	0.954518	0.93038	0.173823	0.118277	0.105434	0.399147	0.983254	0.0371921	0.861571	0.379145	0.447344	0.735908	0.0253139	0.329248	0.6623	0.443693	0.0924004	0.134696	0.0139747	0.0519951	0.109477	0.107751	0.0581313	0.682512	0.631169	0.0590414	0.0680975	0.0418358	0.0645677	0.215401	0.0413006	0.0534577	0.893188	0.915706	0.431451	0.849363	0.387831	0.324375
YDR047W	0.320925	0.308364	0.439592	0.383849	0.259743	0.740524	0.485193	0.814462	0.692962	0.930678	0.924222	0.967058	0.985319	0.164995	0.93528	0.853482	0.933672	0.727765	0.273706	0.854951	0.611073	0.831526	0.466427	0.634171	0.421598	0.368114	0.393528	0.507891	0.583313	0.994846	0.450766	0.552983	0.381776	0.259993	0.737145	0.795204	0.211952	0.259811	0.457013	0.730377	0.782225	0.934585	0.426194	0.240672	0.101066	0.207786	0.275102	0.624923	0.427266
YDR168W	0.234528	0.203578	0.0241635	0.198928	0.267842	0.721303	0.835367	0.99254	1.49414e-05	5.89881e-05	6.54704e-08	0.5841	0.580857	0.1504	0.758653	0.432495	0.384949	0.00808117	0.482671	0.222079	0.114877	0.286493	0.502723	0.746907	0.834161	0.47523	0.792802	0.859789	0.922616	0.62665	0.830008	0.936287	0.982354	0.356386	0.0291765	0.529513	0.0246552	0.241238	0.0802176	0.116271	0.456501	0.355004	0.0199381	0.237098	0.717552	0.375165	0.607463	0.518208	0.753967
YDR454C	0.0517584	0.0666017	0.49759	0.0887947	0.0496697	0.632288	0.303722	0.427614	0.185667	0.443457	0.56567	0.926209	0.948078	0.169309	0.796452	0.684827	0.79078	0.234645	0.120975	0.0350298	0.85137	0.325835	0.51863	0.477542	0.828704	0.558202	0.828153	0.954231	0.929284	0.402111	0.359396	0.106506	0.11041	0.207399	0.16155	0.998435	0.645252	0.743793	0.319307	0.109127	0.626685	0.014565	0.826012	0.914705	0.517423	0.852516	0.032061	0.00900953	0.297225
YDR464W	0.377467	0.504227	0.70256	0.989186	0.0914269	0.00565767	0.812925	0.927249	0.0236691	0.180674	0.0274654	0.738247	0.758109	0.168355	0.577326	0.695587	0.592521	0.0201351	0.171849	0.704711	0.178872	0.152615	0.895134	0.773535	0.782114	0.874853	0.945109	0.474923	0.704458	0.97691	0.768221	0.166435	0.145244	0.153528	0.438147	0.560192	0.0381291	0.154604	0.236367	0.231939	0.888419	0.293363	0.0445769	0.368953	0.763349	0.524581	0.0159208	0.0512951	0.077115
YDR468C	0.372255	0.35154	0.605253	0.374792	0.396234	0.922128	0.00138104	0.56257	0.0851388	0.00093911	0.128067	0.908807	0.962005	1	0.272593	0.39333	0.106336	0.0935073	0.909387	0.051947	0.0437252	0.356449	0.397504	0.677128	0.396194	0.514121	0.623876	0.503594	0.951026	0.821664	0.873168	0.814777	0.827887	0.9412	0.521261	0.416966	0.0424354	0.815584	0.981162	0.930543	0.0106584	0.985392	0.851313	0.0187665	0.819878	0.924251	0.921948	0.261678	0.25089
YDR489W	0.497921	0.469496	0.971085	0.474346	0.596794	0.852284	0.622482	0.294029	0.494657	0.209273	0.538579	0.994165	0.976694	0.200909	0.462872	0.398546	0.747695	0.410569	0.983736	0.259637	0.40684	0.0741537	0.476452	0.523382	0.60915	0.523177	0.697498	0.632273	0.732129	0.406265	0.648333	0.77592	0.867096	0.804099	0.807377	0.709368	0.177955	0.28728	0.984762	0.809771	0.934782	0.716211	0.293992	0.0805967	0.565351	0.313538	0.994615	0.494934	0.526003
YER021W	0.674586	0.663574	0.00552884	0.64699	0.771902	0.89313	0.826292	0.0918219	0.0250579	0.40078	0.0157299	0.865101	0.835249	0.189795	0.651315	0.606556	0.355291	0.0376751	0.595621	0.865671	0.956834	0.470912	0.646301	0.15939	0.44352	0.721318	0.363898	0.322549	0.153928	0.286657	0.406618	0.996667	0.849649	0.432592	0.452918	0.449544	0.606786	0.332122	0.201829	0.18457	0.00718402	0.0710514	0.719274	0.0669026	0.183996	0.107759	0.961008	0.108492	0.784654
YER023W	0.237923	0.251569	0.402764	0.296289	0.222225	0.770495	0.636604	0.370671	0.385592	0.789323	0.750539	0.896615	0.895646	0.142773	0.861422	0.706946	0.705145	0.0985393	0.455707	0.925095	0.196731	0.166488	0.41093	0.712855	0.509803	0.574332	0.862208	0.454751	0.994269	0.963879	0.888145	0.389232	0.423257	0.5882	0.39793	0.151968	0.521575	0.381617	0.551132	0.753481	0.93058	0.644997	0.76996	0.210756	0.126209	0.032829	0.544932	0.689047	0.475307
YFL002C	0.0201219	0.026224	0.153789	0.0316635	0.0310074	0.931657	0.342445	0.622552	0.215107	0.356895	0.97338	0.914026	0.922727	0.151738	0.594581	0.679405	0.962385	0.760849	0.250389	0.171525	0.868246	0.670314	0.0675911	0.388658	0.144557	0.0508761	0.0349006	0.311693	0.0375296	0.728753	0.813127	0.320343	0.383661	0.0795914	0.293764	0.551515	0.983866	0.841704	0.63377	0.701527	0.940895	0.655699	0.780276	0.101316	0.0999818	0.157909	0.195997	0.602989	0.770084
YFL038C	0.158703	0.171601	0.660615	0.176997	0.192145	0.929506	0.997222	0.887589	0.0592088	0.375899	0.289851	0.971599	1	0.188423	0.917247	0.828912	0.831198	0.22764	0.781966	0.646819	0.979659	0.128565	0.190712	0.377143	0.32852	0.146358	0.181124	0.454981	0.239292	0.523625	0.638977	0.751712	0.764746	0.887919	0.697061	0.538022	0.929669	0.792537	0.748618	0.588069	0.288072	0.496219	0.550425	0.185526	0.207291	0.330227	0.00630763	0.0383403	0.365826
YGL022W	0.285701	0.315619	0.135666	0.408784	0.164087	0.395776	0.571192	0.816544	0.106398	0.320566	0.237271	0.889409	0.922104	0.190794	0.40228	0.356819	0.591598	0.99352	0.707203	0.137336	0.271907	0.284448	0.415232	0.470944	0.407787	0.514229	0.54676	0.409127	0.632679	0.613987	0.718365	0.815019	0.618403	0.99446	0.104604	0.425854	0.307748	0.965144	0.258149	0.116377	0.173211	0.127034	0.540991	0.96887	0.867785	0.125415	0.360024	0.689367	0.451364
YGL102C	0.436683	0.442421	0.659369	0.500183	0.439379	0.808965	0.41253	0.188852	0.143132	0.524978	0.229109	0.885247	0.856649	0.123697	0.849924	0.979659	0.949271	0.855698	0.523321	0.342275	0.950942	0.447282	0.650658	0.123779	0.335972	0.64438	0.258452	0.267028	0.126097	0.180194	0.13966	0.879333	0.664275	0.425355	0.57386	0.713832	0.696277	0.558104	0.22431	0.0897767	0.960346	0.07487	0.295816	0.140059	0.861394	0.000143312	0.542338	0.803043	0.812839
YGL145W	0.181655	0.238822	0.434106	0.325071	0.132956	0.401747	0.224944	0.584495	0.606726	0.797556	0.383857	0.97819	1	0.171629	0.846349	0.858313	0.932555	0.396001	0.104393	0.0815795	0.336288	0.598114	0.333046	0.445726	0.305531	0.411775	0.352695	0.352166	0.308047	0.767497	0.92043	0.438518	0.330108	0.0446605	0.253774	0.868782	0.732965	0.255843	0.0476613	0.0742843	0.733837	0.0795096	0.0225422	0.12324	0.806729	0.612533	0.192592	0.73203	0.376287
YGR009C	0.458452	0.542906	0.488005	0.682338	0.359518	0.394089	0.44377	0.87256	0.257539	0.203472	0.350448	0.88977	0.90364	0.156968	0.581443	0.754585	0.297404	0.797517	0.113864	0.771659	0.0579249	0.166494	0.959617	0.702543	0.742401	0.995935	0.928018	0.65617	0.994224	0.259602	0.36861	0.0886446	0.0835456	0.194938	0.0471923	0.106212	0.163055	0.433476	0.135967	0.142818	0.215957	0.081344	0.132749	0.685049	0.267422	0.967391	0.511458	0.025841	0.658169
YGR047C	0.208017	0.16487	0.180093	0.098191	0.406343	0.142701	0.146769	0.591439	0.274464	0.621449	0.39179	0.961587	0.923776	0.203143	0.406313	0.45267	0.282835	0.111815	0.22913	0.28248	0.716318	0.148008	0.100424	0.225399	0.180429	0.0834523	0.127843	0.279278	0.159134	0.112766	0.125914	0.162833	0.136981	0.273916	0.0889279	0.346919	0.988224	0.601928	0.167732	0.219629	0.350058	0.218237	0.230242	0.794314	0.230698	0.865665	0.740118	0.942161	0.823952
YGR091W	0.309501	0.349758	0.13336	0.560191	0.157277	0.175332	0.200834	0.771231	0.0045301	0.0344648	0.00908471	0.803682	0.807992	0.1481	0.541286	0.565509	0.391287	0.0217317	0.584974	0.000493356	0.00407767	0.272417	0.835678	0.833593	0.879444	0.820949	0.858364	0.925089	0.951081	0.536096	0.663981	0.843226	0.73685	0.477267	0.653328	0.16152	0.00104639	0.552351	0.668549	0.729642	0.42371	0.839008	0.604956	0.920634	0.405219	0.532296	0.768133	0.6796	0.699787
YGR245C	0.203209	0.219166	0.617121	0.247849	0.217641	0.883447	0.0644582	0.491695	0.331379	0.270033	0.601051	0.985495	0.977727	0.239452	0.715806	0.802105	0.471877	0.761997	0.916922	0.381516	0.475447	0.797616	0.86141	0.319815	0.784527	0.764103	0.923658	0.557609	0.627591	0.223779	0.376184	0.998248	0.97949	0.751923	0.730076	0.483661	0.554833	0.84113	0.0877166	0.149529	0.875126	0.1632	0.364161	0.792303	0.487789	0.1997	0.104375	0.312155	0.163773
YHR023W	0.520062	0.608505	0.064211	0.65677	0.49431	0.743855	0.269415	0.765139	0.902035	0.850579	0.926088	0.973948	1	0.191769	0.807354	0.619037	0.894813	0.499174	0.0685804	0.0692313	0.369483	0.752462	0.760093	0.305707	0.474514	0.678043	0.498884	0.358899	0.368595	0.17538	0.184161	0.173038	0.135273	0.0517806	0.771649	0.582203	0.905077	0.11381	0.066391	0.20967	0.839946	0.298448	0.00820324	0.42734	0.739813	0.158324	0.867892	0.465048	0.482882
YIR012W	0.00913791	0.00967474	0.324471	0.0162215	0.0084486	0.784615	0.190525	0.94904	0.352327	0.514381	0.882225	0.864992	0.899155	0.194258	0.347624	0.225784	0.953031	0.397875	0.233405	0.0400064	0.917877	0.327083	0.0106432	0.0302312	0.0351658	0.0103142	0.0196477	0.123857	0.0720797	0.0231909	0.101568	0.450854	0.404823	0.194945	0.78373	0.83848	0.634792	0.510884	0.190417	0.2117	0.482415	0.279727	0.185131	0.766048	0.885886	0.838342	0.302052	0.284864	0.147424
YJL002C	0.767364	0.662113	0.188457	0.631428	0.892029	0.55516	0.798428	0.489005	0.214999	0.491088	0.177131	0.946233	0.933788	0.158156	0.577085	0.67631	0.377652	0.147943	0.898607	0.912739	0.491397	0.123793	0.198258	0.0625465	0.174642	0.158445	0.263628	0.205832	0.453855	0.0297996	0.0103254	0.708509	0.537353	0.676964	0.0131682	0.223044	0.821548	0.134926	0.198951	0.400393	0.475849	0.298697	0.261997	0.413147	0.976903	0.545557	0.716062	0.85408	0.394766
YKL028W	0.0947411	0.0731498	0.559428	0.0624121	0.122412	0.553098	0.339685	0.692554	0.0846008	0.307049	0.316188	0.840681	0.883552	0.232714	0.716956	0.466754	0.290579	0.0680996	0.829931	0.982242	0.699129	0.299024	0.0229747	0.027102	0.0490628	0.0319641	0.0710929	0.147584	0.222963	0.0087549	0.0270256	0.818408	0.995838	0.891817	0.99454	0.570136	0.710134	0.976615	0.00113915	0.00115032	0.567289	0.0141337	0.0015266	0.753605	0.530823	0.227987	0.629236	0.788099	0.714444
YKL153W	0.304807	0.330984	0.930137	0.339335	0.341656	0.9291	0.182922	0.650276	0.145589	0.603224	0.353579	0.914371	0.857466	0.110441	0.330253	0.250468	0.192837	0.337947	0.954583	0.627448	0.204257	0.175912	0.394561	0.693213	0.580578	0.367346	0.452707	0.827834	0.608677	0.644118	0.757986	0.748114	0.869294	0.934969	0.721607	0.920138	0.270863	0.794278	0.102384	0.199326	0.805748	0.399438	0.0105177	0.276295	0.42465	0.976513	0.403254	0.932138	0.812932
YKL203W	0.902236	0.793034	0.195718	0.859616	0.813289	0.814044	0.523366	0.490634	0.905033	0.460646	0.842807	0.975957	0.992003	0.160653	0.238911	0.209831	0.502503	0.565105	0.341202	0.291204	0.566788	0.0202857	0.830422	0.727489	0.931742	0.890508	0.901655	0.881558	0.665518	0.459879	0.763436	0.145724	0.135903	0.516999	0.00139589	0.227316	0.927037	0.425224	0.00255076	0.0248661	0.153112	0.286916	3.27413e-05	0.0155163	0.214465	0.548947	0.0775231	0.0439735	0.246135
YKR025W	0.123433	0.120025	0.145713	0.0876589	0.18284	0.482639	0.613472	0.887589	0.524489	0.627591	0.921012	0.887652	0.931684	0.235664	0.370306	0.267844	0.683872	0.177605	0.619608	0.990123	0.172929	0.0943251	0.0121593	0.00544417	0.0131789	0.0161113	0.0128296	0.0233795	0.0129707	0.00464482	0.0268691	0.965543	0.862437	0.663303	0.882564	0.861732	0.43494	0.324784	0.544825	0.323659	0.903456	0.346634	0.620251	0.762229	0.785216	0.813061	0.425223	0.699824	0.15656
YLL035W	0.105355	0.113897	0.513087	0.17102	0.078158	0.642146	0.532864	0.574774	0.549237	0.433703	0.274205	0.972393	0.972457	0.144531	0.642513	0.873756	0.313872	0.716211	0.80093	0.94669	0.437219	0.29882	0.190769	0.381643	0.115525	0.137732	0.0565439	0.0908557	0.0456414	0.807153	0.844764	0.969	0.832466	0.805858	0.7146	0.871148	0.769859	0.43696	0.582028	0.546567	0.0591155	0.798408	0.211998	0.749624	0.233334	0.599088	0.694197	0.562264	0.968276
YLR100W	0.584987	0.643057	0.832371	0.618787	0.67298	0.821338	0.767329	0.478314	0.518326	0.423106	0.466862	0.986441	0.95481	0.189115	0.536514	0.597185	0.377889	0.916638	0.561046	0.0983283	0.147203	0.560937	0.911425	0.464252	0.616091	0.894027	0.515104	0.371418	0.223781	0.796152	0.922432	0.640213	0.628699	0.412392	0.602227	0.645716	0.116008	0.908635	0.0800606	0.173787	0.364092	0.275062	0.00128855	2.63288e-06	0.305595	0.351763	0.0368997	0.261156	0.196718
YLR141W	0.723108	0.651019	0.832628	0.545225	0.921898	0.383936	0.157603	0.347403	0.288934	0.323615	0.137222	0.862491	0.907436	0.240969	0.661066	0.749849	0.613299	0.640424	0.890486	0.974337	0.721696	0.75054	0.471177	0.584725	0.472527	0.469976	0.580956	0.454981	0.693217	0.594579	0.346638	0.956155	0.906708	0.874706	0.901785	0.831037	0.882271	0.459882	0.222978	0.318786	0.889778	0.411056	0.0985503	0.330767	0.217665	0.401632	0.737466	0.250637	0.891852
YLR153C_2	0.200988	0.162419	0.800039	0.119932	0.281828	0.405161	0.700108	0.299165	0.000229604	0.00102724	0.000800748	0.710171	0.760525	1	0.122399	0.138583	0.166696	0.133603	0.21864	0.129533	0.763243	0.215856	0.458598	0.759167	0.970607	0.491509	0.858006	0.676814	0.355893	0.9184	0.704196	0.696007	0.577486	0.121063	0.0633139	0.398834	0.764154	0.287864	0.14952	0.13606	0.639313	0.312688	0.160986	0.70731	0.558665	0.219603	0.735652	0.54732	0.968183
YLR167W	0.274628	0.289169	0.161526	0.518361	0.144186	0.192255	0.822812	0.779285	0.7882	0.8614	0.943022	0.893791	0.939006	0.240969	0.658886	0.57112	0.882605	0.55694	0.31476	0.869421	0.0208451	0.319464	0.122496	0.0289001	0.0444088	0.128091	0.0164036	0.0311494	0.00387781	0.172313	0.496876	0.185094	0.15329	0.62978	0.0031925	0.0623744	0.0660911	0.336049	0.449155	0.431281	0.161125	0.357943	0.920564	0.330587	0.448182	0.990939	0.277863	0.0123598	0.281811
YLR212C	0.327083	0.347212	0.829576	0.425053	0.266926	0.573761	0.428636	0.439083	0.678521	0.825481	0.977401	0.93025	0.940151	0.152896	0.132125	0.157133	0.118288	0.282814	0.620834	0.500373	0.535411	0.243816	0.475444	0.733493	0.532617	0.493901	0.476182	0.602446	0.386794	0.936943	0.808748	0.411704	0.390092	0.981497	0.00650866	0.631476	0.823083	0.522779	0.117494	0.116346	0.238919	0.166918	0.226812	0.697163	0.175648	0.241954	0.175344	0.484563	0.222028
YLR223C	0.758194	0.738354	0.745357	0.718507	0.897134	0.715215	0.159654	0.78566	0.956326	0.988011	0.972488	0.997465	0.981329	0.180808	0.905074	0.900994	0.84445	0.967896	0.359084	0.250734	0.0372733	0.455309	0.951753	0.776007	0.788061	0.953467	0.657333	0.649848	0.490976	0.738807	0.897413	0.299569	0.286034	0.589216	0.121051	0.460716	0.0177311	0.580863	0.487225	0.521394	0.47598	0.313021	0.848023	0.959944	0.573111	0.159061	0.456049	0.543156	0.202447
YLR291C	0.973987	0.925121	0.128927	0.989493	0.949402	0.930965	0.679964	0.70267	0.32043	0.622611	0.41118	0.959282	0.915868	0.233019	0.256259	0.18771	0.559965	0.235554	0.981282	0.655336	0.324196	0.572074	0.79847	0.577566	0.86256	0.98997	0.901221	0.878418	0.896275	0.511398	0.776855	0.877445	0.887031	0.882621	0.927449	0.870129	0.616667	0.378607	0.021621	0.0252936	0.190804	0.0291336	0.0102875	0.297031	0.388356	0.500719	0.403276	0.0716245	0.153286
YML015C	0.374992	0.348143	0.662865	0.383185	0.31845	0.94198	0.999388	0.690331	0.0985895	0.693365	0.171513	0.973284	0.955742	0.164995	0.159157	0.120045	0.146968	0.16003	0.884955	0.975317	0.390917	0.483691	0.489069	0.859459	0.702005	0.530973	0.831303	0.987053	0.949486	0.708845	0.945059	0.949015	0.888043	0.530918	0.078442	0.310892	0.818344	0.196062	0.0231147	0.0684036	0.333318	0.0555866	0.0676929	0.0534467	0.756217	0.84805	0.7861	0.337517	0.40298
YML025C	0.565872	0.571846	0.859505	0.542691	0.624681	0.811297	0.6376	0.8572	0.242582	0.388318	0.276517	0.858493	0.823953	0.12086	0.113132	0.107819	0.437928	0.913663	0.353701	0.42074	0.304755	0.218014	0.559573	0.645396	0.71466	0.571659	0.62542	0.93183	0.797025	0.385967	0.568363	0.777692	0.832345	0.0975087	0.00147121	0.934021	0.764592	0.249468	0.491831	0.72288	0.284023	0.754684	0.685077	0.213905	0.789981	0.52471	0.764488	0.313614	0.382351
YML114C	0.637349	0.723002	0.281201	0.923422	0.512196	0.362614	0.577638	0.641173	0.689986	0.95973	0.497778	0.979366	0.962061	0.16272	0.512131	0.499074	0.973255	0.0895439	0.779667	0.176379	0.019493	0.419877	0.73535	0.44776	0.777656	0.722512	0.836936	0.782384	0.865926	0.243852	0.0875048	0.917051	0.901012	0.802522	0.383702	0.714878	0.0465936	0.569894	0.0287549	0.0313084	0.27237	0.0761063	0.010595	0.995644	0.421277	0.131345	0.0457969	0.0740669	0.631163
YMR049C	0.899958	0.927231	0.933756	0.975839	0.71421	0.605872	0.617732	0.692598	0.376274	0.647783	0.441158	0.99591	0.974511	0.201668	0.755731	0.696695	0.836091	0.525221	0.977582	0.363415	0.751374	0.712676	0.90809	0.775783	0.94773	0.900682	0.955256	0.991911	0.909719	0.769992	0.62652	0.955065	0.938893	0.786296	0.34778	0.827159	0.348817	0.279777	0.571874	0.397722	0.0517139	0.376885	0.576188	0.632164	0.478504	0.41325	0.244354	0.799443	0.768526
YMR059W	0.405042	0.457154	0.732005	0.577413	0.305469	0.432499	0.803333	0.165174	0.470991	0.788967	0.344777	0.864992	0.852473	0.134232	0.580181	0.57881	0.772179	0.615601	0.159632	0.141724	0.551967	0.0720661	0.823151	0.813552	0.86752	0.769717	0.889565	0.549382	0.511622	0.614469	0.612638	0.189301	0.127914	0.140612	0.326482	0.413265	0.91682	0.539387	0.149522	0.151095	0.211046	0.316952	0.224821	0.363018	0.048845	0.740953	0.687641	0.901006	0.583375
YMR239C	0.605201	0.549916	0.130593	0.457141	0.77297	0.490877	0.100141	0.795164	0.374967	0.404035	0.639507	0.964005	0.985889	0.167596	0.876512	0.903767	0.540188	0.722132	0.748222	0.906755	0.71349	0.979893	0.744225	0.841509	0.937873	0.680259	0.845692	0.906003	0.949502	0.920732	0.8903	0.903549	0.869745	0.888451	0.978331	0.78392	0.745343	0.173525	0.510132	0.802516	0.225732	0.706061	0.606096	0.0546491	0.027539	0.669389	0.101716	0.0150644	0.445755
YNL306W	0.511082	0.552222	0.877	0.796506	0.408022	0.368192	0.0191888	0.843744	0.95836	0.978923	0.965648	0.971297	0.990612	0.164411	0.603301	0.564203	0.353078	0.362815	0.707663	0.629959	0.763549	0.719984	0.819605	0.88767	0.870624	0.846481	0.895047	0.994815	0.978781	0.781408	0.694733	0.694631	0.754082	0.750229	0.900047	0.315203	0.991457	0.686959	0.271463	0.227368	0.862024	0.21603	0.11191	0.420577	0.982494	0.930683	0.303247	0.0481378	0.296449
YNR312W	0.680512	0.745617	0.466159	0.836067	0.626738	0.630574	0.454428	0.889114	0.699471	0.960847	0.381816	0.987357	0.933788	1	0.248639	0.247141	0.218273	0.0983199	0.543574	0.853639	0.65942	0.905268	0.422057	0.0906771	0.328182	0.365419	0.327401	0.34388	0.304086	0.0252489	0.0348717	0.857607	0.769831	0.301849	0.133334	0.668686	0.645937	0.101773	0.37406	0.324259	0.161516	0.243339	0.405962	0.050497	0.530606	0.332868	0.00867398	0.380449	0.423789
YOL094C	0.0841941	0.0818577	0.544085	0.0933851	0.0968663	0.876593	0.189021	0.0843981	0.109669	0.186694	0.419626	0.909518	0.875915	0.121126	0.506933	0.58817	0.438042	0.867998	0.982905	0.368964	0.888703	0.183639	0.206826	0.711667	0.239319	0.308171	0.390928	0.307178	0.64993	0.624452	0.469888	0.739117	0.796878	0.855924	0.445222	0.477477	0.469552	0.280166	0.261213	0.223691	0.391018	0.189886	0.544295	0.76802	0.47132	0.124333	0.328327	0.131419	0.718282
YOR145C	0.777847	0.695349	0.474263	0.56939	0.943459	0.360682	0.106809	0.545322	0.505926	0.167293	0.597935	0.963873	0.992208	1	0.250682	0.193396	0.399958	0.295097	0.320113	0.801766	0.847592	0.0232635	0.353777	0.297612	0.382449	0.446709	0.669298	0.471714	0.91516	0.253659	0.222493	0.152362	0.163056	0.478592	0.0159818	0.0870366	0.53318	0.483677	0.229703	0.141266	0.891839	0.152366	0.552789	0.212006	0.494765	0.321499	0.332483	0.491317	0.299991
YPL010W	0.738046	0.737107	0.00579003	0.804575	0.609947	0.635361	0.346037	0.664397	0.530739	0.841856	0.533944	0.958927	0.999136	0.114508	0.472319	0.573761	0.352336	0.0139506	0.395278	0.877038	0.253946	0.520553	0.435501	0.214061	0.253273	0.329381	0.0912838	0.168939	0.0328993	0.645377	0.38407	0.373496	0.324061	0.540837	0.128324	0.176978	0.138177	0.639471	0.0918995	0.0821591	0.5887	0.295469	0.0213921	0.958579	0.670413	0.662086	0.0131147	0.0852079	0.211626
YPL126W	0.116993	0.114413	0.082043	0.181583	0.086368	0.635245	0.865454	0.262149	0.111709	0.0899682	0.325928	0.837298	0.871154	0.194258	0.131386	0.119673	0.0838282	0.650819	0.62712	0.0859924	0.00147771	0.152166	0.081857	0.0677003	0.12182	0.0704673	0.0812685	0.275133	0.148731	0.0393157	0.0573343	0.731798	0.752933	0.565067	0.701992	0.968144	0.0161207	0.182907	0.572626	0.534744	0.642934	0.314639	0.967126	0.601534	0.639547	0.270906	0.958375	0.645418	0.939642
BY4743_1	0.49486	0.543042	0.861412	0.497725	0.62252	0.86264	0.931685	0.242292	0.0429271	0.0887214	0.0259304	0.855385	0.885352	0.182319	0.840296	0.742714	0.665833	0.899376	0.132584	0.354461	0.765976	0.48886	0.693168	0.998575	0.808694	0.6122	0.989263	0.400144	0.567425	0.491488	0.521027	0.227285	0.202551	0.093126	0.666781	0.550912	0.462269	0.502728	0.210707	0.19089	0.285791	0.0522771	0.913156	0.918256	0.197733	0.964713	0.461997	0.28696	0.249817
BY4743_3	0.596334	0.641724	0.416019	0.618055	0.588547	0.935189	0.29426	0.543757	0.921842	0.478181	0.737513	0.97927	0.97214	0.137663	0.234192	0.35227	0.317055	0.30754	0.724459	0.838308	0.840463	0.743648	0.827493	0.8772	0.885256	0.858455	0.817686	0.802532	0.613271	0.672731	0.670383	0.820449	0.864957	0.725225	0.593752	0.304005	0.878437	0.520509	0.853381	0.895067	0.932908	0.706645	0.807257	0.977583	0.820534	0.682076	0.138012	0.413439	0.155055
BY4743_4	0.0956353	0.0948607	0.894353	0.0999939	0.138911	0.830604	0.906744	0.431733	0.243221	0.279535	0.631962	0.962236	0.978828	0.132359	0.263079	0.191967	0.952345	0.567545	0.278741	0.53228	0.509953	0.269171	0.420275	0.706263	0.7785	0.390078	0.59505	0.84749	0.866508	0.604197	0.498341	0.287178	0.254284	0.249248	0.374431	0.082112	0.352673	0.616341	0.556597	0.258037	0.176782	0.0982714	0.879614	0.336505	0.262269	0.559778	0.938148	0.772127	0.610717
BY4743_5	0.754539	0.767081	0.475599	0.85202	0.671234	0.675815	0.934841	0.67672	0.514812	0.624085	0.710813	0.985357	0.991235	0.14068	0.669993	0.649991	0.588724	0.627414	0.503596	0.332115	0.0815762	0.384721	0.7407	0.431396	0.363656	0.796433	0.342512	0.17856	0.148623	0.863421	0.923068	0.729856	0.758751	0.478401	0.482646	0.519214	0.0332373	0.548518	0.84269	0.619881	0.429453	0.665109	0.730911	0.329501	0.318438	0.922603	0.604664	0.74599	0.253266
BY4743_6	0.0759746	0.0973742	0.0477599	0.175457	0.0387385	0.305067	0.815917	0.344543	0.00969078	0.0912276	0.0725508	0.880286	0.925049	0.118948	0.320322	0.322747	0.652011	0.333487	0.0659434	0.127277	0.991843	0.0198097	0.473361	0.860704	0.63335	0.384151	0.325305	0.750766	0.242785	0.399261	0.411643	0.0360462	0.030306	0.121934	0.00334754	0.0579823	0.434233	0.217149	0.822961	0.816569	0.462714	0.618709	0.912769	0.780531	0.427048	0.174938	0.66721	0.845745	0.584898
BY4743_7	0.853707	0.802579	0.454191	0.721441	0.898815	0.738247	0.72308	0.858989	0.362026	0.506759	0.391444	0.983434	0.999885	0.132075	0.711773	0.884791	0.94992	0.476502	0.863344	0.707037	0.473279	0.67702	0.958357	0.673725	0.582539	0.936161	0.569563	0.404997	0.361356	0.679147	0.91629	0.95489	0.936474	0.706005	0.320898	0.958125	0.842571	0.451121	0.058243	0.0746484	0.638318	0.118489	0.0842586	0.556543	0.242586	0.76247	0.462619	0.442799	0.80439
BY4743_8	0.887922	0.825463	0.483054	0.864284	0.908266	0.959442	0.107352	0.0122313	0.494851	0.957155	0.389249	0.908027	0.844758	0.108404	0.374655	0.277201	0.386075	0.751559	0.744867	0.154765	0.0289118	0.888563	0.807187	0.500077	0.566207	0.707286	0.436794	0.441581	0.406669	0.886317	0.620823	0.80829	0.920006	0.647677	0.435011	0.826579	0.0416333	0.877672	0.917239	0.740921	0.600282	0.65282	0.80608	0.715745	0.822416	0.71852	0.725464	0.54346	0.818216
BY4743_9	0.849896	0.94307	0.138933	0.98402	0.855382	0.813949	0.291117	0.876198	0.395947	0.401459	0.282359	0.92627	0.918464	0.137239	0.940117	0.808574	0.963801	0.83085	0.398989	0.84185	0.298681	0.329786	0.725515	0.503641	0.633489	0.858604	0.803679	0.591022	0.812281	0.705961	0.842399	0.286593	0.340734	0.433984	0.309723	0.258874	0.165816	0.513331	0.377211	0.618356	0.0467093	0.935307	0.264777	0.282453	0.672434	0.0346579	0.672216	0.35978	0.580492
BY4743_10	0.694726	0.695302	0.0881142	0.801021	0.601014	0.598947	0.0475381	0.254312	0.831959	0.810822	0.86266	0.98494	0.985089	0.144243	0.26351	0.157411	0.290834	0.978912	0.0646848	0.426299	0.378571	0.875621	0.843325	0.602275	0.639652	0.732898	0.48213	0.515353	0.288472	0.800485	0.520782	0.118841	0.0929394	0.0380021	0.910957	0.294962	0.188459	0.45819	0.85339	0.907134	0.00737622	0.818924	0.998317	0.902527	0.373312	0.211893	0.00883799	0.011859	0.0615382
BY4743_11	0.10627	0.0959433	0.754098	0.109251	0.103819	0.985648	0.688132	0.345963	0.0643346	0.126638	0.282403	0.890591	0.896495	0.141635	0.0628222	0.0815841	0.620689	0.368776	0.0970348	0.307176	0.589616	0.141966	0.281356	0.725545	0.560623	0.223304	0.307373	0.722111	0.381543	0.761355	0.680619	0.113238	0.0861456	0.0966106	0.249488	0.0355914	0.436331	0.665341	0.310031	0.298227	0.0526347	0.605606	0.13497	0.237446	0.32177	0.540214	0.0966264	0.194079	0.0175504
BY4743_12	0.236135	0.192898	0.329234	0.118426	0.506073	0.143914	0.294294	0.879581	0.836076	0.837897	0.986757	0.999656	1	0.143288	0.591628	0.700303	0.27686	0.211758	0.839191	0.423727	0.47233	0.344744	0.195657	0.540966	0.473451	0.240537	0.40277	0.845119	0.776815	0.425917	0.585401	0.836029	0.886653	0.825037	0.30168	0.36407	0.379838	0.772419	0.426545	0.658593	0.548184	0.679962	0.787208	0.837575	0.841712	0.887913	0.20882	0.059528	0.635013
BY4743_13	0.122263	0.180573	0.679348	0.474813	0.0347466	0.0220575	0.758006	0.461141	0.43095	0.85359	0.826961	0.904623	0.934812	0.182071	0.51076	0.539719	0.747218	0.953148	0.096557	0.0665063	0.742771	0.0985929	0.673898	0.118832	0.67094	0.600864	0.69666	0.607844	0.631906	0.0316227	0.012	0.0612692	0.118119	0.0353323	0.836973	0.71724	0.796004	0.326903	0.0381617	0.047963	0.495296	0.202762	0.128205	0.211299	0.190552	0.37782	0.084218	0.721512	0.61273
BY4743_14	0.835681	0.757563	0.784168	0.589933	0.990533	0.347559	0.740944	0.780897	0.00352029	0.0115042	0.00408887	0.771188	0.822733	1	0.69569	0.605955	0.387906	0.340808	0.209554	0.0189353	0.352678	0.273587	0.302582	0.18067	0.251328	0.384939	0.392362	0.291621	0.589825	0.156428	0.196253	0.180189	0.194494	0.292825	0.198565	0.254609	0.124785	0.226085	0.274394	0.228055	0.899223	0.14437	0.961681	0.839594	0.0595681	0.196381	0.425259	0.264601	0.432536
BY4743_16	0.330452	0.257415	0.935537	0.115206	0.740133	0.0329878	0.858751	0.0662465	0.517213	0.493734	0.363413	0.863956	0.885537	0.169309	0.220275	0.243527	0.241184	0.516418	0.431299	0.58903	0.0887194	0.316112	0.262553	0.855107	0.657478	0.235512	0.505365	0.977415	0.804941	0.609411	0.608985	0.440525	0.46709	0.459702	0.634222	0.463365	0.615302	0.0490213	0.746813	0.98696	0.237456	0.944202	0.776289	0.225268	0.869471	0.576713	0.235775	0.376956	0.74101
BY4743_17	0.514457	0.434437	0.976412	0.369468	0.663021	0.394996	0.873227	0.41383	0.373779	0.920834	0.524112	0.989178	0.956307	0.191447	0.0223524	0.0185346	0.0298531	0.0282221	0.946186	0.273382	0.255734	0.334829	0.163602	0.140968	0.135207	0.236798	0.296877	0.150252	0.412531	0.269392	0.208359	0.92494	0.974594	0.687888	0.588946	0.271253	0.378105	0.582109	0.234987	0.30245	0.0521435	0.100569	0.76312	0.0789843	0.760681	0.32236	0.413813	0.681239	0.656664
BY4743_18	0.218311	0.23943	0.254429	0.382092	0.158616	0.354828	0.195878	0.281486	0.711041	0.846106	0.449701	0.978002	0.990665	0.22817	0.310017	0.226457	0.524947	0.988589	0.859164	0.942962	0.608891	0.808681	0.621465	0.988359	0.611794	0.589105	0.491879	0.537694	0.37088	0.536845	0.677001	0.958549	0.967444	0.458738	0.107547	0.610286	0.909352	0.373448	0.145124	0.0887585	0.768218	0.0497317	0.304194	0.0398788	0.180104	0.762977	0.0852012	0.177391	0.107178
BY4743_19	0.202935	0.224245	0.394241	0.258258	0.208102	0.872769	0.879222	0.254312	0.334863	0.0708915	0.124059	0.95756	0.940395	0.163007	0.265035	0.319853	0.156232	0.768654	0.78989	0.827917	0.854196	0.682533	0.454616	0.954921	0.387097	0.442902	0.401385	0.365096	0.482963	0.474374	0.771062	0.913522	0.724276	0.757824	0.62312	0.966995	0.442715	0.0949387	0.507074	0.454141	0.137701	0.495665	0.371736	0.554627	0.301055	0.989958	0.72055	0.528954	0.956197
BY4743_20	0.14534	0.1436	0.3703	0.144393	0.187435	0.826163	0.0157701	0.769252	0.622979	0.84376	0.80532	0.942828	0.978899	0.197722	0.853802	0.908694	0.701185	0.64919	0.829973	0.179833	0.0615651	0.203078	0.137041	0.250185	0.112546	0.123056	0.114379	0.105697	0.141723	0.802899	0.325049	0.70194	0.734992	0.97031	0.459971	0.678575	0.111717	0.667481	0.855191	0.911048	0.690227	0.445483	0.32147	0.780061	0.772728	0.913538	0.511611	0.346873	0.11346
BY4743_21	0.0445565	0.059707	0.102514	0.135148	0.0230869	0.203301	0.761487	0.234083	0.187368	0.184252	0.0371442	0.933234	0.901401	0.190794	0.998734	0.858835	0.965541	0.0616499	0.105844	0.581001	0.254549	0.363111	0.55987	0.580518	0.808637	0.475446	0.419009	0.856383	0.27652	0.254126	0.107765	0.143578	0.124442	0.0756965	0.417297	0.483153	0.0907853	0.376361	0.610794	0.454823	0.504671	0.368905	0.809309	0.275181	0.399427	0.0901394	0.467429	0.419324	0.59872
BY4743_22	0.784414	0.699783	0.133915	0.408218	0.648038	0.0461468	0.666479	0.80228	0.302953	0.376571	0.283159	0.869073	0.911435	0.229523	0.984423	0.892109	0.546173	0.48304	0.404176	0.512767	0.102029	0.179037	0.277924	0.304896	0.373098	0.339941	0.535841	0.501217	0.699715	0.14669	0.216408	0.243091	0.245912	0.47171	0.128219	0.556564	0.574556	0.061748	0.495066	0.471727	0.8399	0.683435	0.521688	0.997365	0.437052	0.794329	0.571802	0.404522	0.938507
BY4743_23	0.435808	0.464302	0.463282	0.590688	0.282474	0.410495	0.833888	0.205684	0.902886	0.564737	0.907722	0.934181	0.978899	0.237604	0.713863	0.721336	0.527024	0.431069	0.24699	0.379092	0.593909	0.375172	0.44067	0.420222	0.29234	0.450866	0.214134	0.245667	0.103033	0.86937	0.83129	0.195797	0.193517	0.211905	0.378255	0.688262	0.731222	0.745728	0.652529	0.554821	0.228861	0.593201	0.32192	0.945833	0.239433	0.688085	0.690901	0.255087	0.700586
BY4743_24	0.909102	0.975184	0.172616	0.755075	0.541839	0.114379	0.124223	0.0786607	0.671657	0.617569	0.69874	0.88909	0.927264	0.215722	0.836602	0.574925	0.441994	0.0198213	0.0752599	0.653053	0.207503	0.533997	0.444918	0.308745	0.18853	0.586404	0.453654	0.0724443	0.408896	0.936773	0.656614	0.072565	0.0738566	0.0657498	0.350832	0.50388	0.0349041	0.153579	0.459527	0.706794	0.585549	0.626701	0.0646158	0.0856389	0.246291	0.220526	0.104782	0.0894866	0.0600514
BY4743_25	0.149351	0.121568	0.685137	0.118522	0.218144	0.545277	0.367423	0.911218	0.926059	0.741715	0.695835	0.959982	1	0.235664	0.497708	0.524721	0.324287	0.116019	0.481302	0.689976	0.589225	0.295948	0.0525225	0.0703938	0.100303	0.0477319	0.104414	0.218693	0.205687	0.0944019	0.0404415	0.363053	0.426825	0.632431	0.289347	0.848701	0.648202	0.0955003	0.957716	0.710157	0.743743	0.461233	0.73835	0.847665	0.665036	0.730037	0.357682	0.229859	0.848644
BY4743_26	0.710468	0.647125	0.0979322	0.461029	0.965911	0.211248	0.951105	0.165174	0.134945	0.31228	0.0689481	0.925281	0.87188	1	0.91424	0.828902	0.630364	0.430754	0.268	0.760233	0.119941	0.06058	0.892471	0.26611	0.51566	0.887796	0.453954	0.47069	0.320387	0.238813	0.316073	0.163459	0.149666	0.277238	0.151393	0.506106	0.253936	0.576505	0.988068	0.799865	0.432771	0.59468	0.881217	0.338501	0.283715	0.0441612	0.409708	0.570055	0.981611
BY4743_27	0.458899	0.363616	0.241605	0.103258	0.831151	0.00492121	0.508822	0.0550876	0.914201	0.503905	0.96987	0.966784	0.999424	0.190464	0.939768	0.863564	0.811327	0.378912	0.18038	0.43507	0.483411	0.336015	0.238033	0.793736	0.565163	0.285036	0.648898	0.849207	0.945295	0.43555	0.755027	0.167215	0.227612	0.2434	0.424524	0.0191455	0.712838	0.601034	0.997539	0.932254	0.829558	0.601663	0.479327	0.516632	0.0720231	0.0169546	0.467272	0.543432	0.97112
BY4743_28	0.107898	0.097581	0.161677	0.102144	0.184588	0.632323	0.571804	0.918093	0.665084	0.72652	0.907476	0.921377	0.974671	1	0.471561	0.240709	0.523792	0.731321	0.838298	0.424954	0.446603	0.929592	0.0858638	0.133727	0.178387	0.0743774	0.0842498	0.343816	0.11157	0.084009	0.268005	0.791411	0.977769	0.975802	0.617741	0.602978	0.279687	0.624529	0.929493	0.972665	0.189387	0.530978	0.715056	0.554617	0.0700265	0.30547	0.518687	0.122587	0.591926
BY4743_29	0.151084	0.140849	0.962645	0.168954	0.178131	0.855745	0.0987615	0.0973706	0.470823	0.526717	0.326606	1	0.958363	0.237059	0.414448	0.502403	0.767518	0.473028	0.385757	0.814784	0.686017	0.973106	0.183648	0.428461	0.302069	0.199913	0.254928	0.536683	0.364996	0.433671	0.596513	0.611356	0.536802	0.275853	0.725313	0.949484	0.299178	0.241288	0.747028	0.812041	0.737403	0.534112	0.668994	0.885615	0.698358	0.300881	0.464748	0.165152	0.622821
BY4743_30	0.786107	0.930979	0.207324	0.880135	0.582607	0.27688	0.955112	0.318534	0.156957	0.199947	0.120972	0.870205	0.923112	1	0.620415	0.476362	0.809987	0.536631	0.293934	0.0416258	0.381869	0.919058	0.721787	0.586933	0.643194	0.768961	0.944414	0.498814	0.952706	0.563609	0.32245	0.490305	0.359916	0.503653	0.327463	0.522396	0.203696	0.428607	0.0194816	0.0753791	0.101323	0.0431617	0.0211942	0.482269	0.212898	0.164475	0.736455	0.937453	0.902068
BY4743_31	0.796707	0.827161	0.932419	0.763307	0.956089	0.73807	0.054391	0.594089	0.757948	0.299893	0.812944	0.993082	0.962685	1	0.213758	0.276489	0.12696	0.438226	0.487174	0.282443	0.886003	0.707326	0.872893	0.544741	0.842623	0.991351	0.941664	0.906517	0.965676	0.406972	0.58755	0.410901	0.473731	0.571814	0.492712	0.62629	0.579759	0.236825	0.0199188	0.0134478	0.588486	0.0379314	0.0281565	0.343596	0.802282	0.235718	0.545665	0.652725	0.198142
BY4743_32	0.862208	0.766401	0.0942507	0.628978	0.921338	0.323309	0.791723	0.348866	0.993836	0.351876	0.959523	0.913708	0.911279	0.14111	0.425116	0.364659	0.265261	0.297804	0.0777351	0.386005	0.565709	0.0906047	0.0669794	0.00400878	0.00307498	0.0901176	0.0138074	0.000210983	0.00255621	0.0960514	0.0589027	0.105241	0.126782	0.0873256	0.858341	0.0796111	0.443753	0.773926	0.155755	0.171353	0.119423	0.192942	0.249325	0.497234	0.689572	0.14217	0.492642	0.14653	0.90003
BY4743_33	0.556092	0.435238	0.793854	0.26147	0.991255	0.0589248	0.159845	0.290184	0.933128	0.342064	0.911191	0.951665	0.950435	0.142153	0.552497	0.419709	0.632722	0.144137	0.69355	0.45096	0.573554	0.169475	0.138838	0.171786	0.204642	0.170155	0.384004	0.257587	0.607082	0.0993731	0.0409569	0.841182	0.748316	0.699653	0.971583	0.300672	0.331087	0.456584	0.230293	0.280125	0.783461	0.23993	0.556354	0.211878	0.736894	0.195479	0.827838	0.38154	0.298685
BY4743_34	0.616852	0.57722	0.40222	0.500375	0.872183	0.425299	0.269354	0.631804	0.345721	0.173337	0.306022	0.989258	1	0.160955	0.288671	0.286122	0.258347	0.889157	0.883669	0.399496	0.0869188	0.761946	0.858145	0.678196	0.997784	0.919112	0.939264	0.990939	0.981901	0.685967	0.410235	0.954634	0.954842	0.885293	0.572703	0.792815	0.327142	0.268078	0.229959	0.108585	0.740607	0.189571	0.354415	0.283782	0.167184	0.809665	0.565716	0.916234	0.923438
BY4743_35	0.995908	0.974284	0.121138	0.925582	0.930054	0.746441	0.625983	0.547179	0.305969	0.247668	0.33996	0.964433	0.929338	0.1966	0.399427	0.4646	0.320447	0.906382	0.448766	0.52376	0.565562	0.630487	0.660346	0.466467	0.58694	0.671598	0.627198	0.707432	0.643456	0.419816	0.426013	0.747681	0.672749	0.445219	0.900037	0.677517	0.990085	0.358644	0.68706	0.625768	0.933036	0.738454	0.558499	0.069156	0.39574	0.374304	0.868193	0.870969	0.540349
BY4743_36	0.23617	0.239025	0.521777	0.311331	0.185186	0.672628	0.946825	0.976506	0.0852831	0.311772	0.160061	0.841167	0.893749	1	0.863055	0.832622	0.350995	0.129642	0.890677	0.687059	0.764069	0.376865	0.216566	0.235972	0.25031	0.240011	0.284405	0.363274	0.410658	0.281437	0.488725	0.878849	0.817017	0.904203	0.301952	0.81493	0.405083	0.353037	0.458007	0.370903	0.348729	0.560353	0.112279	0.277349	0.651517	0.342066	0.360629	0.6934	0.884497
BY4743_37	0.767355	0.812756	0.0935922	0.869266	0.618299	0.632082	0.457997	0.845135	0.548416	0.177157	0.522157	0.948991	1	1	0.364656	0.298433	0.226399	0.737759	0.856724	0.671104	0.563204	0.479951	0.706671	0.637919	0.630515	0.683235	0.65625	0.654864	0.686613	0.394362	0.662997	0.970478	0.981463	0.955707	0.954353	0.12337	0.768523	0.0952988	0.410228	0.479725	0.644601	0.584283	0.343509	0.670497	0.115378	0.455128	0.980836	0.781043	0.586478
BY4743_38	0.411268	0.371986	0.686957	0.240274	0.655923	0.230545	0.799033	0.37939	0.522964	0.949905	0.327407	1	0.964268	0.235947	0.600198	0.415324	0.924513	0.388853	0.167155	0.574445	0.17945	0.220921	0.408944	0.895636	0.750255	0.431216	0.803541	0.979128	0.868934	0.825359	0.722324	0.126061	0.11476	0.106117	0.410112	0.388772	0.219447	0.954202	0.259144	0.435765	0.130272	0.660836	0.459941	0.791318	0.410239	0.344431	0.350009	0.415019	0.376128
BY4743_39	0.816563	0.854869	0.0862044	0.972724	0.555232	0.300793	0.295035	0.712684	0.839895	0.780971	0.776856	0.961553	1	0.238933	0.494192	0.404911	0.759976	0.673492	0.723552	0.999764	0.275063	0.453536	0.649445	0.331204	0.433595	0.559389	0.301608	0.346645	0.170065	0.592389	0.461008	0.598083	0.653463	0.727352	0.59747	0.649972	0.383	0.655172	0.453484	0.40376	0.451233	0.764036	0.147502	0.564287	0.154683	0.694028	0.786733	0.345851	0.668095
BY4743_40	0.834266	0.851883	0.678699	0.975144	0.746211	0.669365	0.771975	0.325947	0.614966	0.699511	0.379229	0.874212	0.927158	1	0.548081	0.62738	0.477613	0.659126	0.949384	0.645578	0.752387	0.137841	0.989842	0.956213	0.971706	0.745021	0.659079	0.923662	0.647277	0.889182	0.666491	0.690221	0.708975	0.759272	0.164898	0.43397	0.462216	0.518052	0.692176	0.864066	0.898798	0.833973	0.343004	0.799711	0.408369	0.630714	0.615755	0.779167	0.820395
BY4743_41	0.646052	0.73755	0.530155	0.891111	0.360438	0.105579	0.899011	0.538662	0.738698	0.58555	0.515188	0.909079	0.962322	1	0.710586	0.538267	0.628873	0.690146	0.820005	0.476031	0.383998	0.988152	0.613095	0.414022	0.818608	0.684961	0.931537	0.953329	0.56957	0.0645437	0.144495	0.64998	0.636052	0.904623	0.0857465	0.31124	0.186584	0.479972	0.498589	0.52324	0.672694	0.446607	0.454743	0.446778	0.821539	0.534715	0.798758	0.793378	0.479113
BY4743_44	0.0152733	0.0172319	0.88283	0.0181861	0.0328034	0.621507	0.936914	0.731009	0.217737	0.0937111	0.776043	0.86989	0.914024	0.236784	0.245159	0.238283	0.86406	0.745628	0.147522	0.233589	0.749343	0.728092	0.0222976	0.164974	0.070367	0.0129223	0.0247615	0.287644	0.0827659	0.176481	0.206172	0.204214	0.234742	0.114139	0.950184	0.682252	0.922032	0.701819	0.172801	0.106175	0.660334	0.127336	0.151693	0.432039	0.52626	0.514872	0.0720934	0.538347	0.179805
BY4743_46	0.428276	0.439356	0.0743751	0.479433	0.409025	0.983746	0.112927	0.340426	0.551024	0.545277	0.691976	0.895988	0.931555	0.196884	0.716492	0.725577	0.634857	0.385468	0.93346	0.1735	0.137162	0.474159	0.379483	0.319353	0.464484	0.382193	0.510636	0.574125	0.714306	0.238745	0.228741	0.793387	0.909154	0.731258	0.354423	0.97381	0.0959466	0.677841	0.739974	0.582634	0.988605	0.235222	0.208427	0.105803	0.879264	0.0239983	0.285204	0.536515	0.448627
BY4743_47	0.92945	0.987315	0.59308	0.952794	0.88209	0.709172	0.0465544	0.88299	0.818028	0.468949	0.653316	0.95757	0.984406	0.176479	0.346464	0.397206	0.126894	0.518145	0.802349	0.904709	0.25202	0.46989	0.610486	0.411686	0.461534	0.637216	0.507284	0.428836	0.495698	0.673295	0.491063	0.61585	0.687068	0.914955	0.277781	0.855085	0.479028	0.437507	0.188143	0.300677	0.084916	0.148598	0.388831	0.599433	0.160738	0.16048	0.876136	0.372104	0.6454
BY4743_48	0.898876	0.941587	0.815363	0.961233	0.718615	0.503529	0.834823	0.0521182	0.243332	0.165538	0.233075	0.982915	0.974842	0.15203	0.225124	0.214721	0.371638	0.919202	0.84749	0.795091	0.554932	0.880961	0.511924	0.200835	0.46266	0.576509	0.488955	0.541868	0.534528	0.153963	0.287635	0.762952	0.801225	0.791411	0.985342	0.969492	0.855174	0.232937	0.300699	0.346285	0.866775	0.479647	0.383587	0.0796682	0.929356	0.752335	0.732206	0.989927	0.87277
BY4743_49	0.90349	0.961102	0.7158	0.952658	0.759728	0.55711	0.439423	0.853662	0.52582	0.893265	0.469915	0.944836	0.947407	0.146414	0.124671	0.194103	0.193172	0.116435	0.924741	0.827379	0.620464	0.543976	0.545922	0.280696	0.582641	0.551771	0.531989	0.710227	0.600106	0.119893	0.25229	0.91241	0.903345	0.829053	0.94602	0.395452	0.92781	0.336538	0.29238	0.189697	0.369993	0.392557	0.461807	0.0522353	0.911293	0.949655	0.0383573	0.0452521	0.021108
BY4743_50	0.256371	0.245019	0.166622	0.279769	0.230135	0.829824	0.291227	0.86951	0.465473	0.79398	0.611049	0.947666	0.940151	0.137528	0.113662	0.162429	0.280972	0.125638	0.899403	0.758166	0.658545	0.506778	0.294171	0.437244	0.294506	0.254756	0.206467	0.485524	0.31473	0.432026	0.509629	0.801589	0.845661	0.778006	0.284492	0.858383	0.814291	0.23024	0.33519	0.374198	0.542438	0.353846	0.269188	0.603571	0.085136	0.790393	0.298966	0.263953	0.0991384
BY4743_51	0.195167	0.16743	0.636672	0.126905	0.328462	0.330992	0.182968	0.590657	0.853951	0.373254	0.552304	0.847739	0.86037	0.155312	0.294238	0.436306	0.161696	0.187048	0.433589	0.623904	0.461233	0.712775	0.107279	0.212658	0.104729	0.0897636	0.0872757	0.133073	0.117259	0.319418	0.342917	0.45158	0.531804	0.493859	0.972514	0.876572	0.855086	0.137384	0.175004	0.241747	0.332505	0.337118	0.359461	0.376158	0.983378	0.861811	0.751671	0.718038	0.289403
BY4743_52	0.17099	0.187603	0.783458	0.251875	0.155432	0.686833	0.120727	0.712684	0.987771	0.617936	0.639828	0.831855	0.876544	0.241462	0.342021	0.569223	0.173038	0.528967	0.854473	0.716568	0.151225	0.750604	0.149872	0.190314	0.106636	0.129422	0.0950253	0.121409	0.105986	0.498583	0.236466	0.968397	0.987558	0.862851	0.514915	0.444851	0.404026	0.28073	0.415822	0.327754	0.28476	0.65544	0.247943	0.0143956	0.664321	0.567094	0.0385384	0.457274	0.0594362
BY4743_53	0.225215	0.24544	0.864156	0.283434	0.219566	0.85258	0.175312	0.177001	0.867478	0.909439	0.582544	0.86615	0.902738	0.199875	0.794797	0.842691	0.856154	0.765469	0.0087769	0.000774517	0.61068	0.0149728	0.109951	0.0821512	0.0863606	0.135253	0.179321	0.106265	0.294381	0.0834193	0.15225	0.00670097	0.00463744	0.0355889	0.00902556	0.00108566	0.430192	0.0284166	0.278586	0.277466	0.363278	0.535434	0.155313	0.788866	0.902107	0.235698	0.312752	0.286957	0.268216
BY4743_54	0.685488	0.684282	0.430376	0.748309	0.639385	0.917845	0.189664	0.107971	0.453348	0.0394815	0.689022	0.86277	0.900222	0.202166	0.000791919	0.00114542	0.000343888	0.0111432	0.524997	0.551144	0.564436	0.178856	0.938981	0.632325	0.885675	0.893008	0.742211	0.970757	0.460222	0.544002	0.75645	0.86997	0.803259	0.613484	0.773698	0.582424	0.892056	0.457292	0.450456	0.300354	0.683817	0.38494	0.824668	0.476792	0.974838	0.971047	0.978294	0.103814	0.230988
BY4743_55	0.220068	0.23291	0.858928	0.304291	0.175718	0.615314	0.857992	0.522882	0.263484	0.264984	0.140747	0.81008	0.840608	0.184483	0.981727	0.989397	0.653602	0.379168	0.443632	0.370861	0.0764124	0.912033	0.251095	0.370674	0.197681	0.246827	0.16653	0.210881	0.137383	0.797233	0.836978	0.640118	0.603519	0.993876	0.320067	0.945872	0.221531	0.491172	0.862005	0.912156	0.917541	0.834931	0.539769	0.920154	0.0201401	0.984091	0.682113	0.347176	0.26905
[truncated: 452 more columns]
