# Supplementary material for: High-dimensional single-cell phenotyping reveals extensive haploinsufficiency
Source: PLoS Biol. 2018 May 16;16(5):e2005130. doi: 10.1371/journal.pbio.2005130 (PMC5955526; doi:10.1371/journal.pbio.2005130)
Supplement: S3 Data — (XLSX) [file pbio.2005130.s026.xlsx]

## Sheet: RPL
Name	Linear predictor	Type
YPL131W	10.4992	RPL
YOL120C	5.27583	RPL
YKL180W	4.30292	RPL
YLR075W	1.16157	RPL
YGL030W	0.87944	RPL
YPL143W	0.358078	RPL
YGL103W	0.356835	RPL
YNL162W	0.171293	RPL
YPL211W	0.0232639	RPL
YOL127W	-0.131494	RPL
YLR340W	-0.272856	RPL
YHR170W	-0.649909	RPL
YBL092W	-3.54934	RPL
WBD117S	-3.46153	WT
WBD076M	-5.28323	WT
WBD128S	-5.79868	WT
WBD035K	-6.1578	WT
WBD049K	-6.17894	WT
WBD071M	-6.79371	WT
WBD052M	-6.96366	WT
WBD057K	-7.33982	WT
WBD001N	-7.36892	WT
WBD106S	-7.49876	WT
WBD020K	-8.00188	WT
WBD025K	-8.01025	WT
WBD085K	-8.03462	WT
WBD058K	-8.24509	WT
WBD016M	-8.26659	WT
WBD056M	-8.34555	WT
WBD051M	-8.42332	WT
WBD130S	-8.49947	WT
WBD122S	-8.55519	WT
WBD037K	-8.55599	WT
WBD032K	-8.67377	WT
WBD062K	-8.73218	WT
WBD023K	-8.80686	WT
WBD132S	-8.87843	WT
WBD008N	-8.92851	WT
WBD055M	-9.0178	WT
WBD077M	-9.17345	WT
WBD036K	-9.2131	WT
WBD013K	-9.36426	WT
WBD082K	-9.41801	WT
WBD069K	-9.50396	WT
WBD048K	-9.5723	WT
WBD029K	-9.59323	WT
WBD067K	-9.59912	WT
WBD123S	-9.61325	WT
WBD006K	-9.64985	WT
WBD115S	-9.76744	WT
WBD046K	-9.86164	WT
WBD138S	-9.9381	WT
WBD109S	-9.94255	WT
WBD119S	-10.1526	WT
WBD091M	-10.164	WT
WBD053K	-10.1713	WT
WBD102K	-10.198	WT
WBD101S	-10.2393	WT
WBD081M	-10.2429	WT
WBD131S	-10.2788	WT
WBD125S	-10.3	WT
WBD024K	-10.5196	WT
WBD010N	-10.5344	WT
WBD093S	-10.7705	WT
WBD044K	-10.9127	WT
WBD079M	-10.9257	WT
WBD027K	-11.193	WT
WBD014M	-11.2396	WT
WBD012K	-11.278	WT
WBD054M	-11.2997	WT
WBD104S	-11.3029	WT
WBD124S	-11.4173	WT
WBD080M	-11.5827	WT
WBD098S	-11.7886	WT
WBD100K	-11.8399	WT
WBD002M	-11.9473	WT
WBD105S	-12.0134	WT
WBD018M	-12.251	WT
WBD061K	-12.4529	WT
WBD112S	-12.4542	WT
WBD066K	-12.4786	WT
WBD127S	-12.6356	WT
WBD087S	-12.6609	WT
WBD097S	-12.8557	WT
WBD045K	-12.8879	WT
WBD004M	-12.937	WT
WBD022K	-12.95	WT
WBD070K	-13.0441	WT
WBD074M	-13.0946	WT
WBD108S	-13.1619	WT
WBD003M	-13.3582	WT
WBD135S	-13.3644	WT
WBD094S	-13.4053	WT
WBD017M	-13.724	WT
WBD072M	-13.8154	WT
WBD126S	-13.8768	WT
WBD107S	-13.9951	WT
WBD005K	-14.0108	WT
WBD121S	-14.0297	WT
WBD088S	-14.0299	WT
WBD047K	-14.0414	WT
WBD133S	-14.1624	WT
WBD011N	-14.1978	WT
WBD041K	-14.201	WT
WBD063K	-14.255	WT
WBD078M	-14.2719	WT
WBD073M	-14.5776	WT
WBD116S	-14.8466	WT
WBD068K	-14.9298	WT
WBD136S	-15.2296	WT
WBD043M	-15.5466	WT
WBD007N	-15.6976	WT
WBD129S	-15.7615	WT
WBD137S	-15.7897	WT
WBD060K	-15.9423	WT
WBD042K	-15.9427	WT
WBD111S	-16.0652	WT
WBD083K	-16.9388	WT
WBD015M	-17.0054	WT
WBD009N	-17.0736	WT
WBD113S	-17.6332	WT
WBD086K	-17.6868	WT
WBD134S	-17.7295	WT
WBD040K	-17.787	WT
WBD099S	-18.0945	WT
WBD084K	-18.1551	WT
WBD103S	-23.4409	WT
YJL125C	0.0278058	OTHERS
YER148W	-0.183073	OTHERS
YDL208W	-0.190701	OTHERS
YGL172W	-0.408755	OTHERS
YDL108W	-0.648494	OTHERS
YGL018C	-0.704179	OTHERS
YCR052W	-0.747706	OTHERS
YDR324C	-0.760021	OTHERS
YJR065C	-0.792919	OTHERS
YFL039C	-0.831103	OTHERS
YIL003W	-0.964542	OTHERS
YOL040C	-1.17502	OTHERS
YDL148C	-1.25395	OTHERS
YER022W	-1.27245	OTHERS
YKL006C-A	-1.41513	OTHERS
YNL188W	-1.50021	OTHERS
YJR045C	-1.62616	OTHERS
YGL098W	-1.67649	OTHERS
YIL048W	-1.80142	OTHERS
YBR002C	-1.82759	OTHERS
YBL014C	-1.95466	OTHERS
YCR057C	-2.30458	OTHERS
YLR009W	-2.30959	OTHERS
YGR090W	-2.34996	OTHERS
YER009W	-2.48002	OTHERS
YBR237W	-2.53104	OTHERS
YHR058C	-2.6036	OTHERS
YIL109C	-2.67461	OTHERS
YNL039W	-2.72819	OTHERS
YLR186W	-2.78577	OTHERS
YPR133C	-2.83184	OTHERS
YNL102W	-2.99036	OTHERS
YJR067C	-3.35924	OTHERS
YPR104C	-3.36567	OTHERS
YBR142W	-3.43553	OTHERS
YLL034C	-3.51414	OTHERS
YPL122C	-3.52152	OTHERS
YKL059C	-3.60503	OTHERS
YNL110C	-3.67001	OTHERS
YIL062C	-3.69236	OTHERS
YLL003W	-3.7166	OTHERS
YDL102W	-3.71951	OTHERS
YMR203W	-3.74456	OTHERS
YLR276C	-3.75619	OTHERS
YDL220C	-3.87697	OTHERS
YPL075W	-3.89155	OTHERS
YFR051C	-3.92684	OTHERS
YDR082W	-3.95465	OTHERS
YMR227C	-4.00438	OTHERS
YMR061W	-4.0184	OTHERS
YER172C	-4.04896	OTHERS
YKL186C	-4.31749	OTHERS
YLR026C	-4.39696	OTHERS
YCL031C	-4.43538	OTHERS
YHR024C	-4.4822	OTHERS
YDR460W	-4.56391	OTHERS
YFL037W	-4.63641	OTHERS
YDL193W	-4.66144	OTHERS
YMR277W	-4.69	OTHERS
YER165W	-4.9376	OTHERS
YJL194W	-5.16091	OTHERS
YML031W	-5.27282	OTHERS
YJL014W	-5.31404	OTHERS
YOR335C	-5.34527	OTHERS
YGR186W	-5.35451	OTHERS
YPR137W	-5.37936	OTHERS
YMR112C	-5.38826	OTHERS
YDR394W	-5.42289	OTHERS
YJL091C	-5.44453	OTHERS
YDR362C	-5.46197	OTHERS
YDL028C	-5.52107	OTHERS
YPL011C	-5.56819	OTHERS
YBR017C	-5.71265	OTHERS
YPR048W	-5.7465	OTHERS
YDL030W	-5.77408	OTHERS
YJL019W	-5.78222	OTHERS
YKL145W	-5.81597	OTHERS
YML098W	-5.82517	OTHERS
YNR017W	-5.88966	OTHERS
YLR105C	-5.89434	OTHERS
YER008C	-5.89513	OTHERS
YBR123C	-5.94842	OTHERS
YLR033W	-6.01313	OTHERS
YER157W	-6.02251	OTHERS
YGR147C	-6.05931	OTHERS
YDL017W	-6.06213	OTHERS
YER127W	-6.08659	OTHERS
YJL008C	-6.11532	OTHERS
YLR007W	-6.11714	OTHERS
YPL266W	-6.18374	OTHERS
YNL113W	-6.22702	OTHERS
YDR267C	-6.42173	OTHERS
YKL033W	-6.48189	OTHERS
YDL004W	-6.49868	OTHERS
YML085C	-6.54308	OTHERS
YHR070W	-6.5585	OTHERS
YMR093W	-6.64416	OTHERS
YFL017C	-6.69902	OTHERS
YOR260W	-6.77114	OTHERS
YJR042W	-6.97441	OTHERS
YMR079W	-7.13526	OTHERS
YKL189W	-7.28185	OTHERS
YDR299W	-7.28277	OTHERS
YLR175W	-7.30099	OTHERS
YBR198C	-7.35906	OTHERS
YOL144W	-7.42915	OTHERS
YDL150W	-7.4352	OTHERS
YIL075C	-7.45979	OTHERS
YHR069C	-7.50505	OTHERS
YLR002C	-7.5389	OTHERS
YLR323C	-7.59812	OTHERS
YGL091C	-7.64592	OTHERS
YNL124W	-7.67891	OTHERS
YNL088W	-7.69182	OTHERS
YAL003W	-7.72683	OTHERS
YDR373W	-7.77494	OTHERS
YGL093W	-7.82278	OTHERS
YPR186C	-7.82527	OTHERS
YMR270C	-7.85143	OTHERS
YDR188W	-7.9	OTHERS
YGL113W	-7.92444	OTHERS
YHR148W	-7.92714	OTHERS
YDR086C	-8.00912	OTHERS
YPR034W	-8.05246	OTHERS
YDL143W	-8.10135	OTHERS
YDR190C	-8.12718	OTHERS
YPL190C	-8.15747	OTHERS
YNR043W	-8.2189	OTHERS
YIL142W	-8.3645	OTHERS
YHR188C	-8.37187	OTHERS
YPR041W	-8.39045	OTHERS
YLL031C	-8.48592	OTHERS
YKL052C	-8.49991	OTHERS
YNL181W	-8.55293	OTHERS
YGR075C	-8.55473	OTHERS
YNL062C	-8.63478	OTHERS
YPR112C	-8.69039	OTHERS
YGL055W	-8.75307	OTHERS
YGR179C	-8.76404	OTHERS
YDR064W	-8.82169	OTHERS
YBR079C	-8.82231	OTHERS
YJR002W	-8.82333	OTHERS
YDR246W	-8.83045	OTHERS
YBL030C	-8.90305	OTHERS
YDR311W	-9.00683	OTHERS
YNL118C	-9.02492	OTHERS
YDR328C	-9.05696	OTHERS
YDR167W	-9.08272	OTHERS
YOR361C	-9.10444	OTHERS
YDR016C	-9.13111	OTHERS
YNL310C	-9.13523	OTHERS
YLR022C	-9.14282	OTHERS
YOR151C	-9.19261	OTHERS
YOR370C	-9.20553	OTHERS
YJR007W	-9.22403	OTHERS
YMR298W	-9.25262	OTHERS
YLR010C	-9.2894	OTHERS
YKL172W	-9.29242	OTHERS
YPR010C	-9.32065	OTHERS
YPL210C	-9.36665	OTHERS
YOR340C	-9.37501	OTHERS
YDR021W	-9.3796	OTHERS
YDL092W	-9.42159	OTHERS
YDR113C	-9.44977	OTHERS
YLR103C	-9.49151	OTHERS
YDR166C	-9.51236	OTHERS
YBR143C	-9.52276	OTHERS
YPR094W	-9.54024	OTHERS
YDR062W	-9.59542	OTHERS
YIR010W	-9.63456	OTHERS
YOR261C	-9.64019	OTHERS
YGL044C	-9.65942	OTHERS
YDR243C	-9.69615	OTHERS
YDR212W	-9.6969	OTHERS
YIL004C	-9.79897	OTHERS
YDR478W	-9.83602	OTHERS
YOR159C	-9.92627	OTHERS
YGL111W	-9.93716	OTHERS
YPR056W	-9.93803	OTHERS
YPR016C	-10.0089	OTHERS
YJL011C	-10.0268	OTHERS
YNL007C	-10.073	OTHERS
YMR314W	-10.0968	OTHERS
YHR068W	-10.13	OTHERS
YJR064W	-10.1562	OTHERS
YHL015W	-10.1589	OTHERS
YDR376W	-10.1675	OTHERS
YMR218C	-10.2417	OTHERS
YMR211W	-10.2436	OTHERS
YOR207C	-10.2443	OTHERS
YLR229C	-10.2949	OTHERS
YCL017C	-10.3197	OTHERS
YJL087C	-10.3652	OTHERS
YLR005W	-10.3737	OTHERS
YLR243W	-10.409	OTHERS
YJR123W	-10.4783	OTHERS
YKL125W	-10.5055	OTHERS
YCR072C	-10.5157	OTHERS
YKL210W	-10.5286	OTHERS
YGR278W	-10.5288	OTHERS
YEL019C	-10.5335	OTHERS
YLL050C	-10.5514	OTHERS
YOR095C	-10.554	OTHERS
YDR238C	-10.5552	OTHERS
YDL209C	-10.5798	OTHERS
YPL083C	-10.6173	OTHERS
YPR161C	-10.6216	OTHERS
YDL087C	-10.693	OTHERS
YDR407C	-10.7202	OTHERS
YGR274C	-10.8121	OTHERS
YKL173W	-10.8398	OTHERS
YDR013W	-10.8747	OTHERS
YFL045C	-10.8834	OTHERS
YDL105W	-10.9284	OTHERS
YBR118W	-10.9816	OTHERS
YPR110C	-10.99	OTHERS
YIL022W	-11.0116	OTHERS
YGL201C	-11.0336	OTHERS
YBL076C	-11.052	OTHERS
YMR033W	-11.055	OTHERS
YOL149W	-11.0839	OTHERS
YBL026W	-11.1003	OTHERS
YGL142C	-11.2732	OTHERS
YOR224C	-11.2996	OTHERS
YDR429C	-11.3098	OTHERS
YML023C	-11.3118	OTHERS
YBR193C	-11.3538	OTHERS
YPR178W	-11.4156	OTHERS
YOR057W	-11.4429	OTHERS
YDL058W	-11.4487	OTHERS
YOR210W	-11.474	OTHERS
YOR075W	-11.492	OTHERS
YHR166C	-11.4985	OTHERS
YNR053C	-11.5106	OTHERS
YNL132W	-11.5269	OTHERS
YDR308C	-11.5934	OTHERS
YFL017W-A	-11.6002	OTHERS
YOR116C	-11.6064	OTHERS
YPR183W	-11.6197	OTHERS
YFR029W	-11.6538	OTHERS
YMR309C	-11.7602	OTHERS
YGR024C	-11.7704	OTHERS
YKL018W	-11.8324	OTHERS
YDL126C	-11.8551	OTHERS
YDR303C	-11.8733	OTHERS
YLL011W	-11.9013	OTHERS
YLR222C	-11.9345	OTHERS
YLR275W	-11.9716	OTHERS
YLR145W	-11.9756	OTHERS
YHR074W	-12.0049	OTHERS
YER136W	-12.0634	OTHERS
YNL112W	-12.0694	OTHERS
YER104W	-12.0904	OTHERS
YDR060W	-12.1052	OTHERS
YIL019W	-12.122	OTHERS
YGL112C	-12.1437	OTHERS
YMR185W	-12.1883	OTHERS
YPL169C	-12.223	OTHERS
YOL038W	-12.2258	OTHERS
YHR107C	-12.2784	OTHERS
YLL018C	-12.3211	OTHERS
YOR232W	-12.3353	OTHERS
YHR040W	-12.3521	OTHERS
YOR278W	-12.36	OTHERS
YDR177W	-12.3707	OTHERS
YLR378C	-12.386	OTHERS
YJR006W	-12.3918	OTHERS
YJL050W	-12.3957	OTHERS
YLR249W	-12.4417	OTHERS
YER126C	-12.4719	OTHERS
YJL054W	-12.5202	OTHERS
YDR054C	-12.5327	OTHERS
YLR293C	-12.5747	OTHERS
YKL095W	-12.6308	OTHERS
YDR224C	-12.6416	OTHERS
YDL205C	-12.6595	OTHERS
YBR038W	-12.6695	OTHERS
YOR020C	-12.6768	OTHERS
YLR066W	-12.6802	OTHERS
YEL026W	-12.6876	OTHERS
YGL065C	-12.7525	OTHERS
YKL021C	-12.8069	OTHERS
YDL139C	-12.8115	OTHERS
YOL146W	-12.8223	OTHERS
YGR119C	-12.8591	OTHERS
YGR046W	-12.8901	OTHERS
YIL147C	-12.9066	OTHERS
YJL035C	-12.9515	OTHERS
YPL094C	-12.9648	OTHERS
YDL103C	-12.972	OTHERS
YKR002W	-13.0126	OTHERS
YOR217W	-13.0617	OTHERS
YJR013W	-13.1068	OTHERS
YMR290C	-13.1093	OTHERS
YDR341C	-13.1173	OTHERS
YKL193C	-13.1374	OTHERS
YJL090C	-13.2111	OTHERS
YIL061C	-13.233	OTHERS
YOR250C	-13.2534	OTHERS
YBR256C	-13.2572	OTHERS
YBR029C	-13.2891	OTHERS
YHR019C	-13.2907	OTHERS
YDL097C	-13.2994	OTHERS
YPR088C	-13.2996	OTHERS
YLR440C	-13.33	OTHERS
YPL228W	-13.3503	OTHERS
YJL143W	-13.3989	OTHERS
YPR103W	-13.507	OTHERS
YMR128W	-13.5379	OTHERS
YNL216W	-13.5451	OTHERS
YML092C	-13.5663	OTHERS
YGL233W	-13.5722	OTHERS
YDR381W	-13.5737	OTHERS
YAL032C	-13.6939	OTHERS
YBR011C	-13.7509	OTHERS
YLR060W	-13.7706	OTHERS
YKL099C	-13.8535	OTHERS
YIL051C	-13.8614	OTHERS
YNL172W	-13.8727	OTHERS
YBR087W	-13.8752	OTHERS
YDR390C	-13.877	OTHERS
YAR008W	-13.8795	OTHERS
YOR157C	-13.8904	OTHERS
YJL061W	-13.8936	OTHERS
YCR035C	-13.9073	OTHERS
YIL063C	-13.9121	OTHERS
YDL043C	-13.9323	OTHERS
YNR011C	-13.935	OTHERS
YML049C	-13.939	OTHERS
YLR088W	-14.0049	OTHERS
YNL158W	-14.0207	OTHERS
YGR082W	-14.0236	OTHERS
YMR149W	-14.13	OTHERS
YOR149C	-14.1546	OTHERS
YMR235C	-14.1823	OTHERS
YDR211W	-14.208	OTHERS
YDR118W	-14.2775	OTHERS
YML105C	-14.2978	OTHERS
YDR288W	-14.2985	OTHERS
YDL195W	-14.3063	OTHERS
YOL078W	-14.3129	OTHERS
YMR200W	-14.3211	OTHERS
YJR068W	-14.3463	OTHERS
YJL111W	-14.4253	OTHERS
YGL238W	-14.4281	OTHERS
YNL131W	-14.4559	OTHERS
YBR154C	-14.5058	OTHERS
YOR254C	-14.5237	OTHERS
YGR264C	-14.5346	OTHERS
YGL171W	-14.587	OTHERS
YBR254C	-14.5916	OTHERS
YDR301W	-14.6046	OTHERS
YPR082C	-14.6387	OTHERS
YBR004C	-14.6693	OTHERS
YGR140W	-14.7318	OTHERS
YLR459W	-14.7459	OTHERS
YOR281C	-14.7467	OTHERS
YOR310C	-14.7514	OTHERS
YLL008W	-14.7859	OTHERS
YKL024C	-14.8107	OTHERS
YPL007C	-14.8752	OTHERS
YBL004W	-14.8774	OTHERS
YER036C	-14.9072	OTHERS
YDR473C	-14.9086	OTHERS
YJL167W	-14.9294	OTHERS
YDR292C	-14.9382	OTHERS
YLL036C	-14.9741	OTHERS
YNL006W	-14.9934	OTHERS
YJR112W	-14.9971	OTHERS
YHR118C	-15.0073	OTHERS
YER043C	-15.0433	OTHERS
YNL258C	-15.1369	OTHERS
YPR055W	-15.1742	OTHERS
YDL008W	-15.1838	OTHERS
YDR087C	-15.1859	OTHERS
YNL317W	-15.1986	OTHERS
YBR155W	-15.2425	OTHERS
YOR160W	-15.2517	OTHERS
YMR028W	-15.2672	OTHERS
YBR202W	-15.2746	OTHERS
YIL106W	-15.2972	OTHERS
YDR081C	-15.3301	OTHERS
YPL235W	-15.3621	OTHERS
YER094C	-15.3665	OTHERS
YIL083C	-15.4798	OTHERS
YLR457C	-15.519	OTHERS
YBL034C	-15.5456	OTHERS
YBR196C	-15.6055	OTHERS
YNR003C	-15.6089	OTHERS
YKR083C	-15.6507	OTHERS
YGR216C	-15.6911	OTHERS
YGR013W	-15.7229	OTHERS
YDR232W	-15.7449	OTHERS
YOR048C	-15.7506	OTHERS
YNR026C	-15.7701	OTHERS
YJL156C	-15.8001	OTHERS
YER146W	-15.8094	OTHERS
YDL031W	-15.8228	OTHERS
YDL111C	-15.8322	OTHERS
YPL237W	-15.8323	OTHERS
YGL247W	-15.8621	OTHERS
YIR015W	-15.9302	OTHERS
YAR007C	-15.938	OTHERS
YPR181C	-15.9435	OTHERS
YNL245C	-15.9908	OTHERS
YGR246C	-16.0134	OTHERS
YBR153W	-16.018	OTHERS
YJL174W	-16.0587	OTHERS
YGL011C	-16.0883	OTHERS
YDR023W	-16.222	OTHERS
YDL098C	-16.3131	OTHERS
YGL092W	-16.3308	OTHERS
YCL004W	-16.4023	OTHERS
YNL149C	-16.4213	OTHERS
YFR027W	-16.4697	OTHERS
YLR008C	-16.4991	OTHERS
YGR267C	-16.5367	OTHERS
YHR190W	-16.5435	OTHERS
YJL203W	-16.5982	OTHERS
YNL161W	-16.621	OTHERS
YFL034C-B	-16.6587	OTHERS
YOR373W	-16.6955	OTHERS
YHR020W	-16.7178	OTHERS
YNL313C	-16.7303	OTHERS
YGR191W	-16.7439	OTHERS
YKL195W	-16.7763	OTHERS
YFR002W	-16.8637	OTHERS
YOL026C	-16.8938	OTHERS
YJL109C	-16.9042	OTHERS
YMR094W	-16.9537	OTHERS
YPL012W	-16.9672	OTHERS
YLR359W	-16.9997	OTHERS
YPL085W	-17.0368	OTHERS
YDR170C	-17.0408	OTHERS
YFL008W	-17.0718	OTHERS
YPR035W	-17.0837	OTHERS
YER018C	-17.0912	OTHERS
YER168C	-17.1084	OTHERS
YOR098C	-17.1232	OTHERS
YDL140C	-17.151	OTHERS
YGL116W	-17.1951	OTHERS
YBR109C	-17.2935	OTHERS
YNL137C	-17.2947	OTHERS
YOL034W	-17.3527	OTHERS
YDL141W	-17.3528	OTHERS
YMR168C	-17.3574	OTHERS
YDR050C	-17.4055	OTHERS
YMR229C	-17.412	OTHERS
YBL074C	-17.4521	OTHERS
YLR274W	-17.4825	OTHERS
YLR117C	-17.5818	OTHERS
YDR498C	-17.5967	OTHERS
YGL169W	-17.6465	OTHERS
YGR195W	-17.6889	OTHERS
YPL233W	-17.7143	OTHERS
YIL150C	-17.7997	OTHERS
YER093C	-17.8173	OTHERS
YGL001C	-17.846	OTHERS
YNR054C	-17.8571	OTHERS
YGL008C	-17.8758	OTHERS
YHR172W	-17.8791	OTHERS
YFL024C	-17.9363	OTHERS
YOL069W	-17.9668	OTHERS
YNL207W	-18.0245	OTHERS
YBR070C	-18.1212	OTHERS
YMR001C	-18.1422	OTHERS
YDL055C	-18.1862	OTHERS
YBR088C	-18.237	OTHERS
YHR122W	-18.2484	OTHERS
YDR325W	-18.2762	OTHERS
YMR288W	-18.2861	OTHERS
YBR160W	-18.2886	OTHERS
YBR121C	-18.3005	OTHERS
YAL038W	-18.3229	OTHERS
YGR185C	-18.445	OTHERS
YOR256C	-18.4581	OTHERS
YGR005C	-18.4766	OTHERS
YJL039C	-18.5151	OTHERS
YEL002C	-18.5738	OTHERS
YJL041W	-18.7141	OTHERS
YBR091C	-18.7719	OTHERS
YKL022C	-18.7923	OTHERS
YJL076W	-18.8556	OTHERS
YDL060W	-18.9096	OTHERS
YEL058W	-18.9448	OTHERS
YIL115C	-18.9817	OTHERS
YDR437W	-19.0146	OTHERS
YHR007C	-19.0811	OTHERS
YDR145W	-19.1088	OTHERS
YER133W	-19.2012	OTHERS
YCR012W	-19.2019	OTHERS
YGR145W	-19.2064	OTHERS
YML126C	-19.2882	OTHERS
YBR234C	-19.3227	OTHERS
YKR038C	-19.3596	OTHERS
YDL207W	-19.3702	OTHERS
YLR424W	-19.4511	OTHERS
YGL155W	-19.491	OTHERS
YKR037C	-19.4937	OTHERS
YER006W	-19.5465	OTHERS
YNL267W	-19.629	OTHERS
YEL032W	-19.6722	OTHERS
YER012W	-19.6981	OTHERS
YOR259C	-19.9139	OTHERS
YHR085W	-20.002	OTHERS
YNL002C	-20.0196	OTHERS
YDR397C	-20.0632	OTHERS
YOL097C	-20.1389	OTHERS
YDR416W	-20.1904	OTHERS
YML043C	-20.2312	OTHERS
YEL034W	-20.2348	OTHERS
YNL308C	-20.2412	OTHERS
YJL034W	-20.3444	OTHERS
YBR243C	-20.348	OTHERS
YIR008C	-20.3645	OTHERS
YFR052W	-20.3736	OTHERS
YKL042W	-20.4229	OTHERS
YDR041W	-20.4382	OTHERS
YKL192C	-20.4758	OTHERS
YFL005W	-20.5069	OTHERS
YOL022C	-20.5209	OTHERS
YDR201W	-20.5635	OTHERS
YHR036W	-20.5715	OTHERS
YLR086W	-20.6337	OTHERS
YOL133W	-20.6338	OTHERS
YGR029W	-20.7437	OTHERS
YPR165W	-20.7642	OTHERS
YHR143W-A	-20.7955	OTHERS
YGL048C	-20.8909	OTHERS
YOR329C	-20.9327	OTHERS
YGR048W	-20.9552	OTHERS
YBR080C	-21.0631	OTHERS
YGL245W	-21.0699	OTHERS
YOR372C	-21.2695	OTHERS
YLR355C	-21.3709	OTHERS
YHR042W	-21.3991	OTHERS
YLL004W	-21.5578	OTHERS
YBR110W	-21.5891	OTHERS
YKL152C	-21.6266	OTHERS
YDL217C	-21.6382	OTHERS
YGR083C	-21.7904	OTHERS
YDL029W	-21.8638	OTHERS
YFR031C	-21.9914	OTHERS
YKL088W	-21.9931	OTHERS
YJL173C	-22.0751	OTHERS
YML064C	-22.1056	OTHERS
YOR319W	-22.1477	OTHERS
YOR004W	-22.314	OTHERS
YDL164C	-22.4469	OTHERS
YPL124W	-22.5146	OTHERS
YKL112W	-22.5246	OTHERS
YOR257W	-22.9169	OTHERS
YLR347C	-22.9604	OTHERS
YMR208W	-23.0552	OTHERS
YIL143C	-23.2979	OTHERS
YJL010C	-23.334	OTHERS
YPR187W	-23.3637	OTHERS
YFL009W	-23.3985	OTHERS
YDR141C	-23.5853	OTHERS
YER159C	-23.6946	OTHERS
YDL003W	-23.7645	OTHERS
YKL104C	-23.7798	OTHERS
YHR197W	-23.834	OTHERS
YFR050C	-23.8687	OTHERS
YAL041W	-23.8741	OTHERS
YDL212W	-23.9168	OTHERS
YDL007W	-23.9993	OTHERS
YJL097W	-24.2792	OTHERS
YPR086W	-24.2991	OTHERS
YBR102C	-24.4346	OTHERS
YLR259C	-24.5651	OTHERS
YDL084W	-24.6337	OTHERS
YIL021W	-24.7679	OTHERS
YNL222W	-24.7887	OTHERS
YCL052C	-24.8	OTHERS
YPR019W	-24.9318	OTHERS
YOR119C	-25.0671	OTHERS
YMR197C	-25.0676	OTHERS
YIL144W	-25.1661	OTHERS
YJL074C	-25.1776	OTHERS
YNL103W	-25.4954	OTHERS
YJL081C	-26.1027	OTHERS
YJL031C	-26.1635	OTHERS
YBR211C	-26.2551	OTHERS
YPL020C	-26.6688	OTHERS
YDL147W	-27.181	OTHERS
YDR280W	-27.3619	OTHERS
YOL005C	-27.6092	OTHERS
YJL085W	-28.0374	OTHERS
YIL118W	-28.9208	OTHERS
YJR046W	-29.2933	OTHERS
YDR404C	-29.9244	OTHERS
YBL023C	-29.9726	OTHERS
YBR135W	-36.0437	OTHERS
YJR076C	-36.0437	OTHERS
YLR310C	-36.0437	OTHERS
YNL126W	-36.0437	OTHERS
