# Supplementary material for: High-dimensional single-cell phenotyping reveals extensive haploinsufficiency
Source: PLoS Biol. 2018 May 16;16(5):e2005130. doi: 10.1371/journal.pbio.2005130 (PMC5955526; doi:10.1371/journal.pbio.2005130)
Supplement: S4 Data — (XLSX) [file pbio.2005130.s027.xlsx]

## Sheet: parametric bootstrap
Itration	FDR=0.05	FDR=0.01	FDR=0.005	P<0.05/1112/501
1	46	7	3	0
2	46	4	4	0
3	45	5	2	0
4	44	3	2	0
5	45	3	0	0
6	46	4	1	0
7	32	6	3	0
8	44	5	1	0
9	46	4	2	0
10	36	5	1	0
11	43	7	3	0
12	30	4	2	0
13	45	9	4	0
14	40	7	2	0
15	41	4	1	0
16	32	2	1	0
17	39	3	2	0
18	36	3	0	0
19	45	6	2	0
20	49	2	2	0
21	49	5	0	0
22	46	6	3	0
23	38	4	2	0
24	38	5	3	0
25	35	4	3	0
26	40	3	1	0
27	44	1	0	0
28	46	4	0	0
29	39	5	2	0
30	38	2	1	0
31	51	5	1	0
32	33	2	1	0
33	51	4	3	0
34	41	2	2	0
35	49	2	0	0
36	43	6	2	0
37	43	6	4	0
38	32	4	1	0
39	44	7	2	0
40	60	5	3	0
41	39	4	1	0
42	46	6	3	0
43	47	5	1	0
44	36	3	0	0
45	39	3	1	0
46	39	4	3	0
47	29	2	1	0
48	50	1	1	0
49	30	4	1	0
50	46	2	0	0
51	32	1	0	0
52	39	4	0	0
53	37	6	2	0
54	40	5	2	0
55	51	3	0	0
56	39	5	2	0
57	36	1	0	0
58	29	4	1	0
59	50	5	4	0
60	41	3	1	0
61	36	2	1	0
62	34	3	1	0
63	41	3	1	0
64	41	5	2	0
65	31	2	0	0
66	47	3	0	0
67	48	1	0	0
68	33	1	1	0
69	30	3	2	0
70	55	6	3	0
71	40	1	0	0
72	43	7	3	0
73	39	2	0	0
74	37	8	3	0
75	40	4	2	0
76	32	4	3	0
77	46	1	0	0
78	41	3	1	0
79	37	4	3	0
80	41	4	1	0
81	50	1	1	0
82	51	5	1	0
83	39	3	2	0
84	51	5	2	0
85	48	8	3	0
86	30	3	1	0
87	36	4	3	0
88	45	3	3	0
89	44	6	5	0
90	28	3	2	0
91	39	5	1	0
92	39	7	3	0
93	44	3	2	0
94	32	5	3	0
95	38	3	3	0
96	36	5	3	0
97	44	6	2	0
98	45	5	2	0
99	41	4	1	0
100	51	7	1	0
101	36	5	4	0
102	33	2	1	0
103	40	2	0	0
104	46	5	0	0
105	42	3	1	0
106	41	7	5	1
107	41	4	0	0
108	39	2	0	0
109	36	2	1	0
110	42	3	0	0
111	37	6	4	0
112	43	2	2	0
113	42	5	4	0
114	48	5	2	0
115	33	4	2	0
116	46	6	1	0
117	45	5	3	0
118	42	7	2	0
119	43	6	1	0
120	45	8	6	0
121	44	2	2	0
122	37	2	1	0
123	45	3	1	0
124	44	2	1	0
125	37	4	0	0
126	47	4	3	0
127	42	7	3	0
128	41	3	1	0
129	40	5	2	0
130	37	5	2	0
131	46	5	2	0
132	37	6	4	0
133	41	7	4	0
134	43	7	2	0
135	38	4	2	0
136	40	3	1	0
137	46	6	1	0
138	56	5	3	0
139	35	5	1	0
140	43	5	3	0
141	40	4	3	0
142	41	5	1	0
143	43	5	2	0
144	34	2	1	0
145	42	2	0	0
146	42	3	2	0
147	33	3	2	0
148	38	4	1	0
149	33	2	2	0
150	38	7	0	0
151	43	3	2	0
152	40	5	5	0
153	38	1	0	0
154	39	4	2	0
155	42	6	3	0
156	40	4	1	0
157	54	5	1	0
158	41	2	1	0
159	42	4	1	0
160	49	6	2	0
161	47	2	0	0
162	45	2	2	0
163	47	5	3	0
164	39	5	1	0
165	37	5	1	0
166	40	7	2	0
167	40	3	3	0
168	41	5	1	0
169	49	3	1	0
170	32	3	1	0
171	40	3	2	0
172	39	7	1	0
173	39	4	1	0
174	45	1	0	0
175	41	3	0	0
176	38	1	0	0
177	45	4	2	0
178	34	3	0	0
179	34	6	3	0
180	43	8	4	0
181	38	5	3	0
182	45	3	1	0
183	40	7	3	0
184	32	4	1	0
185	37	4	1	0
186	41	4	3	0
187	42	2	1	0
188	43	1	1	0
189	38	9	4	0
190	58	3	2	0
191	47	5	1	0
192	32	5	2	0
193	40	2	1	0
194	41	5	2	0
195	39	2	0	0
196	38	4	3	0
197	43	2	0	0
198	41	2	0	0
199	49	4	2	0
200	37	2	1	0
201	41	4	4	0
202	36	5	0	0
203	47	3	0	0
204	34	3	2	0
205	42	3	3	1
206	36	3	0	0
207	48	5	1	0
208	32	5	3	0
209	41	3	1	0
210	43	4	3	0
211	44	5	1	0
212	39	2	0	0
213	35	1	0	0
214	33	2	2	0
215	37	1	0	0
216	36	3	2	0
217	46	6	1	0
218	37	2	1	0
219	35	1	0	0
220	31	4	1	0
221	39	5	1	0
222	35	4	1	0
223	41	6	1	0
224	41	3	1	0
225	45	6	4	0
226	45	2	1	0
227	38	5	0	0
228	44	6	1	0
229	43	8	4	0
230	31	2	1	0
231	33	5	0	0
232	43	4	1	0
233	41	2	1	0
234	40	6	1	0
235	46	3	1	0
236	41	4	2	0
237	43	9	5	0
238	40	2	0	0
239	39	5	2	0
240	42	7	3	0
241	35	9	5	0
242	42	3	1	0
243	40	3	2	0
244	39	2	1	0
245	45	6	3	0
246	40	3	1	0
247	44	2	0	0
248	45	5	2	0
249	51	3	2	0
250	36	4	2	0
251	41	4	1	0
252	60	9	1	0
253	39	1	0	0
254	31	2	0	0
255	44	2	2	0
256	47	9	1	0
257	44	4	3	0
258	47	4	0	0
259	34	4	0	0
260	44	2	0	0
261	33	4	0	0
262	44	5	2	0
263	26	1	0	0
264	56	3	1	0
265	38	1	1	0
266	46	0	0	0
267	43	6	1	0
268	43	4	2	0
269	41	2	1	0
270	53	5	0	0
271	38	5	2	0
272	47	1	0	0
273	45	6	4	0
274	40	1	1	0
275	41	3	1	0
276	49	7	2	0
277	52	11	5	0
278	35	6	0	0
279	38	3	1	0
280	42	7	2	0
281	31	8	1	0
282	58	3	1	0
283	49	9	0	0
284	42	5	3	0
285	50	5	1	0
286	47	3	1	0
287	39	4	3	0
288	40	5	2	0
289	40	7	2	0
290	52	7	2	0
291	29	2	0	0
292	43	5	1	0
293	32	4	0	0
294	50	2	1	0
295	46	1	0	0
296	29	3	1	0
297	18	1	1	0
298	53	9	3	0
299	42	2	1	0
300	49	8	4	0
301	53	6	2	0
302	48	5	2	0
303	38	6	1	0
304	32	2	1	0
305	51	4	1	0
306	38	4	2	0
307	35	3	1	0
308	35	3	0	0
309	60	6	2	0
310	34	6	3	0
311	42	3	3	0
312	41	2	0	0
313	33	5	5	0
314	33	5	0	0
315	31	3	1	0
316	55	6	3	0
317	50	7	1	0
318	48	2	1	0
319	46	4	1	0
320	41	2	2	0
321	47	5	1	0
322	39	4	2	0
323	49	3	1	0
324	53	7	3	0
325	46	7	1	0
326	58	9	4	0
327	41	11	5	0
328	36	4	2	0
329	45	5	3	0
330	33	3	1	0
331	34	7	2	0
332	41	3	1	0
333	43	1	0	0
334	50	6	5	0
335	34	4	1	0
336	49	10	1	0
337	41	5	0	0
338	52	7	4	0
339	35	6	1	0
340	51	7	2	0
341	35	4	1	0
342	41	4	2	0
343	47	5	2	0
344	53	5	0	0
345	35	4	1	0
346	42	6	3	0
347	43	3	2	0
348	38	7	3	0
349	42	5	3	0
350	40	4	3	0
351	43	5	2	0
352	40	6	2	0
353	29	3	0	0
354	50	5	2	0
355	44	3	3	0
356	35	5	2	0
357	40	4	1	0
358	34	3	0	0
359	50	8	5	0
360	40	2	1	0
361	34	3	1	0
362	38	3	0	0
363	36	2	2	0
364	41	4	2	0
365	40	5	1	0
366	45	3	1	0
367	43	4	1	0
368	42	9	2	0
369	40	6	3	0
370	39	5	2	0
371	38	4	3	0
372	37	3	1	0
373	44	2	0	0
374	41	3	1	0
375	39	3	2	0
376	50	7	5	0
377	41	1	1	0
378	50	7	3	0
379	39	2	2	0
380	44	3	2	0
381	41	4	2	0
382	44	5	3	0
383	32	2	1	0
384	43	4	3	0
385	50	2	0	0
386	32	6	1	0
387	44	4	1	0
388	56	3	1	0
389	37	3	1	0
390	46	4	1	0
391	27	3	2	0
392	50	7	2	0
393	38	5	2	0
394	46	7	4	0
395	47	3	2	0
396	55	8	3	0
397	51	3	1	0
398	36	5	5	1
399	47	4	0	0
400	49	9	4	0
401	45	0	0	0
402	45	4	1	0
403	40	5	3	0
404	35	2	1	0
405	43	4	2	0
406	49	6	4	0
407	42	5	2	0
408	43	3	1	0
409	33	7	3	0
410	37	0	0	0
411	46	6	3	0
412	30	3	2	0
413	44	5	1	0
414	36	1	1	0
415	37	1	0	0
416	39	5	2	0
417	42	3	2	0
418	38	2	0	0
419	44	4	1	0
420	32	6	4	0
421	50	6	2	0
422	31	0	0	0
423	46	5	0	0
424	57	7	2	0
425	45	6	2	0
426	42	7	1	0
427	45	5	4	0
428	45	2	0	0
429	39	7	1	0
430	37	1	0	0
431	39	5	2	0
432	39	5	2	0
433	38	4	2	0
434	33	6	3	0
435	47	4	1	0
436	45	8	1	0
437	43	5	4	0
438	42	4	3	0
439	39	9	2	0
440	48	4	2	0
441	51	5	2	0
442	45	3	1	0
443	26	2	1	0
444	37	5	2	0
445	43	5	3	0
446	36	2	1	0
447	43	10	2	0
448	41	4	2	0
449	42	3	0	0
450	40	3	2	0
451	34	3	2	0
452	37	2	2	0
453	38	5	2	0
454	53	6	1	0
455	30	5	2	0
456	38	4	3	0
457	42	5	2	0
458	39	4	0	0
459	36	2	2	0
460	35	2	0	0
461	39	2	0	0
462	47	5	2	0
463	41	6	2	0
464	46	1	0	0
465	38	4	0	0
466	50	6	3	0
467	30	1	0	0
468	41	3	1	0
469	42	6	2	0
470	43	4	2	0
471	40	6	2	0
472	39	3	0	0
473	41	3	2	0
474	50	5	2	0
475	47	5	2	0
476	39	0	0	0
477	37	4	0	0
478	43	2	0	0
479	53	7	3	0
480	40	2	1	0
481	50	4	1	0
482	39	4	1	0
483	38	3	1	0
484	42	2	0	0
485	42	9	5	0
486	36	7	1	0
487	53	4	1	0
488	34	2	2	0
489	43	3	1	0
490	37	3	2	0
491	47	10	5	0
492	46	6	1	0
493	55	4	2	0
494	34	4	1	0
495	47	3	1	0
496	35	2	1	0
497	36	1	0	0
498	38	6	3	0
499	36	2	1	0
500	45	4	3	0
501	41	5	1	0
502	37	6	1	0
503	37	7	2	0
504	41	2	0	0
505	46	4	2	0
506	54	6	1	0
507	43	2	2	0
508	54	9	4	0
509	43	7	4	0
510	50	5	3	0
511	38	0	0	0
512	36	4	1	0
513	40	2	1	0
514	40	5	3	0
515	48	5	0	0
516	33	3	0	0
517	46	1	0	0
518	36	4	1	0
519	45	2	0	0
520	41	6	3	0
521	32	4	1	0
522	50	6	4	0
523	30	7	4	0
524	47	5	2	0
525	46	7	3	0
526	45	6	2	0
527	36	2	1	0
528	41	0	0	0
529	39	4	2	0
530	37	4	1	0
531	43	7	3	0
532	37	5	3	0
533	37	3	2	0
534	40	3	1	0
535	43	1	0	0
536	26	3	3	0
537	36	4	1	0
538	43	6	2	0
539	39	4	2	0
540	37	5	1	0
541	31	6	1	0
542	41	3	2	0
543	31	2	1	0
544	39	2	2	0
545	43	4	3	0
546	58	7	2	0
547	37	4	2	0
548	35	2	0	0
549	44	5	3	0
550	41	5	1	0
551	46	5	1	0
552	40	6	3	0
553	45	3	0	0
554	26	2	1	0
555	36	4	1	0
556	27	3	0	0
557	37	2	1	0
558	36	5	1	0
559	39	4	1	0
560	51	1	1	0
561	31	5	1	0
562	42	4	0	0
563	47	3	1	0
564	45	4	1	0
565	54	5	3	0
566	35	7	2	0
567	47	3	2	0
568	55	3	1	0
569	40	1	1	0
570	35	6	2	0
571	41	6	3	0
572	37	2	2	0
573	35	3	1	0
574	43	7	2	0
575	34	0	0	0
576	47	4	1	0
577	45	5	0	0
578	53	4	2	0
579	46	8	3	0
580	46	4	1	0
581	35	3	1	0
582	44	3	1	0
583	43	3	0	0
584	37	4	2	0
585	53	4	2	0
586	41	0	0	0
587	37	2	0	0
588	41	3	2	0
589	46	3	1	0
590	41	4	3	0
591	37	5	3	0
592	47	7	3	0
593	41	2	0	0
594	44	3	2	0
595	41	4	1	0
596	32	2	1	0
597	44	4	2	0
598	45	4	0	0
599	34	4	2	0
600	36	3	1	0
601	38	2	1	0
602	41	3	0	0
603	35	3	2	0
604	39	4	2	0
605	33	7	2	0
606	52	3	0	0
607	37	3	1	0
608	42	5	1	0
609	31	1	0	0
610	40	7	3	0
611	51	12	4	0
612	41	7	2	0
613	39	2	1	0
614	48	6	2	0
615	50	4	2	0
616	45	6	3	0
617	38	0	0	0
618	36	4	0	0
619	34	4	1	0
620	36	5	3	0
621	40	3	1	0
622	50	12	5	0
623	42	4	1	0
624	52	5	1	0
625	43	4	0	0
626	48	6	1	0
627	39	5	2	0
628	35	3	3	0
629	48	6	3	0
630	37	6	4	0
631	35	0	0	0
632	48	6	2	0
633	45	6	1	0
634	43	3	2	0
635	44	3	1	0
636	43	3	0	0
637	30	0	0	0
638	47	9	3	0
639	39	2	1	0
640	35	1	0	0
641	43	5	0	0
642	39	9	5	0
643	52	3	1	0
644	47	3	2	0
645	42	9	6	0
646	37	3	1	0
647	41	5	4	0
648	47	3	1	0
649	50	3	2	0
650	51	2	1	0
651	33	1	0	0
652	38	1	1	0
653	33	3	1	0
654	45	8	1	0
655	48	5	2	0
656	36	5	4	0
657	35	3	2	0
658	38	3	0	0
659	31	1	1	0
660	39	3	3	0
661	47	7	4	0
662	39	6	4	0
663	36	5	4	0
664	34	5	2	0
665	40	5	1	0
666	52	6	2	0
667	60	11	6	0
668	34	2	2	0
669	36	6	1	0
670	34	4	2	0
671	41	8	4	0
672	37	4	3	0
673	46	7	2	0
674	38	2	1	0
675	40	5	2	0
676	42	7	4	0
677	45	3	2	0
678	48	9	5	0
679	40	7	2	0
680	49	1	0	0
681	41	1	0	0
682	51	6	1	0
683	38	2	2	0
684	43	4	1	0
685	45	5	2	0
686	41	5	2	0
687	39	4	2	0
688	45	3	2	0
689	41	1	0	0
690	43	5	1	0
691	33	5	2	0
692	46	7	3	0
693	35	3	3	0
694	39	4	1	0
695	34	5	2	0
696	47	2	1	0
697	40	2	0	0
698	29	3	2	0
699	41	4	1	0
700	60	3	2	0
701	33	1	0	0
702	47	10	2	0
703	45	4	2	0
704	36	3	1	0
705	50	5	2	0
706	44	4	2	0
707	35	2	0	0
708	50	5	4	0
709	36	5	3	0
710	30	4	1	0
711	31	2	0	0
712	50	1	0	0
713	40	2	1	0
714	42	6	2	0
715	37	2	2	0
716	43	4	2	0
717	40	9	3	0
718	42	2	1	0
719	48	7	1	0
720	48	3	3	0
721	48	4	2	0
722	35	0	0	0
723	27	3	2	0
724	41	6	4	0
725	45	4	1	0
726	47	5	3	0
727	50	8	3	0
728	46	7	3	0
729	51	5	1	0
730	33	1	1	0
731	45	5	1	0
732	41	5	0	0
733	46	3	2	0
734	53	5	3	0
735	53	3	1	0
736	53	7	0	0
737	37	4	1	0
738	41	4	3	0
739	41	1	1	0
740	39	8	7	0
741	41	0	0	0
742	36	4	1	0
743	41	5	1	0
744	41	3	0	0
745	48	7	3	0
746	43	3	0	0
747	44	5	3	0
748	40	2	1	0
749	43	3	2	0
750	48	3	1	0
751	37	4	3	0
752	43	5	2	0
753	38	6	3	0
754	43	6	2	0
755	43	11	6	0
756	31	4	2	0
757	40	1	0	0
758	57	3	1	0
759	37	2	1	0
760	57	7	1	0
761	41	3	3	0
762	37	5	3	0
763	43	7	3	0
764	37	3	1	0
765	43	5	0	0
766	39	5	2	0
767	38	7	3	0
768	36	6	3	0
769	51	3	1	0
770	38	3	1	0
771	51	5	1	0
772	37	4	3	0
773	47	4	1	0
774	44	5	1	0
775	48	4	4	0
776	41	7	5	0
777	44	1	1	0
778	50	3	1	0
779	45	1	0	0
780	47	7	5	0
781	41	5	1	0
782	42	2	1	0
783	43	6	2	0
784	40	3	1	0
785	35	3	0	0
786	38	4	2	0
787	46	4	4	0
788	43	4	0	0
789	47	7	1	0
790	36	4	2	0
791	34	3	2	0
792	36	4	2	0
793	36	2	0	0
794	34	3	1	0
795	36	3	2	0
796	46	3	1	0
797	43	4	1	0
798	54	4	4	0
799	37	5	2	0
800	62	5	1	0
801	44	6	3	0
802	38	3	0	0
803	44	7	5	1
804	36	3	0	0
805	37	5	3	0
806	41	5	1	0
807	44	6	2	0
808	39	2	0	0
809	62	5	2	0
810	43	2	1	0
811	32	0	0	0
812	35	2	2	0
813	41	5	1	0
814	40	2	1	0
815	29	2	0	0
816	39	7	3	0
817	33	2	1	0
818	43	5	1	0
819	46	4	2	0
820	43	5	3	0
821	51	2	1	0
822	49	4	1	0
823	38	3	1	0
824	41	3	0	0
825	41	4	1	0
826	51	4	2	0
827	41	7	1	0
828	35	4	1	0
829	40	3	1	0
830	44	3	1	0
831	48	0	0	0
832	50	5	2	0
833	44	2	2	0
834	36	3	1	0
835	46	3	2	0
836	47	5	1	0
837	48	6	2	0
838	51	2	0	0
839	44	4	3	0
840	43	4	2	0
841	43	1	1	0
842	37	2	0	0
843	31	2	0	0
844	43	6	1	0
845	38	6	0	0
846	35	4	1	0
847	46	5	3	0
848	52	4	2	0
849	33	2	1	0
850	41	4	2	0
851	50	5	1	0
852	54	7	3	0
853	40	2	1	0
854	43	4	0	0
855	40	5	3	0
856	33	6	1	0
857	34	7	3	0
858	37	2	0	0
859	37	4	3	0
860	58	7	3	0
861	51	6	4	0
862	40	8	3	0
863	30	0	0	0
864	38	7	3	0
865	40	5	2	0
866	43	5	3	0
867	44	2	2	0
868	45	4	0	0
869	30	1	1	0
870	45	1	1	0
871	51	1	0	0
872	35	2	2	0
873	59	7	2	0
874	46	4	2	0
875	40	3	2	0
876	47	8	4	0
877	48	4	2	1
878	53	4	0	0
879	32	1	1	0
880	41	6	2	0
881	36	0	0	0
882	38	6	4	0
883	40	3	2	0
884	47	5	1	0
885	40	7	3	0
886	44	5	1	0
887	48	3	2	0
888	43	9	3	0
889	33	3	2	0
890	40	6	3	0
891	48	2	1	0
892	44	3	2	0
893	42	4	2	0
894	42	4	3	0
895	37	3	2	0
896	29	1	0	0
897	38	2	1	0
898	39	4	1	0
899	49	5	0	0
900	41	1	1	0
901	41	9	4	0
902	53	8	5	0
903	46	6	2	0
904	40	3	0	0
905	41	7	3	0
906	33	1	1	0
907	46	3	1	0
908	43	4	1	0
909	40	3	2	0
910	40	4	2	0
911	38	3	3	0
912	31	0	0	0
913	35	5	2	0
914	37	4	3	0
915	40	4	2	0
916	46	4	0	0
917	43	8	4	0
918	54	4	0	0
919	52	7	1	0
920	45	6	1	0
921	37	3	1	0
922	38	4	2	0
923	32	5	2	0
924	33	5	2	0
925	45	7	5	0
926	28	3	1	0
927	48	6	2	0
928	42	5	2	0
929	43	6	3	0
930	43	3	1	0
931	42	4	3	0
932	40	2	2	0
933	35	1	1	0
934	54	4	0	0
935	44	3	1	0
936	36	2	0	0
937	40	0	0	0
938	49	2	1	0
939	43	3	2	0
940	37	3	1	0
941	45	1	0	0
942	44	6	5	0
943	44	3	3	0
944	47	5	1	0
945	43	8	5	0
946	39	3	1	0
947	38	6	2	0
948	44	4	0	0
949	51	8	3	0
950	45	4	0	0
951	38	3	0	0
952	32	2	1	0
953	44	6	4	0
954	43	5	3	0
955	36	3	2	0
956	53	3	1	0
957	34	4	3	0
958	37	1	0	0
959	42	3	2	0
960	43	7	2	0
961	43	5	2	0
962	55	6	2	0
963	35	4	2	0
964	38	2	1	0
965	44	4	1	0
966	47	5	0	0
967	43	2	1	0
968	36	4	1	0
969	34	4	2	0
970	43	5	2	0
971	29	3	2	0
972	51	4	1	0
973	38	4	2	0
974	45	2	0	0
975	40	2	1	0
976	42	4	3	0
977	35	4	2	0
978	33	2	0	0
979	36	3	1	0
980	43	4	0	0
981	40	6	5	0
982	39	1	1	0
983	32	3	1	0
984	38	2	2	0
985	39	5	1	0
986	43	3	1	0
987	40	2	2	0
988	39	5	1	0
989	43	7	4	0
990	48	4	2	0
991	31	2	0	0
992	53	6	4	0
993	28	2	0	0
994	38	5	2	0
995	48	3	2	0
996	32	0	0	0
997	50	5	3	0
998	39	5	1	0
999	36	3	0	0
1000	38	7	2	0
1001	50	4	0	0
1002	42	4	2	0
1003	48	5	3	0
1004	49	8	4	0
1005	35	3	0	0
1006	45	3	0	0
1007	51	5	2	0
1008	36	7	3	0
1009	51	4	1	0
1010	35	7	3	0
1011	39	4	1	0
1012	50	2	1	0
1013	42	6	2	0
1014	53	3	0	0
1015	41	4	3	0
1016	56	7	2	0
1017	30	3	1	0
1018	48	4	1	0
1019	33	3	1	0
1020	43	2	0	0
1021	46	6	1	0
1022	45	5	4	0
1023	55	3	0	0
1024	52	5	4	0
1025	39	5	1	0
1026	29	0	0	0
1027	32	5	1	0
1028	35	4	2	0
1029	48	5	3	0
1030	47	4	0	0
1031	45	5	1	0
1032	31	2	1	0
1033	37	6	2	0
1034	51	7	1	0
1035	38	6	1	0
1036	39	5	3	0
1037	41	3	2	0
1038	50	2	1	0
1039	33	5	2	0
1040	48	2	2	0
1041	50	4	2	0
1042	42	3	1	0
1043	41	4	1	0
1044	30	2	1	0
1045	41	6	5	0
1046	40	6	1	0
1047	45	7	2	0
1048	41	6	3	0
1049	39	3	2	0
1050	49	1	0	0
1051	40	5	2	0
1052	49	4	2	0
1053	32	5	4	0
1054	35	4	1	0
1055	54	5	1	0
1056	39	3	2	0
1057	48	3	2	0
1058	32	5	1	0
1059	45	2	2	0
1060	39	3	2	0
1061	33	2	0	0
1062	47	0	0	0
1063	38	4	3	0
1064	39	4	1	0
1065	55	4	2	0
1066	43	5	2	0
1067	44	9	4	0
1068	46	4	0	0
1069	44	8	5	0
1070	42	8	2	0
1071	52	2	0	0
1072	42	5	2	0
1073	36	1	0	0
1074	53	6	1	0
1075	44	5	1	0
1076	41	2	0	0
1077	42	5	2	0
1078	41	4	4	0
1079	32	5	5	0
1080	31	2	2	0
1081	29	5	1	0
1082	33	2	1	0
1083	35	2	1	0
1084	42	4	1	0
1085	36	3	2	0
1086	44	4	2	0
1087	44	4	1	0
1088	42	5	2	0
1089	41	7	5	0
1090	29	1	1	0
1091	44	3	1	0
1092	36	10	1	0
1093	42	3	1	0
1094	33	2	1	0
1095	46	3	1	0
1096	37	3	2	0
1097	28	6	3	0
1098	37	5	1	0
1099	49	5	0	0
1100	56	5	1	0
1101	36	4	1	0
1102	37	4	1	0
1103	27	1	0	0
1104	36	5	2	0
1105	55	9	6	0
1106	35	2	1	0
1107	39	3	1	0
1108	37	5	3	0
1109	41	1	0	0
1110	42	3	2	0
1111	37	6	2	1
1112	37	3	3	0
1113	47	4	1	0
1114	34	3	0	0
1115	39	5	2	0
1116	36	4	3	0
1117	46	5	3	0
1118	45	4	2	0
1119	42	2	1	0
1120	34	2	1	0
1121	50	8	3	0
1122	31	2	1	0
1123	40	3	2	0
1124	33	5	1	0
1125	38	5	1	0
1126	46	3	1	0
1127	38	3	2	0
1128	48	5	1	0
1129	42	2	0	0
1130	40	5	3	0
1131	39	3	1	0
1132	39	2	2	0
1133	39	4	2	0
1134	32	0	0	0
1135	34	2	2	0
1136	40	1	1	0
1137	32	4	1	0
1138	31	4	2	0
1139	46	6	4	1
1140	42	4	4	0
1141	39	1	0	0
1142	43	6	2	0
1143	39	2	1	0
1144	36	4	3	0
1145	50	4	1	0
1146	36	4	0	0
1147	33	2	1	0
1148	64	9	3	0
1149	42	1	0	0
1150	43	4	1	0
1151	30	4	2	0
1152	40	2	2	0
1153	40	3	2	0
1154	44	6	2	0
1155	31	1	1	0
1156	39	6	3	0
1157	41	3	1	0
1158	53	5	2	0
1159	42	4	2	0
1160	36	6	2	0
1161	41	6	3	0
1162	41	5	4	0
1163	44	4	1	0
1164	42	4	0	0
1165	38	2	0	0
1166	40	5	3	0
1167	31	3	0	0
1168	44	8	5	0
1169	36	2	0	0
1170	36	3	2	0
1171	37	2	0	0
1172	48	3	2	0
1173	42	2	1	0
1174	39	5	0	0
1175	36	7	1	0
1176	53	6	2	0
1177	58	3	2	0
1178	38	5	3	0
1179	48	6	3	0
1180	43	7	2	0
1181	32	4	2	0
1182	28	6	4	0
1183	40	8	4	0
1184	41	6	4	0
1185	27	2	0	0
1186	43	6	2	0
1187	53	7	3	0
1188	42	4	3	0
1189	40	5	1	0
1190	46	6	2	0
1191	45	3	1	0
1192	41	2	0	0
1193	43	4	1	0
1194	50	6	3	0
1195	36	3	1	0
1196	38	1	0	0
1197	34	4	1	0
1198	46	1	1	0
1199	34	1	0	0
1200	35	5	2	0
1201	46	4	2	0
1202	39	3	0	0
1203	39	6	3	0
1204	42	3	1	0
1205	41	4	0	0
1206	39	5	0	0
1207	43	6	1	0
1208	45	3	1	0
1209	43	3	2	0
1210	42	5	0	0
1211	43	5	2	0
1212	40	1	0	0
1213	31	3	2	0
1214	41	4	4	0
1215	33	4	2	0
1216	40	3	2	0
1217	43	6	1	0
1218	40	2	0	0
1219	37	3	0	0
1220	31	2	0	0
1221	43	3	0	0
1222	41	5	2	0
1223	44	5	1	0
1224	33	8	2	0
1225	43	6	2	0
1226	40	7	3	0
1227	39	5	3	0
1228	39	6	1	0
1229	42	3	0	0
1230	45	6	3	0
1231	34	3	1	0
1232	46	3	0	0
1233	33	7	1	0
1234	42	3	2	0
1235	39	3	1	0
1236	50	3	0	0
1237	48	3	1	0
1238	38	7	6	0
1239	42	1	0	0
1240	38	5	1	0
1241	46	1	0	0
1242	40	5	5	0
1243	34	3	0	0
1244	42	7	4	0
1245	52	8	3	0
1246	39	3	3	0
1247	40	4	2	0
1248	45	4	2	0
1249	44	4	0	0
1250	59	3	1	0
1251	38	4	2	0
1252	33	2	1	0
1253	31	1	0	0
1254	39	6	3	0
1255	51	5	2	0
1256	46	3	3	0
1257	53	6	2	0
1258	39	2	2	0
1259	44	6	3	0
1260	36	4	2	0
1261	34	5	4	0
1262	49	7	3	0
1263	41	8	4	0
1264	45	6	5	0
1265	34	2	0	0
1266	46	4	1	0
1267	38	3	2	0
1268	40	2	0	0
1269	48	6	4	0
1270	39	2	0	0
1271	42	6	3	0
1272	54	4	1	0
1273	43	2	1	0
1274	38	0	0	0
1275	37	2	1	0
1276	37	2	0	0
1277	43	6	1	0
1278	54	7	1	0
1279	45	5	2	0
1280	42	4	1	0
1281	39	5	2	0
1282	38	5	4	0
1283	36	6	3	0
1284	34	3	0	0
1285	41	4	1	0
1286	32	1	0	0
1287	40	4	1	0
1288	47	8	4	0
1289	36	3	0	0
1290	38	1	1	0
1291	31	2	0	0
1292	33	4	2	0
1293	46	5	2	0
1294	41	8	5	0
1295	41	4	2	0
1296	48	4	1	0
1297	45	4	1	0
1298	31	3	1	0
1299	36	4	0	0
1300	45	8	2	0
1301	37	6	2	0
1302	33	6	3	0
1303	39	9	3	0
1304	32	5	3	0
1305	34	5	2	0
1306	34	2	1	0
1307	36	5	2	0
1308	54	6	4	0
1309	46	5	3	0
1310	44	5	3	0
1311	33	2	1	0
1312	45	1	0	0
1313	36	4	0	0
1314	47	3	2	0
1315	43	3	2	0
1316	46	2	2	0
1317	27	2	1	0
1318	45	6	3	0
1319	35	1	0	0
1320	45	4	0	0
1321	45	2	1	0
1322	39	5	3	0
1323	41	4	1	0
1324	52	5	1	0
1325	39	7	4	0
1326	42	5	1	0
1327	44	5	3	0
1328	52	7	5	0
1329	52	6	2	0
1330	37	4	1	0
1331	37	7	4	0
1332	41	5	3	0
1333	34	4	1	0
1334	39	4	1	0
1335	38	4	1	0
1336	36	5	2	0
1337	44	8	2	0
1338	37	3	2	0
1339	41	2	2	0
1340	39	4	2	0
1341	39	5	3	0
1342	43	6	3	0
1343	41	5	1	0
1344	39	2	1	0
1345	49	7	1	0
1346	40	3	1	0
1347	42	7	4	0
1348	33	4	2	0
1349	39	1	0	0
1350	35	1	0	0
1351	50	6	2	0
1352	37	2	0	0
1353	35	4	1	0
1354	41	3	0	0
1355	38	3	1	0
1356	37	4	3	0
1357	41	4	1	0
1358	42	7	1	0
1359	40	6	1	0
1360	46	5	3	0
1361	38	5	0	0
1362	45	1	0	0
1363	44	6	3	0
1364	47	9	3	0
1365	36	4	3	0
1366	41	3	1	0
1367	40	7	3	0
1368	44	5	0	0
1369	42	5	2	0
1370	35	0	0	0
1371	54	5	4	0
1372	41	3	2	0
1373	40	3	2	0
1374	47	2	2	0
1375	48	7	3	0
1376	45	5	2	0
1377	26	3	2	0
1378	43	5	1	0
1379	43	7	3	0
1380	45	5	2	0
1381	46	7	4	0
1382	48	6	0	0
1383	45	5	2	0
1384	40	4	1	0
1385	41	2	1	0
1386	47	7	6	0
1387	42	4	2	0
1388	43	3	1	0
1389	35	8	5	0
1390	47	5	1	0
1391	46	5	2	0
1392	36	3	0	0
1393	43	4	1	0
1394	47	3	0	0
1395	40	2	1	0
1396	42	3	3	0
1397	44	4	0	0
1398	33	3	1	0
1399	28	4	1	0
1400	46	7	3	0
1401	36	5	1	0
1402	36	2	1	0
1403	42	2	1	0
1404	43	2	0	0
1405	39	2	0	0
1406	47	10	3	0
1407	37	3	0	0
1408	38	4	3	0
1409	42	3	1	0
1410	40	1	1	0
1411	45	3	0	0
1412	43	2	0	0
1413	40	2	1	0
1414	41	3	1	0
1415	42	5	4	0
1416	56	4	0	0
1417	40	1	1	0
1418	46	4	2	0
1419	37	0	0	0
1420	48	8	2	0
1421	46	3	1	0
1422	43	4	0	0
1423	42	7	2	0
1424	45	7	5	0
1425	43	7	3	0
1426	39	3	0	0
1427	49	8	3	0
1428	41	2	0	0
1429	50	4	1	0
1430	36	3	1	0
1431	52	6	2	0
1432	48	9	3	0
1433	39	3	1	0
1434	51	2	2	0
1435	40	4	4	0
1436	45	1	0	0
1437	40	1	0	0
1438	43	4	0	0
1439	41	4	0	0
1440	45	9	2	0
1441	48	6	3	0
1442	41	4	0	0
1443	39	1	0	0
1444	41	0	0	0
1445	48	7	3	0
1446	41	6	4	0
1447	43	3	1	0
1448	46	4	1	0
1449	41	2	0	0
1450	34	0	0	0
1451	42	5	1	0
1452	36	5	3	0
1453	47	5	3	0
1454	40	4	2	0
1455	37	4	0	0
1456	40	4	2	0
1457	35	2	1	0
1458	44	6	0	0
1459	47	5	3	0
1460	41	2	2	0
1461	45	3	2	0
1462	37	2	1	0
1463	32	5	2	0
1464	44	5	4	0
1465	52	4	0	0
1466	46	5	4	0
1467	37	2	0	0
1468	36	3	2	0
1469	44	7	3	0
1470	55	7	3	0
1471	42	6	3	0
1472	51	3	1	0
1473	41	0	0	0
1474	38	6	3	0
1475	51	7	2	0
1476	39	5	2	0
1477	45	8	4	0
1478	41	5	3	0
1479	36	3	1	0
1480	37	5	3	0
1481	41	2	1	0
1482	41	5	1	0
1483	37	5	2	0
1484	39	4	1	0
1485	37	3	2	0
1486	44	5	3	0
1487	39	4	2	0
1488	30	0	0	0
1489	45	9	3	0
1490	44	3	2	0
1491	48	1	0	0
1492	43	4	2	0
1493	39	1	1	0
1494	39	3	2	0
1495	31	3	1	0
1496	40	3	0	0
1497	35	8	2	0
1498	36	3	2	0
1499	33	3	1	0
1500	48	3	1	0
1501	40	3	1	0
1502	42	6	2	0
1503	32	5	3	0
1504	35	3	1	0
1505	36	6	1	0
1506	36	6	4	0
1507	39	2	1	0
1508	41	9	4	0
1509	41	6	2	0
1510	45	4	2	0
1511	35	1	1	0
1512	39	0	0	0
1513	54	5	3	0
1514	44	5	1	0
1515	38	1	0	0
1516	40	5	2	0
1517	46	3	1	0
1518	35	2	1	0
1519	47	5	1	0
1520	42	3	2	0
1521	60	7	1	0
1522	49	1	1	0
1523	37	5	2	0
1524	47	5	3	0
1525	37	6	2	0
1526	33	6	3	0
1527	53	3	1	0
1528	36	4	0	0
1529	46	4	0	0
1530	51	5	1	0
1531	55	4	1	0
1532	52	5	2	0
1533	42	0	0	0
1534	35	5	3	0
1535	44	7	4	0
1536	39	5	1	0
1537	41	4	2	0
1538	46	2	1	0
1539	43	5	3	0
1540	47	5	2	0
1541	37	7	5	0
1542	35	3	0	0
1543	40	6	2	0
1544	36	1	0	0
1545	49	8	4	0
1546	43	7	2	0
1547	37	6	4	0
1548	45	5	2	0
1549	52	6	2	0
1550	35	6	1	0
1551	48	2	0	0
1552	39	5	1	0
1553	42	1	0	0
1554	39	6	2	0
1555	51	5	2	0
1556	50	5	2	0
1557	42	2	0	0
1558	38	6	2	0
1559	41	6	2	0
1560	43	2	2	0
1561	42	3	2	0
1562	49	2	0	0
1563	34	3	0	0
1564	41	5	1	0
1565	41	3	3	0
1566	32	3	2	0
1567	33	2	0	0
1568	35	6	2	0
1569	56	4	0	0
1570	51	6	2	0
1571	40	4	2	0
1572	42	5	2	0
1573	44	3	1	0
1574	46	5	1	0
1575	45	5	3	0
1576	37	3	2	0
1577	41	4	1	0
1578	38	5	3	0
1579	39	2	0	0
1580	48	4	1	0
1581	33	4	1	0
1582	45	4	2	0
1583	48	4	2	0
1584	44	6	0	0
1585	52	6	3	0
1586	47	5	2	0
1587	43	2	2	0
1588	40	2	1	0
1589	42	5	1	0
1590	46	6	3	0
1591	35	3	1	0
1592	45	6	1	0
1593	42	7	6	0
1594	42	3	1	0
1595	38	2	1	0
1596	42	7	3	0
1597	37	4	0	0
1598	30	3	0	0
1599	42	1	0	0
1600	47	3	0	0
1601	46	4	1	0
1602	37	5	2	0
1603	38	3	1	0
1604	46	5	0	0
1605	42	2	1	0
1606	44	5	4	0
1607	41	5	0	0
1608	36	5	3	0
1609	35	4	0	0
1610	30	1	1	0
1611	36	8	2	0
1612	43	5	3	0
1613	35	1	0	0
1614	46	8	4	0
1615	33	3	0	0
1616	52	6	5	0
1617	45	5	1	0
1618	33	2	1	0
1619	41	4	2	0
1620	42	3	2	0
1621	40	2	0	0
1622	35	6	0	0
1623	48	8	0	0
1624	44	5	3	0
1625	30	1	0	0
1626	43	4	1	0
1627	43	6	1	0
1628	47	5	1	0
1629	40	2	1	0
1630	51	5	2	0
1631	37	6	3	0
1632	53	4	4	0
1633	36	3	2	0
1634	55	3	1	0
1635	37	4	0	0
1636	42	7	3	0
1637	47	8	2	0
1638	36	2	0	0
1639	45	2	1	0
1640	50	3	1	0
1641	43	4	1	0
1642	29	6	4	0
1643	52	10	3	0
1644	40	4	2	0
1645	50	7	1	1
1646	39	3	2	0
1647	56	6	2	0
1648	36	6	1	0
1649	34	2	2	0
1650	47	5	2	0
1651	37	3	2	0
1652	43	5	3	0
1653	43	2	1	0
1654	40	0	0	0
1655	35	5	3	0
1656	40	4	2	0
1657	37	5	1	0
1658	46	8	3	0
1659	37	4	2	0
1660	43	2	0	0
1661	51	5	2	0
1662	30	5	3	0
1663	33	4	2	0
1664	40	4	1	0
1665	31	1	0	0
1666	46	4	3	0
1667	48	5	2	0
1668	34	7	3	0
1669	32	5	3	0
1670	42	2	1	0
1671	22	2	0	0
1672	44	3	2	0
1673	41	4	2	0
1674	39	3	2	0
1675	46	4	1	0
1676	40	3	2	0
1677	52	1	0	0
1678	40	3	0	0
1679	45	9	4	0
1680	49	3	2	0
1681	41	10	4	0
1682	42	2	0	0
1683	31	4	0	0
1684	47	2	1	0
1685	39	9	2	0
1686	40	4	0	0
1687	38	3	1	0
1688	38	4	3	0
1689	42	5	0	0
1690	51	1	1	0
1691	43	2	0	0
1692	49	10	3	0
1693	44	8	1	0
1694	32	4	2	0
1695	44	2	0	0
1696	48	3	0	0
1697	40	4	3	0
1698	37	2	0	0
1699	52	4	3	0
1700	45	4	1	0
1701	43	8	2	0
1702	45	8	3	0
1703	41	3	1	0
1704	44	2	1	0
1705	45	2	0	0
1706	54	5	4	0
1707	41	2	2	0
1708	35	7	4	0
1709	31	1	0	0
1710	41	3	1	0
1711	33	3	0	0
1712	39	3	2	0
1713	40	7	2	0
1714	37	1	0	0
1715	38	3	1	0
1716	28	0	0	0
1717	33	0	0	0
1718	42	5	3	0
1719	39	4	2	0
1720	47	6	2	0
1721	44	5	3	0
1722	41	7	3	0
1723	44	1	0	0
1724	44	5	2	0
1725	46	3	2	0
1726	36	0	0	0
1727	54	5	3	0
1728	38	5	3	0
1729	34	3	2	0
1730	51	8	3	0
1731	42	4	2	0
1732	44	5	0	0
1733	42	1	0	0
1734	42	4	1	0
1735	49	6	3	0
1736	46	4	2	0
1737	38	1	0	0
1738	30	4	2	0
1739	36	6	3	0
1740	36	4	2	0
1741	35	3	2	0
1742	34	5	4	0
1743	36	6	3	0
1744	44	1	1	0
1745	57	9	4	0
1746	42	4	3	0
1747	39	7	2	0
1748	36	1	0	0
1749	34	5	1	0
1750	39	4	1	0
1751	50	2	1	0
1752	37	3	0	0
1753	37	4	2	0
1754	44	6	1	0
1755	53	6	3	0
1756	28	8	3	0
1757	39	3	2	0
1758	40	10	3	0
1759	43	8	4	0
1760	37	4	2	0
1761	42	1	0	0
1762	38	8	1	0
1763	46	3	2	0
1764	31	0	0	0
1765	51	3	1	0
1766	45	6	2	0
1767	40	2	0	0
1768	33	3	0	0
1769	41	10	3	0
1770	59	4	2	0
1771	33	5	2	0
1772	38	4	3	0
1773	31	3	2	0
1774	47	6	2	0
1775	35	3	2	0
1776	41	6	3	0
1777	51	11	4	0
1778	48	7	2	0
1779	44	3	2	0
1780	38	7	4	0
1781	37	3	2	0
1782	49	7	0	0
1783	40	3	1	0
1784	29	3	1	0
1785	40	5	4	0
1786	42	2	0	0
1787	45	6	2	0
1788	41	3	1	0
1789	48	2	1	0
1790	42	4	0	0
1791	47	0	0	0
1792	46	5	1	0
1793	31	3	2	0
1794	43	3	3	0
1795	35	4	1	0
1796	46	1	0	0
1797	38	3	1	0
1798	42	3	1	0
1799	40	5	3	0
1800	30	5	3	0
1801	40	1	0	0
1802	34	3	1	0
1803	42	2	1	0
1804	35	3	1	0
1805	27	2	1	0
1806	39	7	3	0
1807	44	8	3	0
1808	38	7	1	0
1809	36	3	1	0
1810	34	4	2	0
1811	41	3	2	0
1812	47	3	2	0
1813	48	9	3	0
1814	44	7	2	0
1815	45	6	3	0
1816	48	5	3	0
1817	43	12	6	0
1818	41	4	2	0
1819	33	2	0	0
1820	42	4	0	0
1821	43	3	2	0
1822	31	2	2	0
1823	47	4	2	0
1824	45	3	0	0
1825	49	2	1	0
1826	39	5	3	0
1827	41	3	0	0
1828	38	6	3	0
1829	36	8	3	0
1830	39	2	1	0
1831	40	5	4	0
1832	35	3	1	0
1833	33	1	0	0
1834	46	5	2	0
1835	30	3	2	0
1836	44	2	1	0
1837	36	4	2	0
1838	40	4	3	0
1839	45	6	0	0
1840	31	5	3	0
1841	38	4	3	0
1842	36	5	4	0
1843	41	2	0	0
1844	34	1	0	0
1845	33	3	1	0
1846	29	2	2	0
1847	34	4	1	0
1848	40	6	2	0
1849	49	5	1	0
1850	55	5	2	0
1851	43	6	2	0
1852	49	5	2	0
1853	48	7	3	0
1854	42	3	2	0
1855	39	5	2	0
1856	47	7	4	0
1857	32	2	0	0
1858	36	5	1	0
1859	50	6	1	1
1860	54	5	1	0
1861	62	9	5	0
1862	55	5	1	0
1863	43	3	2	0
1864	39	1	0	0
1865	48	3	0	0
1866	44	4	2	0
1867	44	6	0	0
1868	34	3	0	0
1869	45	5	3	0
1870	38	6	2	0
1871	44	7	3	0
1872	34	3	1	0
1873	47	6	3	0
1874	28	0	0	0
1875	39	4	1	0
1876	54	7	2	0
1877	50	4	0	0
1878	38	3	1	0
1879	43	4	1	0
1880	36	6	1	0
1881	36	5	1	0
1882	43	3	1	0
1883	49	3	0	0
1884	44	7	3	0
1885	41	2	1	0
1886	38	11	6	1
1887	55	7	4	0
1888	40	5	3	0
1889	52	3	2	0
1890	39	2	1	0
1891	43	6	2	0
1892	38	2	0	0
1893	42	5	2	0
1894	36	1	0	0
1895	37	4	1	0
1896	43	3	2	0
1897	42	2	1	0
1898	40	2	1	0
1899	37	6	1	0
1900	44	1	0	0
1901	45	9	2	0
1902	41	5	1	0
1903	44	4	1	0
1904	46	3	1	0
1905	36	4	1	0
1906	42	6	1	0
1907	43	4	2	0
1908	51	3	2	0
1909	48	7	1	0
1910	47	2	0	0
1911	41	6	1	0
1912	48	5	2	0
1913	39	7	1	0
1914	29	1	0	0
1915	42	4	0	0
1916	34	5	0	0
1917	50	6	1	0
1918	52	5	3	0
1919	35	3	2	0
1920	45	4	1	0
1921	42	2	1	0
1922	28	3	2	0
1923	45	4	2	0
1924	30	6	5	0
1925	49	8	5	0
1926	51	9	2	0
1927	43	2	1	0
1928	44	3	0	0
1929	45	3	0	0
1930	52	8	3	0
1931	35	3	0	0
1932	51	8	1	0
1933	47	5	1	0
1934	39	3	2	0
1935	47	3	1	0
1936	39	6	1	0
1937	39	4	3	0
1938	38	2	2	0
1939	35	2	1	0
1940	54	3	2	0
1941	46	5	2	0
1942	51	5	2	0
1943	38	2	1	0
1944	56	5	2	0
1945	46	4	1	0
1946	48	6	3	0
1947	49	8	5	0
1948	46	7	2	0
1949	49	6	1	0
1950	41	4	1	0
1951	44	5	1	0
1952	37	7	2	0
1953	42	5	4	0
1954	33	4	1	0
1955	40	5	3	0
1956	38	4	2	0
1957	43	2	2	0
1958	35	2	0	0
1959	42	5	2	0
1960	37	3	1	0
1961	38	7	6	0
1962	43	3	2	0
1963	39	4	0	0
1964	37	3	2	0
1965	49	6	0	0
1966	46	4	1	0
1967	33	5	0	0
1968	47	5	2	0
1969	56	6	3	0
1970	51	7	3	0
1971	54	7	4	0
1972	37	3	1	0
1973	44	5	1	0
1974	41	4	3	0
1975	42	3	1	0
1976	37	3	0	0
1977	42	5	1	0
1978	42	4	1	0
1979	48	2	1	0
1980	34	5	1	0
1981	46	1	0	0
1982	38	3	0	0
1983	34	6	3	0
1984	33	3	1	0
1985	35	5	1	0
1986	46	4	1	0
1987	48	6	2	0
1988	38	4	3	0
1989	52	5	2	0
1990	33	2	1	0
1991	49	6	1	0
1992	37	4	2	0
1993	44	5	3	0
1994	36	6	3	0
1995	46	4	1	0
1996	53	4	3	0
1997	39	5	1	0
1998	42	7	0	0
1999	57	8	1	0
[truncated: 1,001 more rows]
