# Supplementary material for: High-dimensional single-cell phenotyping reveals extensive haploinsufficiency
Source: PLoS Biol. 2018 May 16;16(5):e2005130. doi: 10.1371/journal.pbio.2005130 (PMC5955526; doi:10.1371/journal.pbio.2005130)
Supplement: S5 Data — (XLSX) [file pbio.2005130.s028.xlsx]

## Sheet: CCR
Principal component	Standard deviation	Proportion of Variance	Cumulative Proportion
PC1	9.04655	0.12498	0.12498
PC2	7.4779	0.0854	0.21038
PC3	6.69772	0.06851	0.27888
PC4	5.68207	0.0493	0.32819
PC5	4.64083	0.03289	0.36108
PC6	4.3512	0.02891	0.38999
PC7	4.20627	0.02702	0.41701
PC8	4.00877	0.02454	0.44155
PC9	3.88342	0.02303	0.46458
PC10	3.4722	0.01841	0.48299
PC11	3.40018	0.01766	0.50065
PC12	3.14625	0.01512	0.51576
PC13	3.06719	0.01437	0.53013
PC14	2.95007	0.01329	0.54342
PC15	2.82217	0.01216	0.55558
PC16	2.74873	0.01154	0.56712
PC17	2.68241	0.01099	0.57811
PC18	2.63925	0.01064	0.58875
PC19	2.51425	0.00965	0.5984
PC20	2.49716	0.00952	0.60792
PC21	2.46825	0.0093	0.61723
PC22	2.3057	0.00812	0.62535
PC23	2.24146	0.00767	0.63302
PC24	2.23912	0.00766	0.64068
PC25	2.19028	0.00733	0.648
PC26	2.11734	0.00685	0.65485
PC27	2.07631	0.00658	0.66143
PC28	2.03383	0.00632	0.66775
PC29	1.9944	0.00607	0.67382
PC30	1.95778	0.00585	0.67968
PC31	1.93309	0.00571	0.68538
PC32	1.91324	0.00559	0.69097
PC33	1.88092	0.0054	0.69638
PC34	1.83792	0.00516	0.70153
PC35	1.81658	0.00504	0.70657
PC36	1.79037	0.0049	0.71147
PC37	1.77761	0.00483	0.71629
PC38	1.74719	0.00466	0.72096
PC39	1.71849	0.00451	0.72547
PC40	1.70451	0.00444	0.7299
PC41	1.68988	0.00436	0.73426
PC42	1.67244	0.00427	0.73854
PC43	1.64714	0.00414	0.74268
PC44	1.62237	0.00402	0.7467
PC45	1.61147	0.00397	0.75066
PC46	1.57526	0.00379	0.75445
PC47	1.56595	0.00374	0.7582
PC48	1.55964	0.00371	0.76191
PC49	1.53768	0.00361	0.76552
PC50	1.53479	0.0036	0.76912
PC51	1.51247	0.00349	0.77261
PC52	1.5076	0.00347	0.77609
PC53	1.48188	0.00335	0.77944
PC54	1.47367	0.00332	0.78276
PC55	1.46378	0.00327	0.78603
PC56	1.44041	0.00317	0.7892
PC57	1.43822	0.00316	0.79235
PC58	1.43655	0.00315	0.79551
PC59	1.41642	0.00306	0.79857
PC60	1.40162	0.003	0.80157
PC61	1.39471	0.00297	0.80454
PC62	1.36357	0.00284	0.80738
PC63	1.35671	0.00281	0.81019
PC64	1.35134	0.00279	0.81298
PC65	1.34452	0.00276	0.81574
PC66	1.32549	0.00268	0.81842
PC67	1.31925	0.00266	0.82108
PC68	1.28926	0.00254	0.82362
PC69	1.28194	0.00251	0.82613
PC70	1.28088	0.00251	0.82863
PC71	1.26118	0.00243	0.83106
PC72	1.25657	0.00241	0.83348
PC73	1.23886	0.00234	0.83582
PC74	1.23408	0.00233	0.83814
PC75	1.22544	0.00229	0.84044
PC76	1.22111	0.00228	0.84271
PC77	1.20917	0.00223	0.84495
PC78	1.19914	0.0022	0.84714
PC79	1.18958	0.00216	0.8493
PC80	1.18067	0.00213	0.85143
PC81	1.16805	0.00208	0.85352
PC82	1.16287	0.00207	0.85558
PC83	1.16037	0.00206	0.85764
PC84	1.14512	0.002	0.85964
PC85	1.13362	0.00196	0.8616
PC86	1.12622	0.00194	0.86354
PC87	1.11563	0.0019	0.86544
PC88	1.11452	0.0019	0.86734
PC89	1.10333	0.00186	0.8692
PC90	1.09728	0.00184	0.87104
PC91	1.08076	0.00178	0.87282
PC92	1.0796	0.00178	0.8746
PC93	1.06695	0.00174	0.87634
PC94	1.06218	0.00172	0.87806
PC95	1.06035	0.00172	0.87978
PC96	1.05248	0.00169	0.88147
PC97	1.04122	0.00166	0.88312
PC98	1.03099	0.00162	0.88475
PC99	1.03046	0.00162	0.88637
PC100	1.02381	0.0016	0.88797
PC101	1.0187	0.00158	0.88956
PC102	1.00875	0.00155	0.89111
PC103	1.00138	0.00153	0.89264
PC104	0.995835	0.00151	0.89416
PC105	0.990067	0.0015	0.89565
PC106	0.979888	0.00147	0.89712
PC107	0.97661	0.00146	0.89857
PC108	0.970217	0.00144	0.90001
PC109	0.966508	0.00143	0.90144
PC110	0.958399	0.0014	0.90284
PC111	0.954411	0.00139	0.90423
PC112	0.944315	0.00136	0.90559
PC113	0.938502	0.00135	0.90694
PC114	0.936521	0.00134	0.90828
PC115	0.929383	0.00132	0.9096
PC116	0.923672	0.0013	0.9109
PC117	0.916966	0.00128	0.91218
PC118	0.910046	0.00126	0.91345
PC119	0.90824	0.00126	0.91471
PC120	0.904587	0.00125	0.91596
PC121	0.899848	0.00124	0.9172
PC122	0.891984	0.00122	0.91841
PC123	0.88595	0.0012	0.91961
PC124	0.877479	0.00118	0.92079
PC125	0.87023	0.00116	0.92194
PC126	0.864302	0.00114	0.92308
PC127	0.858633	0.00113	0.92421
PC128	0.850147	0.0011	0.92531
PC129	0.845102	0.00109	0.9264
PC130	0.842303	0.00108	0.92749
PC131	0.837364	0.00107	0.92856
PC132	0.829631	0.00105	0.92961
PC133	0.826134	0.00104	0.93065
PC134	0.823127	0.00103	0.93168
PC135	0.819168	0.00102	0.93271
PC136	0.816255	0.00102	0.93373
PC137	0.811883	0.00101	0.93473
PC138	0.79699	0.00097	0.9357
PC139	0.79432	0.00096	0.93667
PC140	0.786605	0.00094	0.93761
PC141	0.782965	0.00094	0.93855
PC142	0.775741	0.00092	0.93947
PC143	0.774667	0.00092	0.94038
PC144	0.766566	0.0009	0.94128
PC145	0.758113	0.00088	0.94216
PC146	0.754629	0.00087	0.94303
PC147	0.750736	0.00086	0.94389
PC148	0.747659	0.00085	0.94474
PC149	0.743525	0.00084	0.94559
PC150	0.739651	0.00084	0.94642
PC151	0.735862	0.00083	0.94725
PC152	0.728792	0.00081	0.94806
PC153	0.72513	0.0008	0.94886
PC154	0.722858	0.0008	0.94966
PC155	0.719587	0.00079	0.95045
PC156	0.711558	0.00077	0.95123
PC157	0.706363	0.00076	0.95199
PC158	0.699208	0.00075	0.95273
PC159	0.694096	0.00074	0.95347
PC160	0.692386	0.00073	0.9542
PC161	0.691138	0.00073	0.95493
PC162	0.6826	0.00071	0.95564
PC163	0.677328	0.0007	0.95634
PC164	0.672015	0.00069	0.95703
PC165	0.669041	0.00068	0.95772
PC166	0.667194	0.00068	0.9584
PC167	0.662663	0.00067	0.95907
PC168	0.659565	0.00066	0.95973
PC169	0.655307	0.00066	0.96039
PC170	0.646787	0.00064	0.96103
PC171	0.643376	0.00063	0.96166
PC172	0.638721	0.00062	0.96228
PC173	0.63832	0.00062	0.9629
PC174	0.6336	0.00061	0.96352
PC175	0.625584	0.0006	0.96411
PC176	0.622054	0.00059	0.96471
PC177	0.618285	0.00058	0.96529
PC178	0.617817	0.00058	0.96587
PC179	0.615844	0.00058	0.96645
PC180	0.603266	0.00056	0.96701
PC181	0.595544	0.00054	0.96755
PC182	0.594473	0.00054	0.96809
PC183	0.591666	0.00053	0.96862
PC184	0.587069	0.00053	0.96915
PC185	0.583753	0.00052	0.96967
PC186	0.574101	0.0005	0.97017
PC187	0.569882	0.0005	0.97067
PC188	0.567016	0.00049	0.97116
PC189	0.564177	0.00049	0.97165
PC190	0.56072	0.00048	0.97213
PC191	0.557145	0.00047	0.9726
PC192	0.548657	0.00046	0.97306
PC193	0.543474	0.00045	0.97351
PC194	0.541502	0.00045	0.97396
PC195	0.540652	0.00045	0.9744
PC196	0.537129	0.00044	0.97485
PC197	0.53405	0.00044	0.97528
PC198	0.531513	0.00043	0.97571
PC199	0.529289	0.00043	0.97614
PC200	0.516863	0.00041	0.97655
PC201	0.516452	0.00041	0.97696
PC202	0.507713	0.00039	0.97735
PC203	0.505219	0.00039	0.97774
PC204	0.502027	0.00038	0.97812
PC205	0.499982	0.00038	0.97851
PC206	0.495899	0.00038	0.97888
PC207	0.491535	0.00037	0.97925
PC208	0.489682	0.00037	0.97962
PC209	0.486835	0.00036	0.97998
PC210	0.480278	0.00035	0.98033
PC211	0.477411	0.00035	0.98068
PC212	0.474256	0.00034	0.98102
PC213	0.472243	0.00034	0.98136
PC214	0.466242	0.00033	0.98169
PC215	0.464957	0.00033	0.98202
PC216	0.46002	0.00032	0.98235
PC217	0.456597	0.00032	0.98267
PC218	0.453986	0.00031	0.98298
PC219	0.450487	0.00031	0.98329
PC220	0.444556	0.0003	0.98359
PC221	0.441799	0.0003	0.98389
PC222	0.438012	0.00029	0.98418
PC223	0.433159	0.00029	0.98447
PC224	0.430758	0.00028	0.98475
PC225	0.42774	0.00028	0.98503
PC226	0.426462	0.00028	0.98531
PC227	0.424359	0.00028	0.98559
PC228	0.418533	0.00027	0.98585
PC229	0.415114	0.00026	0.98612
PC230	0.410973	0.00026	0.98637
PC231	0.408032	0.00025	0.98663
PC232	0.401128	0.00025	0.98687
PC233	0.399796	0.00024	0.98712
PC234	0.398766	0.00024	0.98736
PC235	0.396226	0.00024	0.9876
PC236	0.393079	0.00024	0.98784
PC237	0.383249	0.00022	0.98806
PC238	0.38212	0.00022	0.98828
PC239	0.376657	0.00022	0.9885
PC240	0.3746	0.00021	0.98872
PC241	0.373284	0.00021	0.98893
PC242	0.369166	0.00021	0.98914
PC243	0.366334	0.0002	0.98934
PC244	0.363069	0.0002	0.98954
PC245	0.361087	0.0002	0.98974
PC246	0.358114	0.0002	0.98994
PC247	0.353927	0.00019	0.99013
PC248	0.352781	0.00019	0.99032
PC249	0.350948	0.00019	0.99051
PC250	0.346274	0.00018	0.99069
PC251	0.344801	0.00018	0.99087
PC252	0.342681	0.00018	0.99105
PC253	0.340696	0.00018	0.99123
PC254	0.333935	0.00017	0.9914
PC255	0.332467	0.00017	0.99157
PC256	0.328719	0.00017	0.99173
PC257	0.326515	0.00016	0.9919
PC258	0.322848	0.00016	0.99205
PC259	0.321766	0.00016	0.99221
PC260	0.320051	0.00016	0.99237
PC261	0.31526	0.00015	0.99252
PC262	0.311953	0.00015	0.99267
PC263	0.309986	0.00015	0.99282
PC264	0.308552	0.00015	0.99296
PC265	0.305524	0.00014	0.9931
PC266	0.302607	0.00014	0.99324
PC267	0.299184	0.00014	0.99338
PC268	0.293508	0.00013	0.99351
PC269	0.292312	0.00013	0.99364
PC270	0.290213	0.00013	0.99377
PC271	0.289439	0.00013	0.9939
PC272	0.285864	0.00012	0.99402
PC273	0.284297	0.00012	0.99415
PC274	0.283018	0.00012	0.99427
PC275	0.280058	0.00012	0.99439
PC276	0.279217	0.00012	0.99451
PC277	0.274619	0.00012	0.99462
PC278	0.27315	0.00011	0.99474
PC279	0.267264	0.00011	0.99485
PC280	0.265589	0.00011	0.99495
PC281	0.262656	0.00011	0.99506
PC282	0.261664	0.0001	0.99516
PC283	0.256864	0.0001	0.99526
PC284	0.255822	0.0001	0.99536
PC285	0.254262	0.0001	0.99546
PC286	0.249855	0.0001	0.99556
PC287	0.248462	9e-05	0.99565
PC288	0.246836	9e-05	0.99575
PC289	0.243607	9e-05	0.99584
PC290	0.242853	9e-05	0.99593
PC291	0.239906	9e-05	0.99601
PC292	0.238433	9e-05	0.9961
PC293	0.234318	8e-05	0.99619
PC294	0.233716	8e-05	0.99627
PC295	0.229375	8e-05	0.99635
PC296	0.227775	8e-05	0.99643
PC297	0.226421	8e-05	0.99651
PC298	0.225334	8e-05	0.99658
PC299	0.223477	8e-05	0.99666
PC300	0.220308	7e-05	0.99673
PC301	0.2187	7e-05	0.99681
PC302	0.215795	7e-05	0.99688
PC303	0.214504	7e-05	0.99695
PC304	0.212227	7e-05	0.99702
PC305	0.20964	7e-05	0.99709
PC306	0.207679	7e-05	0.99715
PC307	0.206006	6e-05	0.99722
PC308	0.203932	6e-05	0.99728
PC309	0.201393	6e-05	0.99734
PC310	0.199704	6e-05	0.9974
PC311	0.196167	6e-05	0.99746
PC312	0.195219	6e-05	0.99752
PC313	0.194018	6e-05	0.99758
PC314	0.191885	6e-05	0.99763
PC315	0.190088	6e-05	0.99769
PC316	0.187902	5e-05	0.99774
PC317	0.186331	5e-05	0.99779
PC318	0.185524	5e-05	0.99785
PC319	0.182773	5e-05	0.9979
PC320	0.180873	5e-05	0.99795
PC321	0.180502	5e-05	0.998
PC322	0.178097	5e-05	0.99805
PC323	0.177324	5e-05	0.99809
PC324	0.176392	5e-05	0.99814
PC325	0.173671	5e-05	0.99819
PC326	0.171627	4e-05	0.99823
PC327	0.169507	4e-05	0.99828
PC328	0.168638	4e-05	0.99832
PC329	0.165777	4e-05	0.99836
PC330	0.164642	4e-05	0.9984
PC331	0.163205	4e-05	0.99844
PC332	0.161477	4e-05	0.99848
PC333	0.160538	4e-05	0.99852
PC334	0.158577	4e-05	0.99856
PC335	0.157765	4e-05	0.9986
PC336	0.156365	4e-05	0.99864
PC337	0.156223	4e-05	0.99867
PC338	0.153641	4e-05	0.99871
PC339	0.151433	4e-05	0.99875
PC340	0.150172	3e-05	0.99878
PC341	0.148213	3e-05	0.99881
PC342	0.145722	3e-05	0.99885
PC343	0.144094	3e-05	0.99888
PC344	0.142771	3e-05	0.99891
PC345	0.140119	3e-05	0.99894
PC346	0.139403	3e-05	0.99897
PC347	0.137004	3e-05	0.999
PC348	0.136673	3e-05	0.99903
PC349	0.133503	3e-05	0.99905
PC350	0.13277	3e-05	0.99908
PC351	0.131987	3e-05	0.99911
PC352	0.129572	3e-05	0.99913
PC353	0.128411	3e-05	0.99916
PC354	0.128379	3e-05	0.99918
PC355	0.126109	2e-05	0.99921
PC356	0.123789	2e-05	0.99923
PC357	0.121587	2e-05	0.99925
PC358	0.121125	2e-05	0.99928
PC359	0.118719	2e-05	0.9993
PC360	0.117925	2e-05	0.99932
PC361	0.114443	2e-05	0.99934
PC362	0.113119	2e-05	0.99936
PC363	0.111714	2e-05	0.99938
PC364	0.110185	2e-05	0.9994
PC365	0.108636	2e-05	0.99941
PC366	0.107374	2e-05	0.99943
PC367	0.107294	2e-05	0.99945
PC368	0.105834	2e-05	0.99947
PC369	0.105397	2e-05	0.99948
PC370	0.102001	2e-05	0.9995
PC371	0.10034	2e-05	0.99951
PC372	0.0992982	2e-05	0.99953
PC373	0.0979656	1e-05	0.99954
PC374	0.0955471	1e-05	0.99956
PC375	0.093923	1e-05	0.99957
PC376	0.0929359	1e-05	0.99958
PC377	0.0915483	1e-05	0.9996
PC378	0.0907097	1e-05	0.99961
PC379	0.0893493	1e-05	0.99962
PC380	0.0879582	1e-05	0.99963
PC381	0.086709	1e-05	0.99964
PC382	0.0854288	1e-05	0.99966
PC383	0.0837715	1e-05	0.99967
PC384	0.0830538	1e-05	0.99968
PC385	0.0809721	1e-05	0.99969
PC386	0.0807598	1e-05	0.9997
PC387	0.0797612	1e-05	0.99971
PC388	0.0779799	1e-05	0.99972
PC389	0.0774524	1e-05	0.99973
PC390	0.077014	1e-05	0.99973
PC391	0.0753948	1e-05	0.99974
PC392	0.0744024	1e-05	0.99975
PC393	0.074014	1e-05	0.99976
PC394	0.0734001	1e-05	0.99977
PC395	0.0717741	1e-05	0.99978
PC396	0.0692498	1e-05	0.99978
PC397	0.0687563	1e-05	0.99979
PC398	0.0679697	1e-05	0.9998
PC399	0.0674381	1e-05	0.9998
PC400	0.0668636	1e-05	0.99981
PC401	0.0651266	1e-05	0.99982
PC402	0.0650022	1e-05	0.99982
PC403	0.0645644	1e-05	0.99983
PC404	0.062475	1e-05	0.99984
PC405	0.061391	1e-05	0.99984
PC406	0.059061	1e-05	0.99985
PC407	0.0589283	1e-05	0.99985
PC408	0.0580932	1e-05	0.99986
PC409	0.056588	0	0.99986
PC410	0.0562672	0	0.99987
PC411	0.0555989	0	0.99987
PC412	0.0548896	0	0.99988
PC413	0.054524	0	0.99988
PC414	0.0537996	0	0.99989
PC415	0.0524439	0	0.99989
PC416	0.0513579	0	0.99989
PC417	0.0508599	0	0.9999
PC418	0.0503166	0	0.9999
PC419	0.0494923	0	0.99991
PC420	0.0485378	0	0.99991
PC421	0.048255	0	0.99991
PC422	0.04739	0	0.99992
PC423	0.0467231	0	0.99992
PC424	0.0457637	0	0.99992
PC425	0.0446574	0	0.99993
PC426	0.0442948	0	0.99993
PC427	0.0436053	0	0.99993
PC428	0.0430302	0	0.99993
PC429	0.0422092	0	0.99994
PC430	0.0414293	0	0.99994
PC431	0.0402039	0	0.99994
PC432	0.0400952	0	0.99995
PC433	0.0386044	0	0.99995
PC434	0.0385672	0	0.99995
PC435	0.0380712	0	0.99995
PC436	0.0372483	0	0.99995
PC437	0.035844	0	0.99996
PC438	0.0350448	0	0.99996
PC439	0.0348474	0	0.99996
PC440	0.0344735	0	0.99996
PC441	0.034274	0	0.99996
PC442	0.0333728	0	0.99997
PC443	0.0331278	0	0.99997
PC444	0.0324923	0	0.99997
PC445	0.032077	0	0.99997
PC446	0.0316156	0	0.99997
PC447	0.031297	0	0.99997
PC448	0.0308748	0	0.99997
PC449	0.0301792	0	0.99998
PC450	0.0297331	0	0.99998
PC451	0.0289888	0	0.99998
PC452	0.0281794	0	0.99998
PC453	0.0279295	0	0.99998
PC454	0.0265868	0	0.99998
PC455	0.026029	0	0.99998
PC456	0.0254223	0	0.99998
PC457	0.0250229	0	0.99998
PC458	0.0241728	0	0.99999
PC459	0.02402	0	0.99999
PC460	0.0235723	0	0.99999
PC461	0.0228841	0	0.99999
PC462	0.0225251	0	0.99999
PC463	0.0219264	0	0.99999
PC464	0.0212648	0	0.99999
PC465	0.0201773	0	0.99999
PC466	0.019739	0	0.99999
PC467	0.0187021	0	0.99999
PC468	0.0181805	0	0.99999
PC469	0.0180615	0	0.99999
PC470	0.0176028	0	0.99999
PC471	0.0173386	0	0.99999
PC472	0.0166182	0	0.99999
PC473	0.016141	0	1
PC474	0.0156969	0	1
PC475	0.015286	0	1
PC476	0.0148691	0	1
PC477	0.0145448	0	1
PC478	0.0141694	0	1
PC479	0.0139086	0	1
PC480	0.0137528	0	1
PC481	0.0133803	0	1
PC482	0.013154	0	1
PC483	0.0128473	0	1
PC484	0.0125419	0	1
PC485	0.0119726	0	1
PC486	0.0111843	0	1
PC487	0.0105557	0	1
PC488	0.00989852	0	1
PC489	0.00973543	0	1
PC490	0.00952987	0	1
PC491	0.00865161	0	1
PC492	0.00860818	0	1
PC493	0.00804087	0	1
PC494	0.00748082	0	1
PC495	0.00729834	0	1
PC496	0.00579698	0	1
PC497	0.00465632	0	1
PC498	0.00453255	0	1
PC499	0.00207183	0	1
PC500	0.00175193	0	1
PC501	2.07481e-15	0	1

## Sheet: P value
NAME	PC1	PC2	PC3	PC4	PC5	PC6	PC7	PC8	PC9	PC10	PC11	PC12	PC13	PC14	PC15	PC16	PC17	PC18	PC19	PC20
YAL001C	0.180285	0.863001	0.477101	0.052099	0.949142	0.989795	0.0479975	0.481362	0.349301	0.70087	0.439992	0.805066	0.0577775	0.320097	0.176975	0.440293	0.559981	0.408389	0.10019	0.238056
YAL003W	0.581021	0.15188	0.250069	0.00220117	0.317528	0.35715	0.0105426	0.810739	0.893184	0.360775	0.287046	0.187731	0.128554	0.173738	0.86981	0.664598	0.325536	0.254735	0.269759	0.601409
YAL025C	0.459968	0.941461	0.0372444	0.0236204	0.893412	0.291891	0.189966	0.633548	0.818573	0.503283	0.560978	0.542112	0.743095	0.500261	0.796535	0.934786	0.634911	0.0529366	0.122205	0.485789
YAL032C	0.280099	0.896292	0.0131448	0.000634409	0.777557	0.441161	0.0654447	0.179386	0.696675	0.42814	0.146389	0.062021	0.472424	0.77332	0.0670226	0.898673	0.393629	0.629373	0.767805	0.151849
YAL033W	0.388385	0.693538	0.329814	0.281264	0.821805	0.000819015	3.42889e-05	0.670882	0.916894	0.826247	0.855519	0.0627855	0.44025	0.237259	0.10699	0.400368	0.12746	0.927085	0.985781	0.000858351
YAL034C-B	0.289826	0.144471	0.901757	0.570881	0.131955	5.85232e-06	0.419223	0.165951	0.0365625	0.271845	0.205313	0.46123	0.0135018	0.908702	0.406939	0.817837	0.0255757	0.137562	0.000385454	0.595044
YAL034W-A	0.782068	0.818461	0.191234	0.00234494	0.532381	0.18248	0.257309	0.043327	0.0139492	0.942276	0.143717	0.856731	0.16219	0.00438306	0.597584	0.863812	0.762133	0.374521	0.13725	0.11824
YAL038W	0.669877	0.616096	0.535241	0.000624465	0.667184	0.214697	0.0208549	0.801064	0.295837	0.217462	0.760617	0.982385	0.633942	0.785162	9.82389e-05	0.131556	0.598269	0.0175512	0.0231701	0.616704
YAL041W	0.815543	0.00434449	0.0074883	0.411879	0.956588	0.792346	0.403911	0.168807	0.257748	0.00279418	0.34288	0.968319	0.0940787	0.0134898	0.0364841	0.355955	0.290071	0.0305551	0.719536	0.0162268
YAL043C	0.758254	0.105415	0.436894	0.00779243	0.438402	0.138572	0.0384286	0.144418	0.182764	0.91586	0.0290713	0.596583	0.888511	0.109372	0.0472908	0.0263446	0.762477	0.986001	0.680654	0.354898
YAR007C	0.288602	0.706101	0.150063	0.0373016	0.854509	0.666724	0.00299869	0.139413	0.766582	0.565236	0.133876	0.437285	0.0123557	0.562113	0.973768	0.366059	0.252992	0.777002	0.540096	0.0765952
YAR008W	0.100943	0.219515	0.0759523	0.0919887	0.103863	0.834005	0.0421773	0.543823	0.850737	0.903606	0.955388	0.0738345	0.174263	0.836138	0.00424774	0.826263	0.995013	0.277471	0.747631	0.33604
YAR019C	0.276399	0.318698	0.178978	0.00719282	0.708481	0.564532	0.00807842	0.778789	0.242782	0.44773	0.6153	0.477192	0.152557	0.265479	0.0371415	0.23638	0.0900476	0.508809	0.399493	0.0370212
YBL004W	0.317619	0.0206414	0.376093	0.812312	0.00709282	0.510359	0.0930391	0.110764	0.319999	0.10244	0.0588548	0.0580176	0.853724	0.101396	0.742308	0.309699	0.994834	0.28013	0.824032	0.54675
YBL014C	0.000804405	0.357842	0.299746	0.252384	0.797144	0.0376261	0.00137112	0.951536	0.764443	0.627256	0.506745	0.7561	0.216626	5.88722e-05	0.496597	0.0184979	0.00584061	0.0709299	0.738209	0.000415062
YBL018C	0.171438	0.457089	0.818833	0.426641	0.33028	0.438441	0.463156	0.0671913	0.31026	0.47457	0.0599052	0.282323	0.945008	0.751127	0.302814	0.493143	0.623804	0.203257	0.611335	0.976574
YBL020W	0.12613	0.478582	0.296124	0.797621	0.597778	0.471333	0.0914082	0.45647	0.760462	0.595297	0.418037	0.62098	0.249307	0.874143	0.815748	0.792368	0.981179	0.565425	0.904031	0.53889
YBL023C	0.630816	0.149588	0.899156	0.0045182	0.114218	0.176688	0.86976	0.0668751	0.182359	0.62124	0.946742	0.606582	1.98926e-17	8.51228e-05	3.28895e-05	0.229331	0.000198136	0.290564	0.273125	0.785717
YBL026W	0.262901	0.709285	0.213644	0.621295	0.112922	0.202826	0.402272	0.174735	0.790666	0.946338	0.179368	0.488399	0.341065	0.0122026	0.874088	0.237862	0.308548	0.139674	0.904233	0.00294373
YBL030C	0.0351857	0.00381661	0.0955037	0.000101132	0.0158179	0.380751	0.00953108	0.0611479	0.147987	0.123437	0.0479638	0.945907	0.443283	0.140474	0.381393	0.409406	0.902621	0.813022	0.379079	0.42546
YBL034C	0.212968	0.00195033	0.103374	0.124527	0.000603717	0.43348	0.805721	0.769201	0.0265819	0.291963	0.162242	0.212657	0.205447	0.630531	0.00038732	0.478917	0.902168	0.0153608	0.148046	0.87342
YBL035C	0.521677	0.0106749	0.0681885	0.974224	0.892628	0.905406	0.873002	0.77795	0.081622	0.692919	0.315242	0.118922	0.66593	0.588475	0.859897	0.422908	0.792695	0.858931	0.796375	0.465507
YBL040C	0.242199	0.0525254	0.0904936	0.932166	0.0625231	0.730909	0.00232339	0.563706	0.0484473	0.562572	0.203917	0.0680356	0.224478	0.996195	0.360598	0.268765	0.623207	0.599517	0.753626	0.60918
YBL041W	0.487766	0.375047	0.00576102	0.912768	0.180938	0.955971	0.0852931	0.619154	0.501725	0.218128	0.809009	0.713631	0.506446	0.832511	0.0153748	0.065216	0.708727	0.422835	0.764322	0.00560542
YBL050W	0.903364	0.0643918	0.0158206	0.933191	0.815596	0.408796	0.204167	0.732471	0.268064	0.562113	0.451216	0.0591308	0.880753	0.515398	0.54517	0.439615	0.759783	0.779158	0.944734	0.141015
YBL073W	0.242661	0.125268	0.320679	0.668263	0.267488	0.0348142	0.167803	0.682228	0.343558	0.0339236	0.779403	0.127988	0.753965	0.336571	0.175066	0.250152	0.346157	0.647969	0.971752	0.481034
YBL074C	0.0772571	0.0186272	0.342274	0.366206	0.0288376	0.244641	0.935006	0.0768499	0.288766	0.406953	0.75964	0.219686	0.692164	0.13442	0.649323	0.617747	0.0988985	0.23828	0.565338	0.311535
YBL076C	0.556909	0.0535909	0.742471	0.0201086	0.533438	0.198717	0.339468	0.0645762	0.694534	0.0918037	0.0949701	0.924533	0.471875	0.710845	0.225239	0.641294	0.0700182	0.942491	0.921815	0.474205
YBL077W	0.497144	0.102172	0.0768543	0.523095	0.0755303	0.911556	0.507839	0.0804431	0.327325	0.834642	0.721503	0.0674445	0.272344	0.0594491	0.847375	0.489146	0.35902	0.380638	0.0382513	0.164269
YBL084C	0.207193	0.946605	0.986295	0.338577	0.81629	0.110662	0.638713	0.713518	0.0642961	0.500047	0.0442712	0.347241	0.0324379	0.0574646	0.205501	0.910725	0.215688	0.858557	0.0254781	0.242258
YBL092W	0.777607	0.226678	0.266066	0.988705	0.352177	0.90219	0.239715	0.73418	0.585324	0.54929	0.0503281	0.727721	0.500713	0.100403	0.626594	0.698001	0.123779	0.00793199	0.215064	0.223083
YBL097W	0.261495	0.99628	0.286342	0.487463	0.195609	0.164423	0.758521	0.579033	0.262716	0.816474	0.911736	0.236398	0.306986	0.213802	0.447592	0.565616	0.109339	0.365093	0.607323	0.713079
YBL105C	0.128862	0.768462	0.0476482	0.581748	0.90403	0.58966	0.356277	0.223118	0.0582416	0.645635	0.609819	0.956373	0.584604	0.159497	0.0788397	0.426613	0.211288	0.418202	0.162351	0.00139258
YBR002C	0.0102389	0.0267739	0.901531	0.109715	0.900771	0.530651	0.831587	0.657259	0.842268	0.32703	0.324792	0.974582	0.519275	0.819895	0.52988	0.361302	0.0752189	0.956022	0.879182	0.696168
YBR004C	0.511757	2.21174e-05	0.52161	0.757844	0.594645	0.26989	0.0161334	0.000319578	0.663522	0.311969	0.786269	0.728689	0.172677	0.626769	0.139279	0.249134	0.221745	0.389082	0.34685	0.423275
YBR011C	0.899207	0.0918338	0.079861	0.218908	0.26252	0.0613206	0.145011	0.0386225	0.836173	0.958321	0.490369	0.826674	0.130601	0.0484097	0.121092	0.628057	0.0853798	0.0716849	0.516114	0.0964222
YBR017C	0.960045	0.0868255	0.292921	0.767377	0.0418677	0.285361	0.0276428	0.526766	0.00349275	0.0124214	0.484989	0.742038	0.285995	0.712231	0.0115473	0.39128	0.174484	0.149917	0.102049	0.240939
YBR029C	0.302043	0.140782	0.351512	0.72299	0.221468	0.835519	0.59651	0.0608655	0.727027	0.753434	0.672913	0.811404	0.387269	0.879432	0.427278	0.524525	0.128709	0.343115	0.985502	0.39551
YBR038W	0.69604	0.0913204	0.572289	0.202893	0.104389	0.410029	0.538104	0.548469	0.438352	0.816278	0.816006	0.822244	0.592377	0.835633	0.0666286	0.0302111	0.0225771	0.425535	0.737808	0.00309803
YBR039W	0.589284	0.953512	0.732266	0.611071	0.00074544	0.474449	0.049337	0.160048	0.352759	0.886819	0.218777	0.247169	0.251082	0.241873	0.629806	0.917448	0.411084	0.625871	0.0249934	0.42314
YBR049C	0.768287	0.236981	0.589944	0.866574	0.112194	0.945006	0.0147635	0.255468	0.672648	0.672874	0.0272743	0.908372	0.443369	0.311593	0.235601	0.564565	0.420257	0.890242	0.175246	0.326393
YBR055C	0.512485	0.242015	0.728476	0.199228	0.118607	0.663743	0.269787	0.723271	0.382623	0.0188674	0.0321783	0.812211	0.872577	0.720293	0.836832	0.03497	0.87337	0.744634	0.299544	0.07454
YBR060C	0.887577	0.120847	0.0337164	0.165929	0.944057	0.159736	0.118618	0.435804	0.532419	0.856695	0.757378	0.4703	0.54076	0.88913	0.862891	0.0433904	0.697538	0.142149	0.0107872	0.0819999
YBR070C	0.452999	0.63636	0.10033	0.109671	0.0471092	0.189395	0.00247754	0.0615232	0.112378	0.610513	0.772936	0.914604	0.904489	0.555714	0.00519169	0.987965	0.0230537	0.538042	0.555627	0.0787955
YBR079C	0.647529	0.828555	0.167161	0.0219441	0.891937	0.193467	0.00976711	0.31622	0.137318	0.774898	0.562899	0.00258954	0.165036	0.140212	0.0939965	0.977829	0.0968868	0.809006	0.452099	0.0456352
YBR080C	0.243755	0.0508604	0.819162	0.205884	0.496001	0.675367	0.652185	0.231963	0.530067	0.969707	0.849427	0.134411	0.312701	0.683541	0.115661	0.141346	0.0982399	0.950128	0.7804	0.416993
YBR086C	0.021508	0.0223612	0.428577	0.478156	0.326513	0.192955	0.843658	0.345554	0.336036	0.654271	0.0357241	0.172155	0.972145	0.523649	0.274236	0.543006	0.728921	0.914203	0.960712	0.733875
YBR087W	0.996593	0.465857	0.967464	0.00826591	0.0596393	0.234464	0.0259542	0.590391	0.00811724	0.10757	0.256592	0.570621	0.796034	0.0126957	0.390154	0.321864	0.725836	0.816792	0.0605374	0.377332
YBR088C	0.0192959	0.00651311	0.652146	0.000192237	0.778511	0.610623	0.0271835	0.200777	0.000202175	0.14095	0.578324	0.272436	0.288026	0.131012	0.359298	0.903738	0.308218	0.558569	0.0504878	0.754363
YBR089W	0.703472	0.0511414	0.358245	0.161882	0.231404	0.876414	0.240109	0.634439	0.274924	0.774653	0.0418462	0.553791	0.81188	0.443669	0.958337	0.585614	0.922986	0.417341	0.284415	0.693408
YBR091C	0.010038	0.551438	0.540658	0.944045	0.991925	0.974488	0.281737	0.318626	0.548883	0.518213	0.308061	0.499135	0.388465	0.578596	0.729572	0.5193	0.932344	0.506621	0.52388	0.0740193
YBR096W	0.0909273	0.552078	0.282141	0.24115	0.0531094	0.0429402	0.263244	0.205896	0.239231	0.0635338	0.074906	0.691454	0.836159	0.750829	0.181965	0.100891	0.519351	0.388178	0.642665	0.518726
YBR102C	4.88909e-06	0.174743	2.95182e-08	4.83672e-12	0.537516	0.574132	0.288118	0.837996	0.991096	0.89286	0.729003	0.473845	0.513516	0.000730871	0.173502	0.0750108	0.428215	0.00129577	0.0355702	0.0922918
YBR109C	0.0186296	0.529383	0.4815	0.00690439	0.498135	0.31409	0.024293	0.577909	0.0614884	0.114916	0.770781	0.944962	0.721021	0.206405	0.0420167	0.868803	0.303535	0.411717	0.0142572	0.0249559
YBR110W	0.0740523	0.128663	2.89342e-05	0.85083	0.944115	0.101512	0.000222868	0.421143	0.708709	0.0174651	0.422973	0.31749	0.00987058	0.916582	0.033609	0.793296	0.964785	0.945333	0.0409058	0.558546
YBR117C	0.833087	0.840811	0.353166	0.335358	0.452077	0.939208	0.923185	0.87216	0.581165	0.574329	0.155283	0.3494	0.712959	0.692391	0.665688	0.776078	0.74642	0.44929	0.731412	0.17538
YBR118W	0.00231389	0.50137	0.841285	0.925639	0.244036	0.0132923	0.217486	0.608297	0.209072	0.0675627	0.0296704	0.607894	0.590834	0.794588	0.893835	0.415771	0.512423	0.0596614	0.198617	0.766319
YBR121C	0.990771	3.77014e-07	0.129648	1.62652e-05	0.453988	0.614255	0.0582722	0.11415	0.389541	0.994239	0.430206	0.0879001	0.375426	0.0363427	0.711073	0.448992	0.170696	0.0584433	0.575464	0.316813
YBR123C	0.271539	0.00795856	0.627173	0.000961972	0.27786	0.228184	0.119632	0.00236576	0.163431	0.268855	0.33204	0.0857855	0.713841	0.546053	0.0112623	0.627022	0.00125347	0.039944	0.724344	0.431475
YBR124W	0.00303938	0.00110367	0.0198356	0.272895	0.165269	0.258596	0.115669	0.426726	0.401244	0.765419	0.592311	0.159003	0.0832509	0.00516102	0.301165	0.387529	0.397577	0.177911	0.577465	0.124711
YBR135W	0.053394	0.000531622	0.509548	0.129567	0.510444	0.635056	0.000192983	0.458383	0.120218	0.341086	0.346978	0.361484	0.252461	0.105883	0.0917253	0.474159	0.0725584	0.975027	0.638229	0.136298
YBR136W	0.691389	0.0922716	0.247717	0.0432614	0.688577	0.0949684	0.0199996	0.14689	0.406153	0.717076	0.711543	0.299216	0.131261	0.30747	0.883057	0.463396	0.00682132	0.165118	0.838906	0.796074
YBR140C	0.123873	0.606905	0.298926	0.712232	0.0996952	0.787621	0.895251	0.156529	0.588016	0.266896	0.0872229	0.814573	0.600498	0.75478	0.25726	0.423695	0.49841	0.924587	0.578169	0.781695
YBR142W	0.000571965	0.14204	0.815733	0.0949125	0.170176	0.538715	0.439258	0.873741	0.271797	0.0194285	0.546886	0.578373	0.978281	0.916901	0.440037	0.812433	0.179672	0.0751501	0.556102	0.80975
YBR143C	0.000852849	0.0226242	0.0235699	0.818153	0.385835	0.598442	0.0026879	0.690451	0.0161216	0.00127983	0.551101	0.0477114	0.133727	0.805646	0.133403	0.0436172	0.974829	0.0254911	0.905003	0.00455621
YBR152W	0.19666	0.302465	0.205274	0.0419233	0.205898	0.604517	0.483759	0.323962	0.863352	0.765191	0.358058	0.816548	0.638309	0.70136	0.453922	0.902939	0.894747	0.954915	0.581914	0.816378
YBR153W	0.00574242	0.00026556	0.0145802	0.0647184	0.116647	0.435829	0.437705	0.764938	0.0309511	0.0719163	0.740074	0.714306	0.173675	0.0126179	0.00234635	0.391471	0.217413	0.0479461	0.275687	0.489143
YBR154C	0.134533	0.199485	0.0158853	0.798064	0.0136149	5.10281e-08	0.0294004	0.0517846	2.00363e-06	0.0977191	0.015957	0.0904135	4.22959e-06	0.098712	0.550662	2.3713e-05	0.0226067	0.122776	0.00508131	0.0152527
YBR155W	0.00443315	0.80876	0.0039676	0.424086	0.441436	0.835844	3.66773e-05	0.012033	0.0460341	0.444988	0.216841	0.479398	0.797193	0.215486	0.434615	0.310508	0.857364	0.48178	0.345611	0.0300041
YBR160W	0.000432545	0.92313	0.033863	0.646937	0.000425881	0.779137	1.90714e-13	0.0118558	0.423559	0.16871	0.309919	0.248349	0.461703	0.0182273	0.854352	0.0227387	0.0698592	0.0142946	0.0288574	0.0956653
YBR167C	0.00801826	0.362497	0.923605	0.616457	0.236403	0.445048	0.465117	0.476931	0.44062	0.761314	0.42337	0.592228	0.059799	0.0498017	0.00221822	0.775069	0.975984	0.616456	0.267817	0.612226
YBR190W	1.3942e-05	0.44618	0.621803	0.0260086	0.847959	0.00130105	0.436452	0.0109796	0.572833	0.114958	0.918159	0.0217898	0.149787	0.000428898	0.010393	0.383331	0.0865505	0.827413	0.182127	0.0152502
YBR192W	0.338281	0.0990333	0.565085	0.164947	0.0496697	0.642755	0.814671	0.0743933	0.739983	0.83522	0.46245	0.762812	0.847416	0.738537	0.83714	0.494528	0.829315	0.125262	0.335045	0.731911
YBR193C	0.0442799	0.900418	8.16893e-05	0.00415149	0.470176	0.0515925	0.433094	0.330008	0.330739	0.766105	0.203678	0.463524	0.363905	0.00379907	0.439782	0.632672	0.194786	0.976499	0.00733112	0.576702
YBR196C	0.000419951	0.508685	0.186988	0.151697	0.430742	0.438779	0.376809	0.914637	0.164647	0.899363	0.404849	0.318311	0.0726168	0.0927301	0.802257	0.0067208	0.97235	0.892506	0.210238	0.431589
YBR198C	0.751398	0.139526	0.167862	0.127014	0.423063	0.830535	1.28332e-05	0.0413769	0.890993	0.714507	0.382436	0.294959	0.237551	0.0493833	0.491628	0.199109	0.491845	0.475584	0.0306744	0.591833
YBR202W	0.0439789	0.350292	0.277055	0.247804	1.91086e-05	0.00500035	0.936558	0.292078	0.0589862	0.649	0.647028	0.589141	0.503962	0.25366	0.829648	0.80047	5.91312e-05	6.69137e-05	0.495281	0.000181498
YBR211C	0.00181003	0.000268747	9.04793e-05	0.888138	0.570996	0.132561	0.0113866	0.224918	3.24498e-05	0.00200481	0.0199579	0.77213	0.881159	0.258751	0.889571	0.00454516	0.336854	0.0229638	0.231291	0.0188609
YBR234C	0.0288038	0.0120594	0.366892	0.456633	0.16162	0.248272	0.0555074	0.0896934	0.524524	0.461962	0.124343	0.600955	0.843287	0.0328735	0.437785	0.566245	0.0860233	0.0218505	0.0366591	0.822382
YBR236C	0.0424568	0.0234184	0.203888	0.709751	0.757332	0.664418	0.786208	0.798135	0.345051	0.274878	0.206943	0.843627	0.964657	0.485328	0.113464	0.934321	0.512498	0.870577	0.235543	0.0822194
YBR237W	0.00134316	0.667209	0.0881573	0.496183	0.286199	0.995456	0.812765	0.575963	0.103045	0.145899	0.842131	0.426645	0.171711	0.161885	0.482731	0.0151711	0.0564129	0.594703	0.105866	0.365197
YBR243C	0.161543	0.0585661	0.0169056	0.95053	0.412571	0.362466	0.825328	0.232199	0.695286	0.398537	0.570161	0.00749455	0.353898	0.792706	0.201941	0.415382	0.592898	0.676701	0.683155	0.351552
YBR247C	0.343445	0.0386281	0.299825	0.243624	0.282336	0.130436	0.242541	0.242901	0.0978525	0.756847	0.982646	0.0533111	0.631199	0.330244	0.221708	0.937277	0.421724	0.35718	0.063526	0.268838
YBR252W	0.407066	0.42218	0.334301	0.463441	0.270487	0.630005	0.0736383	0.911537	0.164732	0.597514	0.230951	0.569678	0.528727	0.997357	0.999496	0.246966	0.567578	0.367287	0.945215	0.922364
YBR253W	0.12237	0.193787	0.326491	0.412174	0.677403	0.742645	0.80692	0.898024	0.205189	0.295379	0.110018	0.484885	0.192876	0.816261	0.369176	0.424748	0.3911	0.335638	0.225678	0.755067
YBR254C	0.0587901	0.000220948	1.50519e-05	0.622034	0.171698	0.469546	0.000691549	0.0712741	0.03236	0.000320968	0.0575881	0.923303	0.0690498	0.0515963	0.0120794	0.270699	0.437199	0.793087	0.71404	0.057682
YBR256C	0.157982	0.0763272	0.00200491	0.321679	0.643553	0.73852	0.081977	0.59351	0.172727	0.938683	0.439648	0.132644	0.577372	0.65279	0.242395	0.0783547	0.478179	0.617869	0.447952	0.0655296
YBR257W	0.0654576	0.194212	0.207293	0.825843	0.598052	0.96591	0.066657	0.3225	0.960352	0.422503	0.036395	0.0363926	0.872543	0.707881	0.387476	0.415306	0.0361591	0.238015	0.0588301	0.59428
YBR265W	0.227473	0.56355	0.012835	0.809088	0.908979	0.339441	0.00186631	0.19184	0.0141831	0.230067	0.244719	0.266706	0.016064	0.607462	0.041755	0.0319393	0.153399	0.93089	0.613925	0.0587739
YCL004W	0.43987	0.0159366	0.212399	0.873416	0.823378	0.607726	0.568757	0.451648	0.649644	0.525747	0.908375	0.0633742	0.217623	0.0104839	0.0145377	0.788391	0.650751	0.60422	0.320566	0.547288
YCL017C	6.80922e-05	0.0322796	0.959193	0.273993	0.0444652	0.915198	0.0100274	0.627622	0.0605615	0.0890199	0.366103	0.527313	0.555662	0.765872	0.434338	0.00760126	0.925208	0.308549	0.128216	0.899376
YCL031C	0.378206	0.547622	0.517064	0.0476444	0.91139	0.367794	0.294525	0.782684	0.571461	0.316906	0.0213337	0.486527	0.492417	0.58421	0.0246824	0.0729233	0.582908	0.650258	0.953418	0.0579412
YCL041C	0.717254	0.0515137	0.197204	0.775365	0.541046	0.569647	0.106632	0.412859	0.575244	0.704618	0.737563	0.52768	0.7478	0.460412	0.91442	0.485254	0.107507	0.789958	0.337917	0.38624
YCL043C	0.017265	0.437318	0.110289	0.078553	0.0876998	0.340609	0.703395	0.59577	0.461607	0.133718	0.633536	0.755346	0.760557	0.149493	0.00264614	0.0580063	0.455214	0.0487674	0.233304	0.996572
YCL052C	0.148961	0.0679546	0.282499	0.215093	0.337082	0.973156	0.0335522	0.0785981	0.811839	0.0317661	0.0765041	0.73488	0.0227934	0.496118	0.0831404	0.52028	0.110599	0.747802	0.638105	4.73271e-05
YCL054W	0.00173417	0.233568	0.578101	0.867813	0.0478811	0.0244643	0.973411	0.30897	0.354817	0.0529523	0.4586	0.453268	0.270505	0.793901	0.752115	0.359652	0.214053	0.176327	0.14037	0.780582
YCL059C	0.569039	0.217311	0.445083	0.264191	0.418685	0.517908	0.0369656	0.275044	0.667577	0.0274325	0.300265	0.755946	0.747267	0.294857	0.578879	0.328382	0.592871	0.633377	0.0683251	0.939715
YCR012W	0.209036	2.09299e-05	0.178922	0.35435	0.776432	0.549468	0.52136	0.103121	0.88497	0.513245	0.2001	0.767201	0.382631	0.00461665	0.197096	0.404892	0.644508	0.408078	0.980725	0.0331369
YCR013C	0.04608	0.00591365	0.102388	0.598917	0.993998	0.23211	0.0298229	0.452451	0.519348	0.0741317	0.200796	0.0864626	0.728887	0.201801	0.235857	0.511405	0.387317	0.483454	0.130297	0.0465183
YCR035C	0.0881114	0.0873337	0.797806	0.0129764	0.5238	0.660051	0.000560168	0.654377	0.720472	0.624027	0.460864	0.378514	0.050929	0.582252	0.0761675	0.978976	0.408192	0.40874	0.206772	1.92812e-05
YCR052W	0.000105883	0.165758	0.210297	0.815498	0.14365	0.782193	0.428053	0.083369	0.0948063	0.268438	0.4182	0.482062	0.252047	0.559507	0.00232169	0.58863	0.484408	0.540059	0.223037	0.00708557
YCR054C	0.937825	0.000131919	0.0765578	2.50173e-06	0.001511	0.0322333	0.199582	0.462103	0.000959529	0.017375	0.504145	0.191186	0.752741	0.149999	0.815836	0.996742	0.821903	0.0827386	0.0817668	0.49231
YCR057C	0.308582	7.78725e-06	0.0332436	0.000274266	0.908844	0.0221731	0.845075	0.428762	0.0162175	0.910541	0.222682	0.0332547	0.272824	0.666531	0.197166	0.0590343	0.475448	0.861603	0.378505	0.227567
YCR072C	0.966911	0.0506659	0.60016	0.00102287	0.0719547	0.0580067	0.117985	0.889776	0.0298949	0.194638	0.961264	0.108706	0.139954	0.920024	0.616562	0.117393	0.0080273	0.625284	0.795904	0.455092
YCR093W	0.401682	0.442373	0.54238	0.275075	0.0249994	0.215734	0.0110582	0.839344	0.422848	0.277599	0.192151	0.268783	0.013427	0.637168	0.0110428	0.453906	0.272285	0.2213	0.646318	0.97609
YDL003W	0.834445	0.00558756	0.469328	0.0940961	0.0107256	0.907316	0.539222	0.101312	0.195421	0.261641	0.477201	0.224224	0.820914	0.248477	0.485591	0.275717	0.353711	0.893478	0.014524	0.0612706
YDL004W	0.00488238	0.0159265	0.000524132	0.167201	0.224297	0.470397	0.944971	0.130632	0.0409044	0.467385	0.95861	0.629785	0.0474191	0.722597	0.00677421	0.752839	0.062635	0.363993	0.29555	0.109043
YDL007W	9.54488e-07	0.000184472	0.00484491	0.852393	0.864994	0.850877	0.00582599	0.768288	0.131844	0.172789	0.1744	0.0204282	0.638468	0.850275	0.745682	0.120097	0.679701	0.265607	0.0495362	0.763901
YDL008W	0.0597801	0.00969101	0.0225448	0.571488	0.360987	0.125106	0.893755	0.6257	0.031787	0.698323	0.578258	0.998593	0.853869	0.136081	0.372654	0.146217	0.215609	0.0487961	0.142511	0.234428
YDL014W	0.00176976	0.594375	0.449244	0.22408	0.658727	0.835563	0.0727291	0.341087	0.637884	0.456789	0.58644	0.589074	0.607416	0.380044	0.68316	0.901515	0.657734	0.187499	0.465778	0.771198
YDL015C	0.0036439	0.0676321	0.114853	0.317769	0.865796	0.454818	0.983968	0.0734497	0.690158	0.766844	0.156455	0.174862	0.3607	0.743773	0.858282	0.651647	0.72698	0.278138	0.277683	0.222009
YDL016C	0.853709	0.01766	0.00486711	0.528889	0.0564154	0.357566	0.970727	0.0164196	0.043742	0.52726	0.370489	0.283378	0.821877	0.436311	0.982019	0.95828	0.801083	0.152466	0.415211	0.972511
YDL017W	0.354409	0.329099	0.247546	0.00309089	0.333062	0.575327	0.00717313	0.0900515	0.172059	0.25114	0.344828	0.305232	0.141819	0.372829	0.620769	0.131115	0.291992	0.539595	0.786478	0.273219
YDL028C	0.0308006	0.0720493	0.00509507	0.12362	0.662065	0.345084	0.0401385	0.715679	0.000900471	0.628741	0.54603	0.56955	0.972032	0.70322	0.677113	0.836196	0.0704519	0.528819	0.859474	0.255007
YDL029W	0.47736	0.0105563	0.00346961	0.235874	0.981314	0.105714	0.00455876	0.000183823	0.491517	0.00187737	0.400486	0.93263	0.954896	0.810356	0.20958	0.0389865	0.500874	0.347338	0.244879	0.201299
YDL030W	0.00169709	0.0196302	0.0677001	0.0249064	0.618468	0.915807	0.930932	0.0366803	0.0379916	0.620281	0.683113	0.0414471	0.202788	0.0118845	0.000276075	0.0497616	0.460785	0.0150794	0.986478	0.927083
YDL031W	0.800599	0.000523005	0.959101	0.0157815	0.540925	0.0263813	0.682871	0.0540589	0.00620524	0.00374278	0.0234595	0.0536783	0.580114	0.866044	0.653453	0.95656	0.189628	0.475955	0.62419	0.559479
YDL043C	0.323869	0.354029	3.10445e-09	0.0095813	0.0573266	0.502402	1.38274e-05	0.927205	0.0448595	0.979941	0.805508	0.66926	0.272522	0.041516	0.721162	0.521109	0.558529	0.549095	0.78974	0.122389
YDL045C	0.988213	0.892957	0.178984	0.398126	0.37787	0.608552	0.917603	0.809901	0.525955	0.565421	0.298689	0.278724	0.521298	0.673418	0.520742	0.117567	0.511073	0.219755	0.882304	0.370538
YDL055C	0.741673	0.291722	0.740985	0.131862	0.0827823	0.432191	0.0104801	3.32919e-06	0.858402	0.923234	0.695728	0.511262	0.378998	0.763332	0.000713968	0.582401	0.178117	0.955195	0.842643	0.74611
YDL058W	0.0428604	0.88829	0.197042	6.61009e-09	0.00428374	0.698807	0.00346671	0.887197	0.00355644	0.462277	0.702899	0.715789	0.415397	0.506619	0.237675	0.233274	0.426317	0.954442	0.640915	0.00661088
YDL060W	0.0501531	0.913623	0.00377071	0.0277852	0.269091	0.355728	0.055537	0.317314	0.939346	0.118362	0.978983	0.945264	0.294152	0.493891	0.16676	0.272425	0.703837	0.69312	0.26187	0.571601
YDL064W	0.148675	0.239065	0.264295	0.00663326	0.107524	0.814532	0.437969	0.330891	0.222314	0.587503	0.830134	0.362558	0.265561	0.469797	0.385726	0.464591	0.784299	0.463057	0.778147	0.444297
YDL084W	0.000275468	9.50948e-06	0.00071273	0.246593	0.187833	0.479024	0.00162517	0.538482	0.503421	0.249319	0.583594	0.948614	0.248623	0.322592	0.00226544	0.119835	0.984782	0.525603	0.353373	0.178453
YDL087C	0.397845	0.387063	0.120653	0.0696921	0.707544	0.544318	0.000224898	0.0220205	0.127147	0.173263	0.666135	0.949512	0.948806	0.52582	0.969134	0.67359	0.308221	0.808155	0.0184386	0.578808
YDL092W	0.000770263	0.0500894	0.00690124	0.000151665	0.721591	0.82252	0.0349883	0.00401378	0.0804329	0.909296	0.441917	0.189108	0.202781	0.680967	0.00544161	0.921483	0.264801	0.904747	0.723096	0.677865
YDL097C	0.850428	0.439595	3.48482e-07	0.00512279	0.611384	0.466167	0.331543	0.728575	0.0212629	0.579721	0.292587	0.504848	0.500735	0.000140945	0.137842	0.321665	0.802468	0.926545	0.0287251	4.45597e-05
YDL098C	0.000114176	0.207942	0.00127	0.757054	0.853549	0.966946	0.0249776	0.0305982	0.00951896	0.652715	0.937233	0.736903	0.917862	0.36334	0.736224	0.433112	0.681871	0.765265	0.459733	0.431466
YDL102W	0.487663	0.113785	0.423081	0.128595	0.00568668	0.702646	0.274864	0.125834	0.367056	0.0659789	0.0238169	0.826884	0.916667	0.488692	0.297307	0.71699	0.116813	0.599706	0.0316736	0.15497
YDL103C	0.104046	0.71373	0.0366243	0.089838	0.530277	0.136163	0.492798	0.02471	0.239239	0.811136	0.953095	0.21622	0.693729	0.280555	0.972643	0.817276	0.478133	0.4235	0.918121	0.118102
YDL105W	0.0108642	0.917778	0.00135181	0.0673212	0.378739	0.697143	0.712237	0.0897276	0.543574	0.250558	0.983966	0.081839	0.668529	0.193648	0.351243	0.536465	0.0361026	0.0446459	0.759185	0.121662
YDL108W	0.137842	0.488729	0.935609	0.029034	0.643664	0.189673	0.471496	4.10388e-05	0.550553	0.0592688	0.58088	0.546323	0.560648	0.916449	0.847426	0.0199578	0.28186	0.497559	0.00122186	0.488032
YDL111C	0.0890109	0.83339	0.0190118	0.0646013	0.759846	0.604575	0.208749	0.0329241	0.468151	0.648398	0.895342	0.944729	0.879602	0.460814	0.441486	0.899272	0.661293	0.427179	0.845748	0.912388
YDL120W	0.438652	0.587664	0.0424256	0.613832	0.480264	0.848417	0.230983	0.374922	0.0989782	0.559462	0.37983	0.636495	0.651305	0.27653	0.443084	0.629485	0.636703	0.178074	0.311908	0.768116
YDL126C	0.00288664	0.217613	0.00435724	0.0109387	0.346199	0.939481	0.798676	0.00319014	0.272839	0.813949	0.453591	0.00426014	0.0702124	0.972451	0.148896	0.0192597	0.391902	0.193085	0.615441	0.483563
YDL132W	0.102303	0.619745	0.841822	0.0682016	0.00325752	0.551919	0.16461	0.72882	0.388276	0.975916	0.886224	0.398279	0.800043	0.983781	0.000353388	0.304959	0.405238	0.528163	0.0767223	0.690499
YDL139C	0.632014	0.00369753	0.471064	0.000791715	0.440408	0.72702	0.554142	0.216154	0.441249	0.624851	0.608915	0.445834	0.00238555	0.0194832	0.762522	0.421649	0.847296	0.0157595	0.368647	0.468938
YDL140C	0.992899	0.0542571	0.0117323	0.221353	0.0621592	0.0730269	0.023919	0.000278858	0.136381	0.0778593	0.783225	0.0368082	0.32008	0.136	0.658786	0.150734	0.378037	0.838179	0.00116663	0.74486
YDL141W	0.682311	0.275523	0.415258	0.00336219	0.849398	0.637144	0.680072	0.394736	0.10997	0.199934	0.924396	0.0166743	0.27077	0.0489436	0.00641978	0.783337	0.561987	0.714319	0.289572	0.963495
YDL143W	0.269145	0.799471	0.295209	0.396064	0.673124	1.71722e-06	0.0346878	0.00160515	0.884065	0.731672	0.404319	0.805978	0.0766837	0.132605	0.390551	0.0550757	0.108194	0.250239	0.192617	0.472601
YDL145C	0.0347938	0.322054	0.399432	0.0110927	0.358403	0.65289	0.466424	0.136531	0.606887	0.591729	0.25198	0.0284711	0.623987	0.651564	0.10369	0.887448	0.571312	0.804884	0.0667331	0.587532
YDL147W	0.00532553	0.000532422	0.0022186	0.150779	0.259274	0.838831	0.0113183	0.0176921	0.0472902	0.817875	0.517431	0.624533	0.418236	0.224667	0.00374516	0.2446	0.260608	0.434121	0.474064	0.425965
YDL148C	0.437888	0.00185337	0.104545	3.33074e-05	0.678753	0.0016847	0.453144	0.26083	0.00018985	0.632166	0.335137	0.00599554	0.4188	0.97599	0.245325	0.608936	0.997255	0.865171	0.620556	0.924277
YDL150W	0.0288608	0.995418	0.497935	0.748575	0.251282	0.0191767	0.367866	0.567612	0.0570282	0.827889	0.672533	0.136836	0.813633	0.331623	0.980475	0.54051	0.104405	0.839741	0.437223	0.807147
YDL152W	0.000710725	0.0125598	0.00154328	0.379016	0.0657769	0.687088	0.0419808	0.0560051	0.00153545	0.155273	0.655658	0.115187	0.066564	0.988843	0.0873968	0.82644	0.736756	0.160251	0.874071	0.605948
YDL153C	0.525713	0.0370567	0.152597	0.0605576	0.453965	0.768264	0.210824	0.383196	0.0286921	0.198101	0.8297	0.389545	0.448317	0.923292	0.00880849	0.0143669	0.746449	0.579356	0.60631	0.610329
YDL158C	0.343646	0.0325212	0.999524	1.89532e-05	0.000295479	0.129335	0.20839	0.552853	2.99942e-05	0.110444	0.471005	0.125931	0.091843	0.806302	0.392664	0.18094	0.750385	0.0486456	0.938189	0.836559
YDL163W	0.0639096	0.420712	0.0740163	0.00137535	0.702037	0.752268	1.64262e-07	0.0345806	0.00400115	0.454816	0.451162	0.0535833	0.232356	0.212529	0.000538226	0.635049	0.384541	0.647644	0.00177205	0.00107316
YDL164C	0.188586	0.525002	0.529604	0.00785633	0.907543	0.41279	0.955763	0.198947	0.548272	0.164161	0.596155	0.140472	0.460965	0.82724	0.243914	0.852832	0.764904	0.730051	0.479997	0.895229
YDL165W	0.626945	0.261848	0.077363	0.919506	0.17076	0.534069	0.169676	0.0276903	0.412249	0.46413	0.32526	0.635095	0.613584	0.540519	0.502195	0.000746921	0.401504	0.757543	0.803703	0.122253
YDL166C	0.197022	0.0769903	0.0109999	0.919901	0.0870724	0.939903	0.107925	0.0463246	0.513454	0.748614	0.925748	0.640233	0.0934253	0.550104	0.139084	0.140376	0.397275	0.780141	0.770314	0.564732
YDL193W	2.42956e-17	0.504572	2.89957e-06	4.30427e-15	0.674878	0.0588623	1.65125e-12	2.14936e-10	0.978938	0.0501392	0.478565	0.198871	8.86869e-05	0.523036	3.54624e-06	1.48224e-10	0.0439141	8.05993e-06	0.0701496	0.00784687
YDL195W	0.0519968	0.598018	0.358581	0.0162692	0.0879614	0.340559	0.194429	0.0957894	0.440914	0.90711	0.802095	0.138316	0.95538	0.200459	0.162351	0.619985	0.238863	0.866001	0.655855	0.0179252
YDL196W	0.50562	0.0270691	6.5009e-05	0.000537178	0.966758	0.333349	0.733949	0.00130503	0.589142	0.981927	0.466269	0.25805	0.972364	0.73739	0.34381	0.425044	0.539993	0.075631	0.442912	0.913176
YDL205C	0.0753892	0.0156873	0.374212	0.0854377	0.176455	0.461158	0.180375	0.407116	0.218817	0.0803056	0.031566	0.517792	0.279377	7.89306e-06	0.0768667	0.253187	0.17416	0.892714	0.0166765	0.227644
YDL207W	0.710532	0.00819654	0.000202111	0.017958	0.905987	0.597836	0.208038	0.539353	0.0853901	0.434665	0.941272	0.0340814	0.359129	0.530004	0.342539	0.599511	0.863853	0.153923	0.111692	0.680504
YDL208W	0.633474	0.205234	0.60199	9.08866e-08	0.0247394	0.0310361	0.456214	0.640129	0.0782553	0.18253	0.404194	0.398066	0.548612	0.400369	0.971473	0.0545854	0.848103	0.711439	0.201334	0.933059
YDL209C	0.366852	0.000508888	0.475148	0.610082	0.0774347	0.172458	0.105845	0.489901	0.0032763	0.046855	0.510727	0.827859	0.120106	0.116674	0.022126	0.358216	0.31328	0.0838479	0.772484	0.936146
YDL212W	0.00618719	0.677891	0.0202456	0.393078	0.027189	0.0142952	0.987527	0.000179679	0.222402	0.017908	0.268136	0.00367254	0.820988	0.697237	0.0160018	0.424084	0.297879	0.0122202	0.28004	0.877399
YDL217C	0.364757	0.312648	0.568549	5.96863e-05	0.000229415	0.803226	0.00100621	0.0701493	0.243129	0.739338	0.584089	0.949391	0.480465	0.165518	0.0262289	0.828073	0.792449	0.0935822	0.950118	0.187326
YDL220C	0.667615	0.202063	0.546292	0.0245144	0.00400656	0.00472916	0.00574914	0.253387	0.00889135	0.944011	0.498389	0.204828	0.0298615	0.0307606	0.259113	0.172609	0.520025	0.431993	0.0262974	0.637512
YDL221W	0.133955	0.897073	0.0854017	0.23112	0.464904	0.472283	0.47238	0.38119	0.085776	0.548342	0.374254	0.593775	0.452886	0.581715	0.724003	0.577937	0.78399	0.643115	0.0896398	0.243024
YDL235C	0.311774	0.430877	0.898479	0.012406	0.00294669	0.125034	0.00574836	0.108698	0.649074	0.885777	0.413831	0.835343	0.0199382	0.94254	0.441299	0.512414	0.0373431	0.488645	0.738409	0.464214
YDR002W	0.42881	0.863651	0.464623	0.881063	0.452905	0.184105	0.416291	0.0562193	0.480083	0.161366	0.713628	0.604623	0.669078	0.0310302	0.277272	0.766073	0.85464	0.238315	0.855653	0.0371239
YDR013W	0.0215143	0.326794	0.497924	0.00725067	0.792727	0.393268	0.351839	0.985912	0.0489096	0.922095	0.735996	0.969658	0.876306	0.0612124	0.000697613	0.719954	0.342926	0.647828	0.354976	0.195978
YDR016C	0.560716	0.0937893	0.200887	0.146498	0.943345	0.650031	0.907602	0.686912	0.627963	0.342382	0.132405	0.846935	0.668534	0.628401	0.0794372	0.328709	0.764538	0.253641	0.128803	0.109586
YDR021W	0.0630996	0.23854	0.0321963	0.935463	0.922618	0.0844048	0.0605385	0.500458	0.852741	0.247378	0.465665	0.419925	0.121938	0.837998	0.62934	0.184852	0.631259	0.600949	0.00559472	0.0258795
YDR023W	0.206833	0.425408	0.380114	0.000994977	0.674427	0.362113	0.237923	0.0702603	0.0132547	0.847279	0.242494	0.386792	0.796326	0.409038	0.00190589	0.37793	0.784481	0.154277	0.497305	0.6032
YDR037W	0.735513	0.878487	0.33093	0.744166	0.754875	0.353687	0.241823	0.468725	0.567021	0.227307	0.0829978	0.199852	0.17316	0.772704	0.101552	0.856751	0.559641	0.894505	0.0665574	0.591461
YDR041W	0.901523	0.0367202	0.912404	1.61684e-05	0.794748	0.367524	0.828033	0.429187	0.229871	0.833603	0.714994	0.509188	0.957438	0.298966	0.00941055	0.488871	0.073176	0.00800671	0.607422	0.92407
YDR044W	0.083071	0.00227841	0.626997	0.00525119	0.32937	0.0319666	0.0729418	0.835702	0.493859	0.149329	0.957133	0.0192462	0.767672	0.933645	0.0980987	0.775847	0.46434	0.529134	0.953462	0.115053
YDR045C	0.124626	0.61563	0.231779	0.390832	0.15446	0.793809	0.131621	0.922218	0.0770609	0.285837	0.284526	0.459326	0.770217	0.601608	0.817679	0.49805	0.118334	0.473644	0.422753	0.616431
YDR047W	0.174562	0.887638	0.4112	0.000588103	0.960634	0.92284	0.28261	0.36259	0.192172	0.423008	0.0458474	0.735524	0.244678	0.0601494	0.00599534	0.0682566	0.358268	0.784193	0.920989	0.268556
YDR050C	0.75654	0.0900308	0.422024	0.973972	0.33185	0.478477	0.379057	0.00193605	0.066302	0.52121	0.15721	0.688189	0.178192	0.824787	0.104643	0.681104	0.49049	0.0754686	0.0653315	0.79884
YDR052C	0.570165	0.505484	0.419039	0.278084	0.0997815	0.454945	0.00202086	0.15643	0.457938	0.0470733	0.775077	0.275927	0.0638664	0.348864	0.791043	0.930907	0.00357444	0.134002	0.920073	0.00624035
YDR053W	0.609988	0.263106	0.740178	0.171947	0.30303	0.167624	0.0619569	0.105336	0.24492	0.682055	0.153177	0.415754	0.338065	0.461077	0.105361	0.714632	0.459811	0.382727	0.49919	0.803208
YDR054C	0.00741079	0.0394692	0.00626005	0.0570552	0.646686	0.162439	0.92616	0.00255929	0.0300185	0.976697	0.13463	0.762048	0.276533	0.788525	0.943797	0.250202	0.393093	0.738858	0.834332	0.975889
YDR060W	0.00141228	0.0193696	0.109355	0.113897	0.767492	0.0839115	0.819033	0.101764	0.51171	0.0219519	0.211052	0.0388763	0.116836	0.730919	0.925954	0.076471	0.0662548	0.883075	0.706607	8.18968e-05
YDR062W	0.000751253	0.155796	0.179073	0.986292	0.959117	0.444419	0.110681	0.0273368	0.727802	0.442924	0.491147	0.0678788	0.0932802	0.051811	0.994167	0.0100203	0.000970553	0.0813089	0.494327	0.532695
YDR064W	0.0283725	9.00783e-08	0.608751	0.682401	0.568785	0.662187	0.0142496	0.0315312	0.00262922	0.0110458	8.01974e-05	0.68445	0.132104	0.013045	3.14967e-05	0.179003	0.444896	0.0603246	0.783766	0.13309
YDR081C	0.146294	0.545003	0.571314	0.579278	9.46171e-07	0.125915	0.0363735	0.729789	0.0070564	0.852061	0.0973946	0.639007	0.645015	0.24856	0.0932431	0.195997	0.842637	0.785356	0.631126	0.185042
YDR082W	0.00317709	0.0328966	0.042072	0.945551	0.937234	0.606198	0.51386	0.332553	0.245924	0.231757	0.424428	0.818888	0.156827	0.673538	0.650935	0.588709	0.783321	0.102589	0.470264	0.00913058
YDR086C	0.793082	0.452185	0.0320607	0.0262084	0.0151598	0.988479	0.293577	0.00805885	0.56847	0.399354	0.823783	0.141466	0.536278	0.00141397	0.918016	0.861785	0.013341	0.924666	0.455605	0.0894388
YDR087C	0.0544281	0.000172439	0.666361	0.537523	0.788958	0.931145	0.0296566	0.123925	0.722094	0.219563	0.0781592	0.645265	0.220249	0.566171	0.000438055	0.733466	0.772434	0.471859	0.0323351	0.152219
YDR088C	0.6453	0.0848661	0.0029096	0.0430519	0.321019	0.581925	0.219184	0.668577	0.469721	0.298484	0.612467	0.513915	0.698027	0.614192	0.642604	0.568641	0.987136	0.406982	0.295785	0.983277
YDR091C	0.352718	0.83566	0.501903	0.153989	0.151616	0.144984	0.168862	0.257656	0.100061	0.105145	0.691108	0.546141	0.497083	0.0228259	0.281704	0.971742	0.985941	0.828246	0.877895	0.968679
YDR113C	0.897485	0.065791	0.554052	0.473194	0.62095	0.00718275	0.383798	0.289251	0.651207	0.537228	0.638537	0.00991611	0.319509	0.222104	0.805568	0.821817	0.166104	0.986282	0.220754	0.33951
YDR118W	0.00555029	0.931914	0.0641776	0.947503	0.239568	0.950637	0.704303	0.109074	0.18976	0.766897	0.143934	0.986563	0.491517	0.800893	0.0777092	0.530738	0.0673619	0.362873	0.3952	0.0119818
YDR141C	0.0237326	0.729532	0.471762	4.76288e-06	0.276019	0.731794	0.98965	0.613947	0.0764022	0.816315	0.0570034	0.767836	0.350376	0.646087	0.359848	0.983625	0.627055	0.101552	0.310062	0.447803
YDR145W	0.494291	0.371075	0.160659	0.111326	0.00492511	0.655355	0.00318875	0.2474	0.248034	0.0738497	0.0310022	0.281147	0.259837	0.0392042	0.0088658	0.0348588	0.562102	0.964596	0.0183076	0.75029
YDR160W	0.569773	0.338609	0.751986	0.0164344	0.292482	0.143563	0.217344	0.0188072	0.128739	0.598076	0.75242	0.45079	0.559149	0.106701	0.428742	0.152111	0.750846	0.628461	0.85971	0.809843
YDR164C	0.0196356	0.740011	0.136169	0.00345459	0.753036	0.101743	0.628362	0.706584	0.187473	0.70459	0.0999591	0.128458	0.000528892	0.946871	0.588635	0.574915	0.429803	0.848477	0.897793	0.524735
YDR166C	0.124571	0.000155152	0.751013	0.481683	0.0415911	0.577159	0.0453434	0.737712	0.482462	0.0441232	0.925859	0.42361	0.614863	0.797198	0.00386461	0.0414841	0.165321	0.223028	0.653274	0.135174
YDR167W	0.130037	0.169329	0.987554	0.69391	0.965185	0.847023	0.0262859	0.0111197	0.31288	0.851499	0.164628	0.679848	0.738953	0.991833	0.0415316	0.351052	0.265643	0.383381	0.761377	0.131815
YDR168W	0.3607	0.805707	0.11708	0.333751	0.380927	0.0497296	0.736586	0.59115	0.0258613	0.17123	0.148991	0.767073	0.312784	0.207525	0.0850827	0.529791	0.21934	0.206145	0.435873	0.244765
YDR170C	0.445678	0.00548185	0.82292	0.000253773	0.372648	0.395855	0.0414462	0.87921	0.85863	0.519429	0.0307894	0.391058	0.973809	0.639388	0.205865	0.349775	0.452714	0.704843	0.688771	0.843705
YDR172W	0.203985	0.841707	0.0570045	0.0466459	0.989619	0.706037	0.0645685	0.722068	0.39317	0.781719	0.918892	0.521103	0.904811	0.000272331	0.311982	0.992887	0.947311	0.425662	0.262508	0.0757632
YDR177W	0.629471	0.0687589	0.151881	0.627407	0.436265	0.124567	0.823461	0.339074	0.703475	0.958407	0.785685	0.539981	0.451483	0.906416	0.248668	0.499039	0.319698	0.246407	0.86982	0.848018
YDR180W	0.734944	0.00148854	0.335534	0.620946	0.15652	0.155574	0.315709	0.662895	0.233928	0.428935	0.121785	0.810878	0.174749	0.33829	0.577473	0.854565	0.269531	0.643213	0.538289	0.348042
YDR182W	0.937758	0.168843	0.054996	0.0283025	0.941833	0.626817	0.866933	0.489138	0.838714	0.867804	0.922406	0.952093	0.173907	0.475956	0.542161	0.0704737	0.39606	0.352587	0.478708	0.994767
YDR187C	0.581974	0.339387	0.432328	0.0141904	0.226569	0.0113052	0.0299109	0.0190041	0.302815	0.961623	0.682292	0.018465	0.346973	0.872384	0.710486	0.489249	0.258394	3.25566e-09	0.0246235	0.0117427
YDR188W	0.915026	0.795984	0.0748269	0.0710592	0.0242546	3.41602e-07	0.0146697	0.530807	0.882703	0.799939	0.17375	0.371152	0.0272622	0.0270014	0.560213	0.412289	0.0415271	0.0906601	0.724495	0.949527
YDR189W	0.273428	0.727714	0.475573	0.00087025	0.701141	0.633349	0.558904	0.601662	0.732632	0.895291	0.844477	0.210204	0.980323	0.966345	0.0193149	0.287264	0.753315	0.857579	0.214059	0.621519
YDR190C	0.473379	0.361124	0.0393917	0.00118283	0.062914	0.625448	0.836704	0.150798	0.000617725	0.659581	0.598433	0.193518	0.350593	0.478037	0.17351	0.640095	0.102445	0.364651	0.400416	0.758098
YDR196C	0.12639	0.204736	0.223867	0.0413257	0.196321	0.647877	0.14618	0.864856	0.20278	0.466774	0.791643	0.0791241	0.589302	0.278927	0.397892	0.548021	0.968895	0.35018	0.228861	0.0986126
YDR201W	0.153978	0.741551	0.768797	4.46598e-06	0.343111	0.0038539	0.278194	0.0227387	0.00282434	0.285407	0.404147	0.239016	0.378518	0.670582	0.399129	0.472101	0.483786	0.730974	0.607193	0.0768784
YDR208W	0.876013	0.222471	0.131421	0.0179307	0.123659	0.287846	0.0852306	0.615972	0.901528	0.843834	0.0272555	0.202464	0.998028	0.461256	0.0641596	0.464026	0.528244	0.487441	0.488667	0.520848
YDR211W	0.428536	0.359212	0.998117	0.0667608	0.224048	0.709907	0.602398	0.770264	0.392281	0.758116	0.605188	0.929597	0.854994	0.28443	0.0732876	0.361412	0.820364	0.445772	0.0586717	0.627071
YDR212W	0.266818	0.871638	0.0124265	0.486682	0.00444914	3.47507e-06	0.000330894	0.00655921	0.877238	0.290225	0.0403233	0.0172914	0.00108608	0.881288	1.36714e-08	0.0541127	0.629693	0.147359	0.495491	0.340749
YDR224C	0.0442685	0.78983	0.890141	0.166309	0.0198191	0.215382	0.137711	0.25126	0.257241	0.977198	0.858072	0.87098	0.917146	0.810064	0.271616	0.0643425	0.506928	0.34679	0.202531	0.465581
YDR228C	0.999644	0.345605	0.489187	0.00023146	0.240647	0.161859	0.0191655	0.910844	0.327041	0.0458798	0.108061	0.20334	0.0952345	0.139291	0.31673	0.175648	0.81869	0.911656	0.221359	0.785212
YDR232W	0.932385	0.106876	0.54843	2.66541e-07	0.265314	0.338531	0.647736	0.542318	0.00889489	0.590087	0.0355366	0.112261	0.0280656	0.979976	0.555397	0.879095	0.389086	0.835888	0.650502	0.365548
YDR235W	0.290211	0.826221	0.708759	0.00458892	0.765123	0.853061	0.645145	0.808484	0.818441	0.516805	0.366068	0.163683	0.534491	0.590582	0.505562	0.204725	0.805258	0.079235	0.503759	0.934514
YDR236C	0.370295	0.192695	0.690648	0.568366	0.0571761	0.707114	0.61163	0.249362	0.891457	0.774088	0.564012	0.477885	0.507949	0.522435	0.0462677	0.308885	0.133788	0.692073	0.441188	0.213908
YDR238C	0.557677	0.0774535	0.193765	0.228471	0.0230167	0.107113	0.365313	0.99948	0.874952	0.164722	0.269872	0.862468	0.533802	0.00231938	0.270407	0.327478	0.0332287	0.366066	0.89624	0.45673
YDR240C	0.786797	0.21064	0.77326	0.00439202	0.0208871	0.281863	0.64325	0.18119	0.181946	0.426909	0.476066	0.564816	0.650652	0.660368	0.0563632	0.145094	0.333956	0.399151	0.90582	0.94489
YDR243C	0.0966703	0.161999	0.0162715	0.72689	0.716725	0.0040674	0.60412	0.40133	0.986728	0.742866	0.653538	0.00408211	0.700418	0.224565	0.282859	0.596861	0.374117	0.476855	3.19923e-05	0.0874425
YDR246W	0.579358	0.938379	0.018194	0.237116	0.297852	0.614745	0.240859	0.477815	0.22993	0.178232	0.812781	0.0884653	0.81582	0.782612	0.00463161	0.07724	0.73032	0.887534	0.749999	0.81599
YDR267C	0.818137	0.0143895	0.444086	0.9614	0.219923	0.486399	0.7035	0.603604	0.237227	0.0483301	0.53537	0.505053	0.82427	0.220495	0.509496	0.428826	0.0986737	0.755382	0.520595	0.232913
YDR280W	0.701496	0.820119	0.229005	0.000147148	0.69476	0.219671	0.686643	0.0934424	0.309208	0.333112	0.594866	0.717733	0.495874	0.156187	0.163668	0.561176	0.43451	0.267771	0.716837	0.172332
YDR288W	0.423148	0.679002	0.0424854	0.00180942	0.217794	0.95887	0.163545	0.368446	0.930789	0.0046066	0.0309782	0.487234	0.0514009	0.328997	0.000153942	0.00872608	0.565012	0.732918	0.196515	0.3108
YDR292C	0.428335	0.813167	0.409452	0.308208	0.51602	0.0132841	0.0131446	0.530234	0.653798	0.169638	0.606545	0.0530688	0.51393	0.482661	0.913655	0.348615	0.065193	0.11399	0.0378048	3.7935e-05
YDR299W	0.122904	0.028071	0.0176703	0.035683	0.70675	0.204587	0.400757	0.286303	0.0487379	0.577666	0.484947	0.419378	0.563009	0.35462	0.444055	0.0824633	0.337086	0.300037	0.145872	0.377652
YDR301W	0.0656635	0.0285607	0.0821814	0.0562011	0.932878	0.00100217	0.44765	0.83575	0.941784	0.581696	0.836375	0.0532674	0.149176	0.819488	0.380016	0.235443	0.949026	0.42994	0.10267	0.00948167
YDR302W	0.854538	0.962184	0.397804	0.505384	0.129783	0.841703	0.5354	0.329933	0.937441	0.124362	0.555576	0.24172	0.756969	0.472898	0.844792	0.619822	0.299721	0.742202	0.215857	0.042538
YDR303C	0.000208172	0.010642	0.65797	0.019984	0.282637	0.905979	0.915345	0.312338	0.159037	0.348964	0.341181	0.0533755	0.851485	0.748114	0.00919273	0.920417	0.412919	0.589865	0.615235	0.0206728
YDR308C	0.091376	0.696734	0.0666296	0.0838925	0.215891	0.597304	0.198626	0.191946	0.00196656	0.0588679	0.504356	0.436343	0.605072	0.553135	0.668373	0.565264	0.758417	0.463298	0.341714	0.434331
YDR311W	0.0346742	0.0219525	0.836305	0.528413	0.273807	0.188689	0.068668	0.153988	0.445639	0.504636	0.346841	0.141765	0.0176076	0.944962	0.00299014	0.461174	0.396668	0.0826453	0.17166	0.580707
YDR324C	0.0720454	0.746822	0.0473666	0.132617	0.00535662	0.00131183	0.808847	0.440488	0.37867	0.454089	0.0461745	0.337135	0.987165	0.200775	0.420642	0.808813	0.324842	0.734919	0.336539	0.389124
YDR325W	0.420087	0.64785	0.419327	0.111194	0.115712	0.237819	0.44365	0.962328	0.16928	0.251146	0.241602	0.786363	0.816401	0.953151	0.0307907	0.835151	0.582523	0.0887386	0.0249896	0.921366
YDR327W	0.132964	0.81434	0.867603	0.739068	0.298153	0.978565	0.457169	0.519094	0.859228	0.482071	0.0608285	0.527936	0.561458	0.570115	0.981436	0.596938	0.117758	0.467554	0.683687	0.592404
YDR328C	0.636839	0.356233	0.194282	0.266211	0.504609	0.258324	0.484958	0.787437	0.943755	0.207045	0.073179	0.608603	0.133594	0.0462909	0.0279169	0.0743641	0.73871	0.763632	0.493251	0.407425
YDR331W	0.361586	0.00546046	0.447782	0.314413	0.500828	0.419927	0.405657	0.0122509	0.113522	0.62086	0.245017	0.472838	0.878895	0.0519211	0.593553	0.785164	0.989613	0.978437	0.270247	0.0181213
YDR339C	0.902168	0.251531	0.381781	0.804044	0.778478	0.689356	0.190436	0.182952	0.630815	0.905588	0.601688	0.661999	0.362562	0.0117846	0.972731	0.379558	0.56695	0.29766	0.60026	0.0931625
YDR341C	0.527136	0.929309	0.0845887	0.415769	0.899958	0.0122772	0.00801685	0.0181655	0.769618	0.291258	0.265378	0.0199013	0.886972	0.588431	0.466081	0.632978	0.438411	0.0741643	0.411623	0.0879745
YDR353W	0.293748	0.265712	0.0304879	0.169546	0.526272	0.969821	0.983404	0.186219	0.787983	0.51972	0.546653	0.370466	0.23004	0.0818141	0.398883	0.821034	0.0597114	0.903058	0.912035	0.638832
YDR355C	0.272064	0.296958	0.641041	0.276903	0.275488	0.218517	0.504507	0.0328504	0.372228	0.653163	0.380691	0.349253	0.664838	0.432607	0.122129	0.83777	0.0558595	0.907109	0.870254	0.139248
YDR356W	0.0354664	0.150441	0.519658	0.678229	0.691057	0.287798	0.415211	0.86088	0.559866	0.0367564	0.0314127	0.784546	0.502453	0.997236	0.290116	0.00861629	0.938513	0.427008	0.509454	0.094679
YDR361C	0.914643	0.8268	0.958726	0.561638	0.125964	0.990693	0.405044	0.203766	0.947129	0.730453	0.885771	0.722035	0.38755	0.0326754	0.457934	0.0220133	0.272829	0.564723	0.358613	0.680017
YDR362C	0.940908	0.254611	0.648784	0.450166	0.542555	0.953574	0.0109454	0.298339	0.277398	0.137104	0.0619314	0.329221	0.0718767	0.686514	0.59349	0.185975	0.467672	0.285939	0.333786	0.459773
YDR365C	0.218821	0.0700478	0.00519155	0.654927	0.348302	0.994134	0.0695664	0.181978	0.83621	0.97429	0.585596	0.0859868	0.338129	0.110195	0.927311	0.398001	0.626166	0.585627	0.885276	0.709128
YDR367W	0.565807	0.920743	0.385554	0.429523	0.453227	0.81881	0.607372	0.834517	0.481609	0.503732	0.945069	0.201078	0.216523	0.0876093	0.755664	0.828689	0.474015	0.0941925	0.356944	0.0419312
YDR373W	0.652162	0.016472	0.337235	0.655766	0.0523652	0.180155	0.682365	0.112616	0.949053	0.037299	0.768881	0.0782227	0.739036	0.453983	0.257913	0.484931	0.830922	0.269813	0.640998	0.0566507
YDR376W	0.00885923	0.0506202	0.98424	0.223832	0.263371	0.341945	0.0413002	0.96747	0.180871	0.426389	0.235403	0.338183	0.367124	0.151649	0.320956	0.44025	0.0315609	0.512154	0.565433	0.18906
YDR381W	0.231467	0.121974	0.990202	0.621178	0.82166	0.786781	0.299934	0.761899	0.887734	0.000266119	0.422829	0.71632	0.557258	0.733037	0.741052	0.113429	0.0820263	0.453168	0.506098	0.0225506
YDR390C	0.357932	0.996774	0.900245	0.479959	0.295904	0.774065	0.8273	0.953455	0.789419	0.75901	0.861605	0.789656	0.284298	0.131176	0.128786	0.255506	0.0361928	0.919573	0.0107307	0.330773
YDR394W	0.0109633	0.00673524	0.338019	0.793228	0.875245	0.41615	0.995606	0.453861	0.461916	0.0443453	0.626772	0.194056	0.044596	0.867466	0.210159	0.566866	0.741275	0.280146	0.626917	0.524182
YDR396W	0.798269	0.64525	0.887762	0.502319	0.000631283	0.997061	0.220994	0.556325	0.48179	0.189195	0.184011	0.119483	0.0796019	0.124682	0.109153	0.923318	0.902753	0.58971	0.0752216	0.698446
YDR397C	0.673534	0.000946295	0.190264	0.288081	0.692075	0.340578	0.494195	0.0265283	0.73083	0.0564222	0.530974	0.7833	0.0730435	0.208347	0.731764	0.29378	0.0905099	0.729695	0.421212	0.525234
YDR398W	0.580823	0.863282	0.557023	0.214882	0.832179	0.00293385	0.920817	0.0945118	0.675115	0.00364231	0.352565	0.586652	0.294475	0.478642	0.0078892	0.402628	0.0704962	0.673805	0.189441	0.13598
YDR404C	0.605329	0.00142443	0.333883	0.237923	3.70629e-10	0.42332	1.12322e-10	0.00540681	0.279914	0.658591	0.0969511	0.527135	0.747682	0.832638	0.000743495	0.0415973	0.779987	0.246484	0.750796	0.647815
YDR407C	0.0175008	0.194768	0.588744	0.141058	0.120172	0.983809	0.990949	0.338233	0.887358	0.931964	0.275662	0.773963	0.930258	0.369777	0.0838973	0.0595415	0.00611814	0.306374	0.80537	0.737501
YDR412W	0.0674828	0.464995	0.605111	0.578001	0.755427	0.519802	0.75312	0.0409678	0.3137	0.766132	0.156556	0.295212	0.432616	0.455784	0.0835151	0.127037	0.768347	0.44377	0.217017	0.860813
YDR413C	0.373774	0.000404291	0.315177	0.112782	0.00605664	0.142647	0.117689	0.00886657	0.20699	0.161677	0.247044	0.465696	0.72416	0.57697	0.851635	0.780746	0.0843304	0.822576	0.316225	0.975494
YDR416W	0.408248	0.170516	0.0490948	0.0170045	0.011801	0.0539804	0.0729688	0.0822574	0.372698	0.115679	0.0433873	0.168416	0.312976	0.536234	0.583434	0.264016	0.771274	0.0973229	0.283153	0.444969
YDR427W	0.85554	0.101263	0.14586	0.626714	0.371382	0.706886	0.487751	0.522502	0.947228	0.130292	0.569085	0.872837	0.405893	0.113739	0.227894	0.730943	0.0995166	0.508496	0.200496	0.741454
YDR429C	0.014535	0.223904	0.679816	0.0118229	0.144473	0.311414	0.0695866	0.729665	0.065287	0.0462825	0.500806	0.0995846	0.598922	0.508523	0.156944	0.167652	0.765863	0.771156	0.171184	0.0185228
YDR434W	0.617215	0.0603591	0.678129	0.178041	0.00255225	0.548119	0.64781	0.0229043	0.601537	0.293603	0.206141	0.0503048	0.476441	0.408829	0.589289	0.750217	0.375466	0.556407	0.938344	0.698354
YDR437W	0.290599	0.00108736	0.00715765	0.0413219	0.340523	0.687201	0.122806	0.951877	0.355349	0.695804	0.536685	0.716863	0.935812	0.351833	0.389034	0.567941	0.203126	0.591612	0.504295	0.309896
YDR449C	0.067263	0.0108378	0.664837	0.00828476	0.147365	0.602329	0.716009	0.0713238	0.653592	0.709688	0.360138	0.4638	0.971215	0.648402	0.334149	0.839231	0.892318	0.358106	0.928653	0.761672
YDR454C	0.00663352	0.0431475	0.479997	0.0903482	0.259184	0.0733872	0.320859	0.851984	0.590938	0.777871	0.566714	0.0010314	0.12453	0.056382	0.440519	0.108135	0.49695	0.395228	0.262071	0.672334
YDR460W	0.849313	0.504064	0.0273553	0.95761	0.146745	0.830593	0.0236523	0.00311043	0.331127	0.694613	0.279824	0.990058	0.00587033	0.725717	0.258177	0.0234883	0.875754	0.0517005	0.593468	0.826744
YDR464W	0.318921	0.588875	0.667259	0.0129279	0.0215114	0.26011	0.495044	0.655233	0.0582361	0.70851	0.0503202	0.504096	0.747544	0.542086	0.943748	0.269502	0.026657	0.939136	0.243176	0.0429413
YDR468C	0.853126	0.585617	0.0363999	0.130304	0.334822	0.158472	0.474231	0.176219	0.130552	0.607157	0.0298664	0.54753	0.953812	0.724021	0.926392	0.483755	0.205605	0.0685182	0.42038	0.895415
YDR472W	0.629308	0.950749	0.733351	0.456053	0.148777	0.25378	0.04667	0.313048	0.301343	0.621421	0.498301	0.666324	0.0725641	0.0335205	0.477418	0.512421	0.469343	0.0594604	0.847468	0.319038
YDR473C	0.902111	0.661497	0.757399	0.969275	0.0279037	0.905414	0.149208	0.051311	0.0596334	0.972299	0.000471951	0.206616	0.157708	0.974739	0.402257	0.124732	0.156764	0.311643	0.75652	0.483108
YDR478W	0.91691	0.411038	0.419095	0.710215	0.251212	0.164743	0.0879511	0.126697	0.198219	0.147645	0.936647	0.0184821	0.434012	0.152436	0.995062	0.980889	0.909048	0.126043	0.296416	0.712858
YDR483W	0.349391	0.850705	0.560075	0.523394	0.758508	0.235674	0.0483096	0.241801	0.913945	0.227986	0.00496759	0.707463	0.0280936	0.323014	0.154031	0.0579694	0.370176	0.763844	0.772373	0.967937
YDR487C	0.830899	0.267392	0.760131	0.383374	0.551333	0.483373	0.33278	0.282172	0.621971	0.474508	0.656608	0.0247869	0.873932	0.672041	0.747215	0.279223	0.888032	0.846448	0.686911	0.384865
YDR489W	0.206787	0.598333	0.0710197	0.512776	0.13218	0.912727	0.135698	0.599899	0.167343	0.193878	0.280196	0.275689	0.929659	0.0318604	0.862063	0.856653	0.19351	0.54502	0.587978	0.445712
YDR498C	0.588521	0.441924	0.0581551	0.076092	0.0861303	0.631223	0.458381	0.0456281	0.442843	0.913841	0.204267	0.990962	0.691188	0.772299	0.93201	0.326716	0.555786	0.970035	0.622934	0.344191
YDR499W	0.244729	0.290181	0.668395	0.0420618	0.69571	0.547571	0.252801	0.597969	0.134593	0.70936	0.738433	0.353813	0.347678	0.215213	0.520387	0.418733	0.229099	0.929991	0.359933	0.914161
YDR510W	0.0270979	0.17382	0.0174299	0.713338	0.191313	0.786943	0.00102459	0.141249	0.0202032	0.188816	0.899392	0.94723	0.381801	0.287627	0.805593	0.0121901	0.131587	0.122698	0.464732	0.19568
YDR526C	0.38502	2.61634e-05	0.814951	0.00539965	0.000274824	0.992664	0.406399	0.787512	0.00152593	0.826481	0.377482	0.061282	0.841898	0.821143	0.516961	0.875524	0.195664	0.711131	0.291737	0.425025
YDR527W	0.0024155	0.881001	0.727963	0.550637	0.967131	0.551716	0.581628	0.81441	0.773857	0.894981	0.567709	0.697405	0.526892	0.614772	0.105027	0.70318	0.618891	0.763264	0.583949	0.451932
YDR531W	0.167735	0.204661	0.769325	0.0730824	0.486112	0.643998	0.235944	0.0903351	0.960444	0.317356	0.945261	0.980634	0.0884659	0.621369	0.936264	0.147184	0.738139	0.93223	0.724893	0.016494
YEL002C	0.0537346	0.656818	0.763625	0.56025	0.0112296	0.0617577	0.657289	0.0331907	0.0666074	0.12555	0.0150758	0.773218	0.0535979	0.095272	0.000226318	0.639831	0.381054	0.885407	0.794409	0.061559
YEL019C	0.536641	0.891406	0.83768	0.131628	0.0115361	0.919468	0.341817	0.302418	0.0308841	0.136029	0.120692	0.425044	0.47627	0.244202	0.00458888	0.00106489	0.848838	0.630622	0.405129	0.139139
YEL026W	0.924982	0.484544	0.495513	0.062685	0.0444301	0.331174	0.0858166	0.0264079	0.0578328	0.0269507	0.773456	0.301054	0.252353	0.498063	0.0280705	0.323095	0.208426	0.906814	0.272057	0.342539
YEL032W	0.880035	0.629343	0.624784	0.00123775	0.881729	0.191919	0.213105	0.76351	0.603153	0.786984	0.0214734	0.379391	0.056684	0.0426893	0.000567224	0.682212	0.0164401	0.958648	0.742739	0.859298
YEL034W	0.365547	0.395196	0.754585	0.607225	0.340992	0.230403	0.328392	0.986789	0.736743	0.277279	0.340455	0.133572	0.263283	0.407134	0.00182311	0.58758	0.932662	0.990661	0.4679	0.0231049
YEL035C	0.777098	0.395871	0.818472	0.0413646	0.857321	0.136578	0.276139	0.000822348	0.0604522	0.0146211	0.176403	0.788101	0.317404	0.413558	0.0721357	0.416067	0.682679	0.510759	0.0944482	0.406872
YEL055C	0.469698	0.268123	0.0625295	0.000111951	0.50017	0.798962	0.574349	0.411079	0.182673	0.348133	0.921283	0.438066	0.752772	0.246696	0.0518966	0.227114	0.821801	0.146467	0.143978	0.214458
YEL058W	0.0263558	0.806886	0.0834417	0.166269	0.986895	0.709111	0.809043	0.538221	0.0103234	0.136711	0.910648	0.161587	0.409363	0.00995732	0.067617	0.996004	0.181221	0.97872	0.403499	0.607563
YER003C	0.986963	0.0547306	0.142957	0.817234	0.128022	0.941083	0.240352	0.396141	0.768935	0.0168199	0.27147	0.327824	0.664459	0.59556	0.57763	0.466448	0.69812	0.297451	0.190261	0.344645
YER006W	0.35135	0.438466	0.997522	0.727052	0.589399	0.174679	0.0218294	0.00590827	0.0666407	0.335491	0.348205	0.278974	0.131963	4.89016e-05	0.106689	0.972925	0.286473	0.308703	0.04286	0.478083
YER008C	0.938999	0.58883	0.351525	0.0278597	0.570371	0.478722	0.521258	0.0603259	0.0101818	0.362196	0.61531	0.117898	0.816335	0.0407595	0.00223874	0.4454	0.187319	0.663977	0.0129945	0.691358
YER009W	0.129328	0.87552	0.678503	0.283423	0.422972	0.959563	0.124151	0.0971981	0.25991	0.408844	0.882151	0.437197	0.252497	0.0112994	0.46664	0.856092	0.431401	0.523512	0.0500233	0.0343461
YER012W	0.139565	0.539531	0.487808	0.0157317	0.563233	0.0665792	0.126303	0.32204	0.0126756	0.420495	0.00461158	0.629039	0.674844	0.0436878	0.00621036	0.800712	0.439268	0.889025	0.807177	0.220626
YER013W	0.11673	0.148268	0.0207265	0.245083	0.314871	0.780864	0.448123	0.493334	0.703711	0.526637	0.48931	0.944394	0.62385	0.876385	0.149155	0.722824	0.32592	0.372667	0.672679	0.843147
YER018C	0.000590547	0.0150155	0.438865	0.000415024	0.263495	0.880609	0.0703135	0.95072	0.747615	0.0375628	0.614722	0.519257	0.388368	0.0624329	0.264169	0.0634195	0.593926	0.356997	0.792613	0.91363
YER021W	0.0121914	0.260758	0.973538	0.00192141	0.453474	0.903468	0.933793	0.980711	0.918235	0.641695	0.96539	0.273529	0.00273448	0.148125	0.387163	0.136482	0.758263	0.973959	0.182475	0.677823
YER022W	0.354159	0.748538	0.722857	0.0259131	0.400013	0.827688	0.0724012	0.640282	0.517393	0.724306	0.912544	0.857077	0.480817	0.470027	0.212452	0.566469	0.261284	0.663818	0.472844	0.594677
YER023W	0.683685	0.779944	0.305129	0.846958	0.437272	0.143033	0.0287678	0.517624	0.439719	0.568645	0.97107	0.589581	0.805592	0.0874926	0.293669	0.732804	0.0446658	0.627528	0.0152222	0.367324
YER025W	0.10545	0.36941	0.0318312	0.214684	0.189606	0.288649	0.973465	0.0169322	0.127474	0.244746	0.2206	0.804665	0.414073	0.39593	0.221753	0.447535	0.294823	0.662407	0.498248	0.36856
YER036C	0.0236	0.257173	0.565835	0.474286	0.0962277	0.811138	0.00575925	0.00211261	0.00836389	0.591985	0.926442	0.322374	0.857123	0.912945	0.332226	0.335517	0.330193	0.220854	0.21279	0.301995
YER038C	0.159713	0.721198	0.424215	0.858664	0.448325	0.00790761	0.470237	0.516743	0.282143	0.461477	0.00987777	0.458252	0.826126	0.412511	0.250214	0.0987643	0.453869	0.208802	0.43199	0.890263
YER043C	0.490396	0.17043	0.944391	0.885561	0.491158	0.242307	0.518494	0.00966433	0.0381198	0.883454	0.0799576	0.232951	0.118531	0.0178753	0.011658	0.318019	0.534161	0.484658	0.418299	0.8675
YER048W-A	0.606873	0.0479283	0.658474	0.595966	0.175773	0.602505	0.198423	0.126199	0.718741	0.237833	0.460897	0.445674	0.0362008	0.0026905	0.447353	0.157085	0.931921	0.412817	0.665012	0.20545
YER082C	0.452915	0.611339	0.400587	0.845695	0.422676	0.0433797	0.0688932	0.0616776	0.312988	0.0404702	0.210983	0.210966	0.625218	0.177884	0.00315881	0.141557	0.223616	0.390155	0.969235	0.0489917
YER093C	0.00122003	0.352432	0.918103	0.663143	0.738052	0.0475128	0.00712509	0.607343	0.438853	0.309137	0.55817	0.950347	0.0429944	0.17166	0.688041	0.970014	0.834745	0.974437	0.784307	0.765639
YER094C	0.199956	0.174196	0.403677	0.678636	0.469357	0.220269	0.000106569	0.296426	0.0144895	0.134629	0.567438	0.391999	0.542116	0.429685	0.225594	0.291181	0.720319	0.842428	0.80363	0.126404
YER104W	0.864223	0.23059	0.108873	0.350545	0.509121	0.615129	0.487952	0.324368	0.652826	0.532577	0.38714	0.333083	0.975109	0.793651	0.869933	0.0462265	0.768173	0.535327	0.0795753	0.898189
YER112W	0.239178	0.571136	0.171707	0.370496	0.0684087	0.686182	0.850225	0.00642097	0.735627	0.531396	0.848425	0.271678	0.946731	0.905213	0.989407	0.47417	0.53575	0.889139	0.285191	0.387153
YER125W	0.30112	0.232539	0.0486716	0.292678	0.951406	0.0417367	0.0955913	0.316582	0.855421	0.806756	0.311323	0.492195	0.749058	0.336742	0.491304	0.398333	0.873353	0.489438	0.875652	0.385357
YER126C	0.959007	0.418803	0.00518399	0.391514	0.301006	0.199216	0.16599	0.508921	0.218831	0.0948947	0.00521993	0.51204	0.33892	0.174113	0.355452	0.285255	0.452551	0.0965303	0.57008	0.417925
YER127W	0.573098	0.129153	0.279593	0.113258	0.232422	0.0333881	0.887253	0.825715	0.494669	0.647077	0.122805	0.774225	0.0285998	0.525258	0.782257	0.0915392	0.357642	0.842223	0.932645	0.107836
YER133W	0.308068	0.266039	0.0337268	0.589099	7.04417e-07	0.000450066	0.0181314	0.621548	0.141212	0.103297	0.000772003	0.463384	2.297e-07	0.0844753	0.313756	0.0652357	0.000252951	0.0118029	0.528764	0.674908
YER136W	0.65387	0.341788	0.398312	0.740712	0.896626	0.016386	0.559592	0.00256496	0.8638	0.453265	0.0170054	0.297439	0.782401	0.172821	0.933233	0.133765	0.440075	0.351104	0.347502	0.611964
YER146W	0.0777539	0.771019	0.0589601	0.478188	0.912576	0.381592	0.904473	0.0308736	0.780659	0.130603	0.0486601	0.675057	0.485474	0.992471	0.672538	0.914319	0.374227	0.627663	0.122035	0.00516922
YER147C	0.267445	0.94615	0.159573	0.681916	0.21251	0.727691	0.012749	0.18278	0.471858	0.18351	0.621078	0.0890301	0.812542	0.535095	0.583522	0.166963	0.264723	0.5329	0.966816	0.122915
YER148W	0.570121	0.968199	0.00408433	0.854439	0.115943	0.610478	0.56262	0.0487118	0.118535	0.474339	0.187847	0.0584312	0.29883	0.786992	0.00762096	0.133116	0.972983	0.0805314	0.253115	0.930832
YER157W	0.211046	0.938741	0.391146	0.681851	0.635025	0.00200622	1.06508e-07	0.201672	0.0693654	0.443665	0.706817	0.126876	0.266183	0.26349	0.843585	0.141818	0.845239	0.217373	0.447958	0.0202615
YER159C	0.39753	0.753409	0.13662	0.514478	0.765569	0.276648	0.000322541	0.0188943	0.178074	0.15332	0.917197	0.305107	0.851657	0.311739	0.874791	0.926265	0.279101	0.865085	0.567231	0.296626
YER165W	0.996114	0.380804	0.138744	0.793351	0.484296	0.549475	0.0799144	0.107591	0.312042	0.669944	0.0604153	0.133829	0.0248174	0.0758355	0.298313	0.327084	0.914367	0.706318	0.0103359	0.562264
YER168C	0.75816	0.410661	0.00166644	0.276959	0.504656	0.869713	8.0639e-05	0.00034228	0.0622291	0.985833	0.619446	0.790303	0.780756	0.0681851	0.422555	0.0406712	0.767162	0.0315461	0.364076	0.585728
YER171W	0.941911	0.6485	0.442098	0.20867	0.00358619	0.76458	0.0900381	0.0169768	0.857708	0.663304	0.958731	0.0558119	0.875603	0.0925592	0.00316211	0.894105	0.509678	0.107247	0.124909	0.722598
YER172C	0.668991	0.991899	0.319755	0.326198	0.00114768	0.578201	0.119754	0.171133	0.442826	0.654389	0.415524	0.767596	0.277638	0.0415442	0.446888	0.463214	0.80769	0.357149	0.955527	0.361025
YFL002C	0.820528	0.372858	0.735467	0.00389719	0.0419965	0.870828	0.350129	0.428739	0.0486148	0.400929	0.0587161	0.0911975	0.153278	0.821592	0.110817	0.258332	0.572385	0.23843	0.611622	0.441529
YFL005W	0.62458	0.630921	0.510381	0.11644	0.357637	0.78406	0.0414612	3.08172e-10	0.220261	0.104336	0.0116716	0.0821157	0.553739	0.140839	5.59665e-05	0.00102476	0.0885444	0.93376	0.130394	2.66834e-05
YFL008W	0.434965	0.611164	0.161989	0.00186976	0.252636	0.196575	1.34863e-05	0.120117	0.249825	0.645373	0.113613	0.0466685	5.6633e-07	0.000502612	3.68595e-08	0.13494	0.00716717	0.100038	0.410002	0.00685017
YFL009W	0.474204	0.0298809	0.701727	0.451169	0.918659	0.0111393	0.0591863	0.000288091	0.559837	0.48605	0.0192522	0.394861	0.182914	0.634385	0.138958	0.0132194	0.0339027	0.940264	0.228025	0.77256
YFL017C	0.000893229	0.0268649	0.037903	0.722052	0.754414	0.236987	0.355404	0.000661901	0.647133	0.622164	0.218791	0.177733	0.662556	0.822904	0.365868	0.165709	0.489567	0.933854	0.105197	0.0214954
YFL017W-A	0.569785	0.697368	0.177075	0.0512774	0.0101392	0.861965	0.731535	0.0220303	0.958695	0.221315	0.0678084	0.978116	0.394622	0.0923716	0.113607	0.0224187	0.0278098	0.925726	0.473551	0.174346
YFL022C	0.641585	0.101826	0.782218	0.0841869	0.0121499	0.330572	0.00691283	0.264837	0.335982	0.479491	0.182712	0.870399	0.834665	0.468037	0.678612	0.121272	0.211558	0.657398	0.166836	0.38112
YFL024C	0.107864	0.157631	0.257036	0.30034	0.593326	0.494223	0.904851	0.142761	0.126365	0.751859	0.104912	0.233312	0.0313016	0.323171	0.354755	0.799387	0.220857	0.836278	0.24642	0.0803333
YFL029C	0.377781	0.0668886	0.54313	0.424105	0.416091	0.535864	0.61227	0.838795	0.236226	0.170953	0.600796	0.937653	0.253275	0.243832	0.226734	0.212547	0.288055	0.863698	0.148959	0.0854783
YFL034C-B	0.0167477	0.17003	0.658414	0.0244557	0.776441	0.148676	0.297131	0.118168	0.602663	0.755552	0.491564	0.0985158	0.480643	0.931931	0.353804	0.330558	0.38912	0.888077	0.261196	0.371315
YFL037W	0.0204737	0.153019	0.0571907	1.6494e-05	1.48795e-09	0.726673	9.01104e-05	0.133076	0.011755	0.266343	0.103004	0.202527	0.201787	0.00404894	0.0629416	0.559034	0.556635	0.00537657	0.000135717	0.0907002
YFL038C	0.176955	0.818482	0.895814	0.582241	0.183049	0.749573	0.930565	0.655241	0.94585	0.639641	0.737137	0.500264	0.859091	0.09402	0.421131	0.183172	0.171937	0.620567	0.905347	0.779617
YFL039C	0.438422	0.00694072	0.330992	6.33719e-16	0.696755	0.215125	7.35225e-05	0.00169251	0.0252185	0.320296	0.0492332	0.300926	1.39439e-09	0.111015	2.16872e-08	0.0135255	0.206323	0.0609979	0.000403851	0.0530072
YFL045C	0.519491	0.190935	0.0257828	0.92849	0.0860239	0.145532	0.893379	0.00264578	0.290384	0.810203	0.578098	0.637048	0.162468	0.266595	0.00198775	0.00181932	0.854092	0.625566	0.10676	0.333042
YFR002W	0.00196761	0.819239	0.690806	0.190229	0.00188749	0.957566	0.0170592	0.695019	0.13419	0.804691	0.0687787	0.960524	0.918364	0.957335	0.726781	0.00128345	0.00992759	0.56655	0.32087	0.908975
YFR003C	0.735519	0.52728	0.428804	0.128325	0.534077	0.345486	0.275856	0.240462	0.956048	0.582267	0.10975	0.678699	0.514311	0.906531	0.748386	0.852218	0.522213	0.796141	0.795854	0.602516
YFR004W	0.227403	0.876686	0.630272	0.927745	0.0565561	0.80347	0.574783	0.509204	0.296103	0.0667255	0.611436	0.580492	0.0409213	0.700236	0.559071	0.340544	0.141389	0.0709788	0.646339	0.37724
YFR005C	0.0996761	0.463324	0.385172	0.173991	0.110314	0.338897	0.581367	0.518784	0.960898	0.417704	0.407299	0.929875	0.330042	0.938978	0.0123192	0.221428	0.693768	0.792219	0.975713	0.420898
YFR027W	0.348597	0.0797035	0.466492	0.215999	0.438372	0.402589	0.429856	0.0797313	0.445856	0.902623	0.516549	0.812073	0.11352	0.613086	0.0750773	0.787712	0.646093	0.521636	0.449168	0.0811397
YFR028C	0.569012	0.357227	0.0427678	0.662851	0.0126953	0.856038	0.0186955	0.976295	0.297084	0.0642282	0.541962	0.914713	0.417671	0.0653805	0.34221	0.176145	0.334626	0.418066	0.887838	0.382674
YFR029W	0.812252	0.155278	0.0894378	5.42044e-05	0.0388107	0.811113	0.274069	0.997279	3.60221e-06	0.547386	0.0863815	0.570352	0.401512	0.164065	0.605781	0.101325	0.521273	0.0300877	0.563694	0.6672
YFR031C	0.00467032	0.183867	0.823677	0.574243	0.911731	0.585982	0.124262	0.0275027	0.0763306	0.353641	0.849507	0.249579	0.0571931	0.279985	0.0843154	0.188541	0.757794	0.772019	0.00409302	0.472317
YFR037C	0.309035	0.613907	0.8421	0.196699	0.111729	0.127434	0.362334	0.892671	0.720559	0.144441	0.332203	0.295174	0.867012	0.636331	0.811076	0.636905	0.182691	0.462631	0.307191	0.0533479
YFR042W	0.8345	0.128218	0.414421	0.516038	0.812401	0.50886	0.986597	0.310012	0.912594	0.713297	0.983281	0.311416	0.444621	0.108557	0.119306	0.269167	0.942738	0.366954	0.582748	0.777615
YFR050C	0.63013	0.527096	0.140104	0.479569	0.0448635	0.648204	0.425097	0.235045	0.268088	0.207505	0.874242	0.222571	0.50517	0.397849	0.0438067	0.0238114	0.898475	0.125052	0.536891	0.723555
YFR051C	0.840437	0.335891	0.149324	0.298068	0.907698	0.166594	0.454763	0.00698376	0.461523	0.95811	0.835947	0.861373	0.985092	0.496025	0.000885398	0.917329	0.994788	0.573502	0.223244	0.1501
YFR052W	0.00600269	0.882987	0.0274828	0.836565	0.220372	0.945477	0.292414	0.793741	0.088008	0.67581	0.390456	0.382937	0.198868	0.97906	0.0745162	0.070056	0.00460179	0.685858	0.634135	0.251152
YGL001C	0.111601	0.0895841	0.42173	0.497264	0.678456	0.81087	0.249068	0.807453	0.00905395	0.871489	0.789916	0.763355	0.225606	0.000420637	0.0367734	0.496182	0.823268	0.0490632	0.0108148	0.631028
YGL008C	0.572949	0.0277314	0.177483	0.173297	0.811832	0.340542	0.549339	0.479301	0.711974	0.72665	0.68458	0.563795	0.890001	0.1156	0.0394008	0.608496	0.958973	0.327141	0.545313	0.483516
YGL011C	0.617159	0.204861	0.289409	0.381037	0.997943	0.54924	0.218699	0.751045	0.485304	0.337968	0.00383897	0.0680927	0.191825	0.946527	0.679407	0.949372	0.0141207	0.715495	0.907808	0.815294
YGL018C	0.0798851	0.00329035	0.730417	0.48897	0.699417	0.563677	0.557357	0.450542	0.112303	0.161955	0.0343766	0.513768	0.378232	0.380124	0.51764	0.0730426	0.865285	0.599332	0.55623	0.917124
YGL022W	0.242052	0.212184	0.460375	0.32382	0.170269	0.433909	0.154046	0.795686	0.548522	0.748991	0.484939	0.270189	0.133495	0.298298	0.484767	0.649314	0.737193	0.930647	0.856205	0.560816
YGL030W	0.00090618	0.335779	0.087606	0.267723	0.188217	1.36647e-06	0.703749	0.949839	0.689413	0.375026	0.68351	0.306242	0.00188534	0.319113	0.67316	0.145793	0.0238923	0.0623322	4.80588e-06	0.743336
YGL040C	0.180688	0.205944	0.0599275	0.809527	0.550317	0.645608	0.0757196	0.00254327	0.0203895	0.717367	0.152918	0.624038	0.101385	0.317708	0.0285904	0.300847	0.551	0.298213	0.156891	0.922207
YGL044C	0.105444	0.322078	0.354182	0.274786	0.606243	0.726009	0.55807	0.372577	0.866972	0.508445	0.696537	0.986049	0.43029	0.168407	0.510008	0.620422	0.970728	0.297128	0.396205	0.910489
YGL047W	0.227994	0.64067	0.585531	0.907129	0.119081	0.409309	0.328551	0.0454633	0.380063	0.367604	0.28843	0.524139	0.980914	0.0219892	0.422814	0.0215963	0.997003	0.67453	0.316853	0.626837
YGL048C	0.0181055	0.000561683	0.0923978	0.701909	0.181499	0.937528	0.0446275	0.278504	0.17727	0.404222	0.743978	0.822128	0.00880188	0.435463	0.252159	0.0120804	0.022754	0.410768	0.691043	0.454213
YGL055W	0.0235978	0.00550482	0.525307	0.00563571	0.0103854	0.0719736	0.3895	0.570584	0.0576267	0.253747	0.635661	0.330203	0.811766	0.215485	0.964647	0.940837	0.0722081	0.737394	0.430882	0.37923
YGL061C	0.155435	0.46497	0.973141	0.0980785	0.170951	0.962757	0.760312	0.314505	0.183314	0.216372	0.989913	0.823567	0.541238	0.145618	0.918691	0.36305	0.341345	0.122145	0.975817	0.495333
YGL065C	0.126982	0.000916059	0.00134944	0.221714	0.377975	0.614278	0.487829	0.581091	0.011509	0.761435	0.164982	0.307012	0.548133	0.989915	7.25631e-06	0.158004	0.161216	0.0159857	0.279711	0.000244248
YGL068W	0.731536	0.733916	0.77767	0.705312	0.084238	0.114689	0.993616	0.508677	0.671441	0.807715	0.55671	0.476305	0.857313	0.488413	0.96719	0.445858	0.671963	0.811665	0.376274	0.215708
YGL069C	0.989477	0.0106062	0.571411	0.229908	0.835871	0.873372	0.0994425	0.120288	0.143882	0.0542725	0.158239	0.498148	0.0573191	0.333543	0.263031	0.572786	0.110514	0.899171	0.974566	0.605476
YGL073W	0.991857	0.75551	0.379726	0.721544	0.512745	0.816622	0.708971	0.104203	0.94364	0.231642	0.957995	0.0211346	0.815273	0.570222	0.731891	0.914716	0.818493	0.0192254	0.0600649	0.0146838
YGL074C	0.309064	0.209853	0.502119	0.314868	0.0953148	0.949186	0.519731	0.86261	0.513329	0.342901	0.908863	0.200526	0.774228	0.807293	0.241825	0.15365	0.224089	0.00684855	0.870297	0.0298296
YGL075C	0.377354	0.863466	0.512691	0.742441	0.467306	0.231356	0.35736	0.663384	0.551046	0.303519	0.01514	0.245451	0.19487	0.225618	0.918009	0.360228	0.810449	0.614052	0.207497	0.136392
YGL091C	0.968271	0.00730594	0.018267	0.440613	0.182367	0.799646	0.175505	0.467164	0.855153	0.166017	0.356022	0.170634	0.470349	0.962055	0.144671	0.262123	0.505403	0.00811686	0.0348211	0.0906406
YGL092W	0.0037457	0.594341	0.036473	1.20839e-06	4.23831e-11	9.58276e-09	0.319075	0.0577017	0.0252227	0.736168	0.18556	0.72903	0.535084	0.121168	0.183413	0.0885543	0.0533246	0.00873457	0.751346	0.172391
YGL093W	0.840536	0.433366	0.97357	0.770555	0.248927	0.120524	0.951287	0.400686	0.739565	0.131872	0.425588	0.343802	0.704054	0.182936	0.141771	0.881435	0.528962	0.485224	0.183298	0.25785
YGL097W	0.641991	0.00754527	0.0111355	0.625133	0.509519	0.222069	0.876404	0.170565	0.838333	0.462728	0.379698	0.178363	0.673051	0.0911647	0.311179	0.420527	0.65382	0.618662	0.0967813	0.244699
YGL098W	0.204695	0.0978223	0.370178	0.147842	0.179286	0.0684647	0.727201	0.803404	0.367433	0.619456	0.466154	0.373689	0.988727	0.697443	0.530258	0.137989	0.675668	0.587286	0.819157	0.286228
YGL099W	0.247623	0.219451	0.384886	0.819759	0.251232	0.912832	0.703429	0.0594556	0.0304688	0.06128	0.540791	0.508777	0.293964	0.326613	0.602423	0.823135	0.681582	0.187884	0.916519	0.797474
YGL102C	0.547329	0.813993	0.595531	0.651782	0.359516	0.066314	0.652251	0.51988	0.904	0.14337	0.431774	0.321197	0.148689	0.59831	0.43617	0.60868	0.398292	0.0670742	0.72955	0.469484
YGL103W	0.00571627	0.65411	0.714647	0.0401033	0.970315	0.0792175	0.565239	0.275572	0.830816	0.115515	0.206032	0.671219	0.313525	0.357922	0.138621	0.875422	0.895456	0.806779	0.170841	0.0497438
YGL111W	0.575986	0.337657	0.680177	0.231415	0.791859	0.684151	0.000151692	0.140311	0.365464	0.11814	0.152137	0.910583	0.150433	0.000764706	0.153147	0.970786	0.27741	0.836487	0.82278	0.801004
YGL112C	0.526224	0.465027	0.606149	0.264938	0.00589981	0.466081	0.00469226	0.01751	0.137756	0.547024	0.594847	0.626796	0.0842225	0.783579	0.840129	0.610613	0.428593	0.449268	0.625316	0.221939
YGL113W	0.63475	0.2869	0.689986	0.729613	0.751615	0.687588	0.845363	0.296827	0.21313	0.491815	0.292943	0.611607	0.13611	0.148621	0.687579	0.869313	0.863723	0.640434	0.668947	0.146125
YGL116W	0.519626	0.0376976	0.885687	0.666758	0.339808	0.513306	8.0514e-05	0.0219174	0.506807	0.670686	0.000530715	0.350505	7.62958e-05	0.652013	0.582027	0.610068	0.0271791	0.105682	0.0400544	0.890708
YGL120C	0.620013	0.600996	0.26942	0.680974	0.107337	0.0136351	0.267788	0.173088	0.575801	0.887054	0.14551	0.168603	0.55421	0.154939	0.52502	0.180467	0.282396	0.644187	0.771153	0.386496
YGL122C	0.544506	0.989976	0.597767	0.713955	0.882169	0.898522	0.659981	0.00790141	0.925937	0.540271	0.0362859	0.447152	0.493305	0.759602	0.570917	0.790859	0.041975	0.232441	0.425871	0.0342199
YGL123W	0.996216	0.0926804	0.131681	0.097164	0.752142	0.00025782	0.581673	0.447339	0.579104	0.835741	0.884772	0.0381923	0.0907745	0.887665	0.0119293	0.892454	0.0951734	0.856542	0.540288	0.122565
YGL128C	0.393001	0.41662	0.190928	0.475579	0.791303	0.8547	0.758284	0.578682	0.685207	0.634995	0.598142	0.300205	0.458196	0.118965	0.45873	0.0503719	0.000518735	0.180137	0.182505	0.924462
YGL130W	0.605423	0.366849	0.416685	0.760342	0.118231	0.889781	0.96768	0.00745413	0.438786	0.265437	0.196949	0.907447	0.531305	0.0277632	0.396351	0.112257	0.277127	0.957129	0.825251	0.61736
YGL137W	0.757872	0.967075	0.352133	0.0310076	0.054793	0.18336	0.707248	0.0375955	0.518563	0.380264	0.777404	0.204805	0.196445	0.329562	0.0396224	0.0189655	0.0331565	0.340494	0.0407619	0.253945
YGL142C	0.0721161	0.000797165	0.951869	0.160966	0.612002	0.163334	0.729239	0.042904	0.591783	0.22596	0.106815	0.125969	0.137497	0.506701	0.862306	0.0003017	0.308128	0.227843	0.686655	0.731316
YGL145W	0.459954	0.263812	0.797317	0.930096	0.129602	0.579306	0.405974	0.154534	0.388408	0.432008	0.213718	0.403166	0.366499	0.00299828	0.236231	0.66961	0.157165	0.184829	0.877223	0.213486
YGL150C	0.0958747	0.0472015	0.17543	0.0672241	0.00922005	0.758347	0.278189	0.546393	0.849141	0.726517	0.638873	0.633758	0.979043	0.926784	0.643674	0.11874	0.518248	0.46915	0.319383	0.0963384
YGL155W	0.598562	0.0384375	0.437212	0.916602	0.245131	0.378063	0.614583	0.835668	0.799203	0.419823	0.206976	0.742811	0.910419	0.166637	0.207485	0.283167	0.943784	0.417658	0.000398115	0.187307
YGL169W	0.799222	0.00269585	0.829414	0.975791	0.487995	0.104233	0.0900274	0.214273	0.120115	0.259366	0.350308	0.942372	0.591158	0.513864	0.649146	0.584232	0.356385	0.785584	0.947601	0.107798
YGL171W	0.788786	0.00131791	0.0879072	0.583042	0.19077	0.392313	0.350134	0.300918	0.31636	0.355488	0.891686	0.230174	0.61139	0.934338	0.458943	0.826952	0.690126	0.257559	0.128795	0.33797
YGL172W	0.988822	0.0280427	0.99579	0.41835	0.0372301	0.628861	6.4771e-11	0.693586	0.140201	0.342411	0.38649	0.206239	0.91545	0.205993	0.250343	0.766651	0.81385	0.772046	0.422128	0.260264
YGL201C	0.13095	0.671041	0.980225	0.810494	0.137829	4.29488e-06	0.1046	0.0536521	0.194389	0.155058	0.122913	0.749743	0.464562	0.930383	0.145561	0.845411	0.353595	0.650005	0.5154	0.136912
YGL207W	0.324553	0.151908	0.641661	0.108007	0.487423	0.236802	0.573437	0.802568	0.972627	0.101504	0.664706	0.853354	0.0527926	0.842329	0.833201	0.463849	0.469252	0.302051	0.321984	0.564062
YGL225W	0.859778	0.0447251	0.487309	0.125509	0.397841	0.594458	0.614379	0.387443	0.290081	0.221611	0.632176	0.166999	0.217537	0.682633	0.104098	0.67264	0.59967	0.411854	0.764638	0.0133803
YGL233W	0.428823	0.174267	0.98678	0.131238	0.269007	0.0747428	0.0898748	0.065243	0.163624	0.667016	0.0416238	0.102745	0.00656944	0.0928258	0.664981	0.0347826	0.0678355	0.100494	0.0557958	0.273826
YGL238W	0.759598	0.0155851	0.866029	0.352071	0.778662	0.628183	0.801173	0.981203	0.856207	0.166048	0.395511	0.646245	0.0942182	0.136037	0.437686	0.933739	0.850542	0.37493	0.740535	0.570596
YGL239C	0.69477	0.432062	0.037756	0.263592	0.0189343	0.332387	0.535585	0.759186	0.518398	0.308483	0.639666	0.0723548	0.850215	0.729685	0.0133303	0.540545	0.214005	0.673021	0.352418	0.891003
YGL245W	0.299245	3.9253e-06	0.0731056	0.806847	0.000476081	0.000419345	0.633408	0.00565024	0.58073	0.0385279	0.130834	0.935757	0.260309	0.100744	0.238913	0.502034	0.505763	0.411427	0.733184	0.427822
YGL247W	0.0179037	0.0346282	0.308769	0.0390179	0.000346858	0.148228	0.186433	0.74415	0.95259	0.51952	0.177329	0.248867	0.626025	0.192406	0.926363	0.851847	0.948145	0.499799	0.184494	0.451263
YGR002C	0.743368	0.0969488	0.97036	0.692558	0.500915	0.698474	0.701152	0.311847	0.437554	0.484306	0.437449	0.156445	0.920448	0.651713	0.225959	0.0679204	0.858172	0.705741	0.815685	0.0280887
YGR005C	0.545582	0.0977752	0.98655	0.531764	0.000763322	0.59381	0.272623	0.231197	0.0107238	0.277164	0.990064	0.933188	0.0176436	0.285324	0.773183	0.751533	0.135312	0.11633	0.207157	0.509688
YGR009C	0.976649	0.422524	0.816458	0.125754	0.28743	0.126989	0.509587	0.130677	0.887151	0.918644	0.818924	0.498537	0.778409	0.319686	0.612844	0.488386	0.201177	0.450053	0.835418	0.0970916
YGR013W	0.673885	0.168846	0.182047	0.737769	0.0104456	0.737296	0.621402	0.192475	0.44643	0.31418	0.589375	0.733602	0.842695	0.839356	0.934766	0.711407	0.793825	0.143265	0.378124	0.167575
YGR024C	0.335683	0.940891	0.418713	0.345047	9.654e-05	0.905717	0.112227	0.00010747	0.818093	0.23956	0.784619	0.441814	0.00255089	0.202406	0.000937538	0.26571	0.129249	0.920905	0.790108	0.0238884
YGR029W	0.218794	0.207567	0.0226632	0.778027	0.0771539	0.716852	0.00168865	0.75117	0.00573779	0.853755	0.250009	0.852659	0.213208	0.139198	0.402242	0.0352515	0.157131	0.216377	0.686185	0.465413
YGR030C	0.832798	0.833072	0.0193411	0.177447	0.812074	0.867944	0.990584	0.494319	0.228076	0.247091	0.330994	0.194675	0.549632	0.131014	0.205978	0.878453	0.122795	0.128941	0.221363	0.449552
YGR046W	0.412231	0.0897626	0.0166512	0.000713493	0.0241664	0.480104	0.434121	0.147816	0.00160097	0.119043	0.109028	0.490635	0.894811	0.0336901	0.110914	0.413263	0.421775	0.684343	0.498384	0.0554709
YGR047C	0.408986	0.888245	0.476331	0.196907	0.959898	0.545007	0.349856	0.717751	0.669868	0.317118	0.954556	0.736272	0.585818	0.203107	0.393396	0.891127	0.767466	0.236185	0.822304	0.585124
YGR048W	0.402995	0.966545	0.0107426	0.00028947	0.887688	0.475634	0.997344	0.288307	0.874297	0.847675	0.888251	0.732008	0.466877	0.458583	0.268276	0.853498	0.476496	0.837371	0.439707	0.451032
YGR060W	0.422419	0.155319	0.726448	0.95967	0.550499	0.641156	0.256438	0.0880325	0.297462	0.0433377	0.960294	0.399909	0.697815	0.178489	0.581237	0.266154	0.839289	0.0246888	0.626884	0.234207
YGR065C	0.11115	0.979566	0.604652	0.7532	0.0118677	0.900752	0.115764	0.80151	0.733753	0.00897708	0.731412	0.04763	0.64832	0.52437	0.738648	0.696961	0.495082	0.747212	0.896707	0.917965
YGR073C	0.97153	0.541571	0.844734	0.991949	0.101995	0.795706	0.0561819	0.0557106	0.270313	0.851932	0.354292	0.20437	0.348864	0.962536	0.763215	0.97557	0.00424697	0.528641	0.583348	0.284661
YGR074W	0.465455	0.201242	0.232771	0.693054	0.38623	0.327758	0.414288	0.012694	0.624497	0.32134	0.775939	0.955997	0.57204	0.314368	0.229794	0.789576	0.106864	0.297879	0.254038	0.620131
YGR075C	0.514277	0.663073	0.87292	0.0099296	0.159772	0.0258072	0.0547563	0.456842	0.829733	0.77904	0.0207485	0.0549457	0.0865706	0.468602	0.0202242	0.0928732	0.306382	0.259169	0.854161	0.260543
YGR082W	0.124259	0.0861536	0.700215	0.985415	0.426937	0.487941	0.0232055	0.125299	0.822928	0.974492	0.140008	0.303922	0.748391	0.404389	0.000236506	0.505476	0.200576	0.656197	0.268605	0.0170554
YGR083C	0.508803	0.189172	0.551537	0.147274	0.0506937	0.952312	0.150534	0.550705	0.662214	0.557317	0.159856	0.0354328	0.247179	0.338806	0.459545	0.000795249	0.011333	0.876408	0.782409	0.446829
YGR090W	0.512006	0.316277	0.326076	0.830062	0.00551155	0.19133	0.785696	0.33868	0.0262144	0.517743	0.549323	0.982216	0.977568	0.672874	0.289994	0.815019	0.899813	0.727782	0.295698	0.732004
YGR091W	0.794853	0.94739	0.614203	0.364746	0.124108	0.517068	0.488227	0.0701095	0.593585	0.49152	0.608484	0.881238	0.28656	0.876876	0.955876	0.157218	0.689853	0.442186	0.0194093	0.803784
YGR094W	0.229161	0.162668	0.357121	0.151654	0.0530142	0.809993	0.0229077	0.807295	0.541718	0.340519	0.433803	0.945935	0.529228	0.222357	0.0970455	0.7419	0.498103	0.640697	0.0994464	0.185462
YGR095C	0.521738	0.585919	0.609423	0.537171	0.871409	0.183737	0.339568	0.146264	0.0681297	0.944961	0.119246	0.0824403	0.496523	0.248308	0.56969	0.0234703	0.927003	0.113729	0.891591	0.785321
YGR098C	0.761571	0.697294	0.730131	0.985477	0.359533	0.0968712	0.0659034	0.0235528	0.164294	0.578025	0.754857	0.989754	0.387581	0.00759915	0.85933	0.342135	0.401601	0.74737	0.482366	0.222366
YGR099W	0.691338	0.307864	0.75031	0.702678	0.364621	0.160269	0.541087	0.0656708	0.271988	0.303912	0.023234	0.771482	0.590633	0.4576	0.449568	0.230357	0.979046	0.0984842	0.221108	0.920965
YGR103W	0.765796	0.580495	0.254173	0.340168	0.32609	0.8383	0.0376661	0.980839	0.48977	0.921104	0.160317	0.709506	0.810848	0.316064	0.386672	0.972873	0.572452	0.922373	0.369136	0.307489
YGR113W	0.306151	0.0713216	0.606707	0.621497	0.372504	0.975571	0.621227	0.774042	0.326116	0.51468	0.556036	0.32014	0.0525927	0.637576	0.682385	0.144132	0.813364	0.911326	0.744518	0.931062
YGR114C	0.201607	0.205634	0.687307	0.528335	0.268192	0.0174868	0.690211	0.0776449	0.131992	0.377199	0.555006	0.256607	0.889734	0.0246372	0.344274	0.175312	0.853201	0.591821	0.160989	0.593311
YGR115C	0.0901651	0.809436	0.765647	0.505624	0.691578	0.0814973	0.889515	0.378129	0.650658	0.406156	0.106143	0.757041	0.52816	0.088211	0.385958	0.417536	0.681233	0.411656	0.492158	0.0204448
YGR116W	0.969782	0.614745	0.292465	0.0786928	0.206522	0.591988	0.0303991	0.420367	0.372395	0.678083	0.239421	0.295737	0.988486	0.721811	0.708228	0.555242	0.0402994	0.664904	0.0250502	0.629368
YGR119C	0.769157	0.471896	0.68024	0.0151932	0.000660934	0.00277225	0.0281194	0.135751	0.378517	0.288271	0.17412	0.0593549	0.108083	0.414895	0.968211	0.0343092	0.0956273	0.153632	0.172534	0.385677
YGR120C	0.978357	0.0426476	0.737055	0.188964	0.724076	0.714436	0.953537	0.752771	0.663309	0.455799	0.254813	0.230483	0.2696	0.867897	0.846206	0.361858	0.737279	0.710867	0.398447	0.762416
YGR128C	0.127452	0.109567	0.903434	0.0107377	0.38472	0.984479	0.183101	0.0151052	0.57467	0.988342	0.54916	0.117726	0.00991237	0.232932	0.861036	0.570754	0.367374	0.669682	0.0436836	0.789501
YGR140W	0.453172	0.0983765	0.847001	0.0107646	0.0295043	0.251703	0.204138	0.920717	0.864463	0.595533	0.048143	0.831209	0.510451	0.89122	0.415691	0.784416	0.733966	0.912884	0.572971	0.552215
YGR145W	0.11665	0.444056	0.268858	3.66941e-06	0.000166672	0.906904	0.569429	0.623165	0.22303	0.294649	0.513515	0.230639	0.508571	0.121507	0.138243	0.220181	0.294387	0.217213	0.660965	0.0274314
YGR147C	0.784773	0.79455	0.596684	0.236191	0.847006	0.441152	1.56122e-05	0.167499	0.479945	0.850196	0.331234	0.33943	0.15688	0.456596	0.412697	0.0892764	0.258964	0.681489	0.26799	0.742666
YGR156W	0.391706	0.0262236	0.932515	0.00935188	0.923636	0.449331	0.046023	0.675761	0.33405	0.945125	0.947317	0.407207	0.692833	0.455101	0.444683	0.302906	0.00872331	0.694434	0.450511	0.35778
YGR158C	0.146593	0.0373469	0.663006	0.0443925	0.25946	0.684659	0.715326	0.0919056	0.451333	0.273081	0.508646	0.974028	0.112089	0.165564	0.113439	0.576357	0.442993	0.724261	0.853235	0.344965
YGR172C	0.853698	0.160758	0.575474	0.193455	0.105874	0.976366	0.574942	0.418346	0.382403	0.474389	0.0296686	0.592387	0.290404	0.326749	0.608152	0.0732818	0.0357499	0.861646	0.455478	0.855011
YGR175C	0.0181386	0.388534	0.00741509	0.22694	0.51231	0.403689	0.926618	0.343005	0.0770873	0.856006	0.178545	0.308894	0.00466218	0.579199	0.00246779	0.376438	0.000318517	0.604595	0.81516	0.738357
YGR179C	0.835448	0.0355336	0.562895	0.0548428	0.244941	0.938132	0.821506	0.00729982	0.114449	0.769592	0.647425	0.0618968	0.149933	0.98542	0.423615	0.827054	0.0576623	0.689096	0.827325	0.177111
YGR185C	0.101086	0.0813941	0.148969	0.0712826	0.0451918	0.0476724	0.326921	0.97787	0.221986	0.60711	0.639937	0.418429	0.215498	0.585241	0.272998	0.259415	0.773839	0.0803303	0.032119	0.333208
YGR186W	0.490221	0.0519377	0.28184	0.17368	0.488024	0.0792847	0.496849	0.0516311	0.570147	0.00702309	0.708112	0.281285	0.495021	0.0593994	0.887225	0.54246	0.0366184	0.493088	0.726829	0.19009
YGR190C	0.823956	0.0133992	0.118467	0.919397	0.450364	0.976929	0.863909	0.418604	0.0131003	0.383117	0.97243	0.0825824	0.464068	0.00172483	0.129893	0.000599545	0.307573	0.927692	0.338794	0.0115102
YGR191W	0.0560032	0.00470118	0.0808138	0.536637	0.204136	0.141989	0.289798	0.178537	0.445916	0.852502	0.340307	0.0431687	0.471479	0.722675	0.367539	0.375939	0.170136	0.0349967	0.335933	0.052816
YGR195W	0.853354	0.191519	0.498319	0.80541	0.269975	0.48434	0.222492	0.0177822	0.0898227	0.719527	0.757317	0.292015	0.476813	0.823934	0.298784	0.864561	0.0366424	0.420125	0.0458409	0.0894048
YGR198W	0.750021	0.62226	0.781724	0.825067	0.651372	0.950591	0.299412	0.610902	0.316067	0.517402	0.294579	0.352554	0.298369	0.317244	0.146148	0.0342647	0.719274	0.384315	0.78098	0.0247928
YGR211W	0.908323	0.317732	0.518662	0.823265	0.0749945	0.648675	0.663382	0.0539711	0.244427	0.107173	0.634776	0.70357	0.177652	0.387808	0.0205164	0.060209	0.161891	0.965453	0.145611	0.207909
YGR216C	0.661939	0.100557	0.0248278	0.559855	0.354993	0.480589	0.0204418	0.0805195	0.0345682	0.0192038	0.648065	0.782734	0.212559	0.535712	0.68873	0.0910486	0.733421	0.347759	0.000221989	0.064907
YGR218W	0.0480138	0.734198	0.240142	0.802046	0.968042	0.670116	0.992037	0.687591	0.506253	0.785566	0.246866	0.605249	0.0149049	0.306518	0.501608	0.115483	0.333607	0.0605541	0.375051	0.343937
YGR245C	0.915944	0.790456	0.39548	0.407005	0.161358	0.309292	0.616408	0.796289	0.371154	0.429532	0.667006	0.805379	0.264404	0.657778	0.544967	0.543931	0.871932	0.204703	0.154334	0.78349
YGR246C	0.534057	0.000595157	0.850267	0.0125252	0.000304156	0.0859636	0.940126	0.10361	0.245174	0.0494708	0.76576	0.149713	0.180837	0.00793184	0.00533197	0.605714	0.404609	0.00977687	0.0387332	0.00169511
YGR251W	0.136451	0.174427	0.973673	0.222168	0.023391	0.299106	0.446748	0.599741	0.428813	0.0729076	0.860015	0.165282	0.99552	0.588635	0.473006	0.997894	0.698423	0.839396	0.546772	0.264621
YGR253C	0.372657	0.890692	0.555646	0.29578	0.580991	0.434187	0.103274	0.214896	0.0118775	0.0383552	0.224586	0.512788	0.574253	0.30824	0.229299	0.521501	0.916223	0.867177	0.187778	0.0804869
YGR264C	0.911334	0.106541	0.510021	0.242253	0.0819614	0.430472	0.199793	0.671988	0.515635	0.297759	0.204113	0.58646	0.138493	0.289966	0.358227	0.737053	0.0615875	0.937069	0.375868	0.141329
YGR265W	0.933294	0.000658676	0.00374449	0.712046	0.769444	0.92497	0.721553	0.546695	0.309228	0.0298209	0.616721	0.451246	0.183757	0.23185	0.11267	0.145378	0.000348777	0.184308	0.909384	0.0012106
YGR267C	0.159692	0.123233	0.17947	0.0359765	0.263402	0.091482	0.311827	0.540317	0.968886	0.884465	0.951307	0.147204	0.30928	0.919738	0.44728	0.668272	0.937999	0.723634	0.0077679	0.608801
YGR274C	0.857557	0.784102	0.0758166	0.000207583	8.72496e-05	0.0173463	0.172229	0.237579	0.237996	0.312186	0.00219597	0.0230396	0.971957	0.283855	0.00151419	0.0536687	0.947788	0.679452	0.711027	0.561677
YGR277C	0.230016	0.53298	0.432883	0.278165	0.354564	0.694194	0.113379	0.963729	0.762278	0.57367	0.8854	0.789744	0.275219	0.920785	0.158665	0.450181	0.92786	0.779631	0.383418	0.295721
YGR278W	0.0015685	0.935169	0.0617929	0.606015	0.00763703	0.552788	0.478971	0.119489	0.0834711	0.286136	0.360448	0.321053	0.46899	0.31507	0.189211	0.87351	0.515811	0.391114	0.974001	0.142743
YGR280C	0.630436	0.0500051	0.328694	0.914445	0.0653064	0.0344541	0.0238692	0.310692	0.809882	0.74435	0.0177939	0.200638	0.603603	0.109749	0.854933	0.151691	0.583566	0.299507	0.168421	0.450523
YHL015W	0.218883	0.15552	0.0614179	0.519473	0.823454	1.26303e-10	0.870629	0.161932	0.567256	0.64145	0.836854	0.935341	0.0345551	0.401851	4.15866e-09	0.483307	0.023048	0.0994528	0.516993	0.883018
YHR005C-A	0.573496	0.954649	0.768245	0.795771	0.226563	0.162162	0.231874	0.493792	0.450536	0.679711	0.362258	0.380092	0.0368168	0.310511	0.375987	0.524455	0.968535	0.477404	0.0923099	0.843248
YHR007C	0.447243	0.00783451	0.558175	0.065946	0.478603	0.981533	0.40238	0.450147	0.0792407	0.216195	0.757916	0.678468	0.567746	0.206476	0.00276979	0.618786	0.692548	0.254922	0.36004	0.924442
YHR019C	0.0757463	0.496655	0.60349	0.00203943	0.913986	0.104876	0.561895	0.813464	0.950097	0.41569	0.640159	0.910786	0.211123	0.00970195	0.241243	0.63445	0.744281	0.229394	0.250658	0.957539
YHR020W	0.0804851	0.857058	0.714492	1.17811e-05	0.0321717	0.147366	0.397972	0.182329	0.159654	0.479702	0.806824	0.478071	0.878692	0.368082	0.015148	0.017587	0.866342	0.30126	0.997983	0.808258
YHR023W	0.694015	0.156736	0.267967	0.0445481	0.629542	0.373158	0.0652741	0.00372512	0.40411	0.0649079	0.975357	0.977384	0.268936	0.597093	0.380621	0.672189	0.719167	0.389165	0.0121861	0.47263
YHR024C	0.413564	0.770023	0.43691	1.98169e-06	0.948614	0.0238527	0.35632	0.768589	0.528185	0.809268	0.989728	0.604631	0.352895	0.885538	0.0496792	0.973471	0.96077	0.531173	0.847171	0.14125
YHR036W	0.224607	0.859906	0.853887	0.322048	0.502644	0.53255	0.014357	0.811387	0.303915	0.693882	0.304231	0.644211	0.844855	0.0149092	0.452673	0.0936223	0.930286	0.478738	0.0543655	0.309305
YHR040W	0.665875	0.903879	0.432993	0.145055	0.0256839	0.635971	0.4862	0.295942	0.549194	0.976131	0.00191297	0.68459	0.0381764	0.0372106	0.29077	0.378095	0.0334573	0.442055	0.796553	0.609808
YHR042W	3.23684e-05	0.179273	0.770057	0.055441	0.0144622	0.510774	0.0499093	0.377237	0.431097	0.576809	0.138678	0.844314	0.32653	0.137758	0.156135	0.140653	0.285352	0.925058	0.188356	0.7747
YHR058C	0.827482	0.0479237	0.0857582	0.454834	0.177171	0.360609	0.0430569	0.00517031	0.320302	0.700395	0.568343	0.0177934	0.324127	0.00284767	0.104039	0.885081	0.00328021	0.462831	0.696234	0.279684
YHR062C	0.110654	0.958855	0.0521081	0.17903	0.984548	0.0795902	0.231675	0.542036	0.614775	0.0676307	0.391347	0.802385	0.949272	0.517657	0.92348	0.978666	0.25007	0.932287	0.84363	0.74479
YHR065C	0.612727	0.916979	0.0504872	0.00259391	0.0881091	0.95287	0.928404	0.00661132	0.487682	0.752667	0.559162	0.251572	0.742921	0.518714	0.549748	0.450003	0.547504	0.0384493	2.24756e-05	0.950558
YHR068W	0.414724	0.762784	0.0898954	0.286079	0.545069	0.594067	0.0462693	0.0044969	0.00307383	0.440955	0.746168	0.446197	0.387114	0.0288282	0.882161	0.85402	0.194268	0.6657	0.728948	0.467403
YHR069C	0.65704	0.0150598	0.0782275	0.0949827	0.0870975	0.000305037	0.0736724	0.884389	0.00621127	0.505561	0.991629	0.130382	0.0258256	0.245087	0.043388	0.983653	0.680339	0.385244	0.658106	0.316542
YHR070W	0.245909	0.0649064	0.401853	0.353309	0.032736	0.445043	0.0831836	0.0123017	0.922823	0.996247	0.108771	0.877666	0.0867648	0.780087	0.0772369	0.595024	0.319784	0.274024	0.467804	0.427614
YHR072W	0.131471	0.269368	0.0215022	0.0124457	0.0241618	0.117657	0.335762	0.220539	0.966829	0.247549	0.960529	0.0316454	0.046138	0.494555	0.448681	0.892759	0.0707702	0.965886	0.541756	0.519982
YHR074W	0.00147331	0.784939	0.92505	0.00136164	0.377091	0.540088	0.31131	0.820584	0.869795	0.765396	0.708469	0.588391	1.18309e-06	0.67255	0.36532	0.991823	0.923807	0.874091	0.617971	0.227473
YHR083W	0.0855743	0.820613	0.711152	0.490531	0.24533	0.106061	0.129742	0.0684382	0.164617	0.304263	0.00662558	0.596389	0.877842	0.232167	0.829306	0.578734	0.689027	0.554171	0.6883	0.556355
YHR085W	0.0544599	0.282451	0.329662	0.39951	0.974136	0.0574971	0.172381	0.00232088	0.906641	0.0924713	0.000136986	0.344846	0.157662	0.782777	0.0340697	0.592538	0.153437	0.25258	0.248924	0.209709
YHR088W	0.515077	0.821044	0.137456	0.310319	0.0315031	0.490196	0.0496233	0.00862457	0.44479	0.63251	0.0543533	0.204074	0.0600464	0.0239195	0.642163	0.54409	0.456426	0.213716	0.871267	0.485823
YHR101C	0.0707385	0.418205	0.744554	0.0368598	0.404891	0.400807	0.175144	0.730076	0.503143	0.0571108	0.563159	0.510718	0.732059	0.552367	0.107393	0.0803595	0.127106	0.343319	0.461482	0.898368
YHR107C	0.995519	0.485398	0.1417	0.0463476	0.0213294	0.0462573	0.126128	0.0220135	0.206468	0.0947271	0.648305	0.16753	0.0113847	0.73903	0.478451	0.518827	0.00190494	0.147602	0.803611	0.154514
YHR118C	0.647055	0.528595	0.137484	0.449775	0.0390575	0.816489	0.0727919	0.028857	0.855711	0.788578	0.687009	0.70659	0.0217189	0.0409401	0.112754	0.780819	0.59506	0.123852	0.116154	0.328664
YHR122W	0.243869	0.818671	0.0552995	0.133311	0.144209	0.671281	0.087279	0.654361	0.209579	0.89289	0.190466	0.924725	0.598882	0.225691	0.148414	0.857528	0.674821	0.831442	0.685848	0.451057
YHR143W-A	0.00084839	0.0206085	1.52926e-05	3.3406e-11	7.83193e-08	0.614884	4.13607e-26	0.0265303	0.0177324	0.00271827	7.10821e-05	0.0137692	0.840694	0.296866	4.2517e-12	0.000126098	0.613059	0.134687	0.000189366	0.000786341
YHR148W	0.655102	0.231706	0.913883	0.881595	0.105233	0.276624	0.0486928	0.205696	0.417835	0.885553	0.19356	0.481092	0.0373812	0.0482408	0.635975	0.688991	0.00416757	0.83641	0.0105877	0.829741
YHR164C	0.355003	0.77641	0.5521	0.153423	0.0843267	0.166021	0.281237	0.546936	0.141749	0.776296	0.824244	0.862815	0.0497597	0.0203791	0.29763	0.939615	0.330794	0.187479	0.115753	0.692957
YHR166C	0.294326	0.377787	0.0149389	0.000382289	0.369961	0.0396914	0.0970222	0.00437125	0.448176	0.957903	0.0622229	0.295393	0.343546	0.492723	0.401432	0.0588255	0.729958	0.0996949	0.281408	0.6368
YHR170W	0.0791733	0.424293	0.388044	0.175968	0.711459	0.187727	0.613037	0.900522	0.476132	0.790118	0.84052	0.169374	0.0148345	0.779471	0.0994616	0.253711	0.311711	0.0456402	0.705564	0.0701494
YHR172W	0.000212114	0.174877	0.00123154	0.91574	0.0919724	0.547369	0.00866142	0.571889	0.449808	0.0700843	0.161272	0.962735	0.886143	0.0393244	0.494667	0.0521329	0.913999	0.186504	0.0027505	0.74113
YHR186C	0.280692	0.957067	0.299053	0.0548268	0.889591	0.256253	0.780184	0.173447	0.654969	0.461084	0.523352	0.931151	0.20864	0.676456	0.259422	0.347397	0.224219	0.656755	0.409297	0.80442
YHR188C	0.71164	5.49131e-05	0.796847	1.41787e-06	0.134953	0.402033	0.13697	0.416822	0.0679502	0.767856	0.476933	0.0172981	0.354316	0.67982	0.253015	0.91987	0.3575	0.107138	0.411701	0.232903
YHR190W	0.0632407	0.146362	0.150916	0.418861	0.0367824	0.300906	0.27117	0.666466	0.589218	0.83165	0.872169	0.691825	0.0116549	0.715151	0.260577	0.0721658	0.0925852	0.260521	0.39869	0.576501
YHR196W	0.00244256	0.0944743	0.492277	0.0243215	0.636046	0.319445	0.131696	0.0740435	0.399442	0.796196	0.58622	0.514205	0.0832575	0.424428	0.00951653	0.0769558	0.0575649	0.273153	0.863783	0.806939
YHR197W	0.845355	0.0174267	0.462303	0.249271	0.0259463	0.0681073	0.321901	0.202454	0.169496	0.00211476	0.259097	0.94589	0.00673554	0.0972805	0.0191161	0.644153	0.0059381	0.942291	0.4513	0.00473631
YIL003W	0.760202	0.290433	0.999782	2.62965e-06	7.26035e-05	0.0613871	0.180069	0.564456	0.854137	0.745194	0.0157683	0.886251	0.258529	0.549018	0.213492	0.845317	0.0313894	0.81845	0.81388	0.158955
YIL004C	0.0176974	0.824162	0.833194	0.000837106	0.165632	0.666747	0.849587	0.566362	0.378163	0.79842	0.21452	0.899629	0.21918	0.299525	0.43682	0.979552	0.712298	0.0632245	0.187794	0.194765
YIL019W	0.304275	0.000743527	0.861113	0.000863336	0.00652843	0.9294	0.0678987	0.0421772	0.189336	0.289204	0.00101854	0.343831	0.150354	0.687828	0.723272	0.723386	0.0988598	0.52603	0.73919	0.984135
YIL021W	2.64657e-09	0.18178	0.742341	0.00077225	0.123784	0.0175042	9.26887e-08	0.000270809	0.99915	0.000271649	0.00257068	0.00421973	0.123608	0.0116481	0.0122802	0.0128311	0.641854	0.0150022	0.683335	0.583018
YIL022W	0.418022	0.683355	0.990448	0.474166	0.00026118	0.216712	0.00218402	0.891817	0.953436	0.595909	0.209537	0.454865	0.0185183	0.15734	0.374787	0.871997	0.0921624	0.412725	0.0661078	0.358235
YIL026C	0.26349	0.944985	0.899311	0.186204	0.0468159	0.745305	0.559295	0.497059	0.549816	0.193435	0.892102	0.620445	0.885922	0.00705517	0.00782737	0.268888	0.599998	0.872453	0.195529	0.516909
YIL031W	0.0736271	0.796909	0.141604	0.0637451	0.139368	0.860997	0.00370218	0.00155954	0.32574	0.506799	0.696645	0.442849	0.356053	0.452606	0.0302354	0.0507679	0.8449	0.697947	0.444681	0.513255
YIL046W	0.437679	0.387046	0.200493	0.525038	0.673211	0.40382	0.424669	0.0291653	0.606352	0.31708	0.527378	0.520672	0.698717	0.821401	0.00222682	0.757765	0.467626	0.663701	0.0924285	0.041065
YIL048W	0.92932	0.0690435	0.974688	0.96751	0.00283234	0.916332	0.61655	0.00585115	0.519687	0.581546	0.222994	0.384488	0.128342	0.023056	0.968682	0.914115	0.196933	0.248127	0.0582588	0.00484441
YIL051C	0.478705	0.166866	0.844322	0.175035	0.000230785	0.105709	0.00500727	4.68294e-05	0.185044	0.110898	0.564684	0.1823	0.000321077	0.258717	0.00875786	0.0414566	0.801481	0.0332067	0.249163	0.59852
YIL061C	0.488175	0.903489	0.568601	0.595066	0.0506654	0.460923	0.0547736	8.47885e-13	0.502226	0.625372	0.374977	0.00106411	0.377697	0.0679789	0.260093	0.0312252	0.199324	0.0416181	0.139332	0.160673
YIL062C	0.698031	0.0613198	0.443726	0.68905	0.0686864	0.331605	0.0104401	0.416508	0.245883	0.820121	0.106503	0.337289	0.0020354	0.981243	0.133096	0.687294	0.442676	0.12389	0.775875	0.927837
YIL063C	0.399112	0.759524	0.902992	0.0247731	1.08052e-05	0.28469	0.825293	1.36198e-05	0.161752	0.185155	0.0557606	0.478046	0.227783	0.0608065	0.000391129	0.871497	0.948114	0.434945	0.247919	0.996305
YIL068C	0.56118	0.546085	0.584497	0.0537378	0.60336	0.519478	0.0204044	0.0936726	0.81538	0.0735846	0.0201347	0.638733	0.0260048	0.0192686	0.000584658	0.0556857	0.676198	0.979181	0.698271	0.275662
YIL075C	0.806203	0.153948	0.156768	0.00329398	0.153613	0.112942	0.782775	0.23053	0.333958	0.0989084	0.0171301	0.902029	0.471724	0.00852319	0.00326024	0.570726	0.341288	0.875766	0.892423	0.231293
YIL078W	0.671154	0.581207	0.486576	0.0148841	0.791692	0.846615	0.500104	0.16722	0.550415	0.0799412	0.0417384	0.450778	0.951725	0.0283633	0.0134423	0.892187	0.278181	0.382676	0.542905	0.104659
YIL083C	0.0659368	0.497565	0.785718	0.00252313	0.999502	0.523028	0.00200457	0.749035	0.970939	0.0762323	0.0158853	0.45759	0.758128	0.365032	0.0791465	0.155846	0.34064	0.412207	0.169379	0.222893
YIL091C	0.279983	0.949391	0.907008	0.34078	0.665876	0.669731	0.057092	0.0502327	0.165767	0.250673	0.946881	0.531552	0.0276336	0.214394	0.0160538	0.430944	0.884078	0.123835	0.319578	0.764993
YIL104C	0.575965	0.56053	0.0876823	0.682768	0.984891	0.48528	0.00495338	0.0549278	0.910165	0.432322	0.409956	0.53345	0.0342384	0.725372	0.0807279	0.959119	0.0102501	0.46382	0.978363	0.0495642
YIL106W	0.829322	0.572911	0.0189835	0.0389187	0.15813	0.0774973	0.216915	0.0357303	0.87656	0.717249	0.247752	0.525272	0.927698	0.0873425	0.525387	0.104439	0.775519	0.748876	0.879271	0.135377
YIL109C	0.396238	0.00190697	0.0390956	0.331181	0.457161	0.693172	0.0200222	0.227538	0.776835	0.0228204	0.855769	0.955689	0.758383	0.132521	0.446368	0.540121	0.130505	0.8307	0.642894	0.145673
YIL115C	0.753267	0.445576	0.0711594	0.883416	0.382899	0.465004	0.059487	0.00194034	0.0245797	0.907951	0.871305	0.0255351	0.0468236	0.61977	0.44348	0.0273408	0.234709	0.480652	0.0911749	0.418003
YIL118W	0.047471	1.48629e-05	0.00457434	8.4081e-10	0.384278	0.581432	0.295603	0.00085591	0.151145	0.664494	2.34698e-08	0.00837618	0.191114	2.34707e-05	1.25376e-08	0.0089031	0.0439462	0.000422284	0.93788	0.761204
YIL126W	0.0889416	0.129516	0.153171	0.0235674	0.691194	0.000475509	0.167599	0.32076	0.126535	0.515071	0.881938	0.364952	0.995517	0.417547	0.667983	0.534389	0.699284	0.844347	0.391347	0.640458
YIL129C	0.00313667	0.0695053	0.123254	0.0797856	0.456587	0.425334	0.29861	0.186301	0.850463	0.644032	0.701061	0.692656	0.499496	0.267955	0.0245599	0.555661	0.376844	0.742526	0.469206	0.741463
YIL142W	0.950516	0.236978	0.387263	0.00122972	1.0748e-06	0.0103675	0.242978	0.238712	0.0157179	0.0656831	0.454046	0.00268829	0.0364304	0.0176026	0.084938	0.0107584	0.587299	0.000563814	0.036279	0.10566
YIL143C	0.472147	0.762084	0.310333	0.317785	0.0874898	0.781098	0.0126519	0.201614	0.387311	0.457811	0.0233384	0.64034	0.689699	0.482726	0.314692	0.669023	0.859613	0.491998	0.539416	0.986831
YIL144W	0.0875062	0.25413	0.172469	0.013322	0.833782	0.257072	0.0234024	0.349507	0.494314	0.852443	0.177627	0.216062	0.395583	0.16942	1.67875e-07	0.715227	0.00089282	0.76157	0.286955	0.649446
YIL147C	0.292888	0.304176	0.252059	0.00131078	0.401595	0.11488	0.138518	0.322912	0.120919	0.0644643	0.365434	0.312343	0.485232	0.126142	0.051549	0.223279	0.151709	0.959254	0.957391	0.113115
YIL150C	0.0501322	0.40004	0.159261	0.117203	0.0159086	0.641113	0.972072	0.32205	0.699361	0.323676	0.00972926	0.203201	0.183789	0.780599	0.0114613	0.270512	0.318268	0.850388	0.0220592	0.0973833
YIL171W	0.984425	0.0835456	0.595476	0.0550875	0.00301516	0.64236	0.676373	0.057683	0.270655	0.064415	0.483931	0.697499	0.786043	0.190029	0.0242448	0.97376	0.190248	0.179529	0.386441	0.126649
YIR006C	0.12288	0.153492	0.0408913	0.122388	0.18307	0.760362	0.000337652	0.644063	0.642765	0.0620785	0.855406	0.828716	0.23189	0.962105	0.347334	0.327935	0.395303	0.853431	0.244168	0.214995
YIR008C	0.175503	0.00796822	0.086804	0.685659	0.141478	0.203969	0.000315371	0.758534	0.00925752	0.982389	0.593264	0.911707	0.540605	0.738856	0.349786	0.397651	0.562167	0.736442	0.147329	0.808565
YIR010W	0.816969	0.0603689	0.590865	0.924076	0.635274	0.826878	0.0405079	0.00164638	0.00174274	0.466325	0.817447	0.78454	0.68141	0.192265	0.0222936	0.984916	0.00275744	0.103729	0.554649	0.0884585
YIR011C	0.624407	0.294065	0.035474	0.351195	0.699367	0.941155	0.192363	0.686855	0.320392	0.657101	0.119301	0.542124	0.407545	0.953241	0.108792	0.421773	0.62276	0.15749	0.934389	0.305953
YIR012W	0.0866498	0.554472	0.34468	0.11795	0.0217148	0.0787202	0.084845	0.0914637	0.785018	0.906767	0.619586	0.451035	0.00260504	0.00790072	0.000981244	0.908228	0.447846	0.371781	0.00695393	0.26734
YIR015W	0.028225	0.73353	0.324006	0.0613605	0.197774	0.741491	0.0792727	0.0295547	0.15119	0.203811	0.614874	0.728644	0.00231717	0.00564639	0.00377095	0.134879	0.0124884	0.213325	0.361751	0.989385
YIR022W	0.732763	0.666823	0.534881	0.299461	0.446935	0.610457	0.48947	0.454536	0.383012	0.64172	0.297865	0.24719	0.900483	0.588095	0.285712	0.0749856	0.357535	0.440071	0.342979	0.449235
YJL001W	0.771061	0.0354304	0.432163	0.907026	0.739561	0.33206	0.0787539	0.125427	0.294994	0.902715	0.076043	0.172771	0.0422185	0.692058	0.220244	0.533178	0.119474	0.335745	0.0648525	0.524093
YJL002C	0.104056	0.0778521	0.177454	0.931576	0.540104	0.431997	0.0056552	0.9605	0.479836	0.872498	0.114737	0.2714	0.759972	0.0231474	0.175309	0.0546903	0.546079	0.921624	0.263006	0.514018
YJL005W	0.328092	0.105273	0.445409	0.164915	0.906788	0.44789	0.956919	0.521174	0.672687	0.697553	0.296144	0.0570626	0.609263	0.398425	0.424209	0.169895	0.111176	0.908917	0.929296	0.688359
YJL008C	0.304404	0.650624	0.32926	0.977982	0.300335	0.0459755	0.267117	0.497082	0.463706	0.00454727	0.131476	0.445801	0.327226	0.999453	0.489412	0.897276	0.728319	0.297497	0.444848	0.779405
YJL009W	0.684887	0.486679	0.493891	0.474501	0.176254	0.0299053	0.295668	0.794922	0.312735	0.635141	0.106006	0.0607485	0.850155	0.212206	0.354217	0.0487044	0.99608	0.749616	0.717427	0.670413
YJL010C	0.973645	0.0798603	0.0917588	0.441859	0.521385	0.931604	0.3283	0.654215	0.650881	0.527597	0.0199431	0.194541	0.0359686	0.255084	0.505543	0.68027	0.812286	0.961699	0.0602431	0.318139
YJL011C	0.972456	0.771257	0.928561	0.52958	0.696898	0.0635415	0.245114	0.166316	0.0109563	0.198403	0.336051	0.00724308	0.843824	0.287501	0.593459	0.223425	0.465207	0.270949	0.973446	0.0711704
YJL014W	0.801484	0.273942	0.395443	0.869583	0.468382	2.46458e-05	0.86787	0.374037	0.199783	0.480717	0.660834	0.20075	0.464325	0.0518853	0.341608	0.310549	0.0284688	0.0328981	0.814835	0.57833
YJL015C	0.565897	0.573496	0.57322	0.875286	0.983759	0.329772	0.0780714	0.273191	0.509981	0.821304	0.15	0.504307	0.0725369	0.457123	0.252516	0.792443	0.549423	0.0353786	0.351641	0.654173
YJL019W	0.42261	0.327021	0.440228	0.49357	0.897522	0.696579	0.485695	0.331812	0.906024	0.817487	0.784373	0.0238317	0.907904	0.215346	0.42762	0.142106	0.391921	0.530261	0.484163	0.223725
YJL025W	0.507074	0.396204	0.235052	0.675647	0.250828	0.948257	0.352816	0.602085	0.204364	0.507349	0.549997	0.487527	0.542721	0.194348	0.6712	0.350086	0.74674	0.150388	0.261094	0.401721
YJL026W	0.452758	0.467237	0.808505	0.513181	0.0275388	0.972232	0.43387	0.657503	0.836584	0.380638	0.343582	0.408892	0.649177	0.00387225	0.0737414	0.271247	0.538267	0.46344	0.240489	0.00499522
YJL031C	0.702841	0.983397	0.152896	0.396086	0.725299	0.668531	0.138789	0.538583	0.161207	0.989862	0.878997	0.175661	0.158711	0.308675	0.00377762	0.597515	0.992271	0.329921	0.821151	0.465378
YJL032W	0.113414	0.531446	0.926881	0.342438	0.989212	0.58074	7.51998e-05	0.968164	0.331335	0.610592	0.746507	0.199014	0.368862	0.728305	0.00638703	0.702896	0.449282	0.351696	0.579758	0.230173
YJL033W	0.778053	0.992357	0.811135	0.225155	0.0927002	0.178422	0.119029	0.0962742	0.821458	0.638663	0.565635	0.8238	0.300976	0.801156	0.0133061	0.961519	0.00256316	0.542353	0.938266	0.795127
YJL034W	0.100352	0.931414	0.66396	0.00603595	0.96061	0.587951	0.0168935	0.0189213	0.873358	0.101225	0.991143	0.15884	0.0531155	0.488635	0.267089	0.46348	0.0986383	0.789396	0.0708817	0.678903
YJL035C	0.310955	0.614206	0.053735	0.0010336	0.156896	0.409321	0.418095	0.254918	0.386699	0.372643	0.0866411	0.439203	0.0730469	0.637064	0.346128	0.645882	0.501942	0.428759	0.9771	0.364196
YJL039C	0.297491	0.784109	0.0867847	0.0319195	0.00158687	0.0537348	0.436403	0.26327	0.810377	0.3787	0.0613624	0.594234	0.0735419	0.0205996	0.735864	0.580521	0.462127	0.850957	0.144072	0.375479
YJL041W	0.990411	0.415789	0.00356265	0.000452005	0.00368171	0.717384	0.233241	0.0673261	0.850024	0.378534	0.466137	0.943042	0.303472	0.869397	0.0122043	0.519636	0.231299	0.0794656	0.331706	0.627139
YJL050W	0.375365	0.450212	0.171253	0.0360084	0.508781	0.00151661	0.460319	0.876826	0.0464414	0.0596541	0.900222	0.189492	0.0170035	0.436752	0.00908219	0.716023	0.466776	0.142276	0.292224	0.000975015
YJL054W	0.879692	0.544711	0.42576	0.136474	0.371522	0.885648	0.0921796	0.690765	0.252718	0.985489	0.655469	0.875179	0.650585	0.65852	0.323413	0.0897693	0.181764	0.586111	0.00171784	0.199797
YJL061W	0.000262433	0.782853	0.366227	0.00635991	0.054595	0.0390405	0.0576927	0.000248496	0.304826	0.499436	0.122675	0.701875	0.288147	0.170358	0.194971	0.0275057	0.586301	0.383836	0.643385	0.726478
YJL069C	0.662957	0.106736	0.351642	0.822129	0.660626	0.720278	0.701758	0.696378	0.185963	0.244651	0.122309	0.931597	0.141793	0.624227	0.081448	0.057413	0.631698	0.0213024	0.0354673	0.229852
YJL072C	0.93248	0.270887	0.0808659	0.0060043	0.0749425	0.0787544	0.0787266	0.704251	0.497485	0.123485	0.531518	0.819066	0.865454	0.219769	0.000722337	0.650794	0.126823	0.521719	0.519312	0.866166
YJL074C	2.47657e-05	0.012907	0.25701	2.26153e-12	0.14313	0.450589	0.0193102	0.000288602	0.00261673	0.474694	8.43811e-05	0.0156394	0.18478	0.144798	8.74822e-13	0.483164	0.348355	0.009017	0.757097	0.149737
YJL076W	0.0745494	0.00189628	0.00284768	0.219424	2.69313e-06	0.00567662	0.764909	0.063974	0.0290341	0.755797	0.638139	0.42183	0.474254	0.0641128	1.22824e-07	0.353333	0.315368	0.668169	0.226806	0.663221
YJL081C	0.00109353	0.0924202	0.0176806	0.000821301	0.343164	0.021617	0.000995122	0.0904779	0.0879619	0.924154	0.704391	0.62017	0.102802	0.490645	0.448167	0.140521	0.0103294	0.177858	0.982902	0.612798
YJL085W	0.0219313	0.450356	0.758724	0.021061	0.366865	0.00712361	0.969851	0.968542	0.0394244	0.48618	0.718666	0.207982	0.0215498	0.536176	0.0175053	0.0118225	0.283053	0.790759	0.268436	0.516272
YJL086C	0.422795	0.916301	0.546258	0.0054363	0.366586	0.861969	0.207749	0.593497	0.922279	0.970883	0.366063	0.123723	0.403754	0.0301212	0.0666932	0.0909565	0.422363	0.545696	0.373632	0.831765
YJL087C	0.00437598	0.878396	0.353674	0.000267935	0.811278	0.0609115	0.0319733	0.382948	0.736128	0.922323	0.440612	0.941949	0.420994	0.259385	0.0419857	0.330008	0.142865	0.114702	0.151935	0.54008
YJL090C	0.105845	0.863447	0.576398	0.045986	0.73712	0.0491055	0.0327855	0.937517	0.444048	0.419389	0.712403	0.458589	0.345381	0.489286	0.104159	0.498559	0.542195	0.002295	0.968909	0.0652339
YJL091C	0.0468232	0.240989	0.34262	0.00809483	0.403941	0.360032	0.0254978	0.220333	0.213623	0.903127	0.759248	0.433571	0.668009	0.000687281	0.0436966	0.84135	0.117148	0.979994	0.96586	0.812191
YJL097W	0.209861	0.419738	0.502755	2.28332e-06	0.427447	0.948419	0.01568	0.646914	0.000115177	0.163499	0.9972	0.922132	0.175518	0.264783	0.663467	0.163686	0.16721	0.0836834	0.0118599	0.350535
YJL104W	0.116436	0.248532	0.794353	6.54017e-05	0.228471	0.384786	0.349214	0.278298	0.903733	0.768651	0.0441375	0.036301	0.97606	0.767325	0.00495718	0.14399	0.0145985	0.691924	0.805718	0.340887
YJL109C	0.221159	0.038563	0.751859	0.00185321	0.000733911	0.541402	0.549898	0.212469	0.304815	0.482001	0.787222	0.181009	0.73523	0.937723	5.38503e-05	0.204266	0.268377	0.943238	0.76939	0.00152404
YJL111W	0.462376	0.0190385	0.021165	0.0183903	0.000167875	2.39109e-12	0.368709	0.0105123	0.0480799	0.463919	0.144218	0.0199501	0.0140887	0.54515	0.00660281	0.802618	0.553123	0.0118498	0.535363	0.843362
YJL125C	0.272961	0.36747	0.662289	0.0173288	0.548316	0.616943	0.184517	0.817622	0.0631161	0.0245056	0.639894	0.0754934	0.0220986	0.390558	0.00860732	0.050217	0.147415	0.631593	0.168021	0.35878
YJL143W	0.0552291	0.0482775	0.000631775	0.000900998	0.843689	0.519405	0.397551	0.0758062	0.824916	0.654603	0.204882	0.312688	0.569161	0.0681422	0.00517247	0.581074	0.300937	0.18013	0.0519623	0.269602
YJL156C	0.576583	0.151213	0.00610642	0.0500341	0.932005	0.12195	0.0105978	0.115584	0.122143	0.921552	0.197093	0.907208	0.103282	0.0396008	0.710654	0.838104	0.357632	0.53942	0.478419	0.767229
YJL167W	0.738629	0.013854	0.888373	0.00749973	0.105863	0.224447	0.600456	0.844714	0.066032	0.487479	0.502289	0.0594298	0.214426	0.53063	0.55413	0.13117	0.114394	0.292479	0.983519	0.861559
YJL173C	0.579235	0.245933	0.381238	4.13386e-09	0.0431155	0.0205194	0.235938	0.0355084	0.555451	0.367076	0.340251	0.53906	0.139425	0.245139	0.000427927	0.0342321	0.712982	0.130696	0.754707	0.583847
YJL174W	0.379631	0.581335	0.132696	0.205909	0.24837	0.515647	0.640251	0.0127721	0.210167	0.389788	0.763679	0.00271377	0.89198	0.378705	0.0125535	0.522547	0.493324	0.908859	0.00197402	0.632606
YJL194W	0.0141288	0.107636	0.0889043	0.950873	0.122816	0.473814	0.0826687	0.127268	0.137746	0.809565	0.0497084	0.231892	0.0837361	0.327845	0.0521809	0.00296513	0.761141	0.235837	0.614499	0.472542
YJL195C	0.644216	0.806664	0.156648	0.020927	0.859513	0.109233	0.000180774	0.149836	0.358567	0.155469	0.062809	0.308467	0.486366	0.540062	0.00264301	0.778903	0.408175	0.144173	0.983013	0.99537
YJL202C	0.336027	0.653371	0.525187	0.112681	0.234355	0.0450269	0.155234	0.0649844	0.727293	0.669557	0.730988	0.703081	0.275393	0.0983966	4.3816e-05	0.0164026	0.261542	0.953483	0.885735	0.351508
YJL203W	0.48097	0.527913	0.791918	2.29533e-05	3.13617e-05	0.540143	0.735957	0.0590585	0.681485	0.437511	0.0134218	0.931616	0.837858	0.319516	2.43828e-05	0.498964	0.97402	0.0495732	0.0256294	0.29929
YJR002W	0.299241	0.557947	0.0885619	0.49236	0.849617	0.938774	0.00217573	0.202266	0.771031	0.952026	0.324747	0.644144	0.00164108	0.815719	0.544542	0.0819336	0.808419	0.41808	0.137614	0.235868
YJR006W	0.0271142	0.380975	0.212832	0.38298	0.377487	0.853159	0.382527	0.0340719	0.0612618	0.170077	0.49724	0.885497	0.891031	0.12837	0.00302642	0.537015	0.379313	0.115583	0.821109	0.602926
YJR007W	0.0109157	0.77704	0.245863	0.203499	0.323479	0.000520432	0.0488447	0.00646078	0.944264	0.0514933	0.759968	0.0650689	0.28996	0.686226	0.385334	0.994041	0.320117	0.454629	0.641463	0.0109698
YJR012C	0.50244	0.82862	0.883512	0.227811	0.0523263	0.0511849	0.0838378	0.649054	0.415949	0.407969	0.684058	0.322468	0.809269	0.142004	0.886352	0.955619	0.646558	0.654936	0.388504	0.727418
YJR013W	0.464942	0.238645	0.124104	0.00410384	0.0550065	0.810108	0.00252538	0.000426934	0.920429	0.0519566	0.00118507	0.667454	0.110502	0.944301	0.911131	0.0964636	0.23684	0.959254	0.997183	0.322173
YJR016C	0.80867	0.456713	0.839152	0.674217	0.533387	0.656535	0.372114	0.534146	0.231353	0.655928	0.252809	0.335067	0.583384	0.605296	0.227249	0.550497	0.172669	0.186539	0.170946	0.140801
YJR017C	0.747741	0.326126	0.470036	0.92367	0.0662059	0.382417	0.199155	0.272864	0.624023	0.128845	0.641286	0.614988	0.65141	0.402305	0.161909	0.607706	0.0462376	0.978509	0.277989	0.0660044
YJR022W	0.887867	0.673749	0.0316386	0.0615054	0.249162	0.77946	0.0050517	0.833517	0.971908	0.0587801	0.119156	0.274763	0.108672	0.886699	0.182559	0.814483	0.756687	0.465568	0.811524	0.229468
YJR023C	0.474371	0.582072	0.619404	0.230864	0.0933704	0.50552	0.800238	0.909247	0.450034	0.739804	0.485556	0.877144	0.187352	0.68857	0.774754	0.892665	0.102467	0.775239	0.895006	0.160365
YJR041C	0.924057	0.181391	0.619862	0.945195	0.792349	0.887405	0.911665	0.813204	0.93327	0.300248	0.708697	0.196065	0.854234	0.78434	0.00639971	0.68931	0.7797	0.717519	0.348537	0.864135
YJR042W	0.430607	0.113939	0.464204	0.488464	0.00064398	0.0835188	0.380226	0.469863	0.363761	0.555677	0.412303	0.377283	0.440489	0.823826	0.574955	0.245803	0.267796	0.447536	0.365121	0.113965
YJR045C	0.0327622	0.0789456	0.135957	0.45464	0.358237	0.927339	0.385434	0.182254	0.509529	0.758395	0.538737	0.716517	0.311901	0.943437	0.199507	0.596198	0.290777	0.0469325	0.360917	0.414116
YJR046W	0.376584	0.0910391	0.0965056	0.500989	0.161787	0.340992	0.907796	0.124843	0.298836	0.143031	0.296689	0.0254338	0.00524589	0.122497	0.273065	0.414209	0.0859666	0.0383828	0.281108	0.552165
YJR057W	0.399352	0.116591	0.236127	0.233774	0.0145072	0.467593	0.403662	0.846082	0.916366	0.540763	0.18307	0.480889	0.627749	0.0479756	0.998797	0.834876	0.174719	0.00548893	0.213606	0.961425
YJR064W	0.972747	0.0486554	0.894828	0.550112	0.883464	0.0146386	6.43952e-05	0.375117	0.847744	0.881265	0.258127	0.259588	0.502018	0.0424652	0.80024	0.853882	0.0736513	0.0218978	0.620379	0.198935
YJR065C	0.303505	0.829683	0.0755209	0.441783	0.037501	0.759839	0.0323896	0.0325053	0.98089	0.00173479	0.0438089	0.910904	0.242307	0.341066	0.605891	0.0875523	0.54547	0.154097	0.823617	0.0899671
YJR067C	0.186587	0.029351	0.198569	0.0644587	0.00197421	0.859273	0.0600875	0.928376	0.999183	0.220654	0.699378	0.13052	0.0554259	0.584506	0.773123	0.412727	0.113167	0.0979479	0.29035	0.721092
YJR068W	0.597936	0.125207	0.0214005	0.445954	0.24698	0.531385	0.592023	0.0859431	0.622202	0.205635	0.081503	0.310699	0.551485	0.022776	0.61307	0.768921	0.626018	0.232364	0.959953	0.231007
YJR072C	0.346761	0.887606	0.201132	0.0217871	0.803412	0.977737	0.926773	0.829704	0.205918	0.982766	0.366347	0.278492	0.479207	0.124719	0.940206	0.415747	0.926356	0.416162	0.665865	0.573839
YJR076C	0.0331649	0.414463	0.936606	0.000810432	0.0861816	0.0242989	0.0157571	0.84446	0.0275336	0.826006	0.549649	0.578982	0.957125	0.950486	1.77125e-05	0.119878	0.486827	0.0518706	0.682194	0.578976
YJR093C	0.309122	0.93906	0.335899	0.208475	0.219863	0.462001	0.543402	0.0306988	0.234937	0.177621	0.604973	0.542701	0.215504	0.386744	0.31942	0.747604	0.637027	0.341852	0.197845	0.668078
YJR112W	0.923894	0.0611557	0.126813	0.0882095	0.935179	0.353595	0.824823	0.379467	0.726265	0.635927	0.295589	0.811443	0.495646	0.179667	0.893398	0.722431	0.0665481	0.673151	0.340038	0.980792
YJR123W	0.0757499	0.000939354	0.00124014	0.395906	0.135811	9.62617e-15	0.00746744	0.352267	0.00661661	0.337278	0.103829	7.99393e-06	0.315032	0.697867	0.865102	0.0495214	0.598561	0.214734	0.0929056	0.59299
YJR141W	0.399674	0.118729	0.206348	0.979102	0.74425	0.562786	0.0709475	0.387034	0.0603253	0.260553	0.394106	0.729736	0.931382	0.859175	0.413829	0.221243	0.697799	0.207018	0.696371	0.399751
YKL004W	0.731448	0.425888	0.205269	0.230315	0.740953	0.748806	0.830642	0.425098	0.259411	0.0457464	0.89781	0.103281	0.564045	0.431869	0.163239	0.825727	0.268484	0.418115	0.0531741	0.0733808
YKL006C-A	0.464699	0.299042	0.111687	0.661165	0.033565	0.546409	0.201377	0.0148164	0.38092	0.406424	0.419178	0.0381231	0.0301841	0.0605221	0.20928	0.99978	0.866818	0.663496	0.437122	0.33125
YKL012W	0.142758	0.610339	0.0189401	0.0287221	0.277408	0.0428515	0.0149972	0.835931	0.52458	0.257693	0.507888	0.146086	0.5895	0.292969	0.0893051	0.594961	0.957602	0.912344	0.145148	0.122026
YKL013C	0.203357	0.454138	0.160744	0.722589	0.268404	0.864783	0.985264	0.348117	0.108792	0.978322	0.0147296	0.857945	0.474944	0.412687	0.680803	0.810146	0.486857	0.777051	0.980218	0.101421
YKL014C	0.470458	0.551959	0.251155	0.988645	0.0845626	0.156108	0.0514759	0.0846529	0.11128	0.26502	0.891997	0.494923	0.895655	0.0224378	0.552135	0.164128	0.833678	0.645989	0.578335	0.983917
YKL018W	0.240216	0.521168	0.153561	0.227112	0.750838	0.103565	0.672093	0.0431442	0.89468	0.285321	0.179617	0.343875	0.579875	0.00488208	0.876655	0.151327	0.542643	0.165782	0.0188057	0.544296
YKL019W	0.117386	0.41703	0.756269	0.134881	0.079416	0.374347	0.111975	0.000515311	0.923557	0.147257	0.922401	0.952784	0.841505	0.000834486	0.263078	0.394382	0.60583	0.892644	0.226165	0.330195
YKL021C	0.0481674	0.0444655	0.777285	0.292486	0.504757	0.433779	0.14938	0.33863	0.814524	0.0416142	0.471212	0.122501	0.639204	0.00932462	0.84148	0.0311544	0.332432	0.0892485	0.599795	0.367891
YKL022C	0.36942	0.871702	0.610441	0.367004	0.0324513	0.817867	0.0575614	0.554538	0.0841847	0.316707	0.624674	0.507118	0.653128	0.420497	0.819466	0.686081	0.0770924	0.218727	0.064444	0.554301
YKL024C	0.0680492	0.941713	0.499502	0.786545	0.500648	0.686682	0.485222	0.0580539	0.316747	0.738707	0.621431	0.299134	0.0616962	0.218786	0.00422915	0.000172593	0.506172	0.0498689	0.711787	0.577221
YKL028W	0.451375	0.364236	0.366057	0.30321	0.926906	0.846958	0.0687117	0.140902	0.652744	0.632325	0.00617093	0.691293	0.242814	0.349409	0.400171	0.364711	0.223031	0.554202	0.862358	0.940553
YKL033W	8.75518e-05	0.538478	0.446135	0.574836	0.0947619	0.402851	0.0124616	0.967559	0.118929	0.603849	0.944556	0.881197	5.6134e-05	0.497512	0.497105	0.398653	0.368469	0.0728167	0.412826	0.00244072
YKL035W	0.241228	0.469569	0.630499	0.182423	0.469662	0.494883	0.792555	0.472907	0.86539	0.301677	0.110709	0.425201	0.730438	0.245803	0.386435	0.416696	0.696264	0.538235	0.609834	0.817959
YKL036C	0.652509	0.0596236	0.0202868	0.921038	0.145416	0.749915	0.451151	0.566751	0.868853	0.611793	0.560149	0.982308	0.971152	0.236462	0.32816	0.272996	0.470072	0.904548	0.883142	0.981644
YKL042W	0.647676	0.196886	0.0759596	0.765089	0.342948	0.783343	0.077889	0.0224749	0.185293	0.9743	0.626938	0.137866	0.68106	0.743623	0.00906519	0.892988	0.0342854	0.841694	0.0578737	0.346965
YKL045W	0.643368	0.234944	0.653378	0.702834	0.495347	0.186265	0.027198	0.756489	0.632741	0.0495758	0.965735	0.0866729	0.630608	0.432496	0.695221	0.224728	0.386569	0.336091	0.797022	0.768095
YKL049C	0.755208	0.899333	0.717231	0.981894	0.206121	0.873762	0.152174	0.781129	0.376885	0.402989	0.357704	0.863251	0.970147	0.721254	0.40033	0.33989	0.668032	0.179242	0.306756	0.788806
YKL052C	0.0302188	0.000153169	0.433888	0.392462	0.00406828	0.197342	0.0107581	0.487062	0.119762	7.58719e-05	0.853091	0.594299	0.149691	0.496201	0.321744	0.153801	0.507225	0.958589	0.581846	0.958921
YKL058W	0.268678	0.321823	0.155877	0.463765	0.0937596	0.147412	0.551251	0.133837	0.220488	0.705494	0.528919	0.124858	0.170224	0.241689	0.478642	0.26334	0.590963	0.890567	0.738568	0.544721
YKL059C	0.818331	0.0394239	0.108201	0.0509139	0.0203992	0.377278	0.00466128	0.519446	0.826768	0.0609963	0.094287	0.67942	0.351482	0.705489	0.396868	0.621818	0.959396	0.257828	0.150247	0.931496
YKL060C	0.842826	0.604488	0.179677	0.165139	0.0486759	0.228027	0.289208	0.683946	0.0745661	0.657511	0.714912	0.849897	0.519691	0.651608	0.791458	0.825522	0.998559	0.603658	0.936976	0.154782
YKL078W	0.927209	0.609706	0.49838	0.274377	0.508372	0.433554	0.102195	0.930844	0.489639	0.789326	0.137506	0.00554632	0.802046	0.815923	0.26615	0.472822	0.793624	0.809669	0.204993	0.0391138
YKL082C	0.995748	0.124136	0.0739651	0.801967	0.80564	0.941818	0.0164367	0.757723	0.773961	0.284686	0.39946	0.23198	0.698017	0.492159	0.322078	0.331657	0.534402	0.298644	0.34904	0.744334
YKL083W	0.922881	0.435191	0.902734	0.27745	0.661102	0.178807	0.553565	0.87723	0.0228228	0.998657	0.0127141	0.466676	0.383474	0.302105	0.414029	0.610517	0.137474	0.0260432	0.569878	0.360526
YKL088W	0.118322	0.0347344	3.84115e-06	3.90722e-05	6.96719e-07	0.000126943	1.87897e-05	0.415202	3.30771e-05	0.491147	0.0349512	0.00104857	0.991943	0.00109214	0.945511	0.153173	0.401595	0.789409	0.0219042	0.81645
YKL089W	0.666625	0.683573	0.655571	0.9278	0.633436	0.810031	0.238946	0.303807	0.634693	0.719481	0.54566	0.82897	0.420935	0.146678	0.144205	0.986856	0.156047	0.379685	0.821395	0.613476
YKL095W	0.315438	0.31853	0.545149	0.156635	0.665616	0.720453	0.622524	0.755379	0.0961682	0.146809	0.0340807	0.0709422	0.11448	0.89896	0.23008	0.588939	0.0291709	0.634643	0.749111	0.658162
YKL099C	0.556922	0.695775	0.143423	0.163536	0.0150854	0.525356	0.00925497	0.0729964	0.245043	0.64745	0.59522	0.999518	0.0496346	0.352708	0.025919	0.551977	0.0398036	0.491665	0.907158	0.152973
YKL104C	1.77054e-05	0.00318856	0.26203	4.02399e-06	0.0645817	0.527741	0.360097	1.15336e-05	0.00857286	0.287999	0.00379361	0.00033376	0.357061	6.7176e-05	3.91537e-13	0.50981	0.966842	1.04049e-05	0.0135095	0.256063
YKL108W	0.651364	0.161627	0.207507	0.236337	0.111432	0.562683	0.926678	0.223709	0.664147	0.508997	0.900994	0.454287	0.958457	0.346893	0.997764	0.934466	0.694943	0.103442	0.562851	0.416139
YKL111C	0.309023	0.00749077	0.105576	0.85123	0.828926	0.0856912	0.669026	0.162304	0.0446618	0.726366	0.748076	0.178411	0.561351	0.28262	0.996278	0.770085	0.138317	0.963658	0.0183644	0.10499
YKL112W	0.457421	0.610419	0.393174	0.882613	0.0770701	0.274185	0.011347	0.130257	0.944293	0.892341	0.231109	0.409515	0.51196	0.488556	0.734937	0.194949	0.307794	0.301131	0.160602	0.63348
YKL122C	0.981643	0.373871	0.472233	0.0742395	0.061851	0.150793	0.0888114	0.222453	0.706448	0.974834	0.71482	0.18581	0.875439	0.253931	0.952202	0.393449	0.835847	0.421118	0.375863	0.534823
YKL125W	0.273899	0.567863	0.153982	0.000158848	0.129227	0.25522	0.250925	0.889564	0.00220603	0.0862517	0.288832	0.145531	0.571313	0.36968	0.782188	0.850671	0.137362	0.223006	0.0359254	0.173621
YKL141W	0.405646	0.528055	0.920628	0.692624	0.0741101	0.418861	0.00373132	0.833148	0.284407	0.465399	0.0254905	0.982778	0.754021	0.00750831	0.413527	0.637924	0.395154	0.545413	0.332582	0.229335
YKL144C	0.521646	0.500513	0.927085	0.718769	0.131482	0.791068	0.706387	0.608552	0.395579	0.989957	0.755	0.137782	0.383935	0.0655645	0.650364	0.583472	0.842562	0.659136	0.992274	0.57909
YKL145W	0.0724127	0.0360507	0.0563323	0.13996	0.269692	0.655698	0.253623	0.74927	0.50732	0.231507	0.0800258	0.10342	0.855069	0.184686	0.101252	0.179518	0.199977	0.896412	0.411359	0.644301
YKL152C	0.879846	9.42814e-05	5.14017e-06	1.48933e-11	0.71902	0.984826	0.241881	0.0173205	5.49848e-05	0.205023	0.00152374	2.25369e-07	0.25797	0.0979843	9.79513e-07	0.194851	0.604654	5.75175e-05	0.723735	0.0127425
YKL153W	0.796082	0.646696	0.969833	0.526564	0.70481	0.38172	0.205742	0.524467	0.498509	0.858774	0.563757	0.212869	0.546179	0.100593	0.123316	0.10627	0.855299	0.250299	0.382754	0.139181
YKL154W	0.317229	0.0143736	0.0850714	0.0184049	0.0850347	0.992239	0.333117	0.897601	0.103288	0.541018	0.0890284	0.431136	0.789837	0.645277	0.673444	0.97039	0.550028	0.459923	0.513305	0.344357
YKL165C	0.244718	0.338322	0.0824966	0.17919	0.366527	0.792395	0.0537525	0.849272	0.30563	0.105183	0.0907547	0.408026	0.811392	0.28702	0.517194	0.926681	0.548419	0.0106666	0.369578	0.953993
YKL172W	0.0612959	0.0414038	0.0989992	0.10301	0.580228	0.0831604	0.300671	0.808464	0.0596115	0.143505	0.815736	0.240216	0.487464	0.0927441	0.0248773	0.394998	0.199896	0.918446	0.278928	0.524874
YKL173W	0.501879	0.250765	0.799052	0.129547	0.915857	0.253039	0.818179	0.743755	0.741637	0.0426597	0.5976	0.487351	0.110964	0.954265	0.490307	0.0121545	0.0671454	0.674655	0.13106	0.948847
YKL180W	2.59714e-07	0.369702	0.528719	0.110695	0.312499	0.0507095	0.295511	0.684085	0.99425	0.0457587	0.00707192	0.0994789	0.0304454	0.786122	0.219565	0.102612	0.714422	0.350187	0.493593	0.446023
YKL182W	0.723802	0.83391	0.262967	0.171773	0.199223	0.872779	0.250357	0.242472	0.0705222	0.588809	0.166044	0.573205	0.561413	0.976818	0.0386334	0.0751114	0.807364	0.413558	0.774206	0.385985
YKL186C	0.0375069	0.0625139	0.400143	0.670487	0.0165115	0.366964	0.736392	0.228491	0.266531	0.228515	0.254996	0.582854	0.374152	0.548471	0.394685	0.382084	0.484081	0.592732	0.207367	0.920181
YKL189W	0.175313	0.183005	0.497779	0.464244	0.456747	0.35257	0.474121	0.0183241	0.000650974	0.347938	0.558649	0.750223	0.166185	0.00193028	0.0113796	0.00820382	0.514762	0.191327	0.10161	0.213625
YKL192C	0.116187	0.335736	0.00773287	0.817404	0.0448314	0.529444	0.822413	0.137135	0.860905	0.906596	0.111204	0.0757745	0.477705	0.750463	0.369334	0.313844	0.931268	0.318635	0.794304	0.773008
YKL193C	0.66319	0.00687353	0.194778	0.903178	0.0524578	0.267527	0.938597	0.593132	0.994163	0.999278	0.40714	0.46719	0.112231	0.677282	0.0701702	0.728729	0.00869143	0.253415	0.525721	0.252417
YKL195W	0.0169786	0.732747	0.928894	0.103101	0.339792	0.608388	0.176872	0.919334	0.0170586	0.315391	0.100708	0.616207	0.708772	0.541664	0.0149021	0.0628434	0.723368	0.923067	0.192235	0.000141746
YKL196C	0.0459538	0.372873	0.522648	0.795894	0.939341	0.542922	0.624647	0.803565	0.63971	0.803926	0.918097	0.130814	0.669277	0.893276	0.106802	0.660876	0.0251842	0.388848	0.915341	0.70365
YKL203C	0.279609	0.000401507	0.521032	0.156843	0.20314	0.252932	0.588114	0.769747	0.574582	0.835558	0.330046	0.0625173	0.0667897	0.446279	0.0859225	0.21823	0.0371002	0.778186	0.208568	0.212141
YKL210W	0.683543	0.00442513	0.632024	0.0932844	0.0139216	0.222217	0.928206	0.0912244	0.00897023	0.0457733	0.642885	0.0404516	0.106282	0.172412	0.00636142	0.455669	0.46027	0.517326	0.00338095	0.0375627
YKR002W	0.0617724	4.3956e-05	0.158946	0.398711	0.631048	0.132616	0.237771	0.870615	0.226495	0.806344	0.390247	0.684572	0.371535	0.0262512	0.643483	0.363215	0.354396	0.419263	0.0191459	0.565204
YKR004C	0.196924	0.653367	0.582589	0.07993	0.915758	0.0202314	0.159419	0.691267	0.595272	0.00795125	0.903642	0.000862055	0.80952	0.9039	0.0372159	0.587885	0.00155811	0.137171	0.803325	0.372137
YKR008W	0.0155907	0.422549	0.552496	0.0578352	0.463339	0.194069	0.04918	0.0874521	0.481213	0.648416	0.162055	0.138624	0.32564	0.347786	0.928327	0.0338625	0.106131	0.965049	0.696599	0.812825
YKR022C	0.270594	0.156661	0.862161	0.0787366	0.00114959	0.394127	0.195549	0.997688	0.0847221	0.584141	0.230575	0.290872	0.687894	0.488248	0.304908	0.715269	0.47177	0.894169	0.906685	0.85422
YKR025W	0.20575	0.854673	0.380244	0.0321664	0.412347	0.40954	0.85448	0.0896973	0.614693	0.0384899	0.892414	0.274367	0.887425	0.875354	0.25382	0.850596	0.919284	0.140901	0.26798	0.613679
YKR037C	0.0298255	0.0967429	0.585238	0.236593	0.642512	0.014415	0.438757	8.60542e-05	0.515227	0.685594	0.0110378	0.360758	0.488986	0.656588	0.944208	0.165657	0.396962	0.0438618	0.540886	0.252319
YKR038C	0.692181	0.0116071	0.0696267	0.0714735	0.342986	0.193357	0.587275	0.256129	0.0600137	0.41855	0.288851	0.229735	0.786531	0.00582669	0.00215954	0.54682	0.441167	0.729401	0.322396	0.661247
YKR062W	0.0747572	0.628239	0.559302	0.0304426	0.00294474	0.643024	0.913711	0.0530299	0.00119516	0.132597	0.0327342	0.568266	0.442857	0.476518	0.842825	0.856459	0.211399	0.796214	0.745743	0.701151
YKR063C	0.224841	0.0451576	0.286832	0.393239	0.108363	0.87635	0.167556	0.431908	0.528448	0.566435	0.341507	0.0572702	0.799713	0.739551	0.123814	0.427575	0.2633	0.575135	0.13256	0.407987
YKR068C	0.418389	0.694006	0.440111	0.376707	0.328288	0.217298	0.0143007	0.245318	0.746499	0.303237	0.579217	0.332075	0.577811	0.270941	0.952747	0.129472	0.542612	0.610591	0.796653	0.60662
YKR071C	0.50106	0.349714	0.9335	0.736581	0.0150182	0.109439	0.777854	0.229641	0.644359	0.79921	0.215153	0.455287	0.198573	0.619692	0.70043	0.533943	0.288852	0.320934	0.0481214	0.104453
YKR079C	0.812116	0.492428	0.811317	0.890272	0.873622	0.0086873	0.00855864	0.88064	0.527058	0.697058	0.143656	0.736883	0.114271	0.5387	0.396776	0.0707427	0.392336	0.706768	0.202199	0.775488
YKR081C	0.664545	0.539846	0.383155	0.833577	0.453175	0.338638	0.336142	0.130638	0.937557	0.651972	0.392738	0.760417	0.533797	0.430362	0.842333	0.107874	0.76245	0.89777	0.133172	0.595643
YKR083C	0.589031	0.235393	0.0864824	0.957374	0.515156	0.324408	0.0129812	0.0228809	0.528047	0.254181	0.066514	0.318238	0.00380214	0.432555	0.0352041	0.872125	0.000416747	0.220304	0.976533	0.805673
YKR086W	0.302829	0.233354	0.629678	0.14844	0.379263	0.862705	0.201696	0.852583	0.5081	0.528649	0.12309	0.371215	0.708483	0.407646	0.646559	0.394545	0.0165977	0.755987	0.405058	0.605537
YLL003W	0.385459	0.188996	0.284959	0.044196	0.927362	0.458755	0.793967	0.0197029	0.792108	0.53166	0.475349	0.386259	0.036979	0.202095	0.000327861	0.113008	0.00434716	0.0171473	0.508882	0.497236
YLL004W	0.013905	0.0110579	0.772092	0.0205868	0.975164	0.854937	0.0106582	0.058708	0.0420443	0.951665	0.626139	0.708077	0.132113	0.616562	0.978728	0.426151	0.485009	0.267898	0.632987	0.0505579
YLL008W	0.010273	0.134641	0.00781648	0.0292097	0.81176	0.340288	0.97086	0.90385	0.332358	0.501481	0.728241	0.552194	0.221455	0.809986	0.174189	0.316237	0.154592	0.130713	0.341312	0.321991
YLL011W	0.500402	0.00554437	0.133943	8.63721e-06	0.550625	0.310909	0.206152	0.241545	0.533282	0.0835783	0.517359	0.729606	0.529162	0.374245	0.00525867	0.573587	0.9484	0.794653	0.137451	0.334599
YLL018C	0.641702	0.16276	0.38533	0.0488946	0.97722	0.365553	0.0227507	0.273389	0.279813	0.51353	0.678735	0.612402	0.000141172	0.905964	0.666113	0.140312	0.0165387	0.698242	0.274077	0.283433
YLL031C	0.388172	0.0904377	0.744019	5.34171e-10	0.205963	0.313898	0.185985	0.251901	0.466788	0.0451543	0.960687	0.710118	0.477637	0.578583	0.200195	0.796886	0.27543	0.971964	0.23908	0.963137
YLL034C	0.239689	0.10726	0.737347	6.05806e-06	0.00898024	0.916767	0.585054	0.0918109	0.528343	0.857059	0.622618	0.0552473	0.0861166	0.253536	0.000661336	0.356727	0.877648	0.205946	0.0257497	0.606372
YLL035W	0.847294	0.90917	0.05105	0.0503437	0.0342206	0.0471753	0.0981362	0.813335	0.411368	0.6676	0.55456	0.225723	0.475167	0.159221	0.034372	0.448049	0.583079	0.291504	0.543927	0.680987
YLL036C	0.330177	0.841334	0.0324847	0.00255768	0.747015	0.809773	0.00213009	0.324147	0.265726	0.0304863	0.0786757	0.186528	6.47507e-05	0.330477	0.00953098	0.732263	0.694678	0.35515	0.44608	0.421913
YLL037W	0.210653	0.0282556	0.000569135	0.00271107	0.118939	0.680411	0.455673	0.215195	0.135397	0.0297816	0.300166	0.353805	0.00604382	0.624327	0.049529	0.134971	0.547909	0.0297743	0.129357	0.824002
YLL050C	0.111227	0.0567491	0.410659	0.221821	0.197952	0.0876057	0.851032	0.115385	0.685009	0.731629	0.560225	0.0515569	0.185404	0.906625	6.0707e-06	0.0520155	0.76755	0.312856	0.737594	0.206995
YLR002C	0.744927	0.79175	0.186951	0.0162247	0.0119288	0.106288	0.312212	0.0868067	0.675148	0.24096	0.11627	0.204898	0.251982	0.0315329	0.00049337	0.586062	0.231989	0.536745	0.774787	0.114018
YLR005W	0.00472321	0.268795	0.0328764	0.780774	0.0694302	0.867815	0.126378	0.0192843	0.654657	0.196041	0.623068	0.59869	0.688036	0.321146	0.00321923	0.369432	0.00798568	0.548143	0.506941	0.859301
YLR007W	0.0065228	0.0890868	0.411298	0.421421	0.307266	0.617521	0.38224	0.00273331	0.192685	0.896597	0.525076	0.0856561	0.929624	0.428236	0.00535372	0.457176	0.360226	0.465365	0.717878	0.564821
YLR008C	0.215878	0.00671107	0.687619	0.311832	0.652265	0.579907	0.191699	0.0022423	0.458154	0.489684	0.773132	0.0995359	0.710878	0.0139216	0.0296326	0.610895	0.661014	0.855388	0.530966	0.122958
YLR009W	0.00017264	0.256676	0.908724	0.00132746	0.311676	0.00102334	0.952749	0.7577	0.759965	0.182067	0.548408	0.979888	0.0825968	0.464245	0.00411206	0.143374	0.525246	0.865708	0.0474041	0.673734
YLR010C	0.0430179	0.00327247	0.758081	0.616925	0.122364	0.320657	0.121948	0.291645	0.706273	0.714704	0.548113	0.119849	0.490018	0.558651	0.00437434	0.31835	0.422892	0.0417399	0.9796	0.0523257
YLR022C	0.614348	0.00164126	0.236756	0.813996	0.268694	0.688569	0.395647	0.816164	0.613103	0.651706	0.241096	0.929092	0.777239	0.347291	0.00268674	0.489475	0.0610569	0.421135	0.289668	0.0595723
YLR026C	0.286792	0.0734652	0.476317	0.210676	0.434475	0.594888	0.13156	0.000851248	0.704322	0.587972	0.427552	0.361377	0.807813	0.965745	0.0196513	0.491101	0.739324	0.251989	0.987303	0.806435
YLR029C	0.0653791	0.919045	0.918976	0.487489	0.733833	0.37707	0.431448	0.798547	0.00347368	0.106194	0.252961	0.608071	0.208165	0.417879	0.354856	1.71007e-05	0.00917797	0.847975	0.173708	0.970506
YLR033W	0.780369	0.0472348	0.0764859	0.687336	0.477325	0.967218	0.0101142	0.0735862	0.433153	0.934341	0.00701776	0.374267	0.266782	0.117474	0.459326	0.202783	0.571206	0.692396	0.412679	0.682463
YLR045C	0.084537	0.922411	0.562708	0.848169	0.00389184	0.223881	0.762308	0.288849	0.322501	0.731386	0.873349	0.64383	0.679051	0.953034	0.69631	0.985877	0.956904	0.209149	0.480402	0.978384
YLR051C	0.2465	0.313151	0.0869561	0.234955	0.858379	0.835377	0.000986727	0.887692	0.991706	0.63607	0.394036	0.923746	0.0241453	0.144287	0.842686	0.976029	0.908955	0.156614	0.959499	0.106334
YLR060W	0.0555566	0.984113	0.526434	0.0248207	0.0963155	0.49899	0.484177	0.301774	0.70581	0.131362	0.0195546	0.508358	0.22418	0.0444236	8.02503e-05	0.167216	0.468566	0.188382	0.0090756	0.0562532
YLR066W	0.0500006	0.000569801	0.0960818	0.095551	0.129544	0.763508	0.902205	0.0737187	0.152939	0.230287	0.23939	0.239803	0.0144445	0.0156288	0.0864913	0.145109	0.490233	0.0388456	0.456848	0.000600952
YLR071C	0.947748	0.0578941	0.648597	0.305376	0.509075	0.796945	0.594087	0.0437228	0.190569	0.806418	0.118395	0.424946	0.607322	0.676357	0.397333	0.244401	0.114578	0.919469	0.779547	0.646972
YLR075W	0.0889184	0.142766	0.791001	0.797244	0.529863	0.0234189	0.823585	0.380179	0.418191	0.49539	0.300731	0.623459	0.778615	0.916134	0.680398	0.172195	0.941222	0.112608	0.883363	0.0105945
YLR076C	0.251349	0.0284052	0.248698	0.619662	0.869289	5.76824e-10	0.714584	0.370195	0.242217	0.819947	0.405092	0.209345	5.80544e-05	0.416476	0.596331	0.664937	0.428246	0.932384	0.0276106	0.707648
YLR078C	0.0266361	0.638533	0.0553434	0.580324	0.779956	0.6382	0.0369335	0.682754	0.0911484	0.864545	0.139329	0.148595	0.0299082	0.625883	0.701608	0.995212	0.268885	0.51913	0.845311	0.440544
YLR086W	0.402615	0.00675117	0.146012	0.0231723	0.183255	0.685323	0.3822	0.427548	0.394164	0.875273	0.815885	0.194131	0.219028	0.901964	0.119584	0.719342	0.0771453	0.963075	0.611748	0.570019
YLR088W	0.406716	0.0150623	0.606201	0.0679307	0.133248	0.877945	0.0256013	0.517138	0.33683	0.611786	0.971391	0.0860924	0.845214	0.956586	0.168089	0.51829	0.551762	0.78612	0.190328	0.168912
YLR100W	0.412438	0.0180656	0.150474	0.619823	0.353443	0.872776	0.491325	0.251471	0.932166	0.36741	0.409457	0.349813	0.844472	0.0770989	0.174779	0.606568	0.106864	0.726263	0.904995	0.72196
YLR101C	0.723383	0.372154	0.337905	0.523493	0.110287	0.367658	0.461418	0.952729	0.638844	0.0238139	0.939559	0.520724	0.149198	0.707916	0.403944	0.544208	0.333214	0.234736	0.516129	0.361107
YLR103C	0.309899	0.00859344	0.699406	0.49559	0.0465043	0.0736083	0.0189542	0.202439	0.0613027	0.0331545	0.588404	0.793743	0.0165327	0.281973	0.405739	0.760709	0.275912	0.211725	0.0885186	0.00898271
YLR105C	0.238403	1.67578e-06	0.00921018	0.715675	0.625447	0.610683	0.0933691	0.000949135	0.509457	0.478316	0.579845	0.490188	0.0634707	0.138888	0.698891	0.636347	0.0128648	0.239786	0.806882	0.428166
YLR106C	0.859239	0.479218	0.440902	0.167353	0.0133529	0.446349	0.135864	0.214802	0.83157	0.389799	0.323786	0.914469	0.962081	0.384583	0.445176	0.537776	0.485039	0.0873942	0.149424	0.233573
YLR115W	0.318771	0.0335761	0.0221508	0.0686205	0.0753723	0.910504	0.611695	0.450388	0.915929	0.157498	0.374398	0.437944	0.282012	0.104832	0.935273	0.589124	0.505387	0.965286	0.557772	0.986547
YLR116W	0.82644	0.554548	0.801582	0.683185	0.757899	0.338162	0.716726	0.014781	0.302902	0.588787	0.626032	0.617236	0.00339097	0.233335	0.736688	0.817415	0.195171	0.700367	0.000926074	0.843936
YLR117C	0.351225	0.0914273	0.166295	0.217225	0.861757	0.553845	0.0388864	0.0893951	0.169593	0.0284462	0.927788	0.941484	0.372947	0.670787	0.842894	0.76796	0.114946	0.482815	0.973804	0.0401191
YLR127C	0.156138	0.813445	0.446827	0.148013	0.0453277	0.240948	0.492653	0.348742	0.756991	0.196439	0.220222	0.717019	0.633775	0.561437	0.535532	0.377587	0.463208	0.836959	0.940805	0.0859977
YLR129W	0.0514564	0.13216	0.90563	0.343697	0.154755	0.0380551	0.0232668	0.311672	0.961708	0.050944	0.924426	0.976824	0.00209084	0.255107	0.275099	0.245432	0.0267742	0.514522	0.122103	0.771319
YLR131C	0.0590289	0.00854048	0.508143	0.707069	0.658991	0.544503	0.302497	0.612813	0.0163894	0.156915	0.533403	0.108542	0.958718	0.516334	0.894482	0.925517	0.437394	0.13818	0.840809	0.905085
YLR132C	0.515364	0.708428	0.29541	0.0456092	0.562719	0.705106	0.294986	0.448862	0.141154	0.0570021	0.885638	0.860673	0.208867	0.59973	0.499181	0.946399	0.371704	0.267964	0.182499	0.0996827
YLR140W	0.39644	0.248549	0.145132	0.999206	0.503571	0.593301	0.0281523	0.0611917	0.0415385	0.311585	0.0312152	0.994061	0.931123	0.108298	0.767895	0.231493	0.171112	0.983396	0.732438	0.481968
YLR141W	0.915841	0.327089	0.440095	0.773903	0.256993	0.806719	0.410656	0.0348328	0.072649	0.525544	0.180353	0.155368	0.355148	0.106136	0.164248	0.317445	0.474199	0.22731	0.261092	0.634611
YLR145W	0.96891	0.682265	0.00548407	0.248629	0.129446	0.27869	0.0311679	0.841348	0.574004	0.0316534	0.390517	0.427997	0.894472	0.00430211	0.0064849	0.00111182	0.144377	0.102576	0.337363	0.344418
YLR147C	0.405386	0.0857662	0.783823	0.236217	0.0997756	0.656298	0.0169017	0.0422909	0.0546486	0.260139	0.902074	0.0768381	0.81542	0.662127	0.766956	0.598481	0.512862	0.475906	0.75781	0.16526
YLR153C	0.853946	0.0253302	0.277554	0.000117581	0.633695	0.364236	0.643571	0.0562266	0.906032	0.183893	0.588636	0.0311123	0.365258	0.967182	0.0151576	0.685842	0.99901	0.665597	0.488982	0.949404
YLR163C	0.35139	0.91473	0.238985	0.124562	0.233395	0.697345	0.0133331	0.45247	0.135884	0.05972	0.776069	0.411872	0.292476	0.845448	0.0663396	0.0282911	0.936949	0.324315	0.0232087	0.478034
YLR166C	0.556654	0.0574728	0.386433	0.224536	0.317716	0.402316	0.00980815	0.095922	0.613593	0.218253	0.278053	0.522491	0.56825	0.0361845	0.542516	0.226168	0.0940222	0.568812	0.475423	0.263089
YLR167W	0.108128	0.712425	0.149949	0.771383	0.592953	0.0876429	0.521936	0.0988315	0.974387	0.156062	0.493686	0.991118	0.138616	0.265329	0.754549	0.663362	0.854624	0.846745	0.313872	0.348435
YLR175W	0.175616	0.83789	0.743966	0.933508	0.0245297	0.610501	0.193786	0.0110136	0.689948	0.606394	0.58187	0.109784	0.293348	0.484444	0.0327885	0.866435	0.838529	0.586306	0.595646	0.982508
YLR186W	0.0869145	0.485835	0.155682	0.410283	0.148185	0.0114192	0.674878	0.54238	0.388812	0.57867	0.520493	0.144916	0.704515	0.728863	0.289028	0.443872	0.809784	0.746569	0.818835	0.197315
YLR195C	0.00341726	0.935704	0.0968669	0.362593	0.881088	0.18914	0.148894	0.675802	0.61021	0.88724	0.382109	0.849898	0.906724	0.225185	0.800132	0.318968	0.308283	0.137452	0.550062	0.27155
YLR196W	0.60362	0.121126	0.16762	0.844073	0.156893	0.156634	0.043509	0.16892	0.50643	0.290018	0.0622558	0.991538	0.230556	0.189612	0.789654	0.0708431	0.824631	0.606136	0.884149	0.356842
YLR197W	0.345173	0.542403	0.832081	0.31751	0.551014	0.133038	0.199953	0.680605	0.155318	0.549601	0.0099197	0.40323	0.412031	0.626437	0.0171446	0.26715	0.715753	0.540528	0.206796	0.418087
YLR198C	0.671932	0.0167299	0.234332	0.0697124	0.162538	0.0162148	0.0708168	0.0600169	0.402021	0.897488	0.543078	0.380527	0.325841	0.153315	0.268062	0.159436	0.161149	0.729543	0.532803	0.110752
YLR208W	0.759596	0.224098	0.998609	0.60801	0.038321	0.1768	0.0468117	0.0747284	0.483928	0.129522	0.758298	0.365424	0.483889	0.00678596	0.408695	0.332447	0.994527	0.951957	0.057528	0.988004
YLR212C	0.0074909	0.468657	0.548791	0.66291	0.248596	0.471547	0.315789	0.0891075	0.239547	0.760986	0.0777076	0.142867	4.61292e-05	0.986721	0.444794	0.740179	0.546337	0.0074123	0.181027	0.845708
YLR215C	0.998872	0.990688	0.0763185	0.360072	0.690361	0.887832	0.760273	0.828588	0.763547	0.118616	0.0999306	0.487235	0.224431	0.252876	0.0206011	0.775678	0.00545502	0.71955	0.630088	0.570937
YLR222C	0.307034	0.00158433	0.156005	0.0296796	0.374902	0.493676	0.903874	0.794314	0.213975	0.83776	0.055311	0.300803	1.74932e-05	0.0922771	2.76737e-06	0.038552	0.00457019	0.622439	0.244693	0.886437
YLR223C	0.0461356	0.083348	0.972457	0.988492	0.573353	0.413391	0.478018	0.755553	0.344779	0.715097	0.770991	0.0391969	0.00709587	0.329387	0.529229	0.120829	0.323901	0.989916	0.570178	0.722548
YLR229C	0.807226	0.930432	0.158014	0.338304	0.283723	0.465031	0.132955	0.294681	0.0154578	0.56443	0.459977	0.202156	0.515964	0.94803	0.00334141	0.228144	0.387907	0.0865542	0.845588	0.0278578
YLR230W	0.0750767	0.819189	0.0499589	0.00564682	0.658578	0.44707	0.244388	0.867659	0.311768	0.983803	0.270856	0.0642368	0.362629	0.0302874	0.109439	0.154701	0.0478366	0.607427	0.105151	0.995895
YLR243W	0.258234	0.185019	0.838824	0.0445001	0.437971	0.243667	0.997657	0.0696943	0.720824	0.657483	0.777409	0.921708	0.390176	0.00191433	0.846931	3.92977e-05	0.274637	0.901402	0.730069	0.146589
YLR249W	0.434418	0.147346	0.957601	0.0252751	0.0212907	0.547358	0.944435	0.626596	0.828021	0.087065	0.0913523	0.235687	0.477754	0.759117	0.0232609	0.361098	0.686471	0.412928	0.299837	0.0539057
YLR259C	0.0298464	0.0150447	0.0378653	0.652698	0.737842	0.521675	0.246755	0.976526	0.440938	0.200397	0.552339	0.0613927	0.718867	0.0398574	0.730335	0.49589	0.44354	0.836576	0.183193	0.0624742
YLR272C	0.489577	0.0636753	0.428863	0.925836	0.347425	0.567751	0.980523	0.695498	0.524552	0.492273	0.902201	0.586193	0.0620418	0.348941	0.938685	0.100546	0.460086	0.64748	0.272628	0.0140452
YLR274W	0.0148727	0.0525952	0.142893	0.935319	0.709133	0.328822	0.498192	0.343714	0.138515	0.189288	0.214203	0.35855	0.111124	0.170317	0.998031	0.189535	0.226831	0.17726	0.717796	0.479169
YLR275W	0.318218	3.26809e-05	0.0709283	0.448378	0.197778	0.309731	0.00132099	0.330744	0.829695	0.562204	0.0669345	0.133039	0.0218238	0.567404	0.860911	0.689982	0.657738	0.814949	0.128781	0.359073
YLR276C	0.0537606	1.94323e-05	0.476071	0.324474	0.318051	0.107154	0.121868	0.40349	0.29981	0.189533	0.696104	0.0297064	0.397708	0.0212103	0.222207	0.511789	0.607471	0.0720636	0.852175	0.256699
YLR277C	0.0825826	0.312893	0.0983109	0.6495	0.0230027	0.522245	0.814809	0.545053	0.37361	0.800908	0.934374	0.885632	0.112762	0.297996	0.322683	0.346349	0.956153	0.706446	0.559272	0.490993
YLR291C	0.0276563	0.75742	0.281513	0.404183	0.862242	0.483561	0.290877	0.848441	0.108434	0.304266	0.914289	0.480135	0.805098	0.0317017	0.194912	0.580535	0.932035	0.85777	0.591793	0.703332
YLR293C	0.0132578	0.000135103	4.03811e-07	0.0461513	2.29245e-09	0.0390262	0.436185	0.050392	0.0516344	0.0152494	0.704201	0.887429	0.346644	0.0506984	0.391393	0.365404	0.541976	0.123024	0.542011	0.0348903
YLR298C	0.768575	0.142048	0.836885	0.609729	0.163262	0.632023	0.955074	0.485569	0.581934	0.145662	0.319017	0.445235	0.61839	0.770151	0.543834	0.38688	0.407254	0.958296	0.354779	0.489005
YLR305C	0.0555787	0.54124	0.411171	0.773252	0.820987	0.146567	0.929107	0.0934036	0.618888	0.820239	0.940783	0.109521	0.669835	0.692082	0.442762	0.265109	0.579774	0.599479	0.733302	0.247175
YLR310C	0.363673	0.010077	0.538993	0.00034632	1.7402e-05	0.224106	0.286365	0.134742	0.601281	0.450545	0.12044	0.381186	0.454733	0.132679	0.676207	0.119403	0.115751	0.0821426	0.0341753	0.879452
YLR314C	0.904872	0.537349	0.639888	0.244427	0.0219008	0.875984	0.706899	0.183603	0.243833	0.744035	0.293717	0.832722	0.340288	0.890957	0.570891	0.00085741	0.272186	0.956864	0.217775	0.727825
YLR316C	0.910394	0.752096	0.266068	0.127644	0.269401	0.606958	0.557106	0.189358	0.704554	0.215818	0.671588	0.455829	0.0336908	0.0269256	0.58207	0.18537	0.650023	0.532272	0.736177	0.343983
YLR317W	0.439474	0.759582	0.0489468	0.0910098	0.915722	0.374505	0.0588788	0.349633	0.836756	0.72341	0.81409	0.590758	0.923217	0.849312	0.060546	0.293888	0.409532	0.749935	0.648479	0.0459821
YLR321C	0.902133	0.322208	0.00741815	0.273568	0.857233	0.224558	0.93241	0.0511734	0.992202	0.888297	0.788126	0.0409548	0.689983	0.8771	0.479816	0.354367	0.297035	0.722754	0.634517	0.838412
YLR323C	0.25446	0.290025	0.221641	0.0446816	0.254055	0.984849	0.405549	0.623823	0.322891	0.340133	0.254335	0.0952147	0.471666	0.287608	0.639214	0.397971	0.190127	0.489706	0.296459	0.529993
YLR336C	0.761018	0.0580148	0.514587	0.0503469	0.379348	0.248716	0.728307	0.0664449	0.165267	0.776816	0.824982	0.454751	0.746641	0.809286	0.584989	0.684954	0.282882	0.742632	0.721096	0.809477
YLR339C	0.314966	0.507587	0.586378	0.0637424	0.672982	0.676543	0.0909009	0.346791	0.612833	0.142023	0.290075	0.33562	0.168396	0.720218	0.518093	0.680728	0.0300231	0.905585	0.0136853	0.216058
YLR340W	0.59055	0.173891	0.0736113	0.0302908	0.556862	0.00325543	0.555992	0.636738	0.541406	0.667929	0.0558041	0.744709	0.828942	0.149211	0.00339708	0.540125	0.657626	0.673761	0.915414	0.243002
YLR347C	0.993766	0.219135	0.972427	0.646619	0.136245	0.306448	0.126567	0.00585937	0.287108	0.797354	0.0407778	0.955703	0.537827	0.673258	0.111812	0.00251454	0.0677067	0.961083	0.900878	0.249648
YLR355C	0.137636	0.681433	0.268369	0.220545	0.0726817	0.605182	0.744986	0.0225988	0.91248	0.0751565	0.533728	0.200096	0.000490247	0.616436	0.0165389	0.615449	0.236838	0.0134317	0.451475	0.268142
YLR359W	0.0314164	0.00175026	0.0582303	1.15251e-09	0.320515	0.646621	0.866541	0.718285	0.00750842	0.3375	0.813602	0.0609943	0.273848	0.477384	0.862386	0.00756811	0.224289	0.311951	0.435588	0.626132
YLR378C	0.821411	0.179702	0.246998	0.629427	0.436	0.24709	0.141799	0.841728	0.469636	0.367341	0.534915	0.0826926	0.325135	0.950974	0.0446814	0.206683	0.48199	0.85532	0.228567	0.680753
YLR379W	0.64222	0.666798	0.894669	0.644136	0.000485344	0.744535	0.0317017	0.755703	0.776102	0.511739	0.25514	0.0368216	0.228459	0.445381	0.537646	0.755694	0.351755	0.529892	0.43778	0.271022
YLR397C	0.802539	0.275646	0.0476182	0.300819	0.0367389	0.578708	0.142016	0.411248	0.568547	0.894748	0.0983507	0.778749	0.229676	0.727776	0.330661	0.306134	0.708205	0.624707	0.643565	0.90034
YLR409C	0.00326773	0.286183	0.394813	0.159535	0.167804	0.466178	0.864279	0.244119	0.41351	0.0957599	0.352849	0.914622	0.803844	0.576276	0.00210515	0.234479	0.480597	0.112393	0.819463	0.317762
YLR424W	0.0656544	0.592702	0.0450398	0.245241	0.212594	0.0744918	0.365383	0.737072	0.310095	0.833646	0.0948217	0.235371	0.69742	0.648834	0.980836	0.700697	0.142459	0.0381204	0.046159	0.952389
YLR430W	0.211801	0.684574	0.00731905	0.214779	0.901988	0.599907	0.145004	0.0642415	0.905458	0.856805	0.0896504	0.200984	0.408124	0.819924	0.406948	0.370196	0.286855	0.836272	0.719183	0.268478
YLR438C-A	0.15366	0.19169	0.047482	0.288118	0.552993	0.518582	0.20761	0.399549	0.481174	0.442929	0.96419	0.767566	0.586619	0.454251	0.32768	0.734007	0.0793332	0.235564	0.269991	0.455965
YLR440C	0.257929	0.815391	0.00238242	0.273207	0.693846	0.725816	0.630134	0.569203	0.836908	0.642828	0.650334	0.0841412	0.877333	0.373555	0.542981	0.106748	0.26825	0.906813	0.432143	0.543617
YLR457C	0.551476	0.012123	0.154002	0.000244002	0.0400958	0.319043	0.897521	0.803039	0.757145	0.829655	0.339413	0.150251	0.0661819	0.0743139	0.0054433	0.216239	0.513867	0.168563	0.384083	0.492559
YLR458W	0.361752	0.186662	0.040467	0.677188	0.726128	0.426078	0.25801	0.544249	0.622641	0.820696	0.629373	0.106302	0.743974	0.251721	0.363265	0.54136	0.482076	0.412915	0.2586	0.604759
YLR459W	0.499199	0.888313	0.0810322	0.173126	0.0210843	0.276947	0.652113	0.922502	0.539987	0.875342	0.0397784	0.601729	0.0316473	0.882827	0.217165	0.421132	0.438523	0.660925	0.3854	0.710409
YML010W	0.0149746	0.608451	0.870065	0.0282355	0.2406	0.0994722	0.624708	0.449622	0.921252	0.636907	0.192289	0.861777	0.256357	0.429347	0.45691	0.212821	0.752713	0.534958	0.0572582	0.532548
YML015C	0.378179	0.588807	0.152323	0.0838271	0.700821	0.942961	0.404079	0.97605	0.600919	0.952566	0.114595	0.444375	0.963949	0.873521	0.177878	0.408619	0.0451901	0.133752	0.265265	0.433513
YML023C	0.289842	0.76438	0.418331	0.187908	0.0848882	0.920936	0.0432853	0.639239	0.870545	0.636956	0.707246	0.572923	0.153645	0.830293	0.267669	0.950983	0.120989	0.0327429	0.175678	0.573016
YML025C	0.0201215	0.93641	0.856878	0.138999	0.810669	0.651015	0.00403016	0.00641828	0.843503	0.428176	0.0988114	0.973656	0.748775	0.105022	0.721255	0.428853	0.214356	0.184329	0.163638	0.250654
YML031W	0.210526	0.0381203	0.394709	0.0412739	0.0225971	0.166395	0.0126725	0.197791	0.00275063	0.644859	0.915663	0.404981	0.1881	0.0432559	0.00414133	0.196545	0.958458	0.833426	0.299586	0.991112
YML043C	0.951648	0.65993	0.824013	0.00115529	0.482884	0.122008	0.22653	0.00511423	0.439451	0.0891348	0.0228535	0.0398962	0.180561	0.0298987	0.563301	0.184024	0.520309	0.362506	0.778758	0.744204
YML046W	0.672287	0.159594	0.626228	0.0723264	0.106274	0.27491	0.22643	0.251384	0.164691	0.0406337	0.014652	0.0649221	0.0580676	0.00217098	0.561334	0.844464	0.701914	0.490518	0.591107	0.0319077
YML049C	0.428393	0.894623	0.010794	0.19424	0.360155	0.306756	0.00533173	0.0306385	0.136706	0.394338	0.227923	0.88255	0.761033	0.0910482	0.414172	0.664871	0.261774	0.506605	0.878071	0.996815
YML064C	0.176476	0.20679	0.103501	0.24074	0.267619	0.175627	0.150178	0.739523	0.110484	0.238627	0.586422	0.39345	0.283503	0.0106353	0.0272152	0.518366	0.530871	0.223857	0.176705	0.306121
YML065W	0.787461	0.0449497	0.626225	0.867625	0.356099	0.238457	0.340222	0.0187297	0.298284	0.51502	0.853073	0.126616	0.0191184	0.236907	0.168606	0.559784	0.414523	0.147376	0.260541	0.445959
YML069W	0.662558	0.383049	0.947986	0.0571276	0.841095	0.923868	0.750934	0.739906	0.65726	0.555506	0.875022	0.133545	0.776028	0.284885	0.00117804	0.490065	0.375106	0.807716	0.615901	0.641182
YML077W	0.712817	0.242244	0.176416	0.52959	0.849169	0.140596	0.177478	0.407893	0.281252	0.545073	0.0185515	0.204222	0.473954	0.464664	0.997397	0.960298	0.599454	0.0975665	0.277097	0.0987782
YML085C	0.0442949	0.000694338	0.763588	0.772726	0.973146	0.74356	0.00434972	0.840153	0.507003	0.0809591	0.243488	0.450388	0.847776	0.471112	0.0225852	0.116974	0.0755214	0.819912	0.0498168	0.518328
YML092C	0.178047	0.450946	0.351355	0.945457	0.372652	0.33064	0.473573	0.950254	0.987391	0.223174	0.0140515	0.975983	0.239952	0.0741074	0.346585	0.888017	0.64238	0.193737	0.801935	0.203589
YML093W	0.0325989	0.520721	0.0348382	0.381378	0.240958	0.810218	0.454443	0.909629	0.700032	0.889268	0.678709	0.216006	0.973072	0.809371	0.735265	0.811847	0.360798	0.547375	0.00295502	0.117368
YML098W	0.371062	0.338941	0.627337	0.950095	0.909227	0.059514	0.502607	0.102534	0.0388358	0.988798	0.481479	0.0841865	0.935973	0.373309	0.0166363	0.189354	0.10738	0.406962	0.03894	0.438853
YML105C	0.813451	0.606627	0.734402	0.20957	0.242321	0.0107604	0.124614	0.725367	0.647688	0.529709	0.593419	0.733004	0.157823	0.0744927	0.3633	0.0314289	0.49981	0.292415	0.96987	0.00184769
YML114C	0.645544	0.625927	0.530915	0.796201	0.0786124	0.0731639	0.0376505	0.583988	0.254453	0.719153	0.613983	0.231408	0.22192	0.50394	0.81135	0.834132	0.546447	0.15025	0.709828	0.686233
YML125C	0.589585	0.404834	0.814561	0.279595	0.195037	0.98463	0.695512	0.685766	0.0775835	0.442762	0.816737	0.150644	0.187733	0.708315	0.961712	0.9058	0.688368	0.291262	0.732448	0.14182
YML126C	0.345622	0.358273	0.211759	0.499468	0.824979	0.853781	0.0914192	0.5151	0.41677	0.965179	0.546115	0.500905	0.516309	0.129512	0.00645413	0.715669	0.900306	0.447827	0.911395	0.924389
YML127W	0.155159	0.868284	0.120766	0.658239	0.106609	0.43091	0.00131058	0.601012	0.913135	0.0433945	0.299639	0.624598	0.0967905	0.798927	0.351214	0.378962	0.324466	0.768658	0.36145	0.263258
YML130C	0.644165	0.189379	0.395698	0.325126	0.0973557	0.880098	0.622908	0.754781	0.219401	0.0222464	0.498304	0.00633378	0.500346	0.0577284	0.319784	0.32886	0.879577	0.308738	0.699097	0.117795
YMR001C	0.00944579	0.46565	0.456288	0.280323	0.00710226	0.0536565	0.813729	0.109593	0.176742	0.227682	0.478599	0.816025	0.549073	0.0789897	0.38432	0.499536	0.757653	0.317962	0.0241753	0.0387823
YMR005W	0.481343	0.682696	0.971762	0.130156	0.0883019	0.736026	0.118926	0.245697	0.220314	0.758235	0.541049	0.0441077	0.596299	0.878139	0.0050883	0.083994	0.772694	0.204275	0.188019	0.877174
YMR013C	0.100116	0.217872	0.417316	0.757795	0.813896	0.00915212	0.0842385	0.408873	0.456954	0.117741	0.521628	0.810035	0.0507392	0.403843	0.676341	0.492461	0.214365	0.180967	0.480105	0.253014
YMR028W	0.601576	0.283187	0.119383	0.053176	0.158805	0.865936	0.692888	0.00334396	0.144198	0.985954	0.749917	0.519259	0.0845211	0.077564	0.536816	0.889702	0.175129	0.785909	0.283248	0.00985218
YMR033W	0.0910804	0.0268267	0.0744417	0.541973	0.942768	0.318707	0.278496	0.230664	0.791025	0.405182	0.167508	0.185485	0.397374	0.238335	0.267435	0.342048	0.727262	0.758083	0.649675	0.635365
YMR043W	0.749728	0.120332	0.649293	0.0603959	0.707485	0.0281005	0.00824657	0.430103	0.0372991	0.207068	0.917421	0.100948	0.737473	0.763528	0.396879	0.28369	0.732311	0.210088	0.413604	0.310953
YMR047C	0.778265	0.572758	0.202641	0.00887929	0.136834	0.491652	0.604288	0.567742	0.715256	0.688413	0.921143	0.753036	0.282056	0.65191	0.666872	0.346501	0.397671	0.222653	0.444639	0.387976
YMR049C	0.857429	0.024308	0.98785	0.196771	0.844959	0.178143	0.766874	0.298543	0.321894	0.359277	0.314665	0.876351	0.389776	0.776642	0.479192	0.736872	0.591785	0.0638948	0.0531246	0.572713
YMR059W	0.55853	0.666902	0.712393	0.884442	0.00717339	0.999566	0.752103	0.0634214	0.096167	0.471677	0.631281	0.258769	0.13803	0.983198	0.924242	0.851185	0.345369	0.80028	0.262538	0.227734
YMR061W	0.382136	0.766173	0.744231	0.191649	0.918825	4.34e-06	0.104555	0.652117	0.0725827	0.299691	0.311311	0.0337016	0.334419	0.0666231	0.0959879	0.344316	0.302591	0.0361954	0.0644961	0.269445
YMR076C	0.378512	0.870927	0.572738	0.64146	0.702692	0.266181	0.562222	0.359667	0.0239641	0.486424	0.834187	0.124299	0.128417	0.334496	0.392524	0.619821	0.988068	0.886701	0.946932	0.124765
YMR079W	0.124974	0.507513	0.316752	0.558393	0.00242721	0.000228618	0.37112	0.00992633	0.094216	0.791169	0.19886	0.994727	0.838375	0.81139	0.00617309	0.00132142	0.14471	0.75344	0.252381	0.708069
YMR093W	0.694211	0.666455	0.44359	0.753865	0.498943	0.421629	0.444642	0.891011	0.663965	0.56078	0.225396	0.981219	0.16883	0.0273225	5.54075e-06	0.0170194	0.0115802	0.00265724	0.26323	0.213502
YMR094W	0.534726	0.0624052	0.023606	0.100104	0.748199	0.96446	0.551248	0.44323	0.0963283	0.44974	0.00610883	0.921813	0.102857	0.0385822	0.210631	0.0322785	0.108383	0.000470288	0.612712	0.275994
YMR108W	0.0442171	0.0504239	0.0858669	0.00925823	0.83425	0.562395	0.445647	0.589081	0.0100818	0.897845	0.158608	0.500812	0.853868	0.237188	0.9396	0.629042	0.966942	0.945665	0.0701096	0.125493
YMR112C	0.549627	0.0389245	0.26061	0.924338	0.775155	0.165272	0.00452467	0.557337	0.304461	0.544666	0.42576	0.0362252	0.247957	0.0624444	0.466515	0.000193209	0.0540453	0.0882246	0.578669	0.340018
YMR113W	0.801968	0.000487884	0.0812211	0.219749	0.256647	0.372058	0.0160364	0.845509	0.0808245	0.846496	0.125179	0.70056	0.646902	0.812001	0.131812	0.389162	0.253524	0.133313	0.923015	0.262693
YMR117C	0.934041	0.141759	0.330326	0.157294	0.295376	0.576254	0.80381	0.404633	0.338827	0.455511	0.314082	0.132503	0.973845	0.118519	0.546043	0.292534	0.232149	0.619612	0.478637	0.472867
YMR128W	0.0798093	0.000656198	0.642798	0.751572	0.375304	0.822572	0.512305	0.424388	0.574384	0.79832	0.5427	0.0271259	0.118561	0.0949907	0.279408	0.965853	0.104735	0.000835977	0.777698	0.656486
YMR131C	0.212449	0.000118937	0.245506	0.984336	0.145815	0.909227	0.81509	0.930067	0.915128	0.0206696	0.0360947	0.552742	0.119208	0.405384	0.790303	0.194102	0.395941	0.222454	0.155161	0.772876
YMR134W	0.127876	0.00267022	0.473061	0.376243	0.841952	0.532489	0.0055112	0.533492	0.369038	0.579557	0.638488	0.312513	0.970818	0.537939	0.345379	0.654991	0.980888	0.934485	0.716694	0.240696
YMR146C	0.480109	0.230698	0.56645	0.798073	0.8024	0.304368	0.510141	0.0274362	0.722211	0.537811	0.0719337	0.810228	0.00607807	0.00703025	0.180243	0.863462	0.383716	0.406325	0.0378296	0.0252581
YMR149W	0.887297	0.0047354	0.0261171	0.023403	0.0104022	1.38014e-05	0.0793537	0.967475	0.478355	0.260656	0.310208	0.0307015	0.977189	0.353536	0.168205	0.684696	0.603965	0.0291828	0.284918	0.211415
YMR168C	0.780305	0.467122	0.760184	0.0153589	0.138991	0.0231247	0.605089	0.288923	0.760987	0.486706	0.584916	0.826349	0.0542191	0.246348	0.000225473	0.0250248	0.478665	0.76159	0.332432	0.54825
YMR185W	0.0013222	0.0490429	0.00335054	0.840017	0.324409	0.352017	0.876907	0.25978	0.855924	0.622799	0.439677	0.730996	0.912308	0.957554	0.00696024	0.256498	0.37268	0.216798	0.480725	0.908545
YMR197C	0.00312748	0.0813644	0.421225	0.517105	0.41881	0.0561463	0.276611	0.000663845	0.87743	0.839592	0.231572	0.129559	0.000426826	0.835315	0.668159	0.362998	0.0128575	0.900646	0.000431086	0.838591
YMR200W	0.154631	0.330317	0.671809	0.955582	0.540813	0.0542338	0.0367838	0.232699	0.423763	0.043003	0.122143	0.000662236	0.811895	0.779218	0.101137	0.0626906	0.684294	0.299554	0.612828	0.666571
YMR203W	3.05316e-05	0.335345	2.15991e-05	0.229685	0.290276	0.0934386	0.0888035	0.345827	0.00182637	0.093409	0.2294	0.0897901	0.86094	0.631818	0.233125	0.686851	0.279693	0.30637	0.775287	0.957154
YMR208W	9.19584e-05	0.456458	0.144953	0.0148887	0.00838208	0.662952	0.456177	9.70688e-06	0.269738	0.602645	0.00220875	0.675264	0.131002	0.398693	3.25489e-20	0.171983	0.00951134	0.409496	0.810931	0.0164217
YMR211W	0.0459838	0.537209	0.0466178	0.614158	0.07282	0.60479	0.635055	0.444363	0.330186	0.317519	0.0239251	0.823042	0.261321	0.0931526	0.391696	0.00491442	0.0460724	0.738778	0.0302895	0.953881
YMR213W	0.618648	0.0231765	0.103318	0.470268	0.535062	0.878597	0.0222722	0.26358	0.0183689	0.909425	0.671735	0.543497	0.0784833	0.467711	0.364478	0.814012	0.474388	0.288365	0.188897	0.143146
YMR218C	0.411385	0.038279	0.0021542	0.331263	0.303851	0.242488	0.618538	0.680914	0.0717909	0.125432	0.510011	0.431335	0.146128	0.498938	0.0562604	0.570151	0.857523	0.250839	0.50558	0.35059
YMR220W	0.588264	0.379162	0.672058	0.258909	0.744319	0.364824	6.58865e-05	0.602884	0.484329	0.60629	0.91584	0.811167	0.0023479	0.322025	0.237642	0.898015	0.264613	0.627132	0.598744	0.563161
YMR227C	0.189908	0.779209	0.122359	0.283432	0.381479	0.00854874	0.371292	0.255383	0.0252065	0.539842	0.359851	0.301504	0.769753	0.377317	0.000579262	0.0331309	0.907914	0.602141	0.386197	0.217575
YMR229C	0.316736	0.00482789	0.760632	0.943695	0.511216	0.344425	0.247928	0.0257468	0.366501	0.954011	0.161305	0.039777	0.794389	0.51838	1.88927e-05	0.0875012	0.604925	0.0740833	0.25795	0.542309
YMR235C	0.365873	0.14137	0.0804791	0.607523	0.0733717	0.0185577	0.0385069	0.237453	0.219591	0.416871	0.643311	0.356707	0.547601	0.647387	0.301607	0.909942	0.605388	0.0911589	0.343054	0.842414
YMR236W	0.708713	0.00363797	0.0433221	0.212692	0.150045	0.0166572	0.0959345	0.164122	0.772922	0.0954708	0.935981	0.607463	0.612435	0.0247547	0.600133	0.960474	0.153004	0.905454	0.320782	0.311158
YMR239C	0.0985897	0.312131	0.350249	0.462614	0.268042	0.819032	0.42562	0.598094	0.070835	0.042189	0.204657	0.551647	0.0187524	0.118182	0.00333172	0.568003	0.715328	0.028391	0.260476	0.346355
YMR240C	0.0796113	0.718199	0.476296	0.0871213	0.677397	0.896181	0.364941	0.802255	0.286338	0.424973	0.0503005	0.748515	0.538259	0.490525	0.502393	0.276464	0.880149	0.536673	0.878457	0.870585
YMR260C	0.795274	0.747405	0.00452789	0.345871	0.738064	0.403219	0.16707	0.348176	0.820771	0.144208	0.255786	0.888963	0.476886	0.258148	0.158175	0.202907	0.852783	0.489961	0.676478	0.901338
YMR268C	0.450382	0.0646576	0.0161146	0.0240738	0.166267	0.453823	0.546843	0.315556	0.93986	0.249974	0.355509	0.999785	0.738301	0.16174	0.190095	0.240575	0.447607	0.71801	0.597431	0.643267
YMR270C	0.0171431	0.100461	0.916355	0.214772	0.286264	0.04869	0.910175	0.0351149	0.242629	0.413125	0.416649	0.0103651	0.680508	0.392658	0.891942	0.782999	0.228982	0.756598	0.723476	0.192163
YMR277W	0.30427	0.454988	0.956265	0.227499	0.937592	0.659603	0.0880892	0.0317855	0.444341	0.493213	0.0879961	0.191075	0.162543	0.543491	0.0232464	0.00333143	0.226133	0.0936617	0.132251	0.825339
YMR281W	0.00383914	0.288543	0.873488	0.0409075	0.0292872	0.203203	0.0206141	0.145162	0.83728	0.0943143	0.519223	0.126776	0.91024	0.555679	0.486373	0.633226	0.898463	0.339559	0.0898209	0.47719
YMR288W	0.919008	0.0808671	0.224804	0.520909	0.26937	0.532404	0.576651	0.132303	0.475765	0.0399014	0.594943	0.552346	0.719796	0.437278	0.0363117	0.816681	0.213994	0.560706	0.29795	0.722299
YMR290C	0.0760337	0.950014	0.952718	0.021079	0.155314	0.854725	0.0291965	0.10606	0.0337432	0.498375	0.345151	0.566937	0.00469835	0.414407	0.248344	0.0963733	0.027695	0.932345	0.269785	0.825322
YMR290W-A	0.0552482	0.101541	0.0345041	0.0226974	0.440245	0.0770267	0.074775	0.926365	0.405803	0.0173563	0.620555	0.97942	0.386231	0.372654	0.310953	0.577199	0.0427968	0.136126	0.947243	0.456617
YMR296C	0.0542834	0.816391	0.0127586	0.771138	0.124625	0.424338	0.184217	0.658759	0.298631	0.16811	0.222175	0.225294	0.0336888	0.170303	0.59315	0.340754	0.901963	0.664412	0.978065	0.0362367
YMR298W	0.598477	0.502843	0.300114	0.207045	0.36916	0.27487	0.694156	0.0491275	0.0922803	0.805135	0.465265	0.103241	0.377526	0.0791447	0.051118	0.680388	0.972638	0.812465	0.416641	0.485197
YMR301C	0.462	0.286573	0.785046	0.288653	0.214792	0.472058	0.00815948	0.0188261	0.109278	0.68059	0.934857	0.728774	0.184657	0.319382	0.0631995	0.817243	0.853619	0.669582	0.0491176	0.0919728
YMR308C	0.574677	0.0301075	0.20999	0.390372	0.056776	0.280935	0.763431	0.960053	0.0776202	0.0416374	0.0537437	0.167454	0.655661	0.285338	0.559687	0.655689	0.297554	0.227044	0.154901	0.869322
YMR309C	0.46775	0.0464388	0.000141518	0.0129729	0.484536	0.00228922	0.452756	0.492934	0.73091	0.702697	0.0615847	0.519656	0.0134606	0.322922	9.35183e-06	0.156812	0.901084	0.419072	0.203597	0.480328
YMR314W	0.695421	0.0162687	0.409258	0.326134	0.0212972	0.945545	0.559504	0.0406461	0.686755	0.728973	0.205872	0.0216601	0.896972	0.840452	0.812103	0.301114	0.425462	0.45339	0.45321	0.936775
YNL002C	0.545453	0.52328	0.794263	0.107351	0.0990225	1.28177e-06	0.482864	0.0149106	0.00734929	0.0693407	0.0550127	0.0218271	0.000341417	0.380165	0.736467	0.371249	0.485857	0.292666	0.0508981	0.0909666
YNL006W	0.358279	0.479566	0.397743	0.671689	0.0477429	0.85024	0.0253399	0.000914652	0.601553	0.375947	0.00925644	0.997927	0.0781402	0.276786	0.0038823	0.00731552	0.781529	0.14535	0.931009	0.880389
YNL007C	0.363617	0.00491689	0.676973	0.843566	0.00985071	0.91633	0.952343	0.767342	0.836153	0.393135	0.614264	0.523341	0.154777	0.506599	0.674621	0.520629	0.331252	0.686671	0.754137	0.612779
YNL026W	0.913397	0.498858	0.0240989	0.350485	0.313346	0.490346	0.610746	0.124871	0.451247	0.414877	0.536204	0.492384	0.163836	0.35526	0.934901	0.5648	0.495378	0.325448	0.767066	0.669747
YNL038W	0.989834	0.0398223	0.845503	0.356405	0.0154949	0.468837	0.265454	0.926172	0.635994	0.437288	0.54608	0.165275	0.788071	0.193774	0.318526	0.269077	0.494221	0.258235	0.535119	0.854756
YNL039W	0.177701	6.65739e-10	0.26163	2.96768e-13	0.00332469	0.132101	0.888562	0.0420767	8.46579e-05	0.275377	0.982757	0.540721	0.160608	0.257496	0.158783	0.0396533	0.177046	0.0424921	0.853334	0.23093
YNL061W	0.189565	0.00194181	0.850576	0.0456642	0.060677	0.566957	0.162403	0.00590856	0.677556	0.0929732	0.425863	0.540801	0.421616	0.443703	0.477173	0.425531	0.0488793	0.101947	0.286976	0.00785538
YNL062C	0.118457	0.291355	0.851315	0.116214	0.35208	0.0295867	0.13096	0.000311128	0.992041	0.0878915	0.0304418	0.25102	0.619215	0.978457	0.934301	0.685228	0.0842243	0.305464	0.314097	0.803929
YNL075W	0.529003	0.597826	0.0517722	0.762903	0.990381	0.0531909	0.429568	0.865597	0.62006	0.920565	0.0695575	0.332214	0.251724	0.63752	0.00263827	0.397357	0.450352	0.0397743	0.374042	0.786622
YNL088W	0.447762	0.517113	0.0516981	0.185213	0.510487	0.672773	0.823761	0.0719134	0.0445223	0.876497	0.617923	0.53314	0.120788	0.423367	0.350082	0.903184	0.809636	0.570035	0.16146	0.23149
YNL102W	0.333684	0.477056	0.0541032	0.00268584	0.144179	0.24625	0.953218	0.00107399	0.046342	0.0722349	0.013555	0.517859	0.000272961	0.0401226	5.72517e-06	0.000826639	0.258235	0.328101	7.45345e-06	0.579301
YNL103W	0.164684	0.129413	0.20821	0.188093	0.0898231	0.521026	0.228123	0.00610594	0.501647	0.508887	0.968372	0.274563	0.720711	0.653727	0.932246	0.178453	0.971525	0.804475	0.934583	0.0580972
YNL110C	0.0677587	0.227499	0.737754	0.164867	0.535295	0.281227	0.000285797	0.0504765	0.473647	0.684609	0.271	0.0173108	0.106648	0.0471092	0.44098	0.725372	0.725806	0.128663	0.702908	0.116569
YNL112W	0.803817	0.256388	0.624505	0.727543	0.0485577	0.930053	0.00230085	0.61953	0.149711	0.537616	0.971653	0.262761	0.0091808	0.3904	0.108019	0.999799	0.351726	0.836008	0.0987429	0.0324642
YNL113W	0.00353759	0.00340318	0.882856	0.852295	0.0464814	0.873828	0.617082	0.960789	0.132196	0.0179036	0.675002	0.279593	0.791249	0.377558	2.1313e-07	0.468586	0.0524357	0.588188	0.134749	0.0184807
YNL114C	0.790888	0.859532	0.443965	0.722324	0.19068	0.0565374	0.377936	0.428065	0.118311	0.314765	0.342372	0.407959	0.976551	0.661466	0.108977	0.518148	0.278182	0.141472	0.933998	0.535847
YNL118C	0.0697723	0.488242	0.237406	0.826972	0.00461689	0.981891	0.66565	0.965404	0.588198	0.272342	0.422458	0.0206212	0.07078	0.0926004	0.0195478	0.558718	0.801045	0.783887	0.22849	0.220664
YNL124W	0.167782	0.180042	0.49582	0.889501	0.0108987	0.555319	0.0162246	0.962701	0.493186	0.531545	0.507004	0.123789	0.185779	0.443766	0.254945	0.762472	0.529871	0.297737	0.849238	0.349961
YNL126W	1.52988e-06	0.786302	0.991939	1.82878e-15	3.14796e-08	0.114592	0.14864	0.277896	0.00837715	0.0760578	0.898141	0.989023	0.00852041	1.53307e-05	0.0357289	0.435897	0.000595467	0.000204484	0.682448	0.0976093
YNL131W	0.907336	0.441861	0.347937	0.267204	0.456254	0.728546	0.116104	0.0873969	0.181983	0.125951	0.975853	0.537691	0.132849	0.00730176	8.82463e-06	0.649541	0.0336504	0.834679	0.00032176	0.741268
YNL132W	0.300872	0.887401	0.494786	0.00215773	0.235906	0.921313	0.630343	0.928473	0.52652	0.0865152	0.114858	0.156033	0.182842	0.593791	0.000524691	0.0102456	0.121465	0.928801	0.0688883	0.497706
YNL137C	0.561929	0.0683436	0.262934	0.0149764	0.519947	0.94661	0.200782	0.0344547	0.00172572	0.459013	0.0475773	0.555462	0.674978	0.737112	0.446917	0.180652	0.0128167	0.255682	0.666222	0.678438
YNL149C	0.108349	0.230458	0.00780927	0.913362	0.144025	0.17693	0.00876743	0.31314	0.208871	0.580486	0.306563	0.914743	0.852711	0.686468	0.0284529	0.0266765	0.44185	0.64068	0.676997	0.725398
YNL150W	0.536152	0.71597	0.615363	0.341852	0.0166101	0.837651	0.000587936	0.190777	0.489366	0.982772	0.507335	0.624519	0.0820106	0.948114	0.00796495	0.366249	0.402513	0.448536	0.951646	0.247564
YNL151C	0.848925	0.0720023	0.195568	0.421541	0.241196	0.936237	0.00602524	0.00486334	0.206369	0.365049	0.358016	0.122135	0.448544	0.380078	0.519487	0.933276	0.211863	0.0878401	0.678903	0.0833481
YNL152W	0.0528451	0.535906	0.648583	0.12511	0.851089	0.647727	0.127695	0.60245	0.549751	0.936364	0.193408	0.928211	0.289208	0.566575	0.0914502	0.792845	0.244385	0.352324	0.0278118	0.730111
YNL158W	0.00047895	0.722666	0.355162	0.181524	0.0739277	0.490517	0.844767	0.985785	0.108514	0.418074	0.268496	0.166574	0.502698	0.455168	0.760178	0.0164936	0.548908	0.48584	0.322446	0.591384
YNL161W	0.00917252	0.419487	0.084979	0.162649	0.540521	0.0833465	0.0823443	0.0228214	0.0699545	0.221983	0.0295904	0.195231	0.181348	0.555479	0.0339622	0.00832293	0.55434	9.13785e-06	0.465862	0.050304
YNL162W	0.00542485	0.0855185	0.562534	0.244261	0.239067	0.0061141	0.364326	0.306733	0.0184825	0.0953789	0.898636	0.573619	0.663942	0.180312	0.418815	0.349932	0.199409	0.340645	0.512088	0.739797
YNL163C	0.116325	0.894618	0.499733	0.906674	0.420763	0.0359296	0.34506	0.552064	0.331185	0.657783	0.36961	0.331641	0.0527051	0.237544	0.665451	0.597713	0.848327	0.67313	0.27029	0.966949
YNL172W	0.96137	0.115614	0.381441	0.00551526	0.82638	0.295953	0.945318	0.00652616	0.118724	0.225089	0.271185	0.763525	0.0225747	0.00917811	0.377693	0.570272	0.906888	0.453528	0.00916525	0.594011
YNL178W	0.0808778	0.999271	0.731725	0.218166	0.109378	0.0937442	0.0358278	0.203959	0.615101	0.116715	0.668246	0.0426195	0.00455766	0.548195	0.54723	0.506908	0.426794	0.884892	0.531207	0.248029
YNL181W	0.00621117	0.269329	0.775016	0.428265	0.0373354	0.968877	0.00319997	0.692656	0.966414	0.729673	0.90076	0.944551	0.507733	0.189016	0.802786	0.628104	0.668619	0.31487	0.970459	0.744594
YNL182C	0.129193	0.553356	0.441581	0.0788529	0.344245	0.948023	0.0838005	0.332658	0.604947	0.0628908	0.791901	0.249289	0.824408	0.373764	0.915125	0.392611	0.326006	0.699863	0.96557	0.751554
YNL188W	0.621318	0.547994	0.313918	0.00183049	0.810075	0.228619	0.794711	0.134292	0.330382	0.835481	0.765623	0.856409	0.0485589	0.348439	0.0852697	0.107506	0.857697	0.526488	0.126615	0.370295
YNL189W	0.88019	0.462961	0.205053	0.0553996	0.78744	0.659715	0.383007	0.285569	0.0423945	0.184968	0.51714	0.100412	0.171024	0.353409	0.815482	0.507803	0.143211	0.00503746	0.151887	0.810017
YNL207W	0.278988	0.430937	0.0839416	0.00285668	0.581587	0.123353	0.0136212	0.568465	0.521409	0.699715	0.500353	0.212749	0.234759	0.263317	0.8478	0.709546	0.0459458	0.143845	0.300693	0.788484
YNL216W	0.149363	0.73033	0.81001	0.397115	0.290054	0.998564	0.263391	0.25177	0.303211	0.179319	0.23086	0.556567	0.121395	0.427613	0.202987	0.296847	0.107177	0.7776	0.753711	0.313009
YNL221C	0.651929	0.44776	0.265715	0.0120885	0.0102746	0.0292433	0.0194197	0.415303	0.928692	0.278428	0.690805	0.649654	0.291881	0.728821	0.469219	0.334868	0.301707	0.990124	0.205917	0.612554
YNL222W	0.0306783	0.46497	0.0439289	0.482891	0.664285	0.745723	0.000633101	0.000470634	0.0108804	0.415943	0.108241	0.0911061	0.29612	0.277805	0.274533	0.0388705	0.412509	0.214072	0.599982	0.145509
YNL232W	0.808938	0.0190736	0.807145	0.197907	0.101568	0.410209	0.68671	0.272358	0.830369	0.071594	0.219243	0.227783	0.66825	0.0135263	0.00450195	0.933721	0.00149466	0.423147	0.632875	0.858364
YNL240C	0.987011	0.032324	0.0800117	0.871046	0.680089	0.482032	0.0376431	0.0455162	0.121677	0.781497	0.95621	0.298743	0.989386	0.264526	0.195724	0.423528	0.20419	0.477929	0.632847	0.148567
YNL244C	0.526512	0.501543	0.428401	0.232354	0.00454523	0.304237	0.666413	0.517565	0.718141	0.290448	0.415829	0.335151	0.15119	0.766399	0.289282	0.769567	0.281846	0.209208	0.54137	0.0422855
YNL245C	0.899388	0.0205157	0.0313474	0.264551	0.359162	0.0822127	0.436373	0.000581419	0.59185	0.716145	0.00436189	0.65645	0.294009	0.0184329	0.134125	0.790927	0.518635	0.201366	0.567564	0.965889
YNL247W	0.6693	0.198198	0.191302	0.788287	0.223378	0.928302	0.805495	0.00920953	0.409226	0.853819	0.692197	0.396016	0.741107	0.206489	0.61209	0.386414	0.554812	0.387676	0.781225	0.0609191
YNL251C	0.632443	0.142815	0.705681	0.274208	0.483045	0.386979	0.436285	0.0353985	0.921361	0.70333	0.986851	0.0132718	0.50701	0.233924	0.668396	0.15512	0.740517	0.912332	0.477857	0.649861
YNL256W	0.79489	0.0759034	0.500276	0.597514	0.69271	0.390419	0.166549	0.512272	0.883833	0.968251	0.197178	0.646134	0.655246	0.00271837	0.383248	0.178599	0.475856	0.269221	0.712086	0.438173
YNL258C	0.240979	0.00707587	0.71782	0.929814	0.281301	0.106428	0.0821621	0.304517	0.010718	0.38086	0.511207	0.0945676	0.0360337	0.0295773	0.218259	0.982407	0.92918	0.557642	0.189473	0.407934
YNL260C	0.567469	0.476458	0.11536	0.0270453	0.362564	0.50826	0.519101	0.139352	0.562458	0.24437	0.35438	0.234987	0.182144	0.0582986	0.477791	0.57839	0.152872	0.544865	0.337505	0.486483
YNL261W	0.845117	0.466421	0.17583	0.0280034	0.832163	0.784372	0.289781	0.288318	0.468589	0.770176	0.976523	0.341933	0.0280359	0.260249	0.291463	0.67437	0.933284	0.626882	0.207941	0.353634
YNL262W	0.437241	0.890443	0.761776	0.0413671	0.622621	0.422499	0.00250583	0.204142	0.147188	0.0544096	0.082631	0.620374	0.707997	0.19512	0.000303285	0.762254	0.477425	0.760237	0.568452	0.975382
YNL263C	0.196467	0.723981	0.0773539	0.00566084	0.701367	0.0897308	0.0204669	0.993568	0.96362	0.857312	0.481886	0.626041	0.340106	0.44003	0.937193	0.762912	0.584031	0.949292	0.427184	0.509954
YNL267W	0.150484	3.64878e-07	0.0939973	0.0860901	0.510056	0.917686	0.943842	0.0329602	0.386337	0.0461829	0.416973	0.135513	0.0139646	0.601762	0.752387	0.482572	0.416502	0.073047	3.29832e-05	0.569548
YNL272C	0.0326531	0.120195	0.565102	0.0156389	0.287031	0.472074	0.305571	0.126249	0.134705	0.326438	0.0879138	0.709456	0.336621	0.0795771	0.763055	0.881446	0.129969	0.680107	0.975729	0.468417
YNL282W	0.365958	0.887522	0.81444	0.264947	0.171552	0.70126	0.00301446	0.22906	0.256616	0.66959	0.446278	0.695317	0.431919	0.720109	0.243315	0.446788	0.644986	0.614701	0.810646	0.474515
YNL287W	0.664519	0.394609	0.375615	0.176266	0.250695	0.99328	0.908441	0.0219838	0.194497	0.576189	0.542046	0.112503	0.0293127	0.473415	0.129541	0.982901	0.675457	0.239968	0.708761	0.0209345
YNL290W	0.994232	0.755615	0.708891	0.0353478	0.442223	0.747055	0.158357	0.858464	0.817858	0.189649	0.659447	0.591643	0.892788	0.0525001	0.217339	0.925562	0.178819	0.653244	0.612275	0.729518
YNL306W	0.0283001	0.423061	0.703652	0.157461	0.461307	0.527713	0.0967109	0.735905	0.655585	0.310839	0.995411	0.510001	0.0359838	0.633745	0.27948	0.257733	0.791072	0.774098	0.992214	0.60721
YNL308C	0.0804866	0.0012925	0.068987	0.119887	0.612957	0.290746	0.0550253	0.000733859	0.158271	0.0356621	0.180611	0.662893	0.000153796	0.628073	0.116472	0.0782744	0.056304	0.0695417	0.322915	0.337628
YNL310C	0.0154505	0.305036	0.761015	0.0267709	0.500219	0.951407	0.645628	0.215429	0.807803	0.921133	0.46244	0.066945	0.48081	0.196191	0.577117	0.543962	0.318659	0.535885	0.878172	0.405981
YNL312W	0.436078	0.812165	0.541223	0.224807	0.572285	0.418223	0.345042	0.578753	0.984545	0.687821	0.513323	0.990727	0.865855	0.0528521	0.818658	0.630037	0.481607	0.573195	0.467848	0.218928
YNL313C	0.730117	0.679048	0.0330928	0.0667703	0.324336	0.695302	0.173941	0.371502	0.40337	0.343401	0.922946	0.538019	0.422535	0.477781	0.211672	0.976817	0.321757	0.527797	0.98601	0.0281662
YNL317W	0.758946	0.809785	0.141979	0.109907	0.29844	0.163388	0.0162311	0.100234	0.607421	0.0907012	0.480496	0.73924	0.136745	0.197546	0.573584	0.0746652	0.10111	0.257081	0.18353	0.42877
YNR003C	0.53777	0.000162754	0.0873031	0.914234	0.109912	0.495782	0.575226	0.177912	0.0641291	0.405237	0.440014	0.0546429	0.157425	0.281884	0.182552	0.656909	0.133784	0.71386	0.657952	0.74356
YNR011C	0.830939	0.107371	0.644938	0.0119976	0.00705627	0.373699	0.182318	0.919793	0.632634	0.100974	0.615289	0.617551	0.514919	0.977487	0.766889	0.799972	0.838057	0.930551	0.0155924	0.717941
YNR016C	0.31555	0.84855	0.537026	0.995753	0.75882	0.856094	0.0371413	0.125989	0.721212	0.168859	0.0321323	0.60051	0.632379	0.551138	0.839162	0.229395	0.928472	0.398009	0.62098	0.647409
YNR017W	0.876238	0.118396	0.072488	0.39306	0.237271	0.0808707	0.00915918	0.486149	0.087186	0.282564	0.183527	0.260679	0.725207	0.131501	0.0156017	0.656719	0.139241	0.908062	0.76849	0.999397
YNR026C	0.655375	0.0743803	0.819078	0.84312	0.42895	0.525091	0.151477	0.426232	0.318253	0.686952	0.00025065	0.441335	0.965197	0.821259	0.319245	0.14785	0.129994	0.0691573	0.0518111	0.197584
YNR035C	0.131516	0.192051	0.549451	0.968418	0.650223	0.868817	0.00361047	0.256047	0.688499	0.59075	0.421086	0.349814	0.166078	0.878214	0.26321	0.0182059	0.394501	0.866459	0.0140622	0.439937
YNR038W	0.104334	0.135188	0.0819922	0.0354502	0.0425634	0.638225	0.000606841	0.497297	0.190291	0.112686	0.666028	0.794565	0.59523	0.853724	0.444278	0.457711	0.950021	0.63754	0.893996	0.887469
YNR043W	0.639608	0.307765	0.842327	0.715492	0.981683	0.976254	0.787831	0.583389	0.349785	0.119625	0.79101	0.619433	0.81643	0.869228	0.249106	0.97385	0.0445509	0.916553	0.746739	0.397587
YNR046W	0.663745	0.473818	0.384595	0.762848	0.227682	0.923213	0.370494	0.0777986	0.00983689	0.320115	0.317369	0.523209	0.115979	0.538298	0.0868591	0.721982	0.348611	0.0257403	0.532645	0.974581
YNR053C	0.380514	0.0126732	0.677638	0.0205754	0.000455592	0.0426318	0.0113623	0.0131779	0.980795	0.748123	0.415719	0.100591	0.634972	0.00254282	0.997347	0.436982	0.940347	0.321412	0.632035	0.166584
YNR054C	0.718822	0.0275248	0.412193	0.0506186	0.24646	0.525811	0.65045	0.67549	0.408614	0.948667	0.739312	0.0920244	0.941474	0.221515	0.815015	0.452353	0.990351	0.686234	0.70285	0.272828
YOL005C	0.275654	0.266659	0.595644	0.0387214	0.133803	0.329103	0.0047566	0.816409	0.039975	0.408539	0.793004	0.316429	0.698299	0.0127843	0.225969	0.353293	0.582648	0.170361	0.412816	0.837775
YOL010W	0.0976221	0.264595	0.425178	0.0170598	0.385872	0.400381	0.351179	0.234553	0.6183	0.0789756	0.666267	0.366133	0.0848339	0.0118544	0.126441	0.479535	0.085926	0.413078	0.643404	0.954458
YOL021C	0.162187	0.128539	0.912863	0.0106413	0.929653	0.628949	0.0949144	0.832876	0.71988	0.466793	0.147313	0.358153	0.872519	0.500632	0.0755652	0.0814083	0.109736	0.86615	0.696342	0.986293
YOL022C	0.548001	0.811248	0.474909	4.76311e-05	0.997886	0.30141	0.0764818	0.0276721	0.208712	0.130904	0.218569	0.152579	0.871714	0.363548	0.0220043	0.205224	0.938153	0.218824	0.0963809	0.30974
YOL026C	0.78129	0.269933	0.993982	0.00890769	0.345621	0.623756	0.91241	0.0533148	0.28244	0.405444	0.135456	0.520389	0.189842	0.32374	0.177363	0.97627	0.502209	0.975309	0.355244	0.802646
YOL034W	0.480524	0.0822509	0.274771	0.942459	0.000352778	0.201996	0.010097	0.275322	0.348191	0.72053	0.343653	0.500749	0.874965	0.172036	0.0885398	0.673175	0.677536	0.433472	0.936238	0.584844
YOL038W	0.242177	0.681682	0.176133	0.00147856	0.971952	0.0227269	0.43631	0.954725	0.0171733	0.763017	0.922132	0.0822628	0.897033	0.192571	0.711013	0.0865733	0.837748	0.329891	0.216166	0.331056
YOL040C	0.948085	0.868724	0.000932986	0.0582401	0.323792	3.4406e-11	0.463909	0.104878	0.928272	0.15224	0.00638252	0.206787	0.000205363	0.618438	0.0346275	0.321973	0.140098	0.09422	0.268323	0.0264138
YOL066C	0.332816	0.0687707	0.311343	0.0656032	0.0896186	0.0787067	0.0763651	0.64306	0.239474	0.734405	0.0312371	0.290693	0.324709	0.940479	0.184276	0.464446	0.582526	0.832983	0.407737	0.0137041
YOL069W	0.100248	0.117493	0.0485585	0.0214055	0.197504	0.023342	5.55947e-05	0.654465	0.96672	0.53927	0.407529	0.787837	0.798015	0.468589	0.191186	0.456825	0.781664	0.0774919	0.856458	0.523629
YOL077C	0.247855	0.36726	0.801382	0.779295	0.425705	0.88589	0.0505831	0.0862123	0.049893	0.65864	0.483596	0.662784	0.0933276	0.922161	0.546221	0.36733	0.445694	0.135273	0.514254	0.445307
YOL078W	0.302814	0.752367	0.0866109	0.333661	0.263069	0.142838	0.00412067	0.478296	0.789732	0.338386	0.36423	0.462335	0.994068	0.909211	0.456006	0.240898	0.393699	0.119923	0.0218187	0.638152
YOL094C	0.350755	0.0518785	0.052355	0.225457	0.0761903	0.0141725	0.32823	0.339246	0.0915327	0.11996	0.508369	0.011267	0.836387	0.840915	0.550272	0.319797	0.860426	0.394418	0.538315	0.77425
YOL097C	0.21274	0.011427	0.248583	0.762421	0.595876	0.194837	0.0363819	0.00107356	0.577442	0.651828	0.769226	0.784031	0.364568	0.429195	0.114673	0.253211	0.353567	0.290812	0.91455	0.603587
YOL102C	0.768882	0.915815	0.805909	0.803718	0.246621	0.299594	0.127486	0.79616	0.227121	0.461971	0.827016	0.911149	0.322905	0.35274	0.00429279	0.720174	0.195332	0.563931	0.59144	0.686594
YOL120C	1.66372e-09	0.000111292	0.757617	0.239428	0.434048	4.59843e-05	0.723179	0.176603	0.382105	0.00689884	0.403968	0.472974	0.112261	0.737593	0.139498	0.0347465	0.154813	0.372948	0.826159	0.566362
YOL123W	0.10704	0.132028	0.0983874	0.150067	0.00235594	0.578045	0.053307	0.0406126	0.608391	0.49237	0.768805	0.761512	0.911606	0.963905	0.0930391	0.787777	0.117943	0.120029	0.878488	0.329979
YOL127W	1.26287e-07	0.720529	0.002756	0.0133713	0.399161	1.4698e-06	0.0397342	0.24751	0.380148	0.878149	0.286993	0.0948611	0.000380246	0.0310711	0.0105998	0.0858096	9.4695e-05	0.0278532	0.00054751	0.161233
YOL130W	0.198891	0.68166	0.536765	0.976787	0.0976683	0.672584	0.0444888	0.0103408	0.0863556	0.773754	0.0656044	0.510351	0.183815	0.769394	0.0138931	0.518953	0.705308	0.0642252	0.418004	0.657774
YOL133W	0.188302	0.27889	0.260501	0.334377	0.0178204	0.768263	0.00976645	0.566114	0.859535	0.536647	0.0863112	0.0477749	0.432344	0.0580056	0.397251	0.00727765	0.965061	0.0838263	0.0524261	0.699294
YOL134C	0.110462	0.708667	0.533648	0.495291	0.438649	0.625894	0.136628	0.695461	0.145522	0.201454	0.0926051	0.665793	0.0305498	0.143957	0.162117	0.273366	0.136216	0.554306	0.937321	0.340844
YOL135C	0.7382	0.00197235	0.0817508	0.938373	0.492326	0.611339	0.719452	0.861098	0.446362	0.111505	0.574871	0.494092	0.396188	0.194822	0.0129121	0.467309	0.915776	0.909701	0.339501	0.641899
YOL139C	0.130364	0.580571	0.630375	0.344507	0.209118	0.649472	0.510048	0.164017	0.00349509	0.938997	0.616815	0.562296	0.746451	0.424425	0.259154	0.16521	0.623911	0.683111	0.0337628	0.410446
YOL144W	2.06881e-08	0.000434448	0.773139	0.202006	0.081881	0.0363542	0.000684897	0.785565	0.0164328	0.506362	0.709294	0.872404	0.0374202	0.224796	0.46234	0.230494	0.135324	0.0048169	0.0105949	0.012189
YOL146W	0.854475	0.781438	0.491686	0.292552	0.352315	0.644701	0.517164	0.000148863	0.0525107	0.180864	0.0814673	0.324292	0.248602	0.919422	0.00312951	0.307622	0.305674	0.321243	0.00896195	0.439824
YOL149W	0.494587	0.00825309	0.0425318	0.33692	0.391235	0.0827952	0.520781	0.866371	0.693151	0.665643	0.270757	0.811051	0.738393	0.142122	0.236614	0.795193	0.406751	0.169252	0.0990334	0.399339
YOR004W	0.1764	0.236612	0.319072	0.127896	0.308019	0.642343	0.477078	0.542335	0.0283075	0.317414	0.02175	0.671046	0.0539078	0.334531	0.939936	0.788559	0.328689	0.19215	0.692234	0.7137
YOR020C	0.596886	0.0319883	0.400533	0.0519263	0.361341	0.850363	0.120252	0.65509	0.253914	0.96872	0.0940797	0.550784	0.300252	0.0734049	0.115309	0.221396	0.728547	0.195689	0.853339	0.731315
YOR046C	0.122574	0.577235	0.535382	0.101531	0.660067	0.0132546	0.00162638	0.570493	0.952554	0.0542841	0.33241	0.0503047	0.261535	0.0990534	0.444812	0.690372	0.678042	0.836721	0.920827	0.207649
YOR048C	0.0996088	0.13538	0.759958	0.331796	0.350337	0.550474	0.585728	0.714274	0.137383	0.248618	0.511524	0.0635287	0.404724	0.481115	0.906933	0.826959	0.92332	0.112996	0.0986317	0.245688
YOR056C	0.353092	0.42166	0.0808152	0.170055	0.906081	0.665451	0.0795183	0.657918	0.578875	0.20339	0.589785	0.597089	0.757646	0.343496	0.480501	0.423496	0.204628	0.0211832	0.133811	0.440027
YOR057W	0.431673	0.00174721	0.815236	0.0121936	0.0243762	3.62692e-05	0.901926	0.0815499	0.776969	0.100219	0.0165993	0.824845	0.124808	0.019258	0.122143	0.36583	0.660278	0.734115	0.671209	0.17701
YOR060C	0.331236	0.111783	0.141584	0.0530849	0.078097	0.621353	0.217646	0.970233	0.955793	0.241226	0.680994	0.381514	0.510797	0.247481	0.0506532	0.232743	0.322332	0.386112	0.728184	0.0934935
YOR063W	0.361327	0.377336	0.664773	0.00945175	0.390503	0.172811	0.152049	0.735406	0.121655	0.813383	0.547319	0.601307	0.507461	0.761116	0.31898	0.338837	0.043647	0.588384	0.152693	0.334464
YOR074C	0.862597	0.0618367	0.922106	0.00177068	0.952678	0.894348	0.0411284	0.846285	0.656103	0.411766	0.128036	0.435583	0.955392	0.136085	0.111313	0.433578	0.886112	0.0271781	0.130877	0.963792
YOR075W	0.0550331	0.172901	0.527653	0.000320501	0.923433	0.416524	0.170847	0.586468	0.189636	0.563782	0.420578	0.773287	0.302573	0.550354	0.161683	0.184114	0.629308	0.613313	0.922298	0.170453
YOR077W	0.0740798	0.906988	0.539853	0.0304744	0.877681	0.994377	0.143743	0.334378	0.829788	0.955733	0.693725	0.676165	0.000224373	0.413617	0.261351	0.632984	0.756614	0.431677	0.460804	0.930521
YOR095C	0.505194	0.596534	0.113678	8.18278e-06	0.255797	0.132462	0.0101081	0.630507	0.275172	0.940219	0.274182	0.403171	0.43826	0.260311	0.148206	0.95237	0.862639	0.793723	0.544034	0.000263581
YOR098C	0.451095	0.693255	0.98935	6.10243e-05	0.673335	0.674059	0.00481616	0.916175	0.468155	0.455695	0.722841	0.223482	0.0851133	0.596755	0.00440677	0.146456	0.219168	0.577377	0.0277537	0.466112
YOR102W	0.00096947	0.869149	0.783836	6.0519e-06	0.490332	0.000143882	0.0604593	0.170357	5.34463e-05	0.320198	0.378944	0.180616	0.222394	0.92556	0.00298078	0.316497	0.807209	0.100264	0.77215	0.384791
YOR103C	0.396378	0.834103	0.975178	0.00157921	0.504639	0.930704	0.741351	0.429946	0.481752	0.685584	0.291013	0.347834	0.00801971	0.171298	0.658566	0.879429	0.712452	0.761567	0.556558	0.612425
YOR110W	0.127155	0.41297	0.77604	0.913175	0.0374442	0.151421	0.833332	0.0413348	0.475382	0.287121	0.864762	0.209006	0.00838663	0.226688	0.00234511	0.872654	0.0610402	0.474667	0.386999	0.70283
YOR116C	0.100735	0.0087451	0.775737	0.00164771	0.00876923	0.0195982	0.000729324	0.132151	0.690459	0.0882027	0.610464	0.852834	0.00821313	0.692579	0.000367209	0.609214	0.376344	0.273522	0.876111	0.226799
YOR117W	0.150638	0.214517	0.110951	1.17292e-05	0.245483	0.736605	0.451934	0.208517	0.943839	0.377338	0.460709	0.356844	0.690096	0.0232684	0.296621	0.100933	0.178696	0.789459	0.216003	0.355349
YOR119C	0.62484	0.190949	0.0720706	0.637346	0.31819	0.963094	0.277106	0.966437	0.155146	0.495682	0.997488	0.180956	0.646401	0.0459593	0.00428616	0.716889	0.670204	0.4088	0.0966562	0.00922796
YOR122C	0.688506	0.787611	0.753672	0.423984	0.0391949	0.156891	0.0191521	0.014155	0.00739085	0.619454	0.0387644	0.183067	0.627551	0.36463	0.043618	0.00783988	0.300028	0.700536	0.0484961	0.814737
YOR143C	0.749679	0.534148	0.0669123	0.000137798	0.722431	0.48606	0.0986809	0.969341	0.474392	0.948196	0.000108329	0.435186	0.94229	0.812399	0.915783	0.410125	0.460213	0.661339	0.981305	0.223811
YOR145C	0.621126	0.043141	0.319995	0.243633	0.760367	0.0692903	0.365506	0.104663	0.243075	0.695507	0.967961	0.165793	0.609039	0.631513	0.0104321	0.264701	0.843347	0.832091	0.848946	0.0460252
YOR146W	0.164735	0.344001	0.00980732	0.728815	0.43871	0.0451569	0.169972	0.685577	0.566231	0.61962	0.0596157	0.0210673	0.0671884	0.135418	0.621429	0.805985	0.244554	0.897571	0.376967	0.250164
YOR148C	0.141135	0.106777	0.241274	0.346935	0.340165	0.0324208	0.0380544	0.60603	0.0653262	0.751526	0.816334	0.385497	0.0705695	0.100366	0.501433	0.173434	0.973703	0.942255	0.961848	0.42911
YOR149C	0.51502	0.0248328	0.0360578	0.49018	0.533144	0.873506	0.312143	0.269988	0.0814888	0.21228	0.480926	0.801153	0.755217	0.600987	0.244834	0.829748	0.0797075	0.437297	0.862795	0.984215
YOR151C	0.263896	0.152578	0.305178	0.0499585	0.000713324	0.134622	0.0468274	0.218798	0.103615	0.312141	0.0107515	0.00207842	0.379847	0.222649	0.746237	0.0154391	0.424533	0.299429	0.209707	0.312913
YOR157C	0.336881	0.130663	0.402879	0.785895	0.0439756	0.126336	0.85401	0.610031	0.258408	0.000209145	0.12918	0.728991	0.0660687	0.854932	0.331176	0.0384445	0.433224	0.231769	0.991302	0.68928
YOR159C	0.162799	0.0077369	0.441559	0.102149	0.445384	0.147616	0.000308114	0.0186105	0.024033	0.60065	0.4441	0.882431	0.0737121	0.0229764	8.00028e-08	0.697241	0.603073	0.9517	0.0878713	0.165263
YOR160W	0.913812	0.321304	0.265666	0.734224	0.0185045	0.0698063	0.17702	0.70365	0.137209	0.455319	0.656364	0.759876	0.732543	0.151707	0.661523	0.531023	0.20726	0.869363	0.284321	0.337632
YOR168W	0.615367	0.831708	0.533993	0.786133	0.266602	0.427205	0.000565609	0.306439	0.789962	0.12263	0.486191	0.627079	0.409514	0.0696628	0.0315136	0.838575	0.0567521	0.276566	0.748838	0.398494
YOR169C	0.687188	0.557682	0.279723	0.184029	0.00484183	0.18691	0.286616	0.660413	0.614115	0.796286	0.214142	0.191801	0.522863	0.650788	0.100102	0.943053	0.638662	0.81749	0.870152	0.0216655
YOR174W	0.0195828	0.566911	0.184169	0.406637	0.909046	0.686818	0.931983	0.366246	0.925381	0.581335	0.0374959	0.743436	0.763755	0.370337	0.570142	0.684481	0.113621	0.0290813	0.380139	0.281158
YOR176W	0.409351	0.967499	0.406381	0.022791	0.870884	0.0967547	0.133847	0.547468	0.137143	0.778931	0.00955633	0.332642	0.199599	0.310538	0.81597	0.275662	0.773018	0.469358	0.324773	0.0317883
YOR181W	0.486682	0.89915	0.353297	0.0319244	0.771218	0.712681	0.0267641	0.0118661	0.862599	0.372637	0.658173	0.130278	0.532369	0.0243035	0.0614397	0.552532	0.586781	0.274631	0.0771799	0.411021
YOR194C	0.193238	0.903946	0.606085	0.379541	0.0712048	0.174255	0.0303793	0.529661	0.782473	0.174936	0.968134	0.306122	0.243757	0.0803956	0.000687785	0.178537	0.0887898	0.836862	0.326972	0.482243
YOR203W	0.30436	0.764347	0.255382	0.150919	0.204885	0.777189	4.6057e-05	0.522151	0.190751	0.692893	0.397735	0.622023	0.329589	0.597519	0.880688	0.189411	0.595939	0.968042	0.0829684	0.0275497
YOR204W	0.27831	0.500323	0.142873	0.0502737	0.0217243	0.844959	0.178189	0.728504	0.536717	0.194187	0.00607907	0.732224	0.123569	0.13197	0.140571	0.693669	0.0117683	0.767454	0.711661	0.0338118
YOR206W	0.641511	0.0515261	0.800064	0.999989	0.308022	0.326637	0.51461	0.328516	0.191526	0.020333	0.590559	0.710668	0.473744	0.0248242	0.519752	0.674073	0.467826	0.317142	0.315482	0.0730394
YOR207C	0.460421	0.0544346	0.00468431	0.635006	0.334732	0.0144088	0.391773	0.917945	0.0806645	0.733288	0.293709	0.098264	0.471936	0.72632	0.0041909	0.798369	0.625798	0.273608	0.0523945	0.923467
YOR210W	0.0943809	0.136108	0.436092	0.515976	0.0967681	0.717225	0.090143	0.252602	0.757232	0.510073	0.0451014	0.00347057	0.0599653	0.0557793	0.016682	0.107542	0.58983	0.708688	0.879502	0.74179
YOR217W	0.945445	0.109254	0.00400686	0.585958	0.57668	0.942353	0.0534078	0.853702	0.728873	0.75419	0.509831	0.750486	0.155613	0.0906895	0.00174142	0.00927723	0.494928	0.281673	0.965169	0.227138
YOR218C	0.195146	0.36425	0.0150134	0.00791907	0.73316	0.902604	0.0244818	0.0947256	0.308088	0.390582	0.00670816	0.647881	0.583993	0.465873	0.348291	0.550508	0.00502766	0.730969	0.0135692	0.864304
YOR224C	0.00405614	0.466672	3.05809e-05	0.176804	0.000579114	1.75166e-26	0.000192775	0.860326	0.399241	9.88966e-07	0.0211862	7.1693e-18	0.507832	0.00831235	0.930221	0.192118	0.0517092	0.459218	0.00040253	3.67212e-05
YOR232W	0.0173652	0.0396895	0.0913279	0.106522	0.231311	0.264973	0.265266	0.950076	0.271097	0.231704	0.130118	0.36778	0.986406	0.17839	0.492159	0.0744312	0.648812	0.380708	0.109177	0.912099
YOR236W	0.702874	0.581898	0.690096	0.770601	0.603224	0.758829	0.115654	0.462918	0.608277	0.253179	0.501027	0.595079	0.25838	0.355605	0.141714	0.592089	0.199712	0.720538	0.307274	0.719815
YOR244W	0.345304	0.770614	0.294754	0.449379	0.912763	0.669641	0.0861447	0.528231	0.80793	0.702653	0.262818	0.924129	0.894936	0.72283	0.608196	0.526426	0.873094	0.090119	0.471104	0.418432
YOR249C	0.363372	0.733672	0.550127	0.42983	0.206398	0.210968	0.0453561	0.500581	0.755734	0.237374	0.0027629	0.715005	0.47314	0.701573	0.868374	0.535044	0.736599	0.385873	0.465294	0.747005
YOR250C	0.00714136	0.0925378	0.00834328	0.14845	0.708552	0.69911	0.434979	0.425644	0.00106593	0.613988	0.757037	0.253949	0.914335	0.905948	0.0576196	0.0969699	0.426168	0.0515116	0.864802	0.00859811
YOR254C	0.469489	0.410846	0.0621909	0.817041	0.170255	0.431635	0.0584358	2.62756e-05	0.186961	0.800965	0.515777	0.595506	0.0359679	0.616435	0.0532574	0.491734	0.0726012	0.250654	0.694007	0.739525
YOR256C	0.968518	0.102613	0.0212106	0.739556	0.0920179	0.635433	0.51641	0.847121	0.330831	0.204578	0.254115	0.671218	0.0412336	0.0781399	0.0343368	0.669438	0.382797	0.70304	0.0320318	0.101991
YOR257W	0.0021446	0.00250393	2.30987e-07	4.79379e-07	0.000821874	2.07281e-08	0.139593	0.854008	2.72149e-06	0.444576	0.158417	0.0101971	0.0821217	1.70127e-07	0.206082	0.463375	0.00103188	0.527785	0.0458998	0.47681
YOR259C	0.255792	1.39476e-05	0.428937	0.101585	0.184422	0.653519	0.0297319	0.062472	0.120973	0.0929138	0.735816	0.194774	8.60304e-05	0.15097	0.510008	0.440497	0.171379	0.485454	0.492622	0.563415
YOR260W	0.917262	5.67468e-06	0.784812	0.0154318	0.0531089	0.48633	0.00702867	0.0811838	0.129523	5.70209e-05	0.424737	0.357205	0.175062	0.860474	0.044076	0.830425	0.878785	0.476715	0.183969	0.123055
YOR261C	0.605797	0.0375963	0.415236	0.104831	0.503708	0.214419	0.0352166	0.905819	0.568874	0.163639	0.70192	0.0511831	0.144377	0.583398	0.0873106	0.125376	0.865025	0.55352	0.0264906	0.191346
YOR262W	0.376453	0.905242	0.0559611	0.835364	0.16243	0.0663196	0.00631973	0.178749	0.0130166	0.800676	0.006521	0.836356	0.196802	0.0656547	0.603294	0.611432	0.853324	0.976692	0.108326	0.419674
YOR272W	0.0743252	0.51362	0.277002	0.76824	0.0592127	0.224381	0.743486	0.614768	0.425439	0.581583	0.586936	0.271668	0.99086	0.0983125	0.817432	0.443429	0.664266	0.85957	0.916625	0.464264
YOR278W	0.479172	0.192505	0.992487	0.379054	0.153166	0.91234	0.973821	0.384322	0.164159	0.301671	0.626531	0.0162724	0.021789	0.0957488	0.395712	0.347905	0.611544	0.139454	0.916408	0.884842
YOR281C	0.0977322	0.210853	0.294883	0.822845	0.505356	0.480234	0.509542	0.398937	0.466396	0.396425	0.0137771	0.119735	0.0126097	0.0246159	0.722456	0.760354	0.605866	0.789242	0.0465008	0.525082
YOR282W	0.0123382	0.608908	0.705809	0.904609	0.660831	0.933136	0.213978	0.210578	0.70306	0.543769	0.635376	0.560161	0.607826	0.753574	0.337635	0.239044	0.977713	0.166181	0.421028	0.472321
YOR287C	0.937288	0.547104	0.00190915	0.607968	0.651444	0.310578	0.432155	0.0379328	0.0670081	0.585126	0.0441634	0.525641	0.906244	0.855396	0.150188	0.346817	0.0497804	0.542232	0.32722	0.214971
YOR294W	0.162905	0.00407343	0.293268	0.824526	0.735985	0.905183	0.77188	0.130321	0.624388	0.764958	0.84155	0.894052	0.274284	0.675976	0.38531	0.952734	0.798717	0.431662	0.871156	0.949758
YOR310C	0.819527	0.0155015	0.333989	0.44938	0.836804	0.156022	0.0119433	0.635868	0.765478	0.999164	0.0136075	0.370061	0.149433	0.600186	0.00300638	0.521069	0.725348	0.5392	0.377103	0.683273
YOR319W	0.0832666	0.251871	0.00803437	0.0462522	0.0896269	0.793234	0.00853715	0.171135	0.743125	0.718719	0.148013	0.0182652	0.510026	0.800494	0.209793	0.421462	0.401047	0.366789	0.211594	0.473127
YOR326W	0.536166	0.339441	0.817396	0.683993	0.289829	0.622878	0.0671061	0.0679627	0.508596	0.779415	0.183529	0.499418	0.469093	0.87425	0.890109	0.109444	0.3018	0.82662	0.00342703	0.0487472
YOR329C	0.0507351	0.00262134	0.0126309	0.994869	0.881288	0.0566976	0.151169	0.33171	0.707047	0.695158	0.508017	0.716404	0.0430064	0.37733	0.320879	0.179582	0.865706	0.343468	0.744907	0.79798
YOR335C	0.0420563	0.00140733	0.269107	0.312752	0.00334121	0.277007	0.0957621	0.212966	0.244844	0.632526	0.157664	0.622408	0.0181551	0.598162	0.00898255	0.229619	0.355522	0.330013	0.856725	0.114871
YOR336W	0.323647	0.976791	0.960914	0.698438	0.806036	0.855319	0.0321225	0.250887	0.593725	0.48669	0.0759613	0.221603	0.177459	0.994847	0.0252472	0.726874	0.985717	0.241747	0.826364	0.0208577
YOR340C	0.0458802	0.520033	0.0791722	0.0171354	0.203194	0.474747	0.781971	0.696005	8.89166e-05	0.103485	0.238358	0.0699715	0.00424291	0.0278478	5.52956e-05	0.500972	0.984307	0.00375522	0.10165	0.944477
YOR341W	0.234613	0.386737	0.388053	0.360999	0.935653	0.00644433	0.0999584	0.0794279	0.100794	0.144271	0.263086	0.381405	0.88971	0.789132	0.868899	0.682208	0.494171	0.768867	0.545243	0.123946
YOR353C	0.0612721	0.548827	0.187155	0.18333	0.155554	0.754067	0.21731	0.018884	0.0661972	0.710528	0.782341	0.197482	0.729584	0.0967714	0.204954	0.826489	0.308283	0.990085	0.607956	0.106137
YOR361C	0.252781	0.192833	0.615596	0.153495	0.823178	0.203959	0.106753	0.409717	0.440671	0.581687	0.641915	0.759155	0.766826	0.734241	0.0397032	0.686191	0.00327695	0.558469	0.115878	0.115825
YOR362C	0.498649	0.546809	0.434252	0.023906	0.328239	0.446437	0.359547	0.534753	0.311617	0.792459	0.030719	0.881344	0.089586	0.521855	0.276519	0.66529	0.874326	0.577015	0.205926	0.498823
YOR370C	0.200374	0.277444	0.327381	0.581609	0.766165	0.449865	0.0765964	0.0778822	0.283654	0.297812	0.422592	0.820364	0.0870353	0.0145847	0.115128	0.0379352	0.0519433	0.75449	0.91507	0.989661
YOR372C	0.256907	0.0581156	0.735222	0.0439229	0.0515956	0.577102	0.305943	0.00708285	0.314745	0.474124	0.085044	0.643639	0.908048	0.0396373	0.205527	0.239208	0.579567	0.727129	0.0625256	0.438357
YOR373W	0.564292	0.789291	0.0224585	0.166838	0.152627	0.00677445	0.306412	0.396017	0.100917	0.842155	0.0115748	0.976965	0.76127	0.000176451	0.0843493	0.708165	0.693967	0.0562718	0.188917	0.0470975
YPL007C	0.949092	0.82611	0.396857	0.342172	0.669439	0.206567	0.042002	0.914664	0.816125	0.82054	0.068986	0.479318	0.0385247	0.601017	0.809526	0.699187	0.53985	0.701466	0.381045	0.212191
YPL010W	0.330381	0.593364	0.466619	0.000122091	0.833867	0.70217	0.742466	0.359464	0.455809	0.864034	0.372281	0.373321	0.563926	0.77845	0.202986	0.787287	0.739766	0.913153	0.0682295	0.204394
YPL011C	0.0232517	0.191447	0.902311	0.554528	0.0525753	0.289353	0.487529	0.757165	0.432768	0.0390996	0.851945	0.128547	0.0971861	0.0923151	0.302423	0.875912	0.772767	0.317636	0.675583	0.0244047
YPL012W	0.509	0.0184715	0.81597	0.503387	0.589797	0.663518	0.0185598	0.0552919	0.140483	0.442598	0.844202	0.156648	0.33445	0.0722271	0.641995	0.96703	0.462808	0.00625238	0.00483709	0.577214
YPL016W	0.625561	0.506508	0.773662	0.805608	0.0333427	0.175668	0.170957	0.607128	0.756006	0.953266	0.995041	0.61257	0.186445	0.386564	0.0249607	0.0791875	0.578376	0.278297	0.773107	0.244433
YPL020C	0.187858	0.350681	0.0110264	0.00735538	0.0023003	6.88492e-05	0.142753	0.415477	5.74266e-05	0.346901	0.176641	0.00218956	0.492324	0.108596	0.763624	0.358012	0.458854	0.0679442	0.584611	0.0134705
YPL028W	0.183168	0.82792	0.873904	0.460364	0.29465	0.532924	0.0872753	0.19204	0.308949	0.1086	0.958774	0.524943	0.776794	0.0183675	0.579391	0.576206	0.558141	0.957992	0.282493	0.481552
YPL043W	0.0589093	0.880127	0.932474	0.420314	0.0597715	0.516624	0.190406	0.365255	0.108107	0.963108	0.00402965	0.152882	0.000590867	0.0940168	0.263413	0.701044	0.79203	0.265931	0.637591	0.0943221
YPL044C	0.0692828	0.753897	0.773795	0.408158	0.1234	0.244826	0.46678	0.210438	0.0128748	0.671237	0.142173	0.0498267	0.521896	0.0194979	0.46871	0.40295	0.206899	0.401841	0.233612	0.808738
YPL063W	0.930886	0.0837752	0.0203757	0.473791	0.131745	0.719326	0.0938975	0.663814	0.319147	0.607948	0.13172	0.123972	0.986718	0.155732	0.00838272	0.133127	0.838536	0.280569	0.00231045	0.544122
YPL075W	0.175759	0.22561	0.752273	0.535827	0.0159287	0.166671	0.156388	0.00311732	0.414621	0.457612	0.973894	0.736505	0.80117	0.375795	0.142658	0.208426	0.14172	0.653183	0.618184	0.840099
YPL076W	0.865764	0.401301	0.20118	0.195145	0.608644	0.987364	0.0244409	0.096803	0.466243	0.902159	0.0956907	0.903067	0.974917	0.0972085	0.686202	0.425837	0.439164	0.778578	0.772064	0.189156
YPL082C	0.164534	0.529726	0.803544	0.00217634	0.240164	0.974298	0.122368	0.0276941	0.645236	0.713698	0.0216202	0.746112	0.481959	0.691993	0.000500327	0.285301	0.510982	0.98864	0.950202	0.533124
YPL083C	0.438154	0.127297	0.907154	0.000531628	0.0935874	0.536619	0.6066	0.00117752	0.0825649	0.233807	0.7686	0.288067	0.772041	0.0076292	7.56999e-07	0.00533737	0.425346	0.589482	0.804071	0.333115
YPL085W	0.128693	0.633055	0.0105941	0.909261	0.00684703	0.10875	0.425703	0.510983	0.408439	0.179207	0.815937	0.0195646	0.858192	0.100851	0.129833	0.112246	0.613754	0.0762565	0.897135	0.45463
YPL093W	0.308467	0.767288	0.67623	0.530404	0.0984452	0.000729935	0.395694	0.224013	0.0846697	0.0949973	0.0864541	0.762863	0.22492	0.070099	0.582023	0.336815	0.671304	0.777597	0.371315	0.394626
YPL094C	0.892047	0.585398	0.3371	0.39136	0.521437	0.816772	0.369122	0.162186	0.0602571	0.353702	0.953905	0.503446	0.0410881	0.12796	0.030202	0.331264	0.874848	0.444459	0.655924	0.694972
YPL117C	0.190491	0.532616	0.075595	0.780806	0.651991	0.510857	0.672315	0.639907	0.28196	0.036819	0.670376	0.951614	0.308309	0.188691	0.454631	0.436968	0.935856	0.0735687	0.899757	0.365522
YPL122C	0.755455	0.655385	0.540691	0.184513	0.298198	0.696326	0.313624	0.0325227	0.112963	0.953751	0.533823	0.755388	0.167702	0.475089	0.287148	0.0294845	0.503681	0.0509386	0.0454961	0.174676
YPL124W	0.000263036	0.226931	0.440651	0.576044	0.0372135	0.820254	0.820223	0.461819	0.153345	0.853492	0.159317	0.502132	0.571829	0.132733	0.491944	0.0246667	0.875457	0.986829	0.43853	0.620424
YPL126W	0.477814	0.210168	0.379384	0.372291	0.508799	0.169386	0.135177	0.621208	0.171042	0.404087	0.412895	0.374971	0.176054	0.981081	0.642227	0.702742	0.527109	0.14051	0.00351927	0.684415
YPL128C	0.015426	0.713769	0.880124	0.0858639	0.992922	0.706139	0.29982	0.616261	0.210119	0.137693	0.387098	0.234894	0.830807	0.146966	0.275188	0.269613	0.382036	0.557598	0.922312	0.321727
YPL131W	0.0851359	0.350445	0.28746	0.891124	0.00891901	3.21905e-06	0.798659	0.48585	0.645113	0.851274	0.965762	0.896692	0.693939	0.503537	0.125625	0.0870809	0.00862904	0.271043	0.101237	0.0380062
YPL142C	0.000749467	0.877471	0.0741624	0.79853	0.448626	1.54469e-10	0.184805	0.118073	0.0185133	0.983942	0.707094	0.110238	0.00704479	0.253803	0.677013	0.00800863	0.0153883	0.017566	0.598885	0.0392037
YPL143W	0.466975	0.107341	0.00327293	0.445085	0.0680991	0.0185891	0.752124	0.705268	0.774676	0.874611	0.884678	2.13798e-05	0.335367	0.363497	0.00992663	0.000448063	0.0456625	0.457724	0.875006	0.838204
YPL146C	0.0668138	0.725787	0.626918	0.422812	0.925539	0.657865	0.231557	0.768332	0.0263282	0.453	0.219276	0.872796	0.127046	0.609001	0.771064	0.653627	0.538367	0.866207	0.594946	0.962586
YPL151C	0.307686	0.841876	0.851197	0.393457	0.066203	0.810452	0.238385	0.132335	0.389576	0.362514	0.120342	0.827256	0.199377	0.469838	0.933927	0.632635	0.852243	0.296187	0.0282694	0.685723
YPL153C	0.27053	0.229564	0.935775	1.26749e-05	0.0920622	0.281745	0.376717	0.849611	0.825683	0.384841	0.89529	0.155253	0.238762	0.373462	0.000156293	0.453049	0.371618	0.761787	0.661414	0.567675
YPL160W	0.260141	0.230497	0.935802	0.715959	0.125869	0.466811	0.144949	0.0040466	0.682418	0.150741	0.865241	0.439995	0.185478	0.13033	0.0871288	0.122071	0.0512573	0.403719	0.832502	0.692916
YPL169C	0.038701	0.382285	0.0457546	0.365362	0.482519	0.397725	0.00930354	0.98116	0.8388	0.706726	0.0482632	0.492322	0.803118	0.0182364	0.317726	0.0227537	0.27266	0.06633	0.443144	0.0310006
YPL175W	0.1752	0.850737	0.760785	0.107831	0.266194	0.696162	0.460967	0.420708	0.491559	0.212349	0.92681	0.320721	0.923846	0.00948501	0.0504508	0.436959	0.406604	0.946608	0.058624	0.926213
YPL190C	0.0195224	0.505094	0.38311	0.0580559	0.391395	0.35126	0.00498732	0.118023	0.537716	0.105598	0.26958	0.583664	0.215808	0.851343	0.0123796	0.60503	0.904435	0.0385093	0.0113491	0.472745
YPL204W	0.188094	0.955067	0.367209	0.710138	0.149965	0.22766	0.959298	0.0186405	0.140283	0.216489	0.339784	0.397135	0.400694	0.0298167	0.0199391	0.0748733	0.344892	0.127397	0.075812	0.584069
YPL209C	0.964988	0.660628	0.0892004	0.00205659	0.790801	0.184617	0.924638	0.0292556	0.540666	0.832312	0.143392	0.116522	0.941294	0.891561	0.938415	0.542127	0.814365	0.0296997	0.134892	0.879294
YPL210C	0.00106831	0.30922	0.129836	0.0291362	0.942035	0.00686911	0.0717354	0.0830565	0.735817	0.550892	0.135463	0.71304	0.56897	0.235625	0.010869	0.852312	0.829884	0.20651	0.0142512	0.685041
YPL211W	0.000109925	0.385027	0.139898	0.215979	0.0703722	0.305484	0.379685	0.301938	0.0457254	0.410207	0.118562	0.764925	0.287937	0.545319	0.114248	0.60967	0.336609	0.180286	0.497948	0.00357841
YPL217C	0.10149	0.349068	0.95061	0.0152647	0.0482701	0.858193	0.364832	0.0722911	0.41486	0.251616	0.910835	0.708902	0.141115	0.314936	0.511679	0.0951603	0.141056	0.553778	0.883054	0.870879
YPL218W	0.88627	0.365507	0.0203244	0.0511951	0.933685	0.854118	0.0977964	0.727695	0.83956	0.564644	0.0288461	0.90594	0.346911	0.342238	0.907253	0.176836	0.620482	0.0921983	0.444306	0.530689
YPL228W	0.0112546	0.659964	0.0638541	0.755696	0.45679	0.269595	0.00411851	0.907454	0.539683	0.16519	0.442874	0.218137	0.993292	0.909026	0.52723	0.633835	0.141469	0.71639	0.963244	0.267221
YPL231W	0.35322	0.0405901	0.490393	0.611599	0.149449	0.911495	0.71257	0.155574	0.07296	0.41321	0.252717	0.907405	0.986963	0.82625	0.92616	0.292491	0.943077	0.247239	0.975498	0.344841
YPL233W	0.106719	0.13931	0.00441531	0.994096	0.309007	0.12881	0.0262005	0.261911	0.280569	0.103992	0.894656	0.390758	0.388988	0.610067	0.404838	0.742549	0.658509	0.580573	0.50191	0.65505
YPL235W	0.445372	0.00286627	0.433234	0.480195	0.301027	0.33241	0.0195237	0.324326	0.0626286	0.162772	0.575647	0.891832	0.13234	0.23547	0.00771069	0.00131311	0.153594	0.985854	0.578257	0.709022
YPL237W	0.722204	0.00234861	0.38094	0.305978	0.282094	0.495134	0.346052	0.223237	0.37197	0.310068	0.361649	0.234414	0.0875091	0.363644	0.233487	0.242566	0.611686	0.27458	0.235857	0.89332
YPL238C	0.0701162	0.273278	0.118564	0.772831	0.28165	0.787442	0.564815	0.867278	0.215861	0.148267	0.318377	0.849811	0.394213	0.0440977	0.0528502	0.69122	0.683708	0.336502	0.102398	0.958717
YPL242C	0.220608	0.941555	0.0223124	0.0394702	0.0506748	0.416478	0.939979	0.521333	0.809175	0.422779	0.267012	0.989449	0.523734	0.00252357	0.0223894	0.993949	0.485993	0.809871	0.147463	0.844835
YPL243W	0.67184	0.232636	0.0760012	0.654677	0.783712	0.620003	0.143298	0.0615142	0.0721661	0.2606	0.262405	0.426685	0.463401	0.0771709	0.855526	0.770793	0.126678	0.562887	0.932078	0.649452
YPL251W	0.425585	0.78714	0.188634	0.29452	0.950738	0.897651	0.0125096	0.0879806	0.774962	0.19966	0.849803	0.953739	0.0824068	0.292125	0.0673611	0.601994	0.671007	0.849218	0.080309	0.852746
YPL252C	0.289347	0.339096	0.252653	0.364487	0.441834	0.965986	0.0506161	0.964532	0.0612522	0.47844	0.124786	0.322458	0.130327	0.895351	0.511726	0.906821	0.852807	0.768974	0.439052	0.628125
YPL255W	0.871597	0.75318	0.493925	0.0435249	0.375738	0.590086	0.0567664	0.206317	0.532044	0.711665	0.337185	0.34084	0.530325	0.29064	0.831423	0.788687	0.100761	0.793386	0.0333133	0.485296
YPL266W	0.142781	0.978786	0.756804	0.150944	0.857805	0.575078	0.106011	0.0146451	0.225535	0.0573269	0.183226	0.89409	0.470148	0.415709	0.815106	0.85333	0.326606	0.915144	0.436178	0.142485
YPR010C	0.941563	0.795694	0.122532	0.0344862	0.533301	0.291859	0.655404	0.0767909	0.000196369	0.578188	0.422837	0.13	0.0323301	0.227045	0.330135	0.208181	0.151956	0.719545	0.0530239	0.957469
YPR016C	0.0586241	0.371285	0.565404	0.482185	0.298063	0.01965	1.13704e-05	0.159321	0.538911	0.108674	0.238465	0.671543	0.681504	0.353087	0.636348	0.13599	0.025816	0.0259556	0.748328	0.0565068
YPR019W	0.509121	0.701745	0.240756	0.565817	0.00546263	0.844378	0.00450437	0.00736626	0.966192	0.244023	0.364232	0.237195	0.994408	0.779914	0.103811	0.00262761	0.0809331	0.605785	0.366965	0.567582
YPR025C	0.328406	0.0905654	0.588109	0.00103975	0.595035	0.228272	0.503584	0.537868	0.34192	0.984645	0.776222	0.590418	0.833503	0.324881	0.74526	0.98826	0.720776	0.123244	0.977635	0.989471
YPR033C	0.855494	0.103644	0.323491	0.428122	0.234323	0.890617	0.347974	0.87878	0.868251	0.0950485	0.341374	0.266102	0.30545	0.666653	0.90457	0.223731	0.382725	0.796909	0.709506	0.847849
YPR034W	0.000311767	0.0272573	0.996073	0.00319143	0.356187	0.996194	0.926312	0.189519	0.910937	0.0770151	0.00203251	0.118028	0.739896	0.183389	0.958539	0.0538314	0.4364	0.776616	0.0225531	0.904156
YPR035W	0.433549	0.00401217	0.03761	0.26753	0.50974	0.614879	0.302403	0.844027	0.504992	0.403636	0.872988	0.153751	0.238174	0.807901	0.700209	0.658704	0.284075	0.927255	0.433366	0.0939596
YPR041W	0.567562	0.0100491	0.700736	0.070237	0.115564	0.963457	0.285583	0.604551	0.519735	0.766097	0.178115	0.263871	0.0968891	0.610823	0.224195	0.0854291	0.529189	0.0250444	0.681455	0.951599
YPR048W	0.0118165	0.241235	0.10832	0.187529	0.892827	0.630889	0.389906	0.873231	0.122858	0.253094	0.18923	0.495516	0.489287	0.217126	0.989925	0.161166	0.243383	0.981574	0.142901	0.28082
YPR055W	0.147843	0.550771	0.466489	0.955802	0.0839936	0.0217878	7.30562e-06	0.422497	0.281358	0.5307	0.11502	0.472973	0.00380711	0.574923	0.834371	0.391367	0.0612927	0.462443	0.0440173	0.290096
YPR056W	0.286903	0.235168	0.229144	0.298114	0.774113	0.493199	0.0010255	0.281117	0.913717	0.664171	0.994424	0.349629	0.300708	0.362912	0.915219	0.552275	0.808642	0.275428	0.850754	0.0485111
YPR082C	0.581398	0.00551482	0.0743059	0.264888	0.672377	0.00540808	0.93665	0.0184441	0.242348	0.609196	0.234128	0.81222	0.398746	0.76491	0.635789	0.614206	0.169658	0.542633	0.393319	0.00729981
YPR085C	0.924344	0.521467	0.087197	0.381107	0.889385	0.554176	0.894699	0.423522	0.140893	0.563621	0.13217	0.134915	0.382527	0.661359	0.0296411	0.595853	0.311747	0.665562	0.26844	0.58077
YPR086W	0.158337	0.509272	0.263798	0.773755	0.0867547	0.0200458	0.811901	0.695479	0.0679875	0.519869	0.93298	0.0308707	0.208366	0.976288	0.0628307	0.62825	0.950195	0.750185	0.310215	0.976804
YPR088C	0.555046	8.27299e-05	0.0493154	0.760012	0.914518	0.78213	0.940924	0.812876	0.540899	0.421676	0.314874	0.0746656	0.0224642	0.259595	0.64704	0.762934	0.844007	0.426158	0.0485249	0.528539
YPR094W	0.591821	0.0714824	0.892428	0.430053	0.945544	0.222398	0.783202	0.041897	0.499426	0.793194	0.53266	0.0575509	0.463208	0.322278	0.205705	0.25605	0.14767	0.505166	0.0320162	0.999873
YPR103W	0.33803	0.984418	0.45696	0.357936	0.00368945	0.258497	0.188402	0.125807	0.0226721	0.435581	0.517318	0.521741	0.022272	0.70226	0.572126	0.0616061	0.00343342	0.0436078	0.279095	0.00114655
YPR104C	0.00312818	0.397246	0.413879	0.310579	0.0207114	0.112994	0.679295	0.0525053	0.458175	0.572958	0.0837449	0.106434	0.126904	0.195693	0.177253	0.419588	0.573236	0.934148	0.0808401	0.71607
YPR105C	0.540648	0.298605	0.272758	0.7302	0.0329359	0.436478	0.640474	0.551268	0.390123	0.639234	0.0317057	0.254791	0.220599	0.250265	0.11902	0.866905	0.38462	0.910567	0.474862	0.0362255
YPR107C	0.529264	0.592299	0.14303	0.33497	0.116518	0.150217	0.0743357	0.128957	0.549018	0.897084	0.927377	0.61612	0.189341	0.70563	0.730763	0.633279	0.861141	0.141061	0.14599	0.50191
YPR108W	0.514386	0.217941	0.286306	0.437718	0.951401	0.496317	0.674865	0.0593209	0.930137	0.472752	0.489727	0.635665	0.162095	0.236672	0.000682347	0.748853	0.590881	0.0440365	0.877844	0.0820358
YPR110C	0.219722	0.823012	0.655882	0.285143	0.259535	0.699871	0.133211	0.852681	0.117742	0.86667	0.824357	0.688791	0.0344558	0.223674	0.000153835	0.192105	0.232349	0.0818481	0.181342	0.357933
YPR112C	0.776832	0.953983	0.0428976	0.695902	0.308063	0.724554	0.525947	0.290599	0.822098	0.409625	0.294773	0.891292	0.474601	0.919996	0.339138	0.0872467	0.136759	0.124815	0.616797	0.0765518
YPR113W	0.0594298	0.371747	0.4468	0.378615	0.386869	0.72569	0.891734	0.887336	0.837815	0.859004	0.116917	0.49707	0.370658	0.755621	0.542969	0.337076	0.701729	0.718928	0.262039	0.0450583
YPR133C	0.308672	1.88344e-06	0.489787	0.97445	0.501229	0.564363	0.00533213	0.0490647	0.223416	0.692384	0.0173061	0.491647	0.0143321	0.0384503	0.770172	0.775755	0.0650232	0.0746644	0.60145	0.709374
YPR136C	0.280279	0.401313	0.293947	0.0380674	0.550262	0.0204405	0.453554	0.411275	0.409384	0.389004	0.181876	0.0276668	0.0963303	0.0927011	0.0357169	0.480814	0.885437	0.205767	0.395009	0.247464
YPR137W	0.646401	0.167923	0.0703502	0.765206	0.0732466	0.0848525	0.793425	0.0566323	0.375979	0.349677	0.949555	0.272629	0.565742	0.539925	0.261141	0.400772	0.897773	0.789599	0.834726	0.369838
YPR142C	0.135962	1.11638e-05	0.220445	0.732582	0.431703	0.0101792	0.640598	0.811959	0.345488	0.166126	0.299927	0.110639	0.116475	0.550679	0.168267	0.0686195	0.236514	0.164881	0.790565	0.170647
YPR143W	0.562806	0.0499552	0.542051	0.837113	0.229118	0.995098	0.680563	0.824304	0.327072	0.0659815	0.0138449	0.459235	0.968306	0.604211	0.67433	0.691703	0.09004	0.95508	0.0765433	0.277532
YPR144C	0.0152742	0.478891	0.077211	0.687586	0.135645	0.973204	0.724662	0.839688	0.86927	0.610314	0.926743	0.84385	0.155619	0.540865	0.904592	0.382609	0.13919	0.296525	0.423992	0.238705
YPR161C	0.00211186	0.019574	0.0104744	0.48055	0.343049	0.735478	0.558217	0.545722	0.0998579	0.966884	0.277743	0.198755	0.00923212	0.00653322	0.840273	0.144854	0.357451	0.29423	0.120334	0.971405
YPR162C	0.307919	0.157829	0.544728	0.285169	0.404543	0.43164	0.452792	0.036291	0.247662	0.293824	0.87881	0.471738	0.170614	0.848251	0.0323085	0.805156	0.847474	0.779184	0.245656	0.157178
YPR165W	0.846576	0.582717	0.626897	0.000116552	0.0995473	0.221058	3.11661e-05	0.0788345	0.994727	0.2066	0.0700776	0.803823	0.503107	0.014672	0.599035	0.717918	0.555357	0.587648	0.0144144	0.794945
YPR168W	0.0902769	0.000501358	0.691696	0.616487	0.592139	0.358492	0.142607	0.730706	0.745181	0.712792	0.153562	0.722526	0.743565	0.426081	0.169392	0.0208537	0.407913	0.348687	0.842704	0.857396
YPR169W	0.799859	0.979856	0.889078	0.506032	0.19117	0.91683	0.189565	0.708902	0.167316	0.215988	0.656165	0.277556	0.919976	0.533013	0.633556	0.420599	0.815904	0.454144	0.833486	0.954131
YPR175W	0.265673	0.0278932	0.0623981	0.624899	0.37937	0.453793	0.165959	0.247229	0.707956	0.333174	0.825895	0.628363	0.698277	0.961483	0.436369	0.641162	0.135326	0.49153	0.732017	0.605171
YPR176C	0.516174	0.527179	0.152518	0.236525	0.796244	0.315321	0.243611	0.202892	0.694516	0.966401	0.461915	0.737781	0.253793	0.361116	0.255265	0.315499	0.0844594	0.896474	0.0355446	0.676193
YPR177C	0.0903459	0.991691	0.0656538	0.606701	0.381183	0.00510034	0.999597	0.605302	0.104944	0.0543106	0.982052	0.389036	0.842741	0.106116	0.348688	0.164993	0.299304	0.899814	0.0347098	0.0490674
YPR178W	0.0671102	0.0018068	0.879246	0.00263963	0.00164216	3.69383e-06	0.127937	0.617382	0.00704542	0.420859	0.57921	0.133884	0.115024	1.16887e-05	0.132124	0.153755	0.553689	0.672575	0.0109918	0.00300384
YPR180W	0.336171	0.9184	0.124531	0.510479	0.722931	0.593184	0.658371	0.0398814	0.332659	0.548931	0.426731	0.562909	0.228011	0.0112628	0.313834	0.148471	0.917826	0.866772	0.0114696	0.314636
YPR181C	0.207187	1.37988e-09	8.69468e-20	8.07054e-19	0.000150441	0.00177318	0.260382	0.836152	1.63307e-18	0.431955	0.978253	6.57852e-05	1.12732e-09	8.95653e-09	0.217526	5.84323e-07	7.30345e-06	0.683968	0.0310331	0.000665884
YPR182W	0.911694	0.532524	0.232643	0.0355067	0.491172	0.849178	0.958904	0.0174568	0.509677	0.334526	0.485582	0.755848	0.344386	0.212159	0.794344	0.382819	0.080115	0.0543908	0.756188	0.763124
YPR183W	0.53464	0.0177224	0.0586699	0.896814	0.403456	0.0618391	0.614782	0.000608817	0.110565	0.755765	0.610456	0.706246	0.207082	0.444095	0.214793	0.49982	0.256864	0.20456	0.819555	0.193731
YPR186C	0.458375	0.0673931	0.978312	0.346692	0.295681	0.939092	0.175809	0.594015	0.609442	0.09211	0.00788463	0.492053	0.411837	0.256237	0.327785	0.929982	0.809584	0.547793	0.10269	0.550145
YPR187W	0.0241768	0.183235	0.00258653	0.000730888	0.00278078	0.240118	0.0213873	0.006824	0.000324181	0.010421	8.18218e-05	0.500309	0.750071	0.164975	0.152807	0.00552285	0.0474408	0.730119	0.203727	0.525416
YPR190C	0.0160315	0.903137	0.154099	0.633322	0.014866	0.39224	0.935648	0.0939891	0.887984	0.239566	0.207439	0.172362	0.165377	0.566424	0.727356	0.702543	0.634947	0.372535	0.3369	0.78218
YAL029C	0.613439	0.59844	0.790426	0.707159	0.68751	0.277172	0.452917	0.76604	0.0442566	0.244358	0.834287	0.564613	0.000712341	0.108906	0.853295	0.20137	0.650668	0.970165	0.386098	0.300929
YAL061W	0.75744	0.716056	0.273601	0.939137	0.113892	0.23596	0.0491074	0.427991	0.0259989	0.258209	0.0832138	0.0754496	0.0129281	0.669189	0.907857	0.0516787	0.574392	0.247865	0.810674	0.476566
YAR002C-A	0.817521	0.468753	0.211595	0.370442	0.179326	0.125297	0.126272	0.998991	0.038699	0.0493451	0.783913	0.848574	0.033895	0.930755	0.250012	0.453318	0.506113	0.727712	0.471052	0.0872088
YAR003W	0.711151	0.505928	0.42895	0.388048	0.607362	0.0222487	0.743939	0.111874	0.0111775	0.0391187	0.912157	0.927631	0.0893661	0.403114	0.984172	0.731147	0.0765272	0.280023	0.157187	0.933964
YAR035W	0.565021	0.591369	0.152369	0.911531	0.276936	0.463555	0.137891	0.211948	0.611659	0.00260775	0.773647	0.695625	0.637201	0.980812	0.0276354	0.413863	0.453327	0.662431	0.0204273	0.973735
YBR044C	0.948134	0.972527	0.356576	0.563624	0.23803	0.486036	0.240071	0.476587	0.461779	0.0422462	0.94578	0.237881	0.056806	0.221769	0.760032	0.90847	0.103005	0.800443	0.523791	0.56311
YBR300C	0.054567	0.702776	0.814225	0.58612	0.00137005	0.354828	0.198874	0.200029	0.074886	0.000513269	0.149405	0.557378	0.000361354	0.142207	0.241521	0.116438	0.364243	0.704413	0.0246834	0.427519
YCL027W	0.0153535	0.916878	0.571618	0.208358	0.437574	0.00706408	0.107313	0.142759	0.057114	0.390958	0.330125	0.00266915	0.22775	0.36973	0.0682523	0.107529	0.0033023	0.528838	0.0855938	0.522767
YCR008W	0.604625	0.882235	0.05157	0.702491	0.941552	0.994649	0.311801	0.454451	0.0561788	0.514961	0.0634062	0.890475	0.658685	0.494524	0.108904	0.36492	0.260398	0.114052	0.176252	0.370804
YCR027C	0.178132	0.87354	0.493445	0.258677	0.252531	0.945122	0.481725	0.705371	0.35865	0.0119177	0.0049202	0.573055	0.000143087	0.522819	0.609884	0.0829029	0.84252	0.0597226	0.0177589	0.578025
YCR067C	0.622455	0.952704	0.358392	0.91495	0.759694	0.422294	0.557024	0.0419938	0.366149	0.145742	0.478135	0.015217	0.0111758	0.476779	0.71502	0.49459	0.144416	0.651419	0.262081	0.818127
YCR106W	0.386783	0.889135	0.915178	0.739837	0.124774	0.511414	0.272917	0.0710095	0.0240913	0.0959164	0.550285	0.0888914	0.232269	0.0596423	0.0363345	0.480731	0.362169	0.0108809	0.767106	0.823422
YDL011C	0.898603	0.772402	0.365748	0.765325	0.474827	0.629793	0.119487	0.137887	0.00164064	0.78242	0.218188	0.878872	0.0305217	0.780393	0.148983	0.658764	0.574989	0.157523	0.640786	0.00294191
YDL045W-A	0.752433	0.686872	0.0647045	0.329311	0.370085	0.274257	0.383796	0.039125	0.0969633	0.0772086	0.719843	0.025612	0.0625291	0.00781904	0.673474	0.277016	0.391323	0.979685	0.256129	0.913885
YDL169C	0.839958	0.617459	0.485201	0.961676	0.437331	0.156769	0.41208	0.340202	0.0105467	0.716241	0.365867	0.00403915	0.087792	0.0547846	0.0565771	0.671059	0.921477	0.439426	0.950569	0.26571
YDL175C	0.587123	0.475804	0.0327488	0.671541	0.82503	0.990057	0.0413588	0.346891	0.260782	0.167463	0.203998	0.208697	0.0021475	0.292566	0.695167	0.805068	0.547706	0.223799	0.698831	0.292693
YDL182W	0.489677	0.918608	0.0395698	0.214171	0.190385	0.186377	0.982881	0.319372	0.0441925	0.482252	0.68748	0.381294	0.00195965	0.113032	0.185486	0.287985	0.85906	0.827154	0.333344	0.116511
YDL192W	0.612186	0.922929	0.448098	0.825673	0.0984384	0.0431604	0.495457	0.414802	0.00891	0.291089	0.444975	0.985245	0.0124365	0.927337	0.0179476	0.0682078	0.814309	0.0601666	0.613057	0.441815
YDL226C	0.126965	0.0616844	0.0936664	0.50541	0.684931	0.993495	0.256608	0.279098	0.127699	0.782616	0.39278	0.0273184	0.0396901	0.412548	0.92772	0.377377	0.702585	0.602006	0.506363	0.334591
YDR069C	0.672137	0.999432	0.747822	0.877049	0.244333	0.90488	0.439469	0.966326	0.243762	0.580578	0.767363	0.175806	0.000236071	0.682927	0.552177	0.707833	0.243307	0.0587945	0.815757	0.841912
YDR333C	0.742451	0.60652	0.165152	0.515672	0.935354	0.135875	0.719418	0.233403	0.423668	0.0427386	0.92918	0.154755	0.0150702	0.723399	0.209009	0.493128	0.950515	0.570188	0.861381	0.711554
YDR391C	0.719017	0.228974	0.815826	0.981037	0.295559	0.295623	0.235748	0.652572	0.0417157	0.000799215	0.534952	0.63854	0.00482584	0.0311697	0.418889	0.159374	0.431796	0.557806	0.654757	0.520198
YDR495C	0.640505	0.358731	0.788835	0.803599	0.657445	0.822162	0.654261	0.161728	0.0273296	0.0380888	0.462085	0.803744	0.00195015	0.82743	0.245982	0.939335	0.992032	0.720106	0.788557	0.586184
YDR521W	0.867802	0.670062	0.52421	0.995404	0.087298	0.739231	0.192146	0.0469913	0.043182	0.474285	0.997148	0.0545312	0.00307629	0.316936	0.335337	0.114718	0.482896	0.945329	0.596179	0.236452
YER020W	0.108128	0.790311	0.274809	0.917678	0.264571	0.760456	0.230228	0.300739	0.0953605	0.297983	0.50803	0.214338	0.24086	0.760446	0.316382	0.344712	0.0967436	0.888339	0.103799	0.782059
YER048C	0.729436	0.516544	0.141638	0.125434	0.0620228	0.796572	0.848476	0.0015853	0.00844865	0.733197	0.249283	0.551233	0.265435	0.994889	0.649879	0.709666	0.170024	0.367076	0.0108728	0.861924
YER084W	0.0228906	0.434996	0.0849513	0.830597	0.574266	0.630156	0.0484419	0.203997	0.0176158	0.7197	0.626985	0.319323	0.0224765	0.567784	0.217692	0.241564	0.14773	0.31981	0.442042	0.688391
YER180C	0.356338	0.919877	0.131837	0.188755	0.653367	0.168337	0.18885	0.211631	0.0287035	0.402709	0.147624	0.216251	0.16526	0.179766	0.348789	0.265301	0.671769	0.418446	0.248904	0.0198654
YFL056C	0.920378	0.689764	0.507614	0.053649	0.859802	0.39649	0.0405362	0.00148821	0.144804	0.0136764	0.846776	0.140956	0.396315	0.467205	0.08919	0.696904	0.188924	0.725317	0.291374	0.000608227
YFR014C	0.346647	0.485703	0.92063	0.478748	0.75486	0.980084	0.0538944	0.368478	0.144199	0.104588	0.741821	0.127688	0.0241696	0.39943	0.774682	0.371378	0.57195	0.583175	0.86742	0.105732
YGL067W	0.428848	0.982855	0.516904	0.348769	0.773233	0.49758	0.495928	0.976546	0.0981586	0.289341	0.017516	0.543999	0.0576242	0.980666	0.165533	0.427342	0.724361	0.0467375	0.218601	0.913426
YGL166W	0.65067	0.641873	0.326529	0.913919	0.00106083	0.4084	0.146292	0.0465445	0.0541945	0.0986841	0.830226	0.364973	0.661087	0.0079645	0.407519	0.507264	0.329194	0.704755	0.80948	0.067678
YGL256W	0.452856	0.0936366	0.15328	0.416116	0.506662	0.0345194	0.0744604	0.92209	0.185439	0.0312231	0.788578	0.648322	0.257948	0.417377	0.834568	0.86273	0.866255	0.0275307	0.00265581	0.249424
YGR153W	0.647795	0.988166	0.285175	0.447656	0.917275	0.960719	0.309371	0.452849	0.0909146	0.272924	0.144445	0.047569	0.927589	0.517335	0.524617	0.59641	0.947999	0.148824	0.563361	0.581792
YGR228W	0.682016	0.153594	0.44873	0.56351	0.0755912	0.0394137	0.934036	0.00416094	0.687839	0.777944	0.690084	0.00124558	0.00464109	0.945234	0.654223	0.316935	0.457675	0.450994	0.495605	0.391009
YHL045W	0.944376	0.475666	0.0754504	0.937474	0.914194	0.27017	0.812757	0.287189	0.070736	0.500044	0.156637	0.133685	0.52726	0.130638	0.0528836	0.414557	0.863325	0.639633	0.711913	0.153859
YHL047C	0.34764	0.225315	0.0685303	0.843225	0.024761	0.655819	0.009862	0.148819	0.192398	0.0918746	0.0357284	0.484045	0.378849	0.731657	0.680726	0.887172	0.693895	0.862596	0.303728	0.688229
YHR045W	0.664907	0.625378	0.130741	0.462937	0.904962	0.375104	0.830145	0.226247	0.0414242	0.153748	0.555092	0.0802139	0.105527	0.333219	0.193561	0.382871	0.282104	0.0164367	0.848349	0.575029
YHR096C	0.325756	0.834941	0.36297	0.416065	0.461643	0.293903	0.787769	0.233245	0.246455	0.241971	0.415151	0.942916	0.00312887	0.764741	0.371537	0.68693	0.450461	0.456385	0.133281	0.595089
YHR116W	0.320046	0.706034	0.235091	0.239163	0.579966	0.0981257	0.851425	0.850985	0.0127664	0.213112	0.453071	0.71884	0.000575363	0.326168	0.127622	0.309826	0.25021	0.652993	0.764741	0.234948
YIL055C	0.773334	0.327964	0.582918	0.204262	0.555903	0.125373	0.00430533	0.94816	0.00250493	0.805191	0.0916009	0.354436	0.0696299	0.133233	0.86452	0.218667	0.790285	0.0612685	0.105462	0.684131
YIL074C	0.612028	0.686943	0.469767	0.974233	0.964207	0.670228	0.8308	0.424851	0.0245637	0.204258	0.271144	0.81664	0.298773	0.651244	0.563237	0.520123	0.740411	0.282676	0.215864	0.710322
YIL117C	0.95584	0.54844	0.640743	0.472852	0.67604	0.199335	0.235126	0.424976	0.0907113	0.0843376	0.221805	0.957449	0.0281035	0.602586	0.829016	0.15076	0.786693	0.318565	0.139683	0.124951
YJL022W	0.340727	0.446704	0.252102	0.584809	0.661379	0.541268	0.0054225	0.884505	0.00882987	0.0896838	0.460189	0.939997	0.380129	0.701391	0.680617	0.307861	0.800168	0.099791	0.139823	0.812817
YJL103C	0.599378	0.275555	0.48184	0.303768	0.678474	0.718404	0.0349195	0.0463165	0.00851973	0.779695	0.421342	0.144989	0.335464	0.190967	0.033034	0.311538	0.346104	0.0945532	0.47463	0.091433
YJL128C	0.965649	0.905634	0.377598	0.919948	0.234027	0.401067	0.0581844	0.0332597	0.107636	0.112094	0.0327884	0.399381	0.188509	0.327078	0.0359107	0.640113	0.87099	0.892421	0.157801	0.856493
YJL145W	0.879253	0.476039	0.374889	0.379187	0.473866	0.967985	0.00876407	0.335254	0.320371	0.421384	0.10858	0.521595	0.115729	0.141787	0.21042	0.908372	0.733025	0.864452	0.736025	0.507585
YJR077C	0.634868	0.921486	0.326576	0.155218	0.0485727	0.927509	0.842823	0.0182816	0.0160507	0.327751	0.233959	0.442123	0.000416591	0.20087	0.99809	0.234207	0.68821	0.389989	0.761207	0.0553706
YJR116W	0.710079	0.736312	0.192042	0.862517	0.662281	0.536384	0.963386	0.190098	0.227947	0.38107	0.384793	0.220313	0.000221021	0.387748	0.237722	0.328391	0.635736	0.688123	0.127625	0.906683
YJR139C	0.500412	0.575961	0.444821	0.61731	0.649672	0.418086	0.231137	0.222362	0.287532	0.267036	0.250088	0.220869	0.0279511	0.241474	0.344141	0.532466	0.626746	0.84806	0.123827	0.0889594
YKL062W	0.477587	0.80013	0.846452	0.45217	0.596767	0.03203	0.905775	0.730846	0.420633	0.00864499	0.815722	0.165597	0.529359	0.600706	0.28718	0.570936	0.405651	0.213793	0.329595	0.806536
YKL107W	0.277622	0.656253	0.0838132	0.66967	0.828962	0.672888	0.513319	0.996261	0.0935928	0.0601987	0.770279	0.722333	0.00855882	0.0063537	0.814715	0.739482	0.974041	0.652901	0.166417	0.815791
YKL218C	0.647112	0.375128	0.247518	0.506709	0.397906	0.386677	0.0804404	0.567192	0.0478199	0.471468	0.182423	0.575858	0.0318787	0.883085	0.670561	0.212534	0.498055	0.506143	0.828454	0.480971
YKR077W	0.909614	0.692279	0.513275	0.911437	0.263696	0.184209	0.532521	0.0336557	0.114641	0.449786	0.526452	0.415347	0.0755178	0.378813	0.12674	0.260388	0.751149	0.627797	0.228358	0.313353
YLR054C	0.86903	0.626601	0.14616	0.879691	0.200323	0.930224	0.806746	0.419674	0.127034	0.440402	0.132909	0.411473	0.0656525	0.246831	0.472114	0.0401951	0.89508	0.0574426	0.393191	0.565652
YLR077W	0.567426	0.220645	0.687452	0.707968	0.00298478	0.174536	0.57835	0.308132	0.787629	0.0346992	0.320275	0.141918	0.0707897	0.000727767	0.0206017	0.0117827	0.874924	0.594933	0.941319	0.0975379
YLR107W	0.458803	0.129918	0.459057	0.835449	0.192329	0.207548	0.0277464	0.67586	0.182191	0.618029	0.164622	0.272415	0.0383473	0.51426	0.386772	0.375565	0.428774	0.97651	0.848861	0.55999
YLR172C	0.433991	0.550931	0.116325	0.35804	0.48346	0.936237	0.1809	0.077867	0.0831511	0.266245	0.576229	0.654423	0.0015982	0.34768	0.20599	0.0719127	0.656788	0.204904	0.494774	0.78637
YLR250W	0.695148	0.769262	0.00467951	0.584585	0.865065	0.239309	0.556012	0.475232	0.088261	0.277139	0.0439044	0.815691	0.230961	0.500398	0.28046	0.189289	0.620662	0.764164	0.78686	0.159085
YLR252W	0.537494	0.786894	0.089523	0.943671	0.146214	0.846583	0.0158115	0.503993	0.0519007	0.993831	0.181153	0.398335	0.0549584	0.343992	0.391431	0.5864	0.232629	0.656257	0.427553	0.433487
YLR289W	0.758093	0.354421	0.184162	0.788388	0.245469	0.113294	0.225775	0.846325	0.657677	0.203705	0.0679161	0.859649	0.184085	0.499142	0.389177	0.116879	0.679915	0.402113	0.780666	0.247575
YLR334C	0.419952	0.656091	0.949454	0.79733	0.597278	0.796314	0.248177	0.0671407	0.0263874	0.632419	0.0743806	0.0237916	0.00638818	0.68373	0.983575	0.340962	0.925659	0.0692771	0.683371	0.108926
YLR366W	0.936417	0.843007	0.171538	0.0808211	0.969979	0.376445	0.451923	0.224845	0.00410346	0.349985	0.0421236	0.181609	0.320616	0.838734	0.119438	0.622836	0.611728	0.35411	0.772837	0.943989
YLR405W	0.783259	0.435326	0.430702	0.99106	0.503473	0.324906	0.851339	0.27931	0.203295	0.253376	0.677606	0.341118	0.00154112	0.201256	0.941887	0.230911	0.640837	0.868789	0.756896	0.000554799
YML052W	0.771056	0.651936	0.288327	0.591788	0.781525	0.972316	0.429464	0.222099	0.0440926	0.744028	0.245798	0.0814954	0.000268329	0.509892	0.985455	0.52647	0.0130911	0.59715	0.778119	0.535227
YML082W	0.514595	0.551763	0.136802	0.924765	0.161934	0.904025	0.00537345	0.152802	0.127266	0.970779	0.121253	0.0333767	0.0946392	0.597241	0.0257118	0.201435	0.394227	0.745606	0.685907	0.591515
YMR020W	0.400422	0.890683	0.235414	0.982366	0.254076	0.554817	0.778121	0.177618	0.1771	0.182351	0.620739	0.134463	0.000209044	0.282708	0.829256	0.33809	0.865762	0.252972	0.759898	0.0207917
YMR032W	0.190927	0.92305	0.071674	0.644877	0.907327	0.107256	0.725423	0.432912	0.539821	0.0956873	0.273233	0.218351	0.0322703	0.595212	0.855744	0.742425	0.707122	0.42612	0.881864	0.2687
YMR102C	0.608086	0.695277	0.549455	0.973028	0.234384	0.440947	0.0218866	0.114796	0.0498056	0.424159	0.175779	0.735324	0.0109708	0.817215	0.372308	0.444261	0.885293	0.0485288	0.804961	0.924865
YMR109W	0.712941	0.275236	0.811393	0.277291	0.425308	0.658366	0.251464	0.761553	0.82221	0.142857	0.301938	0.35792	0.248833	0.0978919	0.446279	0.518525	0.18666	0.581697	0.747705	0.440281
YMR132C	0.520441	0.492012	0.125926	0.262612	0.189173	0.0050147	0.561641	0.0571313	0.0484083	0.140692	0.14363	0.98148	0.0482165	0.884421	0.398866	0.54151	0.780862	0.220214	0.481725	0.820968
YMR164C	0.602641	0.665482	0.34014	0.625137	0.322847	0.127113	0.00763763	0.0836625	0.627575	0.603702	0.502027	0.0938355	0.0142685	0.101453	0.818698	0.926719	0.247066	0.192851	0.94201	0.809119
YMR184W	0.458181	0.930399	0.354131	0.966003	0.655329	0.90874	0.288166	0.298974	0.278849	0.252271	0.298899	0.963331	3.25402e-05	0.834772	0.0847374	0.904437	0.037291	0.916263	0.428425	0.313792
YMR228W	0.702451	0.95171	0.331052	0.938918	0.814185	0.0676029	0.113181	0.790715	0.169703	0.829278	0.463119	0.890922	0.0113191	0.464317	0.608398	0.161165	0.12315	0.445611	0.333401	0.968554
YMR261C	0.43477	0.380927	0.237764	0.548888	0.263662	0.167835	0.0625006	0.710575	0.234092	0.128541	0.0654173	0.0646308	0.0294687	0.997332	0.451007	0.337949	0.637818	0.203273	0.882248	0.46083
YMR319C	0.564413	0.288615	0.74664	0.300167	0.646488	0.838508	0.139129	0.262351	0.830194	0.014429	0.755877	0.0408065	0.121874	0.0951149	0.470544	0.724012	0.983782	0.890496	0.934298	0.774757
YNL059C	0.31378	0.727848	0.273835	0.562387	0.411745	0.663299	0.643302	0.977973	0.794854	0.0320853	0.0413704	0.410612	0.122852	0.878816	0.185072	0.400456	0.263077	0.0617146	0.434236	0.707218
YNL219C	0.539529	0.43303	0.232859	0.780562	0.072668	0.399231	0.361569	0.709125	0.970869	0.0603301	0.0863681	0.364631	0.0311623	0.183191	0.269845	0.124623	0.499191	0.999353	0.72943	0.483246
YNR033W	0.846854	0.931268	0.529754	0.204201	0.587903	0.766113	0.157607	0.0335257	0.653666	0.110553	0.731416	0.210023	0.00921722	0.280996	0.554099	0.124235	0.835579	0.410315	0.837219	0.83385
YNR050C	0.244228	0.77912	0.0716674	0.347743	0.0179917	0.196495	0.175138	0.0448344	0.379079	0.64425	0.389447	0.0230426	0.339246	0.626431	0.00929798	0.0128841	0.768306	0.85269	0.431326	0.683314
YOR031W	0.152533	0.494181	0.032846	0.276365	0.399766	0.330567	0.00257808	0.739567	0.256947	0.173114	0.574298	0.437034	0.00326818	0.0166005	0.57751	0.888798	0.22286	0.530835	0.0142454	0.401688
YOR049C	0.550386	0.134237	0.47	0.364548	0.577455	0.0750305	0.615654	0.0815404	0.9243	0.0208828	0.412953	0.221579	0.000704207	0.0525445	0.329948	0.223037	0.709012	0.0980972	0.0891152	0.013258
YOR121C	0.6475	0.986801	0.189253	0.275844	0.219782	0.178358	0.0603556	0.131704	0.118658	0.144228	0.231317	0.587096	0.0936063	0.908613	0.000966469	0.452212	0.0518778	0.187435	0.931314	0.409861
YOR136W	0.23377	0.869525	0.138534	0.791457	0.0780212	0.353132	0.105463	0.532182	0.929563	0.0714976	0.0856725	0.200475	0.000161814	0.304638	0.961956	0.293578	0.595844	0.399939	0.876165	0.072118
YOR252W	0.518781	0.513294	0.722342	0.357348	0.0596161	0.664088	0.0271432	0.160313	0.0569198	0.624765	0.454095	0.109656	0.0937446	0.00670602	0.026376	0.67862	0.663754	0.71036	0.872686	0.770475
YOR320C	0.687262	0.756863	0.771914	0.308739	0.871472	0.536408	0.0283931	0.0789702	0.084788	0.0384232	0.524419	0.491076	0.0459069	0.565975	0.0899994	0.575757	0.661896	0.317479	0.969169	0.813517
YOR351C	0.170998	0.946141	0.304795	0.270048	0.597932	0.725404	0.791634	0.735003	0.0120777	0.856124	0.16681	0.956274	0.057844	0.00445684	0.0694868	0.764924	0.173093	0.420762	0.987212	0.868541
YOR379C	0.302793	0.722901	0.307044	0.722572	0.605305	0.205438	0.645258	0.211053	0.00806531	0.800641	0.93385	0.109682	0.0396327	0.366056	0.130752	0.866351	0.131264	0.310783	0.382097	0.0269506
YPL101W	0.785105	0.613619	0.990099	0.178613	0.79322	0.0166675	0.294584	0.086256	0.302411	0.169851	0.453061	0.673687	0.0511799	0.152444	0.233106	0.710281	0.78749	0.483519	0.87015	0.170728
YPL165C	0.0738246	0.971914	0.785974	0.458515	0.39474	0.751969	0.358331	0.220055	0.043728	0.09642	0.317942	0.336056	0.00327069	0.200164	0.267441	0.19753	0.668325	0.315869	0.919427	0.289658
YPL212C	0.66095	0.680333	0.602309	0.814484	0.264441	0.127534	0.45313	0.463419	0.0106806	0.165375	0.376528	0.647356	0.0041845	0.179279	0.376624	0.0443104	0.773538	0.477224	0.047578	0.838179
YPL223C	0.552606	0.702939	0.210569	0.483773	0.380279	0.691395	0.0983575	0.980011	0.0107957	0.63051	0.109238	0.146342	0.0742306	0.397943	0.614173	0.287884	0.222095	0.0500735	0.955789	0.470321
YPR005C	0.118199	0.843008	0.886154	0.951631	0.846357	0.166809	0.612249	0.223747	0.0653909	0.996703	0.974626	0.0345658	0.0222826	0.761939	0.40259	0.0401189	0.425069	0.407881	0.399727	0.486371
YPR028W	0.317451	0.690552	0.244744	0.537238	0.0824454	0.855003	0.0999025	0.388177	0.0482025	0.423016	0.169051	0.73762	0.0155001	0.297738	0.0106357	0.131294	0.0882886	0.994031	0.367249	0.568646
YPR071W	0.863242	0.748956	0.702192	0.880341	0.993494	0.201788	0.0530501	0.24517	0.177969	0.925712	0.0902433	0.344669	0.0399004	0.681939	0.745806	0.0906847	0.773703	0.53189	0.544697	0.258445
YPR087W	0.027873	0.91898	0.708918	0.243947	0.896272	0.699643	0.405395	0.108166	0.0760375	0.510303	0.774853	0.639102	0.0433403	0.245101	0.696466	0.963494	0.481455	0.972961	0.674434	0.238639
YPR153W	0.685138	0.186534	0.515308	0.0720509	0.0467567	0.767878	0.36178	0.12311	0.0312165	0.16949	0.809359	0.651767	0.150047	0.612636	1.578e-06	0.922463	0.159612	0.670646	0.273762	0.635769
YKL156W	0.239446	0.658799	0.138237	0.921054	0.252405	0.404157	0.00831726	0.658195	0.128732	0.359245	0.475271	0.430351	0.00360799	0.137135	0.62741	0.859724	0.885956	0.170748	0.504844	0.792245
YLR325C	0.179809	0.124335	0.439052	0.79862	0.0293355	0.157253	0.522286	0.0283179	0.352824	0.0608644	0.935809	0.03093	0.571988	0.410318	0.538566	0.21034	0.305143	0.530973	0.204392	0.183831
YML026C	0.0971392	0.207727	0.968904	0.553508	0.580093	0.323104	0.548838	0.0388375	0.549648	0.186047	0.6815	0.143023	0.227399	0.601474	0.00702429	0.405254	0.932503	0.077993	0.365464	0.882685
WBD001N	0.473194	0.646842	0.106747	0.0349958	0.236832	0.291935	0.771411	0.971692	0.384256	0.0897237	0.262663	0.290248	0.694213	0.547794	0.020695	0.991767	0.725743	0.263085	0.568318	0.130616
WBD002M	0.663207	0.446748	0.419441	0.161672	0.50812	0.224871	0.253125	0.7181	0.904733	0.749487	0.224906	0.509426	0.386584	0.889847	0.969979	0.961938	0.137877	0.592649	0.461307	0.715698
WBD003M	0.561904	0.0854646	0.312112	0.0206794	0.81387	0.079374	0.60558	0.819532	0.0829543	0.272049	0.0950924	0.070128	0.931856	0.675311	0.892424	0.559539	0.877922	0.0898161	0.970787	0.781598
WBD004M	0.383037	0.985915	0.00281782	0.441527	0.0027154	0.729525	0.72402	0.000672044	0.386059	0.159654	0.401653	0.312878	0.492994	0.297004	0.763527	0.525904	0.156658	0.201613	0.129259	0.767085
WBD005K	0.321042	0.188659	0.166548	0.0924701	0.938524	0.793057	0.740008	0.251084	0.395712	0.616516	0.0365424	0.756742	0.642152	0.856347	0.981534	0.0569435	0.3516	0.327063	0.864096	0.574153
WBD006K	0.817612	0.688782	0.680785	0.447676	0.190886	0.485018	0.0532642	0.690088	0.796444	0.922621	0.727035	0.21356	0.776434	0.183008	0.168792	0.663623	0.722174	0.330793	0.245476	0.594419
WBD007N	0.550428	0.769261	0.0115329	0.00296305	0.0382635	0.772799	0.460434	0.834309	0.0423593	0.559144	0.948847	0.687982	0.0427346	0.8535	0.0231676	0.375405	0.153159	0.888681	0.813438	0.0714603
WBD010N	0.410358	0.0670556	0.464873	0.00832719	0.754536	0.89002	0.856398	0.212833	0.32089	0.280893	0.428935	0.201579	0.456086	0.652127	0.451046	0.697087	0.434326	0.0200665	0.962192	0.712752
WBD011N	0.201149	0.724056	0.39236	0.990056	0.192372	0.957166	0.0107559	0.987741	0.719621	0.66418	0.463554	0.931964	0.368431	0.638531	0.885477	0.440499	0.894137	0.458451	0.530065	0.173555
WBD014M	0.416469	0.392031	0.269125	0.0896359	0.411345	0.98136	0.360404	0.237859	0.717294	0.968769	0.506625	0.254895	0.9107	0.357572	0.618812	0.0455618	0.320646	0.65702	0.607407	0.297762
WBD015M	0.552018	0.788411	0.173092	0.263386	0.163994	0.0330643	0.560319	0.578255	0.429559	0.983177	0.132982	0.436865	0.52018	0.892215	0.545805	0.518293	0.650922	0.6629	0.524668	0.787891
WBD016M	0.632773	0.890584	0.0455715	0.0824263	0.295986	0.593832	0.635153	0.169545	0.442336	0.713755	0.425575	0.316618	0.0228438	0.580939	0.512755	0.980848	0.357177	0.377379	0.435177	0.224027
WBD017M	0.745074	0.673041	0.419648	0.614912	0.666781	0.496459	0.827485	0.46588	0.433659	0.475002	0.421767	0.0540435	0.880091	0.519971	0.327673	0.0944067	0.806226	0.386101	0.606608	0.355631
WBD018M	0.925252	0.774095	0.857971	0.725239	0.365822	0.728509	0.60282	0.391986	0.678582	0.735973	0.914295	0.103198	0.79106	0.0177883	0.92055	0.515573	0.0494688	0.682225	0.950919	0.328417
WBD008N	0.492716	0.0955975	0.920427	0.938143	0.477511	0.799745	0.541438	0.720367	0.2054	0.546572	0.0758102	0.573228	0.345989	0.798109	0.883177	0.484441	0.595273	0.789522	0.311535	0.413762
WBD009N	0.179336	0.0523934	0.00142779	0.958656	0.799756	0.903079	0.525889	0.92781	0.210986	0.31842	0.957232	0.0539105	0.591347	0.417268	0.611846	0.0100053	0.533064	0.43487	0.764647	0.439104
WBD012K	0.217606	0.0597381	0.0883247	0.630099	0.595814	0.20546	0.495165	0.277039	0.420563	0.649188	0.165555	0.623302	0.171024	0.637818	0.141531	0.868926	0.287771	0.832878	0.694068	0.812162
WBD013K	0.881638	0.283628	0.75661	0.89123	0.193496	0.654671	0.219033	0.512671	0.492404	0.816898	0.720834	0.178442	0.870724	0.931869	0.938253	0.692452	0.0322224	0.345674	0.0137724	0.384421
WBD020K	0.0983045	0.482705	0.919601	0.403515	0.37002	0.887735	0.29742	0.564218	0.427285	0.443312	0.629684	0.242286	0.959209	0.197186	0.89108	0.162833	0.699749	0.100332	0.676657	0.388257
WBD022K	0.0824716	0.70219	0.673815	0.911569	0.180122	0.279113	0.906624	0.565256	0.707365	0.498273	0.186748	0.607142	0.71358	0.415317	0.679456	0.170098	0.595882	0.379655	0.463147	0.683425
WBD023K	0.816815	0.242715	0.00253319	0.889472	0.775211	0.00604769	0.11152	0.769225	0.821857	0.0294232	0.831427	0.504164	0.362518	0.610669	0.558596	0.721121	0.740195	0.2535	0.517836	0.738529
WBD100K	0.275889	0.057803	0.988304	0.228431	0.050259	0.778896	0.358589	0.399618	0.280097	0.825393	0.641517	0.803485	0.216026	0.322758	0.780127	0.475172	0.387267	0.59166	0.395129	0.156272
WBD101S	0.395224	0.0721741	0.447634	0.427627	0.607083	0.400045	0.747004	0.281072	0.260156	0.0797237	0.0888234	0.973161	0.398322	0.263712	0.75821	0.945087	0.0957201	0.455506	0.387711	0.982642
WBD102K	0.864728	0.181753	0.672006	0.294813	0.168626	0.145969	0.203675	0.67706	0.658024	0.906846	0.698287	0.470548	0.462918	0.791594	0.744456	0.763657	0.25627	0.756504	0.533817	0.307415
WBD103S	0.877381	0.55876	0.5576	0.693159	0.33514	0.912938	0.244955	0.374238	0.353722	0.375435	0.862611	0.717614	0.112754	0.575288	0.686325	0.404339	0.389272	0.190102	0.948282	0.658087
WBD104S	0.214122	0.433075	0.809529	0.65822	0.125368	0.292559	0.0428031	0.399152	0.996261	0.477058	0.4163	0.238849	0.982616	0.167045	0.124045	0.630362	0.782127	0.365494	0.14443	0.415952
WBD105S	0.235878	0.760608	0.386064	0.339561	0.933099	0.588778	0.966514	0.33564	0.859838	0.738868	0.205699	0.48132	0.458933	0.722615	0.691856	0.918145	0.947614	0.806631	0.500601	0.842019
WBD106S	0.0452585	0.628828	0.00941793	0.738329	0.896139	0.169161	0.811383	0.210134	0.177701	0.662491	0.683358	0.301117	0.179067	0.265032	0.45141	0.0501848	0.922	0.413574	0.701479	0.277068
WBD107S	0.161996	0.0415805	0.982876	0.368294	0.0829601	0.937326	0.539995	0.980725	0.0295661	0.361823	0.149357	0.706047	0.510448	0.0459199	0.444149	0.989182	0.719558	0.682549	0.108182	0.711542
WBD108S	0.794394	0.128625	0.233876	0.0186883	0.319088	0.816993	0.304618	0.925379	0.0894556	0.00387415	0.005315	0.586985	0.801181	0.777893	0.0374538	0.725862	0.945767	0.873213	0.165224	0.38536
WBD109S	0.95226	0.785227	0.49653	0.387427	0.872144	0.049756	0.289414	0.247965	0.226348	0.959908	0.319274	0.663139	0.692555	0.465119	0.33776	0.775814	0.846785	0.900154	0.839584	0.336472
WBD119S	0.943238	0.615861	0.765801	0.743899	0.488437	0.578274	0.698244	0.929971	0.286635	0.675387	0.962104	0.782048	0.485645	0.628093	0.745524	0.621258	0.4502	0.605632	0.361777	0.469892
WBD121S	0.49527	0.992746	0.321783	0.43371	0.814664	0.853886	0.716836	0.6326	0.209458	0.702153	0.297569	0.164878	0.809053	0.124258	0.500714	0.824069	0.99824	0.855757	0.521106	0.128005
WBD122S	0.67043	0.987672	0.999335	0.807782	0.360461	0.962758	0.188766	0.469057	0.685109	0.563825	0.365093	0.13895	0.134035	0.155478	0.84828	0.157994	0.755584	0.460902	0.920504	0.820313
WBD123S	0.362904	0.771294	0.873353	0.794278	0.173826	0.605339	0.13441	0.243138	0.182595	0.448335	0.437563	0.680787	0.00727839	0.451083	0.429124	0.81104	0.61363	0.437812	0.478814	0.567085
WBD124S	0.913157	0.880816	0.90104	0.500474	0.128481	0.111929	0.382305	0.648091	0.679567	0.234261	0.513244	0.971927	0.90415	0.411819	0.836536	0.0605202	0.622946	0.00915399	0.126345	0.401197
WBD125S	0.78863	0.79969	0.276619	0.642541	0.811328	0.835884	0.562934	0.838448	0.527057	0.501919	0.898409	0.170165	0.138712	0.742314	0.224963	0.260275	0.0506493	0.125061	0.383138	0.817777
WBD126S	0.86299	0.835713	0.425038	0.66582	0.0654148	0.968685	0.920229	0.547833	0.468262	0.760221	0.13124	0.278675	0.788316	0.582617	0.304986	0.207113	0.596433	0.0595988	0.280469	0.478986
WBD127S	0.909517	0.69111	0.71757	0.493444	0.697602	0.0849184	0.0253463	0.414397	0.462956	0.630262	0.464266	0.54475	0.452267	0.405491	0.854991	0.567302	0.727735	0.301314	0.626951	0.909843
WBD128S	0.68496	0.804986	0.97833	0.63664	0.610399	0.00449908	0.949271	0.740975	0.492384	0.536423	0.656247	0.0807236	0.885465	0.346031	0.143947	0.0723139	0.190166	0.223404	0.0426029	0.0268805
WBD130S	0.844436	0.803113	0.600746	0.765927	0.444253	0.988378	0.567527	0.233903	0.443583	0.74187	0.392171	0.569254	0.945713	0.963678	0.354254	0.290041	0.104067	0.774059	0.854834	0.10308
WBD129S	0.703135	0.953252	0.898607	0.204731	0.415259	0.364492	0.64466	0.089712	0.337733	0.801932	0.264037	0.62974	0.58423	0.137609	0.0235436	0.78018	0.429784	0.233575	0.394718	0.629032
WBD024K	0.0547047	0.211638	0.696951	0.922806	0.951749	0.608362	0.372422	0.0576699	0.114628	0.281512	0.330435	0.488789	0.0143606	0.918192	0.943758	0.959743	0.790562	0.739075	0.433421	0.624225
WBD025K	0.0791064	0.810815	0.700379	0.0355311	0.277717	0.782122	0.57313	0.580925	0.118446	0.735851	0.781561	0.187139	0.215007	0.373562	0.011797	0.751877	0.859016	0.89206	0.717617	0.0218222
WBD027K	0.106058	0.07684	0.0151601	0.110308	0.303364	0.174617	0.904137	0.658056	0.461949	0.346426	0.0997754	0.00150913	0.177261	0.113785	0.854719	0.711911	0.660416	0.164176	0.563805	0.292644
WBD029K	0.446534	0.62892	0.40841	0.0840224	0.40355	0.4855	0.478479	0.184701	0.529283	0.507509	0.0616265	0.165847	0.798095	0.212101	0.820232	0.859508	0.960061	0.119164	0.136474	0.939597
WBD111S	0.846098	0.834014	0.19681	0.608815	0.724333	0.00568162	0.0084741	0.84564	0.393852	0.522155	0.804233	0.942597	0.316301	0.365147	0.128414	0.850803	0.0734932	0.425595	0.462711	0.674646
WBD131S	0.955	0.67913	0.443159	0.987605	0.653891	0.264355	0.231306	0.624546	0.596232	0.668832	0.154575	0.805975	0.461589	0.189182	0.172297	0.304326	0.554086	0.407701	0.828759	0.903397
WBD032K	0.977661	0.55381	0.809983	0.503594	0.575507	0.0879434	0.91461	0.590582	0.953216	0.806558	0.633196	0.525658	0.4596	0.0821061	0.896112	0.010013	0.716428	0.0597926	0.397233	0.910781
WBD035K	0.677712	0.675554	0.837859	0.958003	0.622539	0.948889	0.540348	0.409434	0.398375	0.14906	0.985895	0.402169	0.153323	0.256639	0.763063	0.52782	0.650554	0.40704	0.491208	0.218668
WBD036K	0.177102	0.0491319	0.105276	0.739048	0.238459	0.0711443	0.155993	0.751274	0.359665	0.778141	0.567532	0.619227	0.263164	0.406918	0.0745364	0.572707	0.267149	0.00374671	0.926571	0.596432
WBD037K	0.826537	0.159784	0.794758	0.710008	0.0789887	0.93264	0.34228	0.913339	0.704254	0.288556	0.380147	0.477618	0.512811	0.18854	0.342689	0.745161	0.694872	0.545376	0.940341	0.149377
WBD112S	0.52473	0.748652	0.548749	0.805872	0.253543	0.040981	0.248831	0.815808	0.886217	0.424796	0.446985	0.586321	0.506404	0.735776	0.856915	0.334018	0.659213	0.407042	0.610642	0.539757
WBD132S	0.549546	0.777544	0.98472	0.560024	0.55455	0.957133	0.977763	0.796893	0.832881	0.655299	0.99884	0.664572	0.358562	0.619226	0.489192	0.858111	0.991008	0.745782	0.827627	0.79574
WBD040K	0.110124	0.0560837	0.435971	0.998241	0.991465	0.105012	0.578632	0.367525	0.855083	0.59726	0.963822	0.117279	0.572556	0.408579	0.142151	0.0926653	0.234335	0.821365	0.740132	0.128044
WBD041K	0.370864	0.447481	0.72989	0.491136	0.326074	0.687599	0.898116	0.503074	0.28535	0.846942	0.0418699	0.384005	0.934122	0.50146	0.419067	0.543236	0.631957	0.898531	0.294277	0.184711
WBD042K	0.0420694	0.111986	0.736112	0.775563	0.728719	0.647726	0.30859	0.066649	0.785255	0.262237	0.120662	0.516662	0.0323478	0.36424	0.357007	0.784255	0.440043	0.720983	0.83278	0.206715
WBD043M	0.329398	0.0440258	0.783095	0.376747	0.961559	0.298014	0.819124	0.0571133	0.0587251	0.75163	0.220151	0.845028	0.771889	0.0679286	0.458102	0.0882346	0.777892	0.280938	0.377689	0.22064
WBD044K	0.754047	0.678829	0.668494	0.830399	0.17785	0.835096	0.434011	0.0164003	0.125117	0.331957	0.238811	0.337311	0.242293	0.910322	0.264484	0.728139	0.881668	0.970871	0.488985	0.693375
WBD045K	0.366282	0.462266	0.650402	0.201104	0.744521	0.636447	0.734005	0.185369	0.454435	0.91278	0.999068	0.66747	0.389352	0.642032	0.731246	0.21281	0.590011	0.75879	0.612782	0.966879
WBD046K	0.953191	0.847873	0.282277	0.894543	0.189412	0.241286	0.162814	0.681048	0.432415	0.404363	0.91855	0.53376	0.503229	0.244313	0.28968	0.810299	0.847337	0.0178088	0.765334	0.353596
WBD047K	0.0845926	0.68604	0.311895	0.305499	0.0367994	0.848412	0.727107	0.752033	0.986243	0.568929	0.653316	0.0151831	0.206498	0.786567	0.540501	0.4188	0.315469	0.445436	0.988319	0.305586
WBD048K	0.511181	0.0764365	0.244011	0.951235	0.46548	0.939169	0.386086	0.976152	0.88193	0.55701	0.389659	0.768654	0.35842	0.255417	0.166153	0.738154	0.208786	0.416724	0.0922816	0.560751
WBD049K	0.183964	0.0194839	0.656804	0.633621	0.384009	0.626905	0.809564	0.569032	0.716595	0.00840616	0.826152	0.147356	0.972201	0.0437588	0.10495	0.284547	0.900928	0.837931	0.524337	0.134125
WBD113S	0.314983	0.874781	0.979812	0.603758	0.829132	0.818918	0.234814	0.631798	0.788235	0.857947	0.507677	0.768317	0.20716	0.695742	0.0396185	0.217803	0.06461	0.122949	0.457463	0.330639
WBD133S	0.461925	0.35572	0.905025	0.851048	0.814822	0.902444	0.249245	0.967321	0.191344	0.143486	0.0986866	0.456923	0.392336	0.492118	0.673341	0.870464	0.357947	0.646775	0.942277	0.673632
WBD051M	0.486546	0.898104	0.569155	0.667453	0.57898	0.673878	0.78432	0.55671	0.295507	0.492038	0.320859	0.458276	0.713395	0.261513	0.907995	0.596574	0.270813	0.308167	0.257275	0.142242
WBD052M	0.0233468	0.873855	0.598864	0.954036	0.562852	0.629196	0.291966	0.947852	0.564485	0.922955	0.794651	0.792185	0.488791	0.800733	0.321387	0.448515	0.850392	0.29317	0.320754	0.381002
WBD053K	0.177848	0.212718	0.440489	0.412961	0.425648	0.267611	0.282883	0.559285	0.381054	0.279541	0.587477	0.612374	0.905119	0.607752	0.567886	0.998561	0.549013	0.499675	0.86129	0.571925
WBD054M	0.562565	0.987	0.617458	0.630407	0.989546	0.282204	0.445659	0.280567	0.982423	0.503535	0.919776	0.447895	0.413407	0.0603285	0.319483	0.638774	0.262103	0.419465	0.434177	0.170817
WBD055M	0.487731	0.76409	0.754169	0.615858	0.893446	0.96263	0.0932482	0.402494	0.667534	0.406272	0.426821	0.727977	0.851955	0.586271	0.267147	0.410512	0.0810741	0.977405	0.799715	0.901971
WBD056M	0.305639	0.163113	0.821857	0.75247	0.975363	0.885159	0.993631	0.764986	0.0392662	0.970533	0.928156	0.845226	0.809856	0.683333	0.684706	0.662744	0.453765	0.688276	0.660167	0.299568
WBD057K	0.765677	0.643453	0.155052	0.0960493	0.0155035	0.650352	0.896617	0.939255	0.418068	0.0758144	0.846419	0.691974	0.751249	0.0488884	0.656894	0.547371	0.774889	0.820453	0.140389	0.294568
WBD058K	0.165001	0.0868934	0.130962	0.849905	0.429277	0.177313	0.592948	0.740484	0.191728	0.846452	0.631569	0.583041	0.977731	0.343469	0.590689	0.318327	0.217471	0.0382696	0.678896	0.00624279
WBD134S	0.127163	0.982623	0.685069	0.479729	0.855221	0.686056	0.602425	0.382908	0.207941	0.884853	0.756244	0.341515	0.831646	0.918495	0.498882	0.311975	0.41475	0.763213	0.686597	0.0747232
WBD060K	0.817756	0.472327	0.944019	0.485755	0.526647	0.644737	0.122165	0.433745	0.116144	0.381869	0.131244	0.892386	0.0286685	0.349532	0.844712	0.301446	0.897495	0.186394	0.740016	0.101149
WBD061K	0.233634	0.029142	0.226125	0.600317	0.594445	0.392403	0.449509	0.256017	0.707123	0.0794442	0.691025	0.944202	0.82083	0.679974	0.923329	0.721632	0.147021	0.0749917	0.0470793	0.318028
WBD062K	0.160792	0.44847	0.689809	0.885542	0.160687	0.602024	0.481089	0.848215	0.697656	0.127017	0.25438	0.891264	0.936266	0.512358	0.936327	0.664473	0.0381817	0.820722	0.397958	0.984635
WBD063K	0.00747372	0.139886	0.772531	0.866733	0.450565	0.604006	0.205913	0.753767	0.954855	0.346555	0.528687	0.69331	0.0157188	0.508906	0.987324	0.0220797	0.195395	0.785888	0.00274899	0.584767
WBD066K	0.674395	0.961375	0.174763	0.283002	0.690843	0.913049	0.63509	0.251196	0.334295	0.177119	0.102995	0.892398	0.0269996	0.786251	0.340766	0.598476	0.522043	0.184707	0.274884	0.559448
WBD067K	0.869955	0.498003	0.979076	0.0481306	0.438388	0.467904	0.201343	0.0123543	0.633072	0.714409	0.176029	0.699637	0.583632	0.997568	0.0228079	0.0526052	0.193629	0.991733	0.393605	0.757281
WBD068K	0.418203	0.938011	0.138086	0.538743	0.0669968	0.105393	0.673691	0.969011	0.52781	0.537461	0.123374	0.692966	0.434598	0.963469	0.323821	0.964968	0.624815	0.46771	0.858485	0.559216
WBD069K	0.243971	0.520559	0.447535	0.466183	0.497596	0.0737587	0.695382	0.0185159	0.151939	0.141308	0.59744	0.341756	0.447635	0.710291	0.0911524	0.592667	0.559079	0.497922	0.633795	0.394626
WBD115S	0.463682	0.530514	0.770067	0.723689	0.261793	0.0754928	0.558876	0.618443	0.305641	0.798506	0.16579	0.972989	0.0536216	0.369165	0.043326	0.892475	0.162367	0.345952	0.580448	0.945363
WBD135S	0.464847	0.775122	0.562924	0.264465	0.631145	0.736699	0.966247	0.85568	0.773316	0.944906	0.505278	0.594737	0.793994	0.30461	0.162291	0.706282	0.314664	0.605818	0.180383	0.71919
WBD070K	0.607757	0.880124	0.309592	0.142477	0.0257374	0.427546	0.422316	0.0198914	0.628962	0.631498	0.615124	0.431594	0.0444743	0.00170615	0.83672	0.564708	0.118004	0.532069	0.145081	0.746935
WBD071M	0.947358	0.471144	0.782932	0.341869	0.398239	0.317969	0.422004	0.530566	0.218492	0.520221	0.136521	0.597989	0.349251	0.300342	0.449347	0.728642	0.795216	0.737967	0.137985	0.313078
WBD072M	0.752564	0.398391	0.695239	0.869015	0.776748	0.705335	0.957792	0.855404	0.745036	0.0211544	0.810819	0.998887	0.368738	0.17732	0.912021	0.0423608	0.721291	0.0367302	0.474652	0.876654
WBD073M	0.641922	0.628483	0.762893	0.24694	0.390559	0.860583	0.460554	0.0544361	0.923367	0.0295251	0.72169	0.582187	0.515865	0.4368	0.273841	0.947317	0.437036	0.871754	0.620935	0.224034
WBD074M	0.571698	0.31782	0.220851	0.755019	0.919877	0.315345	0.487899	0.90225	0.632779	0.835288	0.371171	0.380553	0.424096	0.124384	0.277411	0.670354	0.042193	0.40171	0.201368	0.178094
WBD076M	0.439374	0.461567	0.522912	0.377368	0.336401	0.498201	0.785163	0.761217	0.451075	0.078577	0.539289	0.581888	0.942222	0.659016	0.168443	0.960145	0.491634	0.642346	0.855724	0.293733
WBD077M	0.270761	0.682339	0.55441	0.108496	0.486038	0.313048	0.107415	0.821181	0.291524	0.0505984	0.00575525	0.119987	0.793586	0.488394	0.372783	0.56742	0.0562574	0.759461	0.822816	0.801428
WBD078M	0.0640701	0.438404	0.952047	0.965832	0.809243	0.674355	0.169284	0.194399	0.0154669	0.343496	0.031202	0.950469	0.652416	0.556474	0.371718	0.197981	0.886768	0.0977417	0.0437161	0.208297
WBD079M	0.356369	0.0377349	0.981309	0.0555559	0.11635	0.563915	0.592716	0.200215	0.202799	0.0625865	0.308389	0.0562061	0.0313357	0.425028	0.716065	0.808487	0.259785	0.996189	0.283656	0.406751
WBD116S	0.593333	0.446241	0.633323	0.864268	0.805078	0.78397	0.17941	0.923364	0.984297	0.138298	0.292776	0.668515	0.319965	0.170026	0.256957	0.342204	0.931466	0.960397	0.398543	0.401409
WBD136S	0.866938	0.928616	0.528591	0.193327	0.917748	0.0798369	0.0637032	0.656203	0.832454	0.668757	0.741644	0.381503	0.561118	0.808233	0.0632229	0.709075	0.797557	0.641307	0.220894	0.171012
WBD080M	0.230548	0.575542	0.558566	0.236655	0.656705	0.184342	0.797014	0.274239	0.172486	0.73212	0.693708	0.837443	0.904055	0.388782	0.492757	0.731664	0.0191834	0.199483	0.0382008	0.18696
WBD081M	0.751244	0.526788	0.884716	0.127904	0.332103	0.928024	0.249222	0.0960298	0.618786	0.504755	0.832382	0.508529	0.440324	0.665526	0.854566	0.32848	0.055255	0.0962943	0.0601508	0.0975196
WBD082K	0.768733	0.378641	0.402017	0.919891	0.282267	0.436046	0.192943	0.487026	0.172457	0.356959	0.355029	0.534789	0.759976	0.939062	0.808758	0.388705	0.995085	0.596258	0.067903	0.905678
WBD083K	0.204075	0.492259	0.160144	0.698928	0.463762	0.801724	0.429253	0.752531	0.817974	0.0356963	0.12866	0.797746	0.0443527	0.113816	0.714297	0.335965	0.963357	0.920434	0.489188	0.0479702
WBD084K	0.0708689	0.349921	0.388037	0.421626	0.368493	0.682456	0.537482	0.0841624	0.446085	0.275354	0.890717	0.0356443	0.918794	0.274259	0.688735	0.930718	0.99383	0.997394	0.0101484	0.178745
WBD085K	0.44271	0.925374	0.854447	0.400157	0.915697	0.0745236	0.0916172	0.481152	0.737237	0.361967	0.696466	0.152668	0.598668	0.240084	0.30268	0.000232122	0.267488	0.948639	0.896299	0.577307
WBD086K	0.491262	0.585801	0.338207	0.203591	0.711948	0.435279	0.965614	0.405017	0.0275131	0.867398	0.686906	0.0289918	0.664288	0.021454	0.200282	0.201911	0.461606	0.359316	0.26638	0.522654
WBD087S	0.728746	0.0623108	0.873117	0.884541	0.467285	0.937854	0.129179	0.546728	0.787214	0.423454	0.891524	0.46697	0.407871	0.235076	0.365623	0.192657	0.961904	0.305149	0.359855	0.237348
WBD088S	0.416014	0.343638	0.743977	0.288188	0.158899	0.509167	0.323152	0.168752	0.242663	0.410848	0.579236	0.139495	0.205652	0.821313	0.963555	0.651832	0.509805	0.532515	0.900586	0.433114
WBD117S	0.312419	0.640347	0.216148	0.457779	0.435234	0.62146	0.0588251	0.742391	0.413472	0.510692	0.777231	0.214678	0.617187	0.541111	0.996186	0.249468	0.371256	0.330774	0.426669	0.316808
WBD137S	0.861697	0.446386	0.755187	0.347959	0.582488	0.976991	0.626891	0.344131	0.428854	0.465805	0.607279	0.274792	0.927947	0.269542	0.229991	0.400278	0.605625	0.645085	0.48209	0.898172
WBD091M	0.158203	0.350475	0.333744	0.909539	0.606745	0.326312	0.666765	0.282344	0.787231	0.665598	0.467549	0.767353	0.754581	0.640326	0.218003	0.580929	0.824681	0.147063	0.127608	0.421216
WBD093S	0.13704	0.638194	0.270012	0.227835	0.173417	0.0796192	0.413872	0.223156	0.598972	0.139181	0.656056	0.529069	0.860583	0.605604	0.18742	0.813621	0.132567	0.737507	0.101119	0.240906
WBD094S	0.369309	0.205842	0.420219	0.924843	0.242348	0.633295	0.977034	0.0719822	0.742341	0.1735	0.891008	0.179254	0.446034	0.380035	0.768711	0.776106	0.378295	0.787195	0.972425	0.307708
WBD097S	0.0478599	0.218642	0.162293	0.519151	0.949281	0.349763	0.111618	0.69237	0.00775121	0.205957	0.909272	0.821252	0.232507	0.907952	0.906611	0.770491	0.146038	0.337094	0.31532	0.198363
WBD098S	0.569885	0.20047	0.773239	0.0564896	0.37644	0.711739	0.292979	0.223803	0.950891	0.986943	0.485496	0.0367283	0.900494	0.66966	0.866933	0.695774	0.346865	0.959166	0.651963	0.479097
WBD099S	0.48341	0.685868	0.666315	0.70328	0.395878	0.764776	0.784724	0.921717	0.180625	0.661429	0.481358	0.283209	0.655557	0.361377	0.908641	0.358499	0.240368	0.640583	0.844103	0.90796
WBD138S	0.385148	0.684997	0.838197	0.972362	0.683008	0.347573	0.0659469	0.946292	0.10892	0.689	0.733279	0.415757	0.58648	0.747297	0.309122	0.284863	0.0202294	0.643965	0.876775	0.477561
