# Supplementary material for: High-dimensional single-cell phenotyping reveals extensive haploinsufficiency
Source: PLoS Biol. 2018 May 16;16(5):e2005130. doi: 10.1371/journal.pbio.2005130 (PMC5955526; doi:10.1371/journal.pbio.2005130)
Supplement: S7 Data — (XLSX) [file pbio.2005130.s030.xlsx]

## Sheet: Phenotypic potential
NAME	Phenotypic potential	Type
YAL001C	0.0265884	no phenotype
YAL003W	0.0834374	haploinsufficient
YAL025C	0.0405132	no phenotype
YAL032C	0.044325	haploinsufficient
YAL033W	0.0395922	no phenotype
YAL034C-B	0.118794	haploinsufficient
YAL034W-A	0.0395992	no phenotype
YAL038W	0.0903715	haploinsufficient
YAL041W	0.0451443	haploinsufficient
YAL043C	0.0475131	no phenotype
YAR007C	0.0613157	haploinsufficient
YAR008W	0.0868825	haploinsufficient
YAR019C	0.0400514	no phenotype
YBL004W	0.0805006	haploinsufficient
YBL014C	0.0554064	haploinsufficient
YBL018C	0.0380612	no phenotype
YBL020W	0.0223138	no phenotype
YBL023C	0.0752783	haploinsufficient
YBL026W	0.0431308	haploinsufficient
YBL030C	0.0426074	haploinsufficient
YBL034C	0.0716407	haploinsufficient
YBL035C	0.0322309	no phenotype
YBL040C	0.0306611	no phenotype
YBL041W	0.0438772	no phenotype
YBL050W	0.040902	no phenotype
YBL073W	0.0686622	no phenotype
YBL074C	0.0503771	haploinsufficient
YBL076C	0.0363704	haploinsufficient
YBL077W	0.0607998	haploinsufficient
YBL084C	0.0430414	no phenotype
YBL092W	0.0380958	haploinsufficient
YBL097W	0.0453587	no phenotype
YBL105C	0.0523667	no phenotype
YBR002C	0.0350423	haploinsufficient
YBR004C	0.045306	haploinsufficient
YBR011C	0.0577462	haploinsufficient
YBR017C	0.0542499	haploinsufficient
YBR029C	0.0454632	haploinsufficient
YBR038W	0.0502364	haploinsufficient
YBR039W	0.0378412	no phenotype
YBR049C	0.0336477	no phenotype
YBR055C	0.034772	no phenotype
YBR060C	0.0437392	no phenotype
YBR070C	0.0340639	haploinsufficient
YBR079C	0.0392709	haploinsufficient
YBR080C	0.0522272	haploinsufficient
YBR086C	0.0419438	no phenotype
YBR087W	0.0660812	haploinsufficient
YBR088C	0.0641159	haploinsufficient
YBR089W	0.0404265	haploinsufficient
YBR091C	0.0639484	haploinsufficient
YBR096W	0.0538254	haploinsufficient
YBR102C	0.0750443	haploinsufficient
YBR109C	0.0530943	haploinsufficient
YBR110W	0.0492088	haploinsufficient
YBR117C	0.0425767	no phenotype
YBR118W	0.0536969	haploinsufficient
YBR121C	0.0580718	haploinsufficient
YBR123C	0.0457239	haploinsufficient
YBR124W	0.0566382	haploinsufficient
YBR135W	0.0240177	haploinsufficient
YBR136W	0.0395179	no phenotype
YBR140C	0.0486853	no phenotype
YBR142W	0.0610801	haploinsufficient
YBR143C	0.0179348	haploinsufficient
YBR152W	0.0254669	no phenotype
YBR153W	0.0547821	haploinsufficient
YBR154C	0.0682505	haploinsufficient
YBR155W	0.0416376	haploinsufficient
YBR160W	0.0454018	haploinsufficient
YBR167C	0.0387246	no phenotype
YBR190W	0.0418229	haploinsufficient
YBR192W	0.0476888	no phenotype
YBR193C	0.0449237	haploinsufficient
YBR196C	0.0524453	haploinsufficient
YBR198C	0.0456735	haploinsufficient
YBR202W	0.0879879	haploinsufficient
YBR211C	0.0318462	haploinsufficient
YBR234C	0.0498623	haploinsufficient
YBR236C	0.0358854	no phenotype
YBR237W	0.0385408	haploinsufficient
YBR243C	0.0879228	haploinsufficient
YBR247C	0.0370265	no phenotype
YBR252W	0.0440361	no phenotype
YBR253W	0.0285204	no phenotype
YBR254C	0.0446508	haploinsufficient
YBR256C	0.0420791	haploinsufficient
YBR257W	0.0278759	no phenotype
YBR265W	0.0301606	no phenotype
YCL004W	0.0474221	haploinsufficient
YCL017C	0.0361007	haploinsufficient
YCL031C	0.0641608	haploinsufficient
YCL041C	0.0244287	no phenotype
YCL043C	0.0544697	no phenotype
YCL052C	0.0496552	haploinsufficient
YCL054W	0.0352091	no phenotype
YCL059C	0.033302	no phenotype
YCR012W	0.0470765	haploinsufficient
YCR013C	0.0393645	haploinsufficient
YCR035C	0.0573493	haploinsufficient
YCR052W	0.067695	haploinsufficient
YCR054C	0.100239	haploinsufficient
YCR057C	0.0703911	haploinsufficient
YCR072C	0.0501327	haploinsufficient
YCR093W	0.0443522	no phenotype
YDL003W	0.0732635	haploinsufficient
YDL004W	0.0746909	haploinsufficient
YDL007W	0.0431863	haploinsufficient
YDL008W	0.0529364	haploinsufficient
YDL014W	0.0528719	no phenotype
YDL015C	0.0413247	no phenotype
YDL016C	0.048283	haploinsufficient
YDL017W	0.0652718	haploinsufficient
YDL028C	0.0449595	haploinsufficient
YDL029W	0.029863	haploinsufficient
YDL030W	0.0923609	haploinsufficient
YDL031W	0.0827994	haploinsufficient
YDL043C	0.0376267	haploinsufficient
YDL045C	0.0408062	no phenotype
YDL055C	0.0340173	haploinsufficient
YDL058W	0.0905391	haploinsufficient
YDL060W	0.0576491	haploinsufficient
YDL064W	0.0144339	no phenotype
YDL084W	0.0346945	haploinsufficient
YDL087C	0.0439223	haploinsufficient
YDL092W	0.0404893	haploinsufficient
YDL097C	0.0557083	haploinsufficient
YDL098C	0.0562182	haploinsufficient
YDL102W	0.0410801	haploinsufficient
YDL103C	0.0697812	haploinsufficient
YDL105W	0.0581104	haploinsufficient
YDL108W	0.0626443	haploinsufficient
YDL111C	0.0547287	haploinsufficient
YDL120W	0.0227315	no phenotype
YDL126C	0.0542873	haploinsufficient
YDL132W	0.029619	no phenotype
YDL139C	0.0534648	haploinsufficient
YDL140C	0.061465	haploinsufficient
YDL141W	0.0625205	haploinsufficient
YDL143W	0.102527	haploinsufficient
YDL145C	0.0330036	no phenotype
YDL147W	0.0432705	haploinsufficient
YDL148C	0.0500666	haploinsufficient
YDL150W	0.0129833	haploinsufficient
YDL152W	0.0383654	haploinsufficient
YDL153C	0.0555212	no phenotype
YDL158C	0.0743651	haploinsufficient
YDL163W	0.0854877	haploinsufficient
YDL164C	0.0763584	haploinsufficient
YDL165W	0.0189051	no phenotype
YDL166C	0.0536373	no phenotype
YDL193W	0.0850586	haploinsufficient
YDL195W	0.0683485	haploinsufficient
YDL196W	0.0489953	haploinsufficient
YDL205C	0.0538737	haploinsufficient
YDL207W	0.0634978	haploinsufficient
YDL208W	0.0941995	haploinsufficient
YDL209C	0.0378526	haploinsufficient
YDL212W	0.0741254	haploinsufficient
YDL217C	0.0568773	haploinsufficient
YDL220C	0.100491	haploinsufficient
YDL221W	0.0420155	no phenotype
YDL235C	0.068157	no phenotype
YDR002W	0.0286912	no phenotype
YDR013W	0.0455646	haploinsufficient
YDR016C	0.0267765	haploinsufficient
YDR021W	0.0503382	haploinsufficient
YDR023W	0.0526444	haploinsufficient
YDR037W	0.0426252	no phenotype
YDR041W	0.0457528	haploinsufficient
YDR044W	0.0580982	no phenotype
YDR045C	0.0500601	no phenotype
YDR047W	0.0419081	no phenotype
YDR050C	0.0500793	haploinsufficient
YDR052C	0.0588064	no phenotype
YDR053W	0.0256957	no phenotype
YDR054C	0.0569538	haploinsufficient
YDR060W	0.0294621	haploinsufficient
YDR062W	0.0556145	haploinsufficient
YDR064W	0.0310302	haploinsufficient
YDR081C	0.0795197	haploinsufficient
YDR082W	0.0474679	haploinsufficient
YDR086C	0.0518073	haploinsufficient
YDR087C	0.0539482	haploinsufficient
YDR088C	0.0507198	no phenotype
YDR091C	0.0405247	no phenotype
YDR113C	0.100382	haploinsufficient
YDR118W	0.0439011	haploinsufficient
YDR141C	0.0677169	haploinsufficient
YDR145W	0.0638507	haploinsufficient
YDR160W	0.065609	no phenotype
YDR164C	0.0832508	no phenotype
YDR166C	0.02536	haploinsufficient
YDR167W	0.0323243	haploinsufficient
YDR168W	0.0532836	no phenotype
YDR170C	0.055239	haploinsufficient
YDR172W	0.0834606	no phenotype
YDR177W	0.0585897	haploinsufficient
YDR180W	0.039962	no phenotype
YDR182W	0.0556714	no phenotype
YDR187C	0.0609692	haploinsufficient
YDR188W	0.0886186	haploinsufficient
YDR189W	0.0672009	no phenotype
YDR190C	0.0571065	haploinsufficient
YDR196C	0.0421455	no phenotype
YDR201W	0.0738823	haploinsufficient
YDR208W	0.0360077	no phenotype
YDR211W	0.0552192	haploinsufficient
YDR212W	0.0887479	haploinsufficient
YDR224C	0.0554517	haploinsufficient
YDR228C	0.0509932	no phenotype
YDR232W	0.0483353	haploinsufficient
YDR235W	0.0653355	no phenotype
YDR236C	0.0490781	no phenotype
YDR238C	0.0498258	haploinsufficient
YDR240C	0.0557587	no phenotype
YDR243C	0.0885996	haploinsufficient
YDR246W	0.0433838	haploinsufficient
YDR267C	0.0330429	haploinsufficient
YDR280W	0.0500371	haploinsufficient
YDR288W	0.0583566	haploinsufficient
YDR292C	0.0595752	haploinsufficient
YDR299W	0.0650275	haploinsufficient
YDR301W	0.0565854	haploinsufficient
YDR302W	0.0580223	no phenotype
YDR303C	0.0559947	haploinsufficient
YDR308C	0.0472533	haploinsufficient
YDR311W	0.0508194	haploinsufficient
YDR324C	0.104422	haploinsufficient
YDR325W	0.0920862	haploinsufficient
YDR327W	0.02828	no phenotype
YDR328C	0.0450218	haploinsufficient
YDR331W	0.039088	no phenotype
YDR339C	0.0388082	no phenotype
YDR341C	0.0479183	haploinsufficient
YDR353W	0.0504438	no phenotype
YDR355C	0.0394708	no phenotype
YDR356W	0.0522029	no phenotype
YDR361C	0.0302328	no phenotype
YDR362C	0.0382766	haploinsufficient
YDR365C	0.0469293	no phenotype
YDR367W	0.0474145	no phenotype
YDR373W	0.0383738	haploinsufficient
YDR376W	0.0289867	haploinsufficient
YDR381W	0.036749	haploinsufficient
YDR390C	0.0189046	haploinsufficient
YDR394W	0.0398185	haploinsufficient
YDR396W	0.0507953	no phenotype
YDR397C	0.0241802	haploinsufficient
YDR398W	0.0440987	no phenotype
YDR404C	0.0738685	haploinsufficient
YDR407C	0.030487	haploinsufficient
YDR412W	0.0547459	no phenotype
YDR413C	0.0499754	haploinsufficient
YDR416W	0.0893298	haploinsufficient
YDR427W	0.0385901	no phenotype
YDR429C	0.0546286	haploinsufficient
YDR434W	0.0565246	no phenotype
YDR437W	0.0518841	haploinsufficient
YDR449C	0.0406994	no phenotype
YDR454C	0.0552046	no phenotype
YDR460W	0.0611576	haploinsufficient
YDR464W	0.0290416	no phenotype
YDR468C	0.0523149	no phenotype
YDR472W	0.0377395	no phenotype
YDR473C	0.037142	haploinsufficient
YDR478W	0.0371865	haploinsufficient
YDR483W	0.0397681	no phenotype
YDR487C	0.0376503	no phenotype
YDR489W	0.0475816	no phenotype
YDR498C	0.0537758	haploinsufficient
YDR499W	0.0466811	no phenotype
YDR510W	0.0277244	no phenotype
YDR526C	0.0799328	haploinsufficient
YDR527W	0.0229431	haploinsufficient
YDR531W	0.0238768	no phenotype
YEL002C	0.0707871	haploinsufficient
YEL019C	0.0685674	haploinsufficient
YEL026W	0.0822776	haploinsufficient
YEL032W	0.0745753	haploinsufficient
YEL034W	0.0562611	haploinsufficient
YEL035C	0.0923752	haploinsufficient
YEL055C	0.0707861	no phenotype
YEL058W	0.053269	haploinsufficient
YER003C	0.0550147	no phenotype
YER006W	0.0347209	haploinsufficient
YER008C	0.0495046	haploinsufficient
YER009W	0.0347148	haploinsufficient
YER012W	0.0476339	haploinsufficient
YER013W	0.0313858	no phenotype
YER018C	0.0532969	haploinsufficient
YER021W	0.0542345	no phenotype
YER022W	0.0587499	haploinsufficient
YER023W	0.0322686	no phenotype
YER025W	0.037433	no phenotype
YER036C	0.0584627	haploinsufficient
YER038C	0.0328765	no phenotype
YER043C	0.036775	haploinsufficient
YER048W-A	0.0442712	no phenotype
YER082C	0.0390138	no phenotype
YER093C	0.0260341	haploinsufficient
YER094C	0.058373	haploinsufficient
YER104W	0.0405447	haploinsufficient
YER112W	0.0568404	no phenotype
YER125W	0.0369948	no phenotype
YER126C	0.0364635	haploinsufficient
YER127W	0.0573502	haploinsufficient
YER133W	0.0788985	haploinsufficient
YER136W	0.0574241	haploinsufficient
YER146W	0.0352382	haploinsufficient
YER147C	0.0493174	no phenotype
YER148W	0.078906	haploinsufficient
YER157W	0.0656379	haploinsufficient
YER159C	0.0746101	haploinsufficient
YER165W	0.0663835	haploinsufficient
YER168C	0.0696054	haploinsufficient
YER171W	0.0540373	no phenotype
YER172C	0.0540677	haploinsufficient
YFL002C	0.047002	no phenotype
YFL005W	0.0464005	haploinsufficient
YFL008W	0.0693624	haploinsufficient
YFL009W	0.0737021	haploinsufficient
YFL017C	0.0478488	haploinsufficient
YFL017W-A	0.0792584	haploinsufficient
YFL022C	0.0403881	no phenotype
YFL024C	0.0316313	haploinsufficient
YFL029C	0.0357353	no phenotype
YFL034C-B	0.031645	haploinsufficient
YFL037W	0.0485755	haploinsufficient
YFL038C	0.0420738	no phenotype
YFL039C	0.100316	haploinsufficient
YFL045C	0.038753	haploinsufficient
YFR002W	0.053482	haploinsufficient
YFR003C	0.0485121	no phenotype
YFR004W	0.0396766	no phenotype
YFR005C	0.0284807	no phenotype
YFR027W	0.0377921	haploinsufficient
YFR028C	0.0490183	no phenotype
YFR029W	0.0498218	haploinsufficient
YFR031C	0.0485031	haploinsufficient
YFR037C	0.0561229	no phenotype
YFR042W	0.043022	no phenotype
YFR050C	0.0734267	haploinsufficient
YFR051C	0.0681606	haploinsufficient
YFR052W	0.0910946	haploinsufficient
YGL001C	0.0630287	haploinsufficient
YGL008C	0.0303615	haploinsufficient
YGL011C	0.0323686	haploinsufficient
YGL018C	0.027877	haploinsufficient
YGL022W	0.0266401	no phenotype
YGL030W	0.093881	haploinsufficient
YGL040C	0.0296268	no phenotype
YGL044C	0.0432116	haploinsufficient
YGL047W	0.0478202	no phenotype
YGL048C	0.0400803	haploinsufficient
YGL055W	0.0472789	haploinsufficient
YGL061C	0.0348171	no phenotype
YGL065C	0.0583105	haploinsufficient
YGL068W	0.0419919	no phenotype
YGL069C	0.0213094	no phenotype
YGL073W	0.0427901	no phenotype
YGL074C	0.0515414	haploinsufficient
YGL075C	0.0460586	no phenotype
YGL091C	0.0497456	haploinsufficient
YGL092W	0.10499	haploinsufficient
YGL093W	0.0441905	haploinsufficient
YGL097W	0.0419506	no phenotype
YGL098W	0.0612582	haploinsufficient
YGL099W	0.0420043	no phenotype
YGL102C	0.0481639	no phenotype
YGL103W	0.0526534	haploinsufficient
YGL111W	0.0251404	haploinsufficient
YGL112C	0.0484873	haploinsufficient
YGL113W	0.0578723	haploinsufficient
YGL116W	0.0641915	haploinsufficient
YGL120C	0.0457727	no phenotype
YGL122C	0.0286264	no phenotype
YGL123W	0.0506626	no phenotype
YGL128C	0.0588412	no phenotype
YGL130W	0.0531203	no phenotype
YGL137W	0.0381798	no phenotype
YGL142C	0.0596979	haploinsufficient
YGL145W	0.0314063	no phenotype
YGL150C	0.0453515	no phenotype
YGL155W	0.0452354	haploinsufficient
YGL169W	0.0458687	haploinsufficient
YGL171W	0.0447623	haploinsufficient
YGL172W	0.0376649	haploinsufficient
YGL201C	0.0510184	haploinsufficient
YGL207W	0.0421929	no phenotype
YGL225W	0.0331029	no phenotype
YGL233W	0.0434542	haploinsufficient
YGL238W	0.0498053	haploinsufficient
YGL239C	0.0488575	haploinsufficient
YGL245W	0.043053	haploinsufficient
YGL247W	0.0485321	haploinsufficient
YGR002C	0.0374256	no phenotype
YGR005C	0.065189	haploinsufficient
YGR009C	0.0289591	no phenotype
YGR013W	0.0809397	haploinsufficient
YGR024C	0.0383061	haploinsufficient
YGR029W	0.0649168	haploinsufficient
YGR030C	0.0236631	no phenotype
YGR046W	0.0597204	haploinsufficient
YGR047C	0.0261248	no phenotype
YGR048W	0.0697932	haploinsufficient
YGR060W	0.0451902	no phenotype
YGR065C	0.0552778	no phenotype
YGR073C	0.0475393	no phenotype
YGR074W	0.0371603	no phenotype
YGR075C	0.0234333	haploinsufficient
YGR082W	0.0385761	haploinsufficient
YGR083C	0.0445561	haploinsufficient
YGR090W	0.0597386	haploinsufficient
YGR091W	0.0379027	no phenotype
YGR094W	0.0309646	no phenotype
YGR095C	0.0435108	no phenotype
YGR098C	0.0300316	no phenotype
YGR099W	0.0459603	no phenotype
YGR103W	0.0424392	no phenotype
YGR113W	0.0404147	no phenotype
YGR114C	0.0321497	no phenotype
YGR115C	0.0250678	no phenotype
YGR116W	0.0517852	no phenotype
YGR119C	0.0858295	haploinsufficient
YGR120C	0.0211418	no phenotype
YGR128C	0.0259999	no phenotype
YGR140W	0.0514653	haploinsufficient
YGR145W	0.0557757	haploinsufficient
YGR147C	0.0566546	haploinsufficient
YGR156W	0.0242028	no phenotype
YGR158C	0.0536771	no phenotype
YGR172C	0.0240721	no phenotype
YGR175C	0.0651788	no phenotype
YGR179C	0.048952	haploinsufficient
YGR185C	0.0597479	haploinsufficient
YGR186W	0.0618746	haploinsufficient
YGR190C	0.0503214	haploinsufficient
YGR191W	0.0381702	haploinsufficient
YGR195W	0.0703657	haploinsufficient
YGR198W	0.0426558	no phenotype
YGR211W	0.0462038	no phenotype
YGR216C	0.0477449	haploinsufficient
YGR218W	0.0410205	no phenotype
YGR245C	0.0473834	no phenotype
YGR246C	0.0427771	haploinsufficient
YGR251W	0.0355073	no phenotype
YGR253C	0.0297304	no phenotype
YGR264C	0.040674	haploinsufficient
YGR265W	0.0486509	haploinsufficient
YGR267C	0.0380117	haploinsufficient
YGR274C	0.070065	haploinsufficient
YGR277C	0.0333459	no phenotype
YGR278W	0.0145665	haploinsufficient
YGR280C	0.0329734	no phenotype
YHL015W	0.125193	haploinsufficient
YHR005C-A	0.0454645	no phenotype
YHR007C	0.0333183	haploinsufficient
YHR019C	0.0460558	haploinsufficient
YHR020W	0.0703801	haploinsufficient
YHR023W	0.0305619	no phenotype
YHR024C	0.063852	haploinsufficient
YHR036W	0.0360755	haploinsufficient
YHR040W	0.0510954	haploinsufficient
YHR042W	0.0463765	haploinsufficient
YHR058C	0.0545803	haploinsufficient
YHR062C	0.0386307	no phenotype
YHR065C	0.0392653	no phenotype
YHR068W	0.0221617	haploinsufficient
YHR069C	0.0318753	haploinsufficient
YHR070W	0.038793	haploinsufficient
YHR072W	0.0450605	no phenotype
YHR074W	0.0563091	haploinsufficient
YHR083W	0.0507391	no phenotype
YHR085W	0.0724327	haploinsufficient
YHR088W	0.0687313	no phenotype
YHR101C	0.0621011	no phenotype
YHR107C	0.0864497	haploinsufficient
YHR118C	0.0371513	haploinsufficient
YHR122W	0.042694	haploinsufficient
YHR143W-A	0.0842176	haploinsufficient
YHR148W	0.051453	haploinsufficient
YHR164C	0.0289453	no phenotype
YHR166C	0.0575386	haploinsufficient
YHR170W	0.0426159	haploinsufficient
YHR172W	0.0547443	haploinsufficient
YHR186C	0.0324466	no phenotype
YHR188C	0.0774218	haploinsufficient
YHR190W	0.0473336	haploinsufficient
YHR196W	0.0443781	no phenotype
YHR197W	0.046697	haploinsufficient
YIL003W	0.0753849	haploinsufficient
YIL004C	0.0722732	haploinsufficient
YIL019W	0.0704933	haploinsufficient
YIL021W	0.0737709	haploinsufficient
YIL022W	0.0723753	haploinsufficient
YIL026C	0.0528438	no phenotype
YIL031W	0.0593978	no phenotype
YIL046W	0.0571384	no phenotype
YIL048W	0.0466661	haploinsufficient
YIL051C	0.0749812	haploinsufficient
YIL061C	0.0890957	haploinsufficient
YIL062C	0.0474629	haploinsufficient
YIL063C	0.0856204	haploinsufficient
YIL068C	0.0358143	no phenotype
YIL075C	0.051698	haploinsufficient
YIL078W	0.0420365	no phenotype
YIL083C	0.0461915	haploinsufficient
YIL091C	0.036423	no phenotype
YIL104C	0.0253328	no phenotype
YIL106W	0.0427714	haploinsufficient
YIL109C	0.0191998	haploinsufficient
YIL115C	0.0630826	haploinsufficient
YIL118W	0.0535652	haploinsufficient
YIL126W	0.0438492	no phenotype
YIL129C	0.0397501	no phenotype
YIL142W	0.0545101	haploinsufficient
YIL143C	0.0549753	haploinsufficient
YIL144W	0.0541357	haploinsufficient
YIL147C	0.0403361	haploinsufficient
YIL150C	0.0684342	haploinsufficient
YIL171W	0.0884325	haploinsufficient
YIR006C	0.0309246	no phenotype
YIR008C	0.047421	haploinsufficient
YIR010W	0.0374189	haploinsufficient
YIR011C	0.0685586	no phenotype
YIR012W	0.0758285	no phenotype
YIR015W	0.053419	haploinsufficient
YIR022W	0.0163085	no phenotype
YJL001W	0.0382833	no phenotype
YJL002C	0.0393343	no phenotype
YJL005W	0.0487166	no phenotype
YJL008C	0.0193431	haploinsufficient
YJL009W	0.0662376	no phenotype
YJL010C	0.0691619	haploinsufficient
YJL011C	0.0486057	haploinsufficient
YJL014W	0.0445466	haploinsufficient
YJL015C	0.0258711	no phenotype
YJL019W	0.0629863	haploinsufficient
YJL025W	0.0254505	no phenotype
YJL026W	0.0233601	no phenotype
YJL031C	0.0492229	haploinsufficient
YJL032W	0.0281695	haploinsufficient
YJL033W	0.0581083	no phenotype
YJL034W	0.0451626	haploinsufficient
YJL035C	0.0569591	haploinsufficient
YJL039C	0.0553227	haploinsufficient
YJL041W	0.0552177	haploinsufficient
YJL050W	0.0654841	haploinsufficient
YJL054W	0.0550357	haploinsufficient
YJL061W	0.0259489	haploinsufficient
YJL069C	0.0373568	no phenotype
YJL072C	0.0495553	no phenotype
YJL074C	0.0593948	haploinsufficient
YJL076W	0.0851872	haploinsufficient
YJL081C	0.0287753	haploinsufficient
YJL085W	0.0685535	haploinsufficient
YJL086C	0.0466288	no phenotype
YJL087C	0.033185	haploinsufficient
YJL090C	0.0631076	haploinsufficient
YJL091C	0.0522001	haploinsufficient
YJL097W	0.0644696	haploinsufficient
YJL104W	0.0602604	no phenotype
YJL109C	0.0767375	haploinsufficient
YJL111W	0.0958488	haploinsufficient
YJL125C	0.0522613	haploinsufficient
YJL143W	0.0681222	haploinsufficient
YJL156C	0.0461022	haploinsufficient
YJL167W	0.0801034	haploinsufficient
YJL173C	0.0654642	haploinsufficient
YJL174W	0.0744449	haploinsufficient
YJL194W	0.0478001	haploinsufficient
YJL195C	0.0873418	no phenotype
YJL202C	0.0839241	haploinsufficient
YJL203W	0.0604427	haploinsufficient
YJR002W	0.0473453	haploinsufficient
YJR006W	0.0450777	haploinsufficient
YJR007W	0.0313541	haploinsufficient
YJR012C	0.0699622	haploinsufficient
YJR013W	0.0673327	haploinsufficient
YJR016C	0.041151	no phenotype
YJR017C	0.0534044	no phenotype
YJR022W	0.0471305	no phenotype
YJR023C	0.0521801	no phenotype
YJR041C	0.0544009	haploinsufficient
YJR042W	0.053467	haploinsufficient
YJR045C	0.034636	haploinsufficient
YJR046W	0.104327	haploinsufficient
YJR057W	0.0443273	no phenotype
YJR064W	0.0612219	haploinsufficient
YJR065C	0.0374588	haploinsufficient
YJR067C	0.0598585	haploinsufficient
YJR068W	0.0396303	haploinsufficient
YJR072C	0.0331492	no phenotype
YJR076C	0.0340763	haploinsufficient
YJR093C	0.053102	no phenotype
YJR112W	0.0497411	haploinsufficient
YJR123W	0.0989262	haploinsufficient
YJR141W	0.0585	haploinsufficient
YKL004W	0.0514726	no phenotype
YKL006C-A	0.116032	haploinsufficient
YKL012W	0.0627822	no phenotype
YKL013C	0.0524889	no phenotype
YKL014C	0.0346867	no phenotype
YKL018W	0.0525516	haploinsufficient
YKL019W	0.0360694	no phenotype
YKL021C	0.0263736	haploinsufficient
YKL022C	0.0668568	haploinsufficient
YKL024C	0.0420422	haploinsufficient
YKL028W	0.0418607	no phenotype
YKL033W	0.0483978	haploinsufficient
YKL035W	0.0446303	no phenotype
YKL036C	0.0490657	haploinsufficient
YKL042W	0.0564645	haploinsufficient
YKL045W	0.0537327	no phenotype
YKL049C	0.0579162	no phenotype
YKL052C	0.0571749	haploinsufficient
YKL058W	0.0419666	no phenotype
YKL059C	0.0191912	haploinsufficient
YKL060C	0.0445443	no phenotype
YKL078W	0.0285204	no phenotype
YKL082C	0.0832999	no phenotype
YKL083W	0.0302755	no phenotype
YKL088W	0.0752173	haploinsufficient
YKL089W	0.0407972	no phenotype
YKL095W	0.0459952	haploinsufficient
YKL099C	0.100139	haploinsufficient
YKL104C	0.0446373	haploinsufficient
YKL108W	0.0481249	no phenotype
YKL111C	0.0788778	haploinsufficient
YKL112W	0.0649103	haploinsufficient
YKL122C	0.0282871	no phenotype
YKL125W	0.0495262	haploinsufficient
YKL141W	0.0643259	no phenotype
YKL144C	0.0277899	no phenotype
YKL145W	0.0368857	haploinsufficient
YKL152C	0.0925012	haploinsufficient
YKL153W	0.0484692	no phenotype
YKL154W	0.0562336	no phenotype
YKL165C	0.0385711	no phenotype
YKL172W	0.0705281	haploinsufficient
YKL173W	0.0534216	haploinsufficient
YKL180W	0.0351545	haploinsufficient
YKL182W	0.0389008	no phenotype
YKL186C	0.0384453	haploinsufficient
YKL189W	0.0392165	haploinsufficient
YKL192C	0.0972877	haploinsufficient
YKL193C	0.0821351	haploinsufficient
YKL195W	0.0509729	haploinsufficient
YKL196C	0.0358632	no phenotype
YKL203C	0.0536201	no phenotype
YKL210W	0.0688942	haploinsufficient
YKR002W	0.0680595	haploinsufficient
YKR004C	0.0239618	haploinsufficient
YKR008W	0.0442696	no phenotype
YKR022C	0.0398203	no phenotype
YKR025W	0.044476	no phenotype
YKR037C	0.0447273	haploinsufficient
YKR038C	0.0686297	haploinsufficient
YKR062W	0.0379509	no phenotype
YKR063C	0.0596017	no phenotype
YKR068C	0.0196468	no phenotype
YKR071C	0.030775	no phenotype
YKR079C	0.0332258	no phenotype
YKR081C	0.027529	no phenotype
YKR083C	0.0598293	haploinsufficient
YKR086W	0.0311612	no phenotype
YLL003W	0.0507366	haploinsufficient
YLL004W	0.0475274	haploinsufficient
YLL008W	0.0475702	haploinsufficient
YLL011W	0.0294537	haploinsufficient
YLL018C	0.027654	haploinsufficient
YLL031C	0.0548585	haploinsufficient
YLL034C	0.0712425	haploinsufficient
YLL035W	0.0467624	no phenotype
YLL036C	0.0686722	haploinsufficient
YLL037W	0.0566603	haploinsufficient
YLL050C	0.0562494	haploinsufficient
YLR002C	0.0720891	haploinsufficient
YLR005W	0.0445585	haploinsufficient
YLR007W	0.0387061	haploinsufficient
YLR008C	0.0724491	haploinsufficient
YLR009W	0.0743534	haploinsufficient
YLR010C	0.0693666	haploinsufficient
YLR022C	0.0400248	haploinsufficient
YLR026C	0.0915554	haploinsufficient
YLR029C	0.0344946	no phenotype
YLR033W	0.0592203	haploinsufficient
YLR045C	0.0294048	no phenotype
YLR051C	0.0349498	no phenotype
YLR060W	0.0683665	haploinsufficient
YLR066W	0.0817133	haploinsufficient
YLR071C	0.0350046	no phenotype
YLR075W	0.0739726	haploinsufficient
YLR076C	0.0728479	haploinsufficient
YLR078C	0.0529108	no phenotype
YLR086W	0.0598506	haploinsufficient
YLR088W	0.0473031	haploinsufficient
YLR100W	0.0470875	no phenotype
YLR101C	0.0682541	haploinsufficient
YLR103C	0.0485287	haploinsufficient
YLR105C	0.0414378	haploinsufficient
YLR106C	0.0404155	no phenotype
YLR115W	0.0413107	no phenotype
YLR116W	0.0279068	no phenotype
YLR117C	0.0240782	haploinsufficient
YLR127C	0.0319423	no phenotype
YLR129W	0.0406154	no phenotype
YLR131C	0.0311465	no phenotype
YLR132C	0.0468667	no phenotype
YLR140W	0.033634	no phenotype
YLR141W	0.0374485	no phenotype
YLR145W	0.0373084	haploinsufficient
YLR147C	0.0381623	no phenotype
YLR153C	0.0370729	no phenotype
YLR163C	0.0388847	no phenotype
YLR166C	0.0526443	no phenotype
YLR167W	0.0476045	no phenotype
YLR175W	0.0438398	haploinsufficient
YLR186W	0.0788543	haploinsufficient
YLR195C	0.0410281	no phenotype
YLR196W	0.0642665	no phenotype
YLR197W	0.0410281	no phenotype
YLR198C	0.0658719	haploinsufficient
YLR208W	0.0397164	no phenotype
YLR212C	0.0502278	no phenotype
YLR215C	0.0327532	no phenotype
YLR222C	0.0617536	haploinsufficient
YLR223C	0.0570102	no phenotype
YLR229C	0.0494745	haploinsufficient
YLR230W	0.0470802	haploinsufficient
YLR243W	0.0267183	haploinsufficient
YLR249W	0.0623048	haploinsufficient
YLR259C	0.0332309	haploinsufficient
YLR272C	0.0419608	no phenotype
YLR274W	0.0351486	haploinsufficient
YLR275W	0.0156999	haploinsufficient
YLR276C	0.0666851	haploinsufficient
YLR277C	0.0272826	no phenotype
YLR291C	0.0286046	no phenotype
YLR293C	0.101574	haploinsufficient
YLR298C	0.0437893	no phenotype
YLR305C	0.0294533	no phenotype
YLR310C	0.0772186	haploinsufficient
YLR314C	0.0317987	no phenotype
YLR316C	0.0387188	no phenotype
YLR317W	0.039784	no phenotype
YLR321C	0.0477428	no phenotype
YLR323C	0.0364774	haploinsufficient
YLR336C	0.0405163	no phenotype
YLR339C	0.038732	no phenotype
YLR340W	0.0639358	haploinsufficient
YLR347C	0.0663104	haploinsufficient
YLR355C	0.0437661	haploinsufficient
YLR359W	0.0911809	haploinsufficient
YLR378C	0.0333059	haploinsufficient
YLR379W	0.0611762	haploinsufficient
YLR397C	0.0418685	no phenotype
YLR409C	0.0504303	no phenotype
YLR424W	0.0780205	haploinsufficient
YLR430W	0.0383966	no phenotype
YLR438C-A	0.0379897	no phenotype
YLR440C	0.0568366	haploinsufficient
YLR457C	0.0761033	haploinsufficient
YLR458W	0.0435261	no phenotype
YLR459W	0.0476461	haploinsufficient
YML010W	0.0535852	no phenotype
YML015C	0.0371028	no phenotype
YML023C	0.0679045	haploinsufficient
YML025C	0.0259348	no phenotype
YML031W	0.0475068	haploinsufficient
YML043C	0.0964625	haploinsufficient
YML046W	0.0368873	no phenotype
YML049C	0.0682157	haploinsufficient
YML064C	0.0523023	haploinsufficient
YML065W	0.0287545	no phenotype
YML069W	0.0566921	no phenotype
YML077W	0.0540704	no phenotype
YML085C	0.0316391	haploinsufficient
YML092C	0.0248583	haploinsufficient
YML093W	0.0409674	no phenotype
YML098W	0.0427178	haploinsufficient
YML105C	0.047173	haploinsufficient
YML114C	0.0480098	no phenotype
YML125C	0.0409999	no phenotype
YML126C	0.0684757	haploinsufficient
YML127W	0.047852	no phenotype
YML130C	0.0388329	no phenotype
YMR001C	0.0525419	haploinsufficient
YMR005W	0.0566667	no phenotype
YMR013C	0.04262	no phenotype
YMR028W	0.0554739	haploinsufficient
YMR033W	0.0809427	haploinsufficient
YMR043W	0.0597771	no phenotype
YMR047C	0.0544657	no phenotype
YMR049C	0.0352508	no phenotype
YMR059W	0.0563731	no phenotype
YMR061W	0.070879	haploinsufficient
YMR076C	0.041483	no phenotype
YMR079W	0.0577092	haploinsufficient
YMR093W	0.0703305	haploinsufficient
YMR094W	0.0555828	haploinsufficient
YMR108W	0.055831	no phenotype
YMR112C	0.0408569	haploinsufficient
YMR113W	0.0458653	no phenotype
YMR117C	0.0558012	no phenotype
YMR128W	0.0599325	haploinsufficient
YMR131C	0.0478341	haploinsufficient
YMR134W	0.0206712	no phenotype
YMR146C	0.0586308	no phenotype
YMR149W	0.0813438	haploinsufficient
YMR168C	0.0574492	haploinsufficient
YMR185W	0.0453052	haploinsufficient
YMR197C	0.0671434	haploinsufficient
YMR200W	0.0384044	haploinsufficient
YMR203W	0.0466617	haploinsufficient
YMR208W	0.0489616	haploinsufficient
YMR211W	0.0776777	haploinsufficient
YMR213W	0.0359942	no phenotype
YMR218C	0.0664092	haploinsufficient
YMR220W	0.0281554	no phenotype
YMR227C	0.0398769	haploinsufficient
YMR229C	0.0420197	haploinsufficient
YMR235C	0.0286742	haploinsufficient
YMR236W	0.0367456	no phenotype
YMR239C	0.0449716	no phenotype
YMR240C	0.0459305	no phenotype
YMR260C	0.0451841	no phenotype
YMR268C	0.0437386	no phenotype
YMR270C	0.0754685	haploinsufficient
YMR277W	0.0463107	haploinsufficient
YMR281W	0.055694	no phenotype
YMR288W	0.0261515	haploinsufficient
YMR290C	0.029466	haploinsufficient
YMR290W-A	0.0392156	no phenotype
YMR296C	0.0717764	no phenotype
YMR298W	0.0396766	haploinsufficient
YMR301C	0.050006	no phenotype
YMR308C	0.0370169	no phenotype
YMR309C	0.0660566	haploinsufficient
YMR314W	0.0689444	haploinsufficient
YNL002C	0.121616	haploinsufficient
YNL006W	0.0760438	haploinsufficient
YNL007C	0.0619064	haploinsufficient
YNL026W	0.0344609	no phenotype
YNL038W	0.0316759	no phenotype
YNL039W	0.0853545	haploinsufficient
YNL061W	0.0425292	no phenotype
YNL062C	0.0575782	haploinsufficient
YNL075W	0.0413091	no phenotype
YNL088W	0.0569223	haploinsufficient
YNL102W	0.0956929	haploinsufficient
YNL103W	0.101612	haploinsufficient
YNL110C	0.0404655	haploinsufficient
YNL112W	0.0517209	haploinsufficient
YNL113W	0.0420432	haploinsufficient
YNL114C	0.0731685	no phenotype
YNL118C	0.0497992	haploinsufficient
YNL124W	0.0610009	haploinsufficient
YNL126W	0.125377	haploinsufficient
YNL131W	0.0376729	haploinsufficient
YNL132W	0.0319931	haploinsufficient
YNL137C	0.0407633	haploinsufficient
YNL149C	0.044077	haploinsufficient
YNL150W	0.0450615	no phenotype
YNL151C	0.0270958	no phenotype
YNL152W	0.0366895	no phenotype
YNL158W	0.0297169	haploinsufficient
YNL161W	0.0537253	haploinsufficient
YNL162W	0.0349211	haploinsufficient
YNL163C	0.0231406	no phenotype
YNL172W	0.0490873	haploinsufficient
YNL178W	0.0289629	no phenotype
YNL181W	0.0528492	haploinsufficient
YNL182C	0.0450992	no phenotype
YNL188W	0.066809	haploinsufficient
YNL189W	0.0446088	no phenotype
YNL207W	0.0742913	haploinsufficient
YNL216W	0.0637638	haploinsufficient
YNL221C	0.0782095	no phenotype
YNL222W	0.0512639	haploinsufficient
YNL232W	0.0460537	no phenotype
YNL240C	0.0453466	no phenotype
YNL244C	0.058739	no phenotype
YNL245C	0.0616232	haploinsufficient
YNL247W	0.0555268	no phenotype
YNL251C	0.0317793	no phenotype
YNL256W	0.028716	no phenotype
YNL258C	0.0430827	haploinsufficient
YNL260C	0.0712812	no phenotype
YNL261W	0.038825	no phenotype
YNL262W	0.0380891	no phenotype
YNL263C	0.0498197	no phenotype
YNL267W	0.0379095	haploinsufficient
YNL272C	0.0370665	no phenotype
YNL282W	0.0402529	no phenotype
YNL287W	0.0553865	no phenotype
YNL290W	0.0458022	no phenotype
YNL306W	0.0462875	no phenotype
YNL308C	0.0364572	haploinsufficient
YNL310C	0.0339084	haploinsufficient
YNL312W	0.043355	no phenotype
YNL313C	0.040748	haploinsufficient
YNL317W	0.0337718	haploinsufficient
YNR003C	0.0521201	haploinsufficient
YNR011C	0.0445115	haploinsufficient
YNR016C	0.0554099	no phenotype
YNR017W	0.0596891	haploinsufficient
YNR026C	0.0568079	haploinsufficient
YNR035C	0.0404001	no phenotype
YNR038W	0.0629459	no phenotype
YNR043W	0.0490722	haploinsufficient
YNR046W	0.0458845	no phenotype
YNR053C	0.0964897	haploinsufficient
YNR054C	0.0523557	haploinsufficient
YOL005C	0.0515249	haploinsufficient
YOL010W	0.0450749	no phenotype
YOL021C	0.0439779	no phenotype
YOL022C	0.0542308	haploinsufficient
YOL026C	0.0562162	haploinsufficient
YOL034W	0.0448788	haploinsufficient
YOL038W	0.0587151	haploinsufficient
YOL040C	0.0776295	haploinsufficient
YOL066C	0.0545116	no phenotype
YOL069W	0.0589499	haploinsufficient
YOL077C	0.0405917	no phenotype
YOL078W	0.0517774	haploinsufficient
YOL094C	0.082714	no phenotype
YOL097C	0.0234199	haploinsufficient
YOL102C	0.0459735	no phenotype
YOL120C	0.0328066	haploinsufficient
YOL123W	0.0227648	no phenotype
YOL127W	0.0633149	haploinsufficient
YOL130W	0.059452	no phenotype
YOL133W	0.0369584	haploinsufficient
YOL134C	0.0467156	haploinsufficient
YOL135C	0.0440247	no phenotype
YOL139C	0.050078	no phenotype
YOL144W	0.0559767	haploinsufficient
YOL146W	0.0718054	haploinsufficient
YOL149W	0.0475799	haploinsufficient
YOR004W	0.0800847	haploinsufficient
YOR020C	0.0550082	haploinsufficient
YOR046C	0.0480213	no phenotype
YOR048C	0.0620977	haploinsufficient
YOR056C	0.0290171	no phenotype
YOR057W	0.0604477	haploinsufficient
YOR060C	0.0678534	no phenotype
YOR063W	0.0552606	no phenotype
YOR074C	0.0580383	no phenotype
YOR075W	0.0487954	haploinsufficient
YOR077W	0.0485206	no phenotype
YOR095C	0.047832	haploinsufficient
YOR098C	0.0552345	haploinsufficient
YOR102W	0.0506251	haploinsufficient
YOR103C	0.0315273	no phenotype
YOR110W	0.0468037	no phenotype
YOR116C	0.0687753	haploinsufficient
YOR117W	0.0564772	no phenotype
YOR119C	0.0460956	haploinsufficient
YOR122C	0.0576604	no phenotype
YOR143C	0.042683	no phenotype
YOR145C	0.0407711	no phenotype
YOR146W	0.0487189	no phenotype
YOR148C	0.0281454	no phenotype
YOR149C	0.0427011	haploinsufficient
YOR151C	0.0655718	haploinsufficient
YOR157C	0.102249	haploinsufficient
YOR159C	0.0473297	haploinsufficient
YOR160W	0.0498565	haploinsufficient
YOR168W	0.0193746	no phenotype
YOR169C	0.049415	no phenotype
YOR174W	0.0247209	no phenotype
YOR176W	0.0431488	no phenotype
YOR181W	0.0401484	no phenotype
YOR194C	0.0435023	no phenotype
YOR203W	0.0545488	no phenotype
YOR204W	0.0559733	no phenotype
YOR206W	0.0394396	no phenotype
YOR207C	0.039502	haploinsufficient
YOR210W	0.0279253	haploinsufficient
YOR217W	0.0531525	haploinsufficient
YOR218C	0.0324089	haploinsufficient
YOR224C	0.062121	haploinsufficient
YOR232W	0.0651997	haploinsufficient
YOR236W	0.0250919	no phenotype
YOR244W	0.0229635	no phenotype
YOR249C	0.0280526	no phenotype
YOR250C	0.0459247	haploinsufficient
YOR254C	0.0257538	haploinsufficient
YOR256C	0.0816394	haploinsufficient
YOR257W	0.0588825	haploinsufficient
YOR259C	0.0440028	haploinsufficient
YOR260W	0.0344028	haploinsufficient
YOR261C	0.0391803	haploinsufficient
YOR262W	0.0515383	no phenotype
YOR272W	0.0318812	no phenotype
YOR278W	0.0369731	haploinsufficient
YOR281C	0.0483436	haploinsufficient
YOR282W	0.0567169	haploinsufficient
YOR287C	0.0420765	no phenotype
YOR294W	0.0411725	no phenotype
YOR310C	0.0260013	haploinsufficient
YOR319W	0.0666189	haploinsufficient
YOR326W	0.0336667	no phenotype
YOR329C	0.028961	haploinsufficient
YOR335C	0.0446681	haploinsufficient
YOR336W	0.0486283	no phenotype
YOR340C	0.0395063	haploinsufficient
YOR341W	0.0575912	no phenotype
YOR353C	0.0467135	no phenotype
YOR361C	0.0272597	haploinsufficient
YOR362C	0.0283697	no phenotype
YOR370C	0.0379744	haploinsufficient
YOR372C	0.0465226	haploinsufficient
YOR373W	0.0452482	haploinsufficient
YPL007C	0.0315874	haploinsufficient
YPL010W	0.0491398	no phenotype
YPL011C	0.0534724	haploinsufficient
YPL012W	0.0288843	haploinsufficient
YPL016W	0.0654988	no phenotype
YPL020C	0.0846982	haploinsufficient
YPL028W	0.0482782	no phenotype
YPL043W	0.016619	no phenotype
YPL044C	0.029966	no phenotype
YPL063W	0.0551279	no phenotype
YPL075W	0.0833205	haploinsufficient
YPL076W	0.0327951	no phenotype
YPL082C	0.0346733	no phenotype
YPL083C	0.066396	haploinsufficient
YPL085W	0.102555	haploinsufficient
YPL093W	0.0291336	no phenotype
YPL094C	0.0556304	haploinsufficient
YPL117C	0.0635655	no phenotype
YPL122C	0.0645142	haploinsufficient
YPL124W	0.0582291	haploinsufficient
YPL126W	0.0299117	no phenotype
YPL128C	0.0443622	no phenotype
YPL131W	0.0673321	haploinsufficient
YPL142C	0.0563489	haploinsufficient
YPL143W	0.0346454	haploinsufficient
YPL146C	0.0340453	no phenotype
YPL151C	0.0446174	no phenotype
YPL153C	0.0568981	no phenotype
YPL160W	0.0340428	no phenotype
YPL169C	0.0553249	haploinsufficient
YPL175W	0.0375438	no phenotype
YPL190C	0.0447895	haploinsufficient
YPL204W	0.0360235	no phenotype
YPL209C	0.0410733	no phenotype
YPL210C	0.0558008	haploinsufficient
YPL211W	0.0477242	haploinsufficient
YPL217C	0.039779	no phenotype
YPL218W	0.0537469	no phenotype
YPL228W	0.0432002	haploinsufficient
YPL231W	0.0675819	no phenotype
YPL233W	0.0613125	haploinsufficient
YPL235W	0.0454178	haploinsufficient
YPL237W	0.0467916	haploinsufficient
YPL238C	0.0384798	haploinsufficient
YPL242C	0.0509529	no phenotype
YPL243W	0.0295206	no phenotype
YPL251W	0.0366429	no phenotype
YPL252C	0.0414564	no phenotype
YPL255W	0.036073	no phenotype
YPL266W	0.0414517	haploinsufficient
YPR010C	0.0849475	haploinsufficient
YPR016C	0.0343633	haploinsufficient
YPR019W	0.067552	haploinsufficient
YPR025C	0.0349925	no phenotype
YPR033C	0.0702046	no phenotype
YPR034W	0.0574641	haploinsufficient
YPR035W	0.0497774	haploinsufficient
YPR041W	0.0416634	haploinsufficient
YPR048W	0.041699	haploinsufficient
YPR055W	0.0308082	haploinsufficient
YPR056W	0.0370955	haploinsufficient
YPR082C	0.0422562	haploinsufficient
YPR085C	0.0215504	no phenotype
YPR086W	0.0777454	haploinsufficient
YPR088C	0.04641	haploinsufficient
YPR094W	0.05088	haploinsufficient
YPR103W	0.0552957	haploinsufficient
YPR104C	0.0380995	haploinsufficient
YPR105C	0.0569199	no phenotype
YPR107C	0.0451546	no phenotype
YPR108W	0.0314411	no phenotype
YPR110C	0.100154	haploinsufficient
YPR112C	0.0472855	haploinsufficient
YPR113W	0.0343043	no phenotype
YPR133C	0.0338404	haploinsufficient
YPR136C	0.0384395	haploinsufficient
YPR137W	0.0580344	haploinsufficient
YPR142C	0.0559353	haploinsufficient
YPR143W	0.0485705	no phenotype
YPR144C	0.0404673	no phenotype
YPR161C	0.054513	haploinsufficient
YPR162C	0.0521981	no phenotype
YPR165W	0.0716266	haploinsufficient
YPR168W	0.0338796	no phenotype
YPR169W	0.0416899	no phenotype
YPR175W	0.0264126	no phenotype
YPR176C	0.0360172	no phenotype
YPR177C	0.0868342	haploinsufficient
YPR178W	0.11669	haploinsufficient
YPR180W	0.0383365	no phenotype
YPR181C	0.162338	haploinsufficient
YPR182W	0.0651953	no phenotype
YPR183W	0.0385279	haploinsufficient
YPR186C	0.0427034	haploinsufficient
YPR187W	0.0845876	haploinsufficient
YPR190C	0.0507013	no phenotype
WBD001N	0.0346692	wild-type
WBD002M	0.0418302	wild-type
WBD003M	0.0552103	wild-type
WBD004M	0.0379036	wild-type
WBD005K	0.0364285	wild-type
WBD006K	0.022569	wild-type
WBD007N	0.0308949	wild-type
WBD008N	0.0230594	wild-type
WBD009N	0.0212429	wild-type
WBD010N	0.0572122	wild-type
WBD011N	0.0127473	wild-type
WBD012K	0.0722159	wild-type
WBD013K	0.0414009	wild-type
WBD014M	0.0242312	wild-type
WBD015M	0.048366	wild-type
WBD016M	0.0391224	wild-type
WBD017M	0.0461174	wild-type
WBD018M	0.0382478	wild-type
WBD020K	0.047779	wild-type
WBD022K	0.0393982	wild-type
WBD023K	0.0528005	wild-type
WBD024K	0.0461203	wild-type
WBD025K	0.0576798	wild-type
WBD027K	0.0757657	wild-type
WBD029K	0.0692075	wild-type
WBD032K	0.0269425	wild-type
WBD035K	0.0348384	wild-type
WBD036K	0.0519484	wild-type
WBD037K	0.0380229	wild-type
WBD040K	0.0476779	wild-type
WBD041K	0.0445504	wild-type
WBD042K	0.0301324	wild-type
WBD043M	0.0434463	wild-type
WBD044K	0.058295	wild-type
WBD045K	0.0437715	wild-type
WBD046K	0.0682651	wild-type
WBD047K	0.0318896	wild-type
WBD048K	0.0289488	wild-type
WBD049K	0.0474117	wild-type
WBD051M	0.0395644	wild-type
WBD052M	0.0347981	wild-type
WBD053K	0.0400023	wild-type
WBD054M	0.0491152	wild-type
WBD055M	0.0397556	wild-type
WBD056M	0.0354051	wild-type
WBD057K	0.022094	wild-type
WBD058K	0.0579028	wild-type
WBD060K	0.0438638	wild-type
WBD061K	0.0266303	wild-type
WBD062K	0.0525909	wild-type
WBD063K	0.0723506	wild-type
WBD066K	0.0185222	wild-type
WBD067K	0.0282988	wild-type
WBD068K	0.0358834	wild-type
WBD069K	0.0484397	wild-type
WBD070K	0.036742	wild-type
WBD071M	0.0397615	wild-type
WBD072M	0.0408532	wild-type
WBD073M	0.0287147	wild-type
WBD074M	0.0306935	wild-type
WBD076M	0.0233278	wild-type
WBD077M	0.0532967	wild-type
WBD078M	0.0540649	wild-type
WBD079M	0.0364845	wild-type
WBD080M	0.0212654	wild-type
WBD081M	0.0288192	wild-type
WBD082K	0.0510754	wild-type
WBD083K	0.0381218	wild-type
WBD084K	0.0263032	wild-type
WBD085K	0.0534017	wild-type
WBD086K	0.0353354	wild-type
WBD087S	0.0250214	wild-type
WBD088S	0.0515783	wild-type
WBD091M	0.0273358	wild-type
WBD093S	0.0274606	wild-type
WBD094S	0.0285985	wild-type
WBD097S	0.0638057	wild-type
WBD098S	0.038263	wild-type
WBD099S	0.0382018	wild-type
WBD100K	0.0254711	wild-type
WBD101S	0.0192335	wild-type
WBD102K	0.037136	wild-type
WBD103S	0.0285334	wild-type
WBD104S	0.0248348	wild-type
WBD105S	0.0240156	wild-type
WBD106S	0.0544641	wild-type
WBD107S	0.0399879	wild-type
WBD108S	0.0121524	wild-type
WBD109S	0.0429837	wild-type
WBD111S	0.0435178	wild-type
WBD112S	0.0344882	wild-type
WBD113S	0.0315955	wild-type
WBD115S	0.0486731	wild-type
WBD116S	0.0371976	wild-type
WBD117S	0.0389558	wild-type
WBD119S	0.0243254	wild-type
WBD121S	0.0531398	wild-type
WBD122S	0.0280588	wild-type
WBD123S	0.040917	wild-type
WBD124S	0.0511444	wild-type
WBD125S	0.0287689	wild-type
WBD126S	0.0403867	wild-type
WBD127S	0.024116	wild-type
WBD128S	0.016305	wild-type
WBD129S	0.0362584	wild-type
WBD130S	0.0371866	wild-type
WBD131S	0.0311019	wild-type
WBD132S	0.0246484	wild-type
WBD133S	0.0170756	wild-type
WBD134S	0.0175165	wild-type
WBD135S	0.0170371	wild-type
WBD136S	0.0236356	wild-type
WBD137S	0.0415714	wild-type
WBD138S	0.033048	wild-type
